# Supplementary material for: EXPRSS: an Illumina based high-throughput expression-profiling method to reveal transcriptional dynamics
Source: BMC Genomics. 2014 May 6;15(1):341. doi: 10.1186/1471-2164-15-341 (PMC4035070; doi:10.1186/1471-2164-15-341)
Supplement: Supplementary file 3 — Additional file 3: Zip archive of the analysis tools designed to import in to Galaxy web tool. (ZIP 2 MB) [file 12864_2013_6041_MOESM3_ESM.zip]

Archive with 40 entries (31 files):
- Galaxy_pipeline/
- Galaxy_pipeline/galaxy_java/
- Galaxy_pipeline/galaxy_java/tagseq/
- Galaxy_pipeline/galaxy_java/tagseq/lib/
- Galaxy_pipeline/galaxy_java/tagseq/lib/biojava3-genome-3.0.5.jar
- Galaxy_pipeline/galaxy_java/tagseq/lib/picard-1.89.jar
- Galaxy_pipeline/galaxy_java/tagseq/lib/sam-1.89.jar
- Galaxy_pipeline/galaxy_java/tagseq/lib/snappy-java-1.0.3-rc3.jar
- Galaxy_pipeline/galaxy_java/tagseq/MappedSamRecords_arabidopsis.jar
- Galaxy_pipeline/galaxy_java/tagseq/README.TXT
- Galaxy_pipeline/galaxy_tools/
- Galaxy_pipeline/galaxy_tools/barcode_splitter/
- Galaxy_pipeline/galaxy_tools/barcode_splitter/fastx_adapted_barcode_splitter.xml
- Galaxy_pipeline/galaxy_tools/barcode_splitter/fastx_adapted_barcode_splitter_var_length.pl
- Galaxy_pipeline/galaxy_tools/barcode_splitter/README-barcode-splitter.txt
- Galaxy_pipeline/galaxy_tools/barcode_splitter/Solexa/
- Galaxy_pipeline/galaxy_tools/barcode_splitter/Solexa/Analysis.pm
- Galaxy_pipeline/galaxy_tools/barcode_splitter/Solexa/Applications.pm
- Galaxy_pipeline/galaxy_tools/barcode_splitter/Solexa/Bowtie.pm
- Galaxy_pipeline/galaxy_tools/barcode_splitter/Solexa/Fastq.pm
- Galaxy_pipeline/galaxy_tools/barcode_splitter/Solexa/Maqsnp.pm
- Galaxy_pipeline/galaxy_tools/barcode_splitter/Solexa/Novoalign.pm
- Galaxy_pipeline/galaxy_tools/barcode_splitter/Solexa/Parser.pm
- Galaxy_pipeline/galaxy_tools/barcode_splitter/Solexa/Pileup.pm
- Galaxy_pipeline/galaxy_tools/barcode_splitter/Solexa/PileupLong.pm
- Galaxy_pipeline/galaxy_tools/barcode_splitter/Solexa/pod2htmd.tmp
- Galaxy_pipeline/galaxy_tools/barcode_splitter/Solexa/Sam.pm
- Galaxy_pipeline/galaxy_tools/barcode_splitter/Solexa/Sequences.pm
- Galaxy_pipeline/galaxy_tools/barcode_splitter/Solexa/Soap.pm
- Galaxy_pipeline/galaxy_tools/tagseq/
- Galaxy_pipeline/galaxy_tools/tagseq/create_tagseq_profiles.xml
- Galaxy_pipeline/galaxy_tools/tagseq/create_tagseq_profiles_wrapper.py
- Galaxy_pipeline/galaxy_tools/tagseq/tagSeq.sh
- Galaxy_pipeline/galaxy_tools/tagseq/tagSeq.xml
- Galaxy_pipeline/galaxy_tools/tagseq/tagSeq_baySeq.R
- Galaxy_pipeline/galaxy_tools/tagseq/tagSeq_edgeR.R
- Galaxy_pipeline/galaxy_workflows/
- Galaxy_pipeline/galaxy_workflows/Galaxy-Workflow-EXPRSS_TagSeq_Workflow-part1_(fastqsanger-illumina[1_N_0_])_QC_to_barcode_splitting.ga
- Galaxy_pipeline/galaxy_workflows/Galaxy-Workflow-EXPRSS_TagSeq_Workflow-part2_split_lib_QC__to_expression_profile.ga
- Galaxy_pipeline/README.txt
