# Supplementary material for: EXPRSS: an Illumina based high-throughput expression-profiling method to reveal transcriptional dynamics
Source: BMC Genomics. 2014 May 6;15(1):341. doi: 10.1186/1471-2164-15-341 (PMC4035070; doi:10.1186/1471-2164-15-341)
Supplement: Supplementary file 3 — Additional file 3: Zip archive of the analysis tools designed to import in to Galaxy web tool. (ZIP 2 MB) [file 12864_2013_6041_MOESM3_ESM.zip › Galaxy_pipeline/galaxy_java/tagseq/README.TXT]

To run the project from the command line, go to the dist folder and
type the following:

java -jar MappedSamRecords_arabidopsis.jar <transcript_map.sam> <gff_file.gff> <genome_map.sam> <extended_search_distance> <outfile.txt>


<cdna_map.sam> the reads mapped to the transcripts
<gff_file.gff> the gff file. Currently this uses the edited version supplied by Shyam
<genome_map.sam> reads mapped to the genome which failed to map to the transcripts
<extended_search_distance> how far to widen a transctipt to search for more mapped reads (300 should be used as a default)
<outfile.txt> the file to write the results to
