# Supplementary material for: EXPRSS: an Illumina based high-throughput expression-profiling method to reveal transcriptional dynamics
Source: BMC Genomics. 2014 May 6;15(1):341. doi: 10.1186/1471-2164-15-341 (PMC4035070; doi:10.1186/1471-2164-15-341)
Supplement: Supplementary file 3 — Additional file 3: Zip archive of the analysis tools designed to import in to Galaxy web tool. (ZIP 2 MB) [file 12864_2013_6041_MOESM3_ESM.zip › Galaxy_pipeline/galaxy_tools/barcode_splitter/fastx_adapted_barcode_splitter.xml]

<tool id="fastx_adapted_barcode_splitter" name="Variable length Barcode Splitter" force_history_refresh="True">
	<description>Splits barcodes with varying lengths</description>
	<command interpreter="perl">fastx_adapted_barcode_splitter_var_length.pl --bcfile $BARCODE --fastq $input  --outpath $__new_file_path__ --outfile $output1 --outid $output1.id --notfound $notfound</command>

	<inputs>
		<param format="txt" name="BARCODE" type="data" label="Barcodes to use" />
		<param format="fastqsanger,fastqsolexa,fastqillumina" name="input" type="data" label="Library to split" />
	</inputs>
	
	<tests>
		<test>
			<!-- Split a FASTQ file -->
			<param name="BARCODE" value="fastx_barcode_splitter1.txt" />
			<param name="input" value="fastx_barcode_splitter1.fastq" ftype="fastqsolexa" />
            <output name="output1" file="fastx_barcode_splitter1.out" />
		</test>
	</tests>

	<outputs>
		<data format="html" name="output1" />
        <data format="fastq" name="notfound" type="data"  label = "Barcodes not found"/>
	</outputs>
<help>
***YOU MAY NEED TO REFRESH THE HISTORY TO SEE THE BARCODED SEQUENCES***

**What it does**

This tool splits a Solexa library (FASTQ file) or a regular FASTA file into several files, using barcodes as the split criteria.
The Barcode nucleotides and its associated quality scores are removed from the sequence

--------

**Barcode file Format**

Barcode files are simple text files.
Each line should contain an identifier (descriptive name for the barcode), and the barcode itself (A/C/G/T), separated by a TAB character.
Example::

    BC1	GATCT
    BC2	ATCGT
    BC3	GTGAT
    BC4 TGTCT
    
For each barcode, a new FASTQ file will be created (with the barcode's identifier as part of the file name).
Sequences matching the barcode will be stored in the appropriate file.

One additional FASTQ file will be created (the 'unmatched' file), where sequences not matching any barcode will be stored.


</help>
</tool>
<!-- FASTX-barcode-splitter is part of the FASTX-toolkit, by A.Gordon (gordon@cshl.edu) -->
