# Supplementary material for: EXPRSS: an Illumina based high-throughput expression-profiling method to reveal transcriptional dynamics
Source: BMC Genomics. 2014 May 6;15(1):341. doi: 10.1186/1471-2164-15-341 (PMC4035070; doi:10.1186/1471-2164-15-341)
Supplement: Supplementary file 3 — Additional file 3: Zip archive of the analysis tools designed to import in to Galaxy web tool. (ZIP 2 MB) [file 12864_2013_6041_MOESM3_ESM.zip › Galaxy_pipeline/galaxy_tools/barcode_splitter/fastx_adapted_barcode_splitter_var_length.pl]

#!/usr/bin/perl

#    FASTX-toolkit - FASTA/FASTQ preprocessing tools.
#    Copyright (C) 2009  A. Gordon (gordon@cshl.edu)
#
#   This program is free software: you can redistribute it and/or modify
#   it under the terms of the GNU Affero General Public License as
#   published by the Free Software Foundation, either version 3 of the
#   License, or (at your option) any later version.
#
#   This program is distributed in the hope that it will be useful,
#   but WITHOUT ANY WARRANTY; without even the implied warranty of
#   MERCHANTABILITY or FITNESS FOR A PARTICULAR PURPOSE.  See the
#   GNU Affero General Public License for more details.
#
#    You should have received a copy of the GNU Affero General Public License
#    along with this program.  If not, see <http://www.gnu.org/licenses/>.

use strict;
use warnings;
use IO::Handle;
use Data::Dumper;
use Getopt::Long;
use Carp;
use FindBin;
use lib "$FindBin::Bin/./";
#use lib '~/software/galaxy-central/tools/sl_tools/barcode_splitter';
use Bio::Seq;
use Bio::SeqIO;
use Solexa::Parser;
use Solexa::Fastq;


##
## This program splits a FASTQ/FASTA file into several smaller files,
## Based on barcode matching.
##
## run with "--help" for usage information
##
## Assaf Gordon <gordon@cshl.edu> , 11sep2008

# Forward declarations
sub parse_command_line ;
sub write_splits();
sub open_files();

# Global flags and arguments, 
# Set by command line argumens
my $barcode_file ;
my $outid ;
my $outpath ;
my $intype;
my $notFound;

my %barcodes;
my %file_hash;
my $fastq_file;
my $outfile;
my %HoA;#a hash of arrays which has the barcodes as keys and an array of fastq objects as values
my @notFound; #an array of sequences where the barcodes are not found
my $seqsRead = 0;
my $seqsWritten = 0;
my $seqsNotWritten = 0;

# Start of Program
#
parse_command_line ;
open_files();
write_splits();
#
# End of program
#

sub parse_command_line
{

	GetOptions ( "bcfile=s" => \$barcode_file,
				  "outid=s" =>\$outid,
				  "outpath=s" =>\$outpath,
					"fastq=s" =>\$fastq_file,
					"outfile=s" => \$outfile,
					"notfound=s" => \$notFound
				  ) ;
}


sub open_files()
{
	open (BARCODES, $barcode_file);
	my $barcode_count = 0;
	while (my $line = <BARCODES>)
	{
		chomp $line;
		my ($barcode_name, $barcode) = split(/\t/, $line);
		my $new_filename = $outpath ."/primary_".$outid."_$barcode"."_visible_fastqsanger";
		open my $file, ">$new_filename" or die "Error: failed to create output file ($new_filename)\n"; 
		$file_hash{$barcode}=$file;
		$barcodes{$barcode}=$barcode_name;
		$barcode_count++;
	}
	open (MAIN, ">  $outfile");
	#print MAIN ("bcfile =$barcode_file<br> outid = $outid<br>	outpath = $outpath<br> fastq file = $fastq_file<br> outfile = $outfile");
	open (NOTFOUND, ">$notFound");
	print MAIN "<br>opening barcode file<br>";
	print MAIN "<br>read $barcode_count barcodes<br>";
}

sub write_splits()
{
	
	#open the infile to read from
	my $parser = new Parser(-file=>$fastq_file, -format=>'fastq');
	
	#loop through the infile and take each sequence in turn
	while (my $obj = $parser->next)
	{
		my $seq = $obj->seq;
		$seqsRead++;
		my $found = 0;
		for my $bc (keys %barcodes)
		{
			if ($seq =~ m/^$bc/)
			{
				my $bclength = length($bc);
				my $seq = $obj->seq;
				$seq =~ s/^$bc//;
				my $quals = $obj->quals;
				my $new_quals = substr($quals, $bclength);
				my $fh = $file_hash{$bc};
				print $fh $obj->id, "\n";
				print $fh $seq, "\n";
				print $fh $obj->qual_id, "\n";
				print $fh $new_quals, "\n";
				$seqsWritten++;
				$found = 1;
				next;
			}
		}
		if ($found == 0)
		{
			my $seq = $obj->seq;
			my $quals = $obj->quals;
			
			print NOTFOUND $obj->id, "\n";
			print NOTFOUND $seq, "\n";
			print NOTFOUND $obj->qual_id, "\n";
			print NOTFOUND $quals, "\n";
			$seqsNotWritten++;		
		}
	}
	
	print MAIN "Sequences reads = $seqsRead, sequences written = $seqsWritten\n
	Sequences with barcodes not found = $seqsNotWritten\n";
	close MAIN;
	close NOTFOUND;
}
