# Supplementary material for: EXPRSS: an Illumina based high-throughput expression-profiling method to reveal transcriptional dynamics
Source: BMC Genomics. 2014 May 6;15(1):341. doi: 10.1186/1471-2164-15-341 (PMC4035070; doi:10.1186/1471-2164-15-341)
Supplement: Supplementary file 3 — Additional file 3: Zip archive of the analysis tools designed to import in to Galaxy web tool. (ZIP 2 MB) [file 12864_2013_6041_MOESM3_ESM.zip › Galaxy_pipeline/galaxy_tools/barcode_splitter/README-barcode-splitter.txt]

README for fastx_adapted_barcode_splitter_var_length.pl

perl modules used:
	
	Core modules:
	http://perldoc.perl.org/IO/Handle.html
	http://perldoc.perl.org/Carp.html
	
	Bio perl modules:
	http://search.cpan.org/~cjfields/BioPerl-1.6.901/Bio/Seq.pm
	http://search.cpan.org/~cjfields/BioPerl-1.6.901/Bio/SeqIO.pm

	CPAN user modules:
	http://search.cpan.org/~smueller/Data-Dumper-2.131/Dumper.pm
	http://search.cpan.org/~jv/Getopt-Long-2.38/lib/Getopt/Long.pm
	
	Dan MacLean's modules:
	https://github.com/danmaclean/Solexa
	
	Dan's modules are provided in the Solexa folder in this directory
	Leave the Solexa folder in the barcode_splitter directory
	
	
