# Supplementary material for: EXPRSS: an Illumina based high-throughput expression-profiling method to reveal transcriptional dynamics
Source: BMC Genomics. 2014 May 6;15(1):341. doi: 10.1186/1471-2164-15-341 (PMC4035070; doi:10.1186/1471-2164-15-341)
Supplement: Supplementary file 3 — Additional file 3: Zip archive of the analysis tools designed to import in to Galaxy web tool. (ZIP 2 MB) [file 12864_2013_6041_MOESM3_ESM.zip › Galaxy_pipeline/galaxy_tools/barcode_splitter/Solexa/pod2htmd.tmp]

.
