# Supplementary material for: EXPRSS: an Illumina based high-throughput expression-profiling method to reveal transcriptional dynamics
Source: BMC Genomics. 2014 May 6;15(1):341. doi: 10.1186/1471-2164-15-341 (PMC4035070; doi:10.1186/1471-2164-15-341)
Supplement: Supplementary file 3 — Additional file 3: Zip archive of the analysis tools designed to import in to Galaxy web tool. (ZIP 2 MB) [file 12864_2013_6041_MOESM3_ESM.zip › Galaxy_pipeline/galaxy_tools/tagseq/create_tagseq_profiles.xml]

<tool id="create_tagseq_files" name="create_tagseq_files" version="1.0.0">
  <description>Creates the tagseq expression files</description>
  <command interpreter="python"> create_tagseq_profiles_wrapper.py  java -jar ${GALAXY_DATA_INDEX_DIR}/shared/jars/tagseq/MappedSamRecords_arabidopsis.jar  $samCdna $gffFile  $samGenome $extension $outfile
  </command>
  <inputs>
      <param name="samCdna" type="data" format="sam"  label="Reads mapped to cdna" />
      <param name="samGenome" type="data" format="sam"  label="Reads mapped to genome" />
      <param name="gffFile" type="data" format="gff"  label="Gff annotation" />
       <param name="extension" type="integer" format="txt" label="Search distance" value="300" help="How far from the start and end of the genes to look for mapped reads"/>
  </inputs>
  <outputs>
    <data format="tabular" name="outfile" />
    
  </outputs>
  <help>
SOME HELP HERE

  </help>
</tool>
