# Supplementary material for: EXPRSS: an Illumina based high-throughput expression-profiling method to reveal transcriptional dynamics
Source: BMC Genomics. 2014 May 6;15(1):341. doi: 10.1186/1471-2164-15-341 (PMC4035070; doi:10.1186/1471-2164-15-341)
Supplement: Supplementary file 3 — Additional file 3: Zip archive of the analysis tools designed to import in to Galaxy web tool. (ZIP 2 MB) [file 12864_2013_6041_MOESM3_ESM.zip › Galaxy_pipeline/galaxy_tools/tagseq/tagSeq.sh]

#!/bin/sh

### Run R providing the R script in $1 as standard input and passing 
### the remaining arguments on the command line

# Function that writes a message to stderr and exits
function fail
{
    echo "$@" >&2
    exit 1
}

# Ensure R executable is found
which R > /dev/null || fail "'R' is required by this tool but was not found on path" 

# Extract first argument
infile=$1; shift

# Ensure the file exists
test -f $infile || fail "R input file '$infile' does not exist"

# Invoke R passing file named by first argument to stdin
R --vanilla --no-save --slave $* < $infile
