# Supplementary material for: EXPRSS: an Illumina based high-throughput expression-profiling method to reveal transcriptional dynamics
Source: BMC Genomics. 2014 May 6;15(1):341. doi: 10.1186/1471-2164-15-341 (PMC4035070; doi:10.1186/1471-2164-15-341)
Supplement: Supplementary file 3 — Additional file 3: Zip archive of the analysis tools designed to import in to Galaxy web tool. (ZIP 2 MB) [file 12864_2013_6041_MOESM3_ESM.zip › Galaxy_pipeline/galaxy_tools/tagseq/tagSeq.xml]

<tool id="tagseq" name="tagseq" version="1.0.0">
  <description>Differential gene expression analysis of tag counts</description>
  <command interpreter="bash"> tagSeq.sh $GALAXY_ROOT_DIR/tools/tagseq/$method --args $ctl $jpg_file $data_table
            #for $i in $inputs
              ${i.input}
              ${i.groupType}
              "${i.input.name}"
            #end for
  </command>
  <inputs>
    <repeat name="inputs" title="Input Files">
      <param name="groupType" type="text"  label="Sample Group" help="Which of the two sample groups this belongs to" />
      <param name="input" type="data" format="txt" label="Dataset"/>
    </repeat>
    <param name="method" type="select" label="Select analysis method">
        <option value="tagSeq_edgeR.R" selected="true">edgeR</option>
        <option value="tagSeq_baySeq.R">baySeq</option>
      </param>   
  </inputs>
  <outputs>
    <data format="tabular" name="ctl" label="$method.value_label control file "/>
    <data format="jpg" name="jpg_file" label="$method.value_label MA plot"/>
    <data format="tabular" name="data_table" label="$method.value_label Data Matrix"/>
  </outputs>
  <help>
SOME HELP HERE

  </help>
</tool>
