# Supplementary material for: EXPRSS: an Illumina based high-throughput expression-profiling method to reveal transcriptional dynamics
Source: BMC Genomics. 2014 May 6;15(1):341. doi: 10.1186/1471-2164-15-341 (PMC4035070; doi:10.1186/1471-2164-15-341)
Supplement: Supplementary file 3 — Additional file 3: Zip archive of the analysis tools designed to import in to Galaxy web tool. (ZIP 2 MB) [file 12864_2013_6041_MOESM3_ESM.zip › Galaxy_pipeline/galaxy_tools/tagseq/tagSeq_baySeq.R]

## baySeq based script for differential gene expression analysis of tag counts
##
suppressMessages(library(edgeR))
suppressMessages(library(baySeq))
library(snow)
cl <- makeCluster(4, "SOCK")
#cl <- NULL

args <- commandArgs(trailingOnly = T);
ctl <- args[1]
jpg_file <- args[2]
data_file <- args[3]

cat("files\tgroup\tdescription\n", file = ctl, append = TRUE)

counter = 1

for(i in 4:length(args))
{
	argstr <- sub('\n', '', args[i])
	str <- sub("\\s+$", "", argstr)
	
	if (counter == 1)
	{
		cat(str, file = ctl,  append = TRUE)
		cat('\t', file = ctl,  append = TRUE)
		counter = counter +1
	}
	else if (counter == 2)
	{
		cat(str, file = ctl,  append = TRUE)
		cat('\t', file = ctl,  append = TRUE)
		counter = counter +1
	}
	else
	{
		new_str <- gsub(".txt", "", str)
		cat(new_str, file = ctl, sep = "\n", append = TRUE)
		counter = 1
	}
}	
cat("baySeq version = ",packageDescription(pkg="baySeq")$Version,"\n")
cat("checking")
## Read targets file and get no. of replicates for control and treatment group
cat("Target file:\t", ctl, "\n")
targets <- read.delim(file=ctl)
#name <- gsub(".dat", "", ctl)

## Count replicates for each group
num <- length(targets$files)
Levels <- levels(targets$group)
level1 <- 0
for (i in 1:num){
	if (targets$group[i] == Levels[1]){
		level1 <- level1 + 1
	}
}
level2 <- level1+1
print (targets)

## Reading data in to object based on targets information
d <- readDGE(targets)
cat("Read dge",'\n')
##---- start new baySeq code

## baySeq accepts only integer values, so rounding of float values
d$counts <- round(d$counts, digits = 0)
cat("Rounded", '\n')
## remove rows with zero counts after rounding
keep <- rowSums(d$counts) > 0
d <- d[keep,]
d$samples$lib.size <- colSums(d$counts)

## Transforming tag count data to tags per million or reads per million (TPM or RPM) for final report
d$TPM <- 0.1 + (1e+06 * t(t(d$counts)/colSums(d$counts)))
cat("Transformed",'\n')
## baySeq does not produce fold change values
## Replicate info from above is used to calculate fold change
cat(level1,'\t',level2, '\t',num)
d$TPM <- transform(d$TPM, log2FC=log2(rowMeans(d$TPM[,1:level1])/rowMeans(d$TPM[,level2:num])))

cname <- rownames(d$counts)
input <- as.matrix(d$counts)
replicates <- c(rep(1, each=level1), rep(2,each=(num-level1)))
##  Above command generates something like this replicates <- c(1,1,1,1,2,2,2,2), where each group has 4 replicates

groups <- list(NDE=rep(1,each=num), DE=replicates)
##  Above command generates two modeles like this as NDE <- c(1,1,1,1,1,1,1,1), and DE <- c(1,1,1,1,2,2,2,2) where each group has 4 replicates

CD <- new("countData", data=input, replicates=replicates, groups=groups)
CD@annotation <- as.data.frame(cname)
CD@libsizes <- getLibsizes(CD, estimationType="quantile")
cat("Reached the easy bit",'\n')
# Calculations
suppressMessages(CD <- getPriors.NB(CD, samplesize=100000, estimation="QL", cl=cl))
suppressMessages(CD <- getLikelihoods.NB(CD, pET='BIC', cl=cl))

## Writing output to a file
n <- nrow(d$counts)
bayseq_de = topCounts(CD, group=2, number=n)
d$TPM <- d$TPM[order(rownames(d$TPM)),]
bayseq_de <- bayseq_de[order(rownames(bayseq_de)),]
#filename <- paste(name, "bayseq.out.tab", sep="_")
write.table(cbind(bayseq_de, d$TPM), file=data_file, sep="\t",  col.names=NA)

## Generating a MvsA plot
graphics.off()
#jpg_file <- paste(name, "MA.plot.jpeg", sep="_")
jpeg(file=jpg_file, width = 2048, height = 2048, pointsize = 28, quality = 100)
par(lwd=2, cex.axis=1.5, cex.lab=1.5, col.lab="blue")
plotMA.CD(CD, samplesA = c(1,level1), samplesB = c(level2,num), col = rgb(red = exp(CD@posteriors[,2]), green = 0, blue = 0), pch=19, cex=0.6)
dev.off()

##---- end new baySeq code

d <- 0
targets <- 0
gc()
if(!is.null(cl)){ 
	stopCluster(cl) 
}
