# Supplementary material for: EXPRSS: an Illumina based high-throughput expression-profiling method to reveal transcriptional dynamics
Source: BMC Genomics. 2014 May 6;15(1):341. doi: 10.1186/1471-2164-15-341 (PMC4035070; doi:10.1186/1471-2164-15-341)
Supplement: Supplementary file 3 — Additional file 3: Zip archive of the analysis tools designed to import in to Galaxy web tool. (ZIP 2 MB) [file 12864_2013_6041_MOESM3_ESM.zip › Galaxy_pipeline/galaxy_tools/tagseq/tagSeq_edgeR.R]

## Edited on 21st July 2011 by the Author: ghanasyam.rallapalli@bbsrc.ac.uk
## edgeR based script for differential gene expression analysis of tag counts
## Adds 0.1 to each count to avoid zeros there by artificially high fold change values and also avoids artifactual low pvalues
## This file performs differential expression analysis and provides correlation plots based on the information provided by the user 
## ------------Rules for target file------------------
## Target files are the key files with information for the subsequent analysis
## For differential expression(DE) analysis using edgeR, you need two groups of files representing two comparable treatment conditions or genotypes or experimental variables
## End the target file with extension ".DEtargets.txt"  for diff expression analysis file - example at the bottom of the script
## End the target file with extension ".cortargets.txt" for correlation plots for each group - example at the bottom of the script
## The order of files for the group, with treatment or mutant first followed by control/mock/wildtype 
## Try to keep letters A&B or 1&2 before group names to pick Levels in the same order, necessary for exact test and smear plot. 
## Example "A-treatment" and "B-control" or "1-mutant" and "2-wildtype"
## ---------------------------------------------------
##
## loading edgeR library and reading target files and processing each target file
library(edgeR)

#setwd(".")

args <- commandArgs(trailingOnly = T);
ctl <- args[1]
jpg_file <- args[2]
data_file <- args[3]


cat("files\tgroup\tdescription\n", file = ctl, append = TRUE)

counter = 1

for(i in 4:length(args))
{
	argstr <- sub('\n', '', args[i])
	str <- sub("\\s+$", "", argstr)
	
	if (counter == 1)
	{
		cat(str, file = ctl,  append = TRUE)
		cat('\t', file = ctl,  append = TRUE)
		counter = counter +1
	}
	else if (counter == 2)
	{
		cat(str, file = ctl,  append = TRUE)
		cat('\t', file = ctl,  append = TRUE)
		counter = counter +1
	}
	else
	{
		new_str <- gsub(".txt", "", str)
		cat(new_str, file = ctl, sep = "\n", append = TRUE)
		counter = 1
	}
}	


## Read targets file and get no. of replicates for control and treatment group
cat("edgeR version = ",packageDescription(pkg="edgeR")$Version,"\n")
cat("Target file:\t", ctl, "\n")
targets <- read.delim(file=ctl)
#write(paste("names: ", names(targets)),file = debug, append=TRUE)
name <- gsub(".dat", "", ctl)
num <- length(targets$files)

Levels <- levels(targets$group)


## Reading data in to object based on targets information	
	d <- readDGE(targets)

#colnames(d) <- targets$description
	cat ("Initial sample library sizes:\n", d$samples$lib.size, "\n")
	cat ("No. of genes in the counts matrix:\t", nrow(d$counts), "\n")
	
## Selecting genes with mean tag count (control + treatment) greater than 1
	d$counts <- d$counts[rowSums(d$counts) > num, ]
	cat ("Selected (mean count >1) Sample library sizes:\n", colSums(d$counts), "\n")
	cat ("No. of genes in the counts matrix after selection:\t", nrow(d$counts), "\n")
	
## Addition of 0.1 to each tag count	
	d$counts <- 0.1 + d$counts
	d$samples$lib.size <- colSums(d$counts)
	cat ("Sample library sizes after count+0.1 :\n", d$samples$lib.size, "\n")
	
## Dispersion estimation
	d <- estimateCommonDisp(d)
	cat("Common dispersion:\t", d$common.dispersion, "\n")
	cat("Normalized common library size:\t", d$common.lib.size, "\n")
	prior_n <- estimateSmoothing(d)
	cat("Smoothing or Squeezing parameter:\t", prior_n, "\n")
	d <- estimateTagwiseDisp(d, prior.n=10)
	cat("Summary of Tagwise dispersion:\n")
	print(summary(d$tagwise.dispersion))
	
## Differential gene expression analysis using exact test
	de_tgw <- exactTest(d, pair=c(Levels[2], Levels[1]))
	toptags <- topTags(de_tgw, n = nrow(d$counts))
	m <- sum(toptags$table$adj.P.Val < 0.001)
	cat("Number of genes with < 0.001 FDR:\t", m, "\n")
	detags_names <- rownames(topTags(de_tgw, n=m, sort.by="p.value")$table)
	
## Generating the Smearplot (similar to MvA plot for microarray)
#filename <- paste(name, Levels[1], Levels[2], "FDRselect.jpeg", sep="_")
	jpeg(file=jpg_file, width = 2048, height = 2048, pointsize = 28, quality = 100)
	par(lwd=2, cex.axis=1.5, cex.lab=1.5, col.lab="blue")
#	ylabel =paste("log2FC", name, sep="_")
	ylabel =paste("log2FC")
	plotSmear(d, de.tags=detags_names, pair=c(Levels[2], Levels[1]), xlab = "log2Conc", ylab = ylabel, smearWidth = 0, pch=19, cex=0.6)
	abline(h  =  c(-1, 1),  col  =  "blue")
	abline(h  =  c(-2, 2),  col  =  "red")
	dev.off()
	
## Transforming quantile normalized tag count data to tags per million or reads per million (TPM or RPM)
	d$pseudo.alt <- 1e+06 * t(t(d$pseudo.alt)/colSums(d$pseudo.alt))
## Writing output to a file
	d$counts <- d$counts[order(rownames(d$counts)),]
	d$pseudo.alt <- d$pseudo.alt[order(rownames(d$pseudo.alt)),]
	toptags$table <- toptags$table[order(rownames(toptags$table)),]
#filename2 <- paste(name, "_edgeRout.tab", sep="")
	write.table(cbind(toptags$table, d$pseudo.alt, d$counts), file=data_file, sep="\t",  col.names=NA)
	d <- 0
	targets <- 0
	gc()


cat ("Analysis completed\n")
