# Supplementary material for: EXPRSS: an Illumina based high-throughput expression-profiling method to reveal transcriptional dynamics
Source: BMC Genomics. 2014 May 6;15(1):341. doi: 10.1186/1471-2164-15-341 (PMC4035070; doi:10.1186/1471-2164-15-341)
Supplement: Supplementary file 3 — Additional file 3: Zip archive of the analysis tools designed to import in to Galaxy web tool. (ZIP 2 MB) [file 12864_2013_6041_MOESM3_ESM.zip › Galaxy_pipeline/galaxy_workflows/Galaxy-Workflow-EXPRSS_TagSeq_Workflow-part1_(fastqsanger-illumina[1_N_0_])_QC_to_barcode_splitting.ga]

{
    "a_galaxy_workflow": "true", 
    "annotation": "", 
    "format-version": "0.1", 
    "name": "EXPRSS_TagSeq Workflow-part1 (fastqsanger-illumina[1:N:0:]) QC to barcode splitting", 
    "steps": {
        "0": {
            "annotation": "", 
            "id": 0, 
            "input_connections": {}, 
            "inputs": [
                {
                    "description": "", 
                    "name": "Input FASTQ dataset"
                }
            ], 
            "name": "Input dataset", 
            "outputs": [], 
            "position": {
                "left": 201, 
                "top": 195
            }, 
            "tool_errors": null, 
            "tool_id": null, 
            "tool_state": "{\"name\": \"Input FASTQ dataset\"}", 
            "tool_version": null, 
            "type": "data_input", 
            "user_outputs": []
        }, 
        "1": {
            "annotation": "", 
            "id": 1, 
            "input_connections": {}, 
            "inputs": [
                {
                    "description": "", 
                    "name": "Barcodes"
                }
            ], 
            "name": "Input dataset", 
            "outputs": [], 
            "position": {
                "left": 451, 
                "top": 195
            }, 
            "tool_errors": null, 
            "tool_id": null, 
            "tool_state": "{\"name\": \"Barcodes\"}", 
            "tool_version": null, 
            "type": "data_input", 
            "user_outputs": []
        }, 
        "2": {
            "annotation": "", 
            "id": 2, 
            "input_connections": {
                "input_file": {
                    "id": 0, 
                    "output_name": "output"
                }
            }, 
            "inputs": [], 
            "name": "Manipulate FASTQ", 
            "outputs": [
                {
                    "name": "output_file", 
                    "type": "input"
                }
            ], 
            "position": {
                "left": 200, 
                "top": 304
            }, 
            "post_job_actions": {
                "HideDatasetActionoutput_file": {
                    "action_arguments": {}, 
                    "action_type": "HideDatasetAction", 
                    "output_name": "output_file"
                }
            }, 
            "tool_errors": null, 
            "tool_id": "fastq_manipulation", 
            "tool_state": "{\"match_blocks\": \"[{\\\"__index__\\\": 0, \\\"match_type\\\": {\\\"match_type_selector\\\": \\\"sequence\\\", \\\"match\\\": {\\\"match_by\\\": \\\"N\\\", \\\"match_selector\\\": \\\"regex\\\", \\\"__current_case__\\\": 0}, \\\"__current_case__\\\": 1}}]\", \"manipulate_blocks\": \"[{\\\"__index__\\\": 0, \\\"manipulation_type\\\": {\\\"manipulation_type_selector\\\": \\\"miscellaneous\\\", \\\"__current_case__\\\": 3, \\\"manipulation\\\": {\\\"manipulation_selector\\\": \\\"remove\\\", \\\"__current_case__\\\": 0}}}]\", \"__page__\": 0, \"chromInfo\": \"\\\"/home/home/galaxy/software/galaxy-central/tool-data/shared/ucsc/chrom/arabidopsis_TAIR10.len\\\"\", \"input_file\": \"null\"}", 
            "tool_version": "1.0.1", 
            "type": "tool", 
            "user_outputs": []
        }, 
        "3": {
            "annotation": "", 
            "id": 3, 
            "input_connections": {
                "input_file": {
                    "id": 2, 
                    "output_name": "output_file"
                }
            }, 
            "inputs": [], 
            "name": "FASTQ to Tabular", 
            "outputs": [
                {
                    "name": "output_file", 
                    "type": "tabular"
                }
            ], 
            "position": {
                "left": 200, 
                "top": 455
            }, 
            "post_job_actions": {
                "HideDatasetActionoutput_file": {
                    "action_arguments": {}, 
                    "action_type": "HideDatasetAction", 
                    "output_name": "output_file"
                }
            }, 
            "tool_errors": null, 
            "tool_id": "fastq_to_tabular", 
            "tool_state": "{\"__page__\": 0, \"chromInfo\": \"\\\"/home/home/galaxy/software/galaxy-central/tool-data/shared/ucsc/chrom/arabidopsis_TAIR10.len\\\"\", \"descr_columns\": \"\\\"2\\\"\", \"input_file\": \"null\"}", 
            "tool_version": "1.1.0", 
            "type": "tool", 
            "user_outputs": []
        }, 
        "4": {
            "annotation": "", 
            "id": 4, 
            "input_connections": {
                "input": {
                    "id": 3, 
                    "output_name": "output_file"
                }
            }, 
            "inputs": [], 
            "name": "Filter", 
            "outputs": [
                {
                    "name": "out_file1", 
                    "type": "input"
                }
            ], 
            "position": {
                "left": 201, 
                "top": 575
            }, 
            "post_job_actions": {
                "HideDatasetActionout_file1": {
                    "action_arguments": {}, 
                    "action_type": "HideDatasetAction", 
                    "output_name": "out_file1"
                }
            }, 
            "tool_errors": null, 
            "tool_id": "Filter1", 
            "tool_state": "{\"__page__\": 0, \"cond\": \"\\\"c2=='1:N:0:'\\\"\", \"chromInfo\": \"\\\"/home/home/galaxy/software/galaxy-central/tool-data/shared/ucsc/chrom/arabidopsis_TAIR10.len\\\"\", \"input\": \"null\"}", 
            "tool_version": "1.1.0", 
            "type": "tool", 
            "user_outputs": []
        }, 
        "5": {
            "annotation": "", 
            "id": 5, 
            "input_connections": {
                "input_file": {
                    "id": 4, 
                    "output_name": "out_file1"
                }
            }, 
            "inputs": [], 
            "name": "Tabular to FASTQ", 
            "outputs": [
                {
                    "name": "output_file", 
                    "type": "fastq"
                }
            ], 
            "position": {
                "left": 201, 
                "top": 695
            }, 
            "post_job_actions": {
                "ChangeDatatypeActionoutput_file": {
                    "action_arguments": {
                        "newtype": "fastqsanger"
                    }, 
                    "action_type": "ChangeDatatypeAction", 
                    "output_name": "output_file"
                }
            }, 
            "tool_errors": null, 
            "tool_id": "tabular_to_fastq", 
            "tool_state": "{\"__page__\": 0, \"sequence\": \"{\\\"__class__\\\": \\\"UnvalidatedValue\\\", \\\"value\\\": \\\"3\\\"}\", \"chromInfo\": \"\\\"/home/home/galaxy/software/galaxy-central/tool-data/shared/ucsc/chrom/arabidopsis_TAIR10.len\\\"\", \"input_file\": \"null\", \"identifier\": \"{\\\"__class__\\\": \\\"UnvalidatedValue\\\", \\\"value\\\": \\\"1\\\"}\", \"quality\": \"{\\\"__class__\\\": \\\"UnvalidatedValue\\\", \\\"value\\\": \\\"4\\\"}\"}", 
            "tool_version": "1.0.0", 
            "type": "tool", 
            "user_outputs": []
        }, 
        "6": {
            "annotation": "", 
            "id": 6, 
            "input_connections": {
                "input": {
                    "id": 5, 
                    "output_name": "output_file"
                }
            }, 
            "inputs": [], 
            "name": "Filter by quality", 
            "outputs": [
                {
                    "name": "output", 
                    "type": "input"
                }
            ], 
            "position": {
                "left": 207, 
                "top": 822
            }, 
            "post_job_actions": {
                "HideDatasetActionoutput": {
                    "action_arguments": {}, 
                    "action_type": "HideDatasetAction", 
                    "output_name": "output"
                }
            }, 
            "tool_errors": null, 
            "tool_id": "cshl_fastq_quality_filter", 
            "tool_state": "{\"input\": \"null\", \"percent\": \"\\\"50\\\"\", \"quality\": \"\\\"20\\\"\", \"__page__\": 0}", 
            "tool_version": "1.0.0", 
            "type": "tool", 
            "user_outputs": []
        }, 
        "7": {
            "annotation": "", 
            "id": 7, 
            "input_connections": {
                "BARCODE": {
                    "id": 1, 
                    "output_name": "output"
                }, 
                "input": {
                    "id": 6, 
                    "output_name": "output"
                }
            }, 
            "inputs": [], 
            "name": "Variable length Barcode Splitter", 
            "outputs": [
                {
                    "name": "output1", 
                    "type": "html"
                }, 
                {
                    "name": "notfound", 
                    "type": "fastq"
                }
            ], 
            "position": {
                "left": 464, 
                "top": 680
            }, 
            "post_job_actions": {
                "HideDatasetActionnotfound": {
                    "action_arguments": {}, 
                    "action_type": "HideDatasetAction", 
                    "output_name": "notfound"
                }, 
                "HideDatasetActionoutput1": {
                    "action_arguments": {}, 
                    "action_type": "HideDatasetAction", 
                    "output_name": "output1"
                }
            }, 
            "tool_errors": null, 
            "tool_id": "fastx_adapted_barcode_splitter", 
            "tool_state": "{\"input\": \"null\", \"BARCODE\": \"null\", \"chromInfo\": \"\\\"/home/home/galaxy/software/galaxy-central/tool-data/shared/ucsc/chrom/arabidopsis_TAIR10.len\\\"\", \"__page__\": 0}", 
            "tool_version": "1.0.0", 
            "type": "tool", 
            "user_outputs": []
        }
    }
}
