# Supplementary material for: EXPRSS: an Illumina based high-throughput expression-profiling method to reveal transcriptional dynamics
Source: BMC Genomics. 2014 May 6;15(1):341. doi: 10.1186/1471-2164-15-341 (PMC4035070; doi:10.1186/1471-2164-15-341)
Supplement: Supplementary file 3 — Additional file 3: Zip archive of the analysis tools designed to import in to Galaxy web tool. (ZIP 2 MB) [file 12864_2013_6041_MOESM3_ESM.zip › Galaxy_pipeline/galaxy_workflows/Galaxy-Workflow-EXPRSS_TagSeq_Workflow-part2_split_lib_QC__to_expression_profile.ga]

{
    "a_galaxy_workflow": "true", 
    "annotation": "", 
    "format-version": "0.1", 
    "name": "EXPRSS_TagSeq Workflow-part2 split lib QC  to expression profile", 
    "steps": {
        "0": {
            "annotation": "", 
            "id": 0, 
            "input_connections": {}, 
            "inputs": [], 
            "name": "Filter by quality", 
            "outputs": [
                {
                    "name": "output", 
                    "type": "input"
                }
            ], 
            "position": {
                "left": 247, 
                "top": 237
            }, 
            "post_job_actions": {}, 
            "tool_errors": null, 
            "tool_id": "cshl_fastq_quality_filter", 
            "tool_state": "{\"input\": \"null\", \"percent\": \"\\\"50\\\"\", \"quality\": \"\\\"20\\\"\", \"__page__\": 0}", 
            "tool_version": "1.0.0", 
            "type": "tool", 
            "user_outputs": []
        }, 
        "1": {
            "annotation": "use TAIR10_GFF3_genes.gff as the input for bowtie index.", 
            "id": 1, 
            "input_connections": {}, 
            "inputs": [
                {
                    "description": "use TAIR10_GFF3_genes.gff as the input for bowtie index.", 
                    "name": "GFF file"
                }
            ], 
            "name": "Input dataset", 
            "outputs": [], 
            "position": {
                "left": 527, 
                "top": 672
            }, 
            "tool_errors": null, 
            "tool_id": null, 
            "tool_state": "{\"name\": \"GFF file\"}", 
            "tool_version": null, 
            "type": "data_input", 
            "user_outputs": []
        }, 
        "2": {
            "annotation": "", 
            "id": 2, 
            "input_connections": {
                "input": {
                    "id": 0, 
                    "output_name": "output"
                }
            }, 
            "inputs": [], 
            "name": "Remove sequencing artifacts", 
            "outputs": [
                {
                    "name": "output", 
                    "type": "input"
                }
            ], 
            "position": {
                "left": 217, 
                "top": 337
            }, 
            "post_job_actions": {}, 
            "tool_errors": null, 
            "tool_id": "cshl_fastx_artifacts_filter", 
            "tool_state": "{\"input\": \"null\", \"chromInfo\": \"\\\"/home/home/galaxy/software/galaxy-central/tool-data/shared/ucsc/chrom/arabidopsis_TAIR10.len\\\"\", \"__page__\": 0}", 
            "tool_version": "1.0.0", 
            "type": "tool", 
            "user_outputs": []
        }, 
        "3": {
            "annotation": "use TAIR10_genome.fasta, as the input for bowtie index.\nAbove file is available from following published history\nhttp://galaxy.tsl.ac.uk/u/rallapag/h/input-info", 
            "id": 3, 
            "input_connections": {
                "singlePaired|sInput1": {
                    "id": 2, 
                    "output_name": "output"
                }
            }, 
            "inputs": [], 
            "name": "Map with Bowtie for Illumina", 
            "outputs": [
                {
                    "name": "output", 
                    "type": "sam"
                }, 
                {
                    "name": "output_suppressed_reads_l", 
                    "type": "fastq"
                }, 
                {
                    "name": "output_suppressed_reads_r", 
                    "type": "fastq"
                }, 
                {
                    "name": "output_unmapped_reads_l", 
                    "type": "fastq"
                }, 
                {
                    "name": "output_unmapped_reads_r", 
                    "type": "fastq"
                }
            ], 
            "position": {
                "left": 205, 
                "top": 438
            }, 
            "post_job_actions": {}, 
            "tool_errors": null, 
            "tool_id": "toolshed.g2.bx.psu.edu/repos/devteam/bowtie_wrappers/bowtie_wrapper/1.1.2", 
            "tool_state": "{\"suppressHeader\": \"\\\"True\\\"\", \"__page__\": 0, \"refGenomeSource\": \"{\\\"genomeSource\\\": \\\"history\\\", \\\"ownFile\\\": null, \\\"__current_case__\\\": 1, \\\"indexParams\\\": {\\\"indexSettings\\\": \\\"indexPreSet\\\", \\\"__current_case__\\\": 0}}\", \"singlePaired\": \"{\\\"sInput1\\\": null, \\\"sParams\\\": {\\\"sMismatchSeed\\\": \\\"2\\\", \\\"sUnmappedFile\\\": \\\"False\\\", \\\"sTrimH\\\": \\\"0\\\", \\\"sTrimL\\\": \\\"0\\\", \\\"sSuppressAlign\\\": \\\"-1\\\", \\\"sSettingsType\\\": \\\"full\\\", \\\"sSeed\\\": \\\"-1\\\", \\\"sMismatchQual\\\": \\\"70\\\", \\\"sMaqSoapAlign\\\": \\\"-1\\\", \\\"sAlignLimit\\\": \\\"-1\\\", \\\"sTryHard\\\": \\\"doTryHard\\\", \\\"sRounding\\\": \\\"round\\\", \\\"__current_case__\\\": 1, \\\"sSkip\\\": \\\"0\\\", \\\"sBestOption\\\": {\\\"sdStrata\\\": \\\"doStrata\\\", \\\"sdMaxBacktracks\\\": \\\"800\\\", \\\"sBest\\\": \\\"doBest\\\", \\\"__current_case__\\\": 1}, \\\"sAllValAligns\\\": \\\"doAllValAligns\\\", \\\"sOffrate\\\": \\\"-1\\\", \\\"sSeedLen\\\": \\\"28\\\", \\\"sValAlign\\\": \\\"1\\\", \\\"sMaxFile\\\": \\\"False\\\"}, \\\"sPaired\\\": \\\"single\\\", \\\"__current_case__\\\": 0}\"}", 
            "tool_version": "1.1.2", 
            "type": "tool", 
            "user_outputs": []
        }, 
        "4": {
            "annotation": "", 
            "id": 4, 
            "input_connections": {
                "input1": {
                    "id": 3, 
                    "output_name": "output"
                }
            }, 
            "inputs": [], 
            "name": "Filter SAM", 
            "outputs": [
                {
                    "name": "out_file1", 
                    "type": "sam"
                }
            ], 
            "position": {
                "left": 518, 
                "top": 470
            }, 
            "post_job_actions": {}, 
            "tool_errors": null, 
            "tool_id": "sam_bw_filter", 
            "tool_state": "{\"__page__\": 0, \"input1\": \"null\", \"bits\": \"[{\\\"states\\\": \\\"0\\\", \\\"__index__\\\": 0, \\\"flags\\\": \\\"--0x0004\\\"}]\"}", 
            "tool_version": "1.0.0", 
            "type": "tool", 
            "user_outputs": []
        }, 
        "5": {
            "annotation": "use TAIR10_cdna_20101214.fasta as the input for bowtie index.\nAbove file is available from following published history\nhttp://galaxy.tsl.ac.uk/u/rallapag/h/input-info", 
            "id": 5, 
            "input_connections": {
                "singlePaired|sInput1": {
                    "id": 3, 
                    "output_name": "output_unmapped_reads_l"
                }
            }, 
            "inputs": [], 
            "name": "Map with Bowtie for Illumina", 
            "outputs": [
                {
                    "name": "output", 
                    "type": "sam"
                }, 
                {
                    "name": "output_suppressed_reads_l", 
                    "type": "fastq"
                }, 
                {
                    "name": "output_suppressed_reads_r", 
                    "type": "fastq"
                }, 
                {
                    "name": "output_unmapped_reads_l", 
                    "type": "fastq"
                }, 
                {
                    "name": "output_unmapped_reads_r", 
                    "type": "fastq"
                }
            ], 
            "position": {
                "left": 211, 
                "top": 668
            }, 
            "post_job_actions": {
                "ChangeDatatypeActionoutput_unmapped_reads_l": {
                    "action_arguments": {
                        "newtype": "fastqsanger"
                    }, 
                    "action_type": "ChangeDatatypeAction", 
                    "output_name": "output_unmapped_reads_l"
                }
            }, 
            "tool_errors": null, 
            "tool_id": "toolshed.g2.bx.psu.edu/repos/devteam/bowtie_wrappers/bowtie_wrapper/1.1.2", 
            "tool_state": "{\"suppressHeader\": \"\\\"True\\\"\", \"__page__\": 0, \"refGenomeSource\": \"{\\\"genomeSource\\\": \\\"history\\\", \\\"ownFile\\\": null, \\\"__current_case__\\\": 1, \\\"indexParams\\\": {\\\"indexSettings\\\": \\\"indexPreSet\\\", \\\"__current_case__\\\": 0}}\", \"singlePaired\": \"{\\\"sInput1\\\": null, \\\"sParams\\\": {\\\"sMismatchSeed\\\": \\\"2\\\", \\\"sUnmappedFile\\\": \\\"True\\\", \\\"sTrimH\\\": \\\"0\\\", \\\"sTrimL\\\": \\\"0\\\", \\\"sSuppressAlign\\\": \\\"-1\\\", \\\"sSettingsType\\\": \\\"full\\\", \\\"sSeed\\\": \\\"-1\\\", \\\"sMismatchQual\\\": \\\"70\\\", \\\"sMaqSoapAlign\\\": \\\"-1\\\", \\\"sAlignLimit\\\": \\\"-1\\\", \\\"sTryHard\\\": \\\"doTryHard\\\", \\\"sRounding\\\": \\\"round\\\", \\\"__current_case__\\\": 1, \\\"sSkip\\\": \\\"0\\\", \\\"sBestOption\\\": {\\\"sdStrata\\\": \\\"doStrata\\\", \\\"sdMaxBacktracks\\\": \\\"800\\\", \\\"sBest\\\": \\\"doBest\\\", \\\"__current_case__\\\": 1}, \\\"sAllValAligns\\\": \\\"doAllValAligns\\\", \\\"sOffrate\\\": \\\"-1\\\", \\\"sSeedLen\\\": \\\"28\\\", \\\"sValAlign\\\": \\\"1\\\", \\\"sMaxFile\\\": \\\"False\\\"}, \\\"sPaired\\\": \\\"single\\\", \\\"__current_case__\\\": 0}\"}", 
            "tool_version": "1.1.2", 
            "type": "tool", 
            "user_outputs": []
        }, 
        "6": {
            "annotation": "", 
            "id": 6, 
            "input_connections": {
                "input1": {
                    "id": 5, 
                    "output_name": "output"
                }
            }, 
            "inputs": [], 
            "name": "Filter SAM", 
            "outputs": [
                {
                    "name": "out_file1", 
                    "type": "sam"
                }
            ], 
            "position": {
                "left": 523, 
                "top": 572
            }, 
            "post_job_actions": {}, 
            "tool_errors": null, 
            "tool_id": "sam_bw_filter", 
            "tool_state": "{\"__page__\": 0, \"input1\": \"null\", \"bits\": \"[{\\\"states\\\": \\\"0\\\", \\\"__index__\\\": 0, \\\"flags\\\": \\\"--0x0004\\\"}]\"}", 
            "tool_version": "1.0.0", 
            "type": "tool", 
            "user_outputs": []
        }, 
        "7": {
            "annotation": "", 
            "id": 7, 
            "input_connections": {
                "gffFile": {
                    "id": 1, 
                    "output_name": "output"
                }, 
                "samCdna": {
                    "id": 6, 
                    "output_name": "out_file1"
                }, 
                "samGenome": {
                    "id": 4, 
                    "output_name": "out_file1"
                }
            }, 
            "inputs": [], 
            "name": "create_tagseq_files", 
            "outputs": [
                {
                    "name": "outfile", 
                    "type": "tabular"
                }
            ], 
            "position": {
                "left": 735, 
                "top": 525
            }, 
            "post_job_actions": {}, 
            "tool_errors": null, 
            "tool_id": "create_tagseq_files", 
            "tool_state": "{\"__page__\": 0, \"extension\": \"\\\"300\\\"\", \"samCdna\": \"null\", \"gffFile\": \"null\", \"samGenome\": \"null\", \"chromInfo\": \"\\\"/home/home/galaxy/software/galaxy-central/tool-data/shared/ucsc/chrom/arabidopsis.len\\\"\"}", 
            "tool_version": "1.0.0", 
            "type": "tool", 
            "user_outputs": []
        }
    }
}
