# Supplementary material for: EXPRSS: an Illumina based high-throughput expression-profiling method to reveal transcriptional dynamics
Source: BMC Genomics. 2014 May 6;15(1):341. doi: 10.1186/1471-2164-15-341 (PMC4035070; doi:10.1186/1471-2164-15-341)
Supplement: Supplementary file 3 — Additional file 3: Zip archive of the analysis tools designed to import in to Galaxy web tool. (ZIP 2 MB) [file 12864_2013_6041_MOESM3_ESM.zip › Galaxy_pipeline/README.txt]

Files and directory trees:
The tagseq directory located in the galaxy_java directory and containing the /lib directory and the mappSamRecords_arabidopsis.jar file should sit in the Galaxy jars directory (usually located in {GALAXY_HOME}/tool-data/shared/jars/).

The tagseq directory located in the galaxy_tools directory and containing two create_tagseq_* files and 6 tag_seq* files, should sit in a directory in the Galaxy tools directory, e.g. {GALAXY_HOME}/tools/tagseq/)

The barcode_splitter directory located in the galaxy_tools directory and containing the fastx_adapted_barcode_splitter files and the /Solexa directory, should sit in the Galaxy tools directory, e.g. {GALAXY_HOME}/tools/barcode_splitter/)

The galaxy_worflows directory contains 2 work flows, that implements above tools for Arabidopsis analysis
These workflows can be imported in to Galaxy and implemented/edited by users, once above tools are implemented locally.
Workflow1 : Galaxy-Workflow-EXPRSS_TagSeq_Workflow-part1_(fastqsanger-illumina[1_N_0_])_QC_to_barcode_splitting.ga
Workflow1 quality filters Illumina outcome (fastqsanger input), removes reads with and "N" bases and reads that contain  "1:Y:0:" flag
and splits the libraries based on the barcode file provided by user.

Workflow2 : Galaxy-Workflow-EXPRSS_TagSeq_Workflow-part2_split_lib_QC__to_expression_profile.ga
Each sub-library is quality filtered and aligned to genome and transcriptome sequences provided by users using Bowtie and 
Tag counts are assigned to genes based on the GFF file provded.
