# Supplementary material for: EXPRSS: an Illumina based high-throughput expression-profiling method to reveal transcriptional dynamics
Source: BMC Genomics. 2014 May 6;15(1):341. doi: 10.1186/1471-2164-15-341 (PMC4035070; doi:10.1186/1471-2164-15-341)
Supplement: Supplementary file 4 — Additional file 4: Details of genes differentially expressed in EXPRSS Tag-seq. (XLSX 7 MB) [file 12864_2013_6041_MOESM4_ESM.xlsx]

## Sheet: Additional file 4
Additional file 4. Details of genes differentially expressed in EXPRSS Tag-seq.
								raw count data								Normalized count data (tags per million)
								flg22 1hr				water 1hr				flg22 1hr				water 1hr
Type	Short_description	Curator_summary	Computational_description	Locus	Likelihood	FDR	log2FC	flg1hr_R1_EXPRSS	flg1hr_R2_EXPRSS	flg1hr_R3_EXPRSS	flg1hr_R4_EXPRSS	h2o1hr_R1_EXPRSS	h2o1hr_R2_EXPRSS	h2o1hr_R3_EXPRSS	h2o1hr_R4_EXPRSS	flg1hr_R1_EXPRSS	flg1hr_R2_EXPRSS	flg1hr_R3_EXPRSS	flg1hr_R4_EXPRSS	h2o1hr_R1_EXPRSS	h2o1hr_R2_EXPRSS	h2o1hr_R3_EXPRSS	h2o1hr_R4_EXPRSS
protein_coding	Peroxidase superfamily protein	NA	Peroxidase superfamily protein; FUNCTIONS IN: peroxidase activity, heme binding; INVOLVED IN: response to oxidative stress, oxidation reduction; LOCATED IN: endomembrane system; EXPRESSED IN: leaf apex, sepal, root, stamen; EXPRESSED DURING: 4 anthesis; CONTAINS InterPro DOMAIN/s: Haem peroxidase (InterPro:IPR010255), Plant peroxidase (InterPro:IPR000823), Peroxidases heam-ligand binding site (In…	AT1G14540	1	1.55325e-11	5.70576	857	1688	2098	2531	32	50	27	25	1574.18	1130.43	1455.83	1671.89	24.5303	35.9231	21.2825	30.0113
protein_coding	elicitor peptide 3 precursor	NA	elicitor peptide 3 precursor (PROPEP3); Has 30201 Blast hits to 17322 proteins in 780 species: Archae - 12; Bacteria - 1396; Metazoa - 17338; Fungi - 3422; Plants - 5037; Viruses - 0; Other Eukaryotes - 2996 (source: NCBI BLink).	AT5G64905	1	3.51434e-11	6.65193	767	1957	2160	2018	4	16	30	14	1408.87	1310.56	1498.85	1333.04	3.15379	11.5634	23.6361	16.8503
protein_coding	NA	NA	unknown protein; Has 29996 Blast hits to 6987 proteins in 655 species: Archae - 23; Bacteria - 6686; Metazoa - 10521; Fungi - 1178; Plants - 7439; Viruses - 681; Other Eukaryotes - 3468 (source: NCBI BLink).	AT1G53625	1	7.05995e-11	5.07138	809	1597	1928	2592	50	69	50	33	1486.02	1069.49	1337.88	1712.18	38.2723	49.5359	39.3268	39.5829
protein_coding	Late embryogenesis abundant (LEA) hydroxyproline-rich glycoprotein family	Encodes a protein whose sequence is similar to tobacco hairpin-induced gene (HIN1) and Arabidopsis non-race specific disease resistance gene (NDR1). Expression of this gene is induced by cucumber mosaic virus, spermine and during senescence. The gene product is localized to the chloroplast.	YELLOW-LEAF-SPECIFIC GENE 9 (YLS9); FUNCTIONS IN: molecular_function unknown; INVOLVED IN: defense response to virus, leaf senescence, response to other organism; LOCATED IN: chloroplast; EXPRESSED IN: 7 plant structures; EXPRESSED DURING: 4 anthesis, 4 leaf senescence stage, petal differentiation and expansion stage; CONTAINS InterPro DOMAIN/s: Late embryogenesis abundant protein, group 2 (Inter…	AT2G35980	1	8.90417e-11	5.9843	561	1056	1330	1482	12	26	16	14	1030.51	707.224	922.944	979	9.26136	18.728	12.6526	16.8503
protein_coding	glutamate decarboxylase 4	NA	glutamate decarboxylase 4 (GAD4); FUNCTIONS IN: calmodulin binding; INVOLVED IN: carboxylic acid metabolic process, glutamate metabolic process, glutamate decarboxylation to succinate; LOCATED IN: cytosol, nucleus; CONTAINS InterPro DOMAIN/s: Pyridoxal phosphate-dependent transferase, major domain (InterPro:IPR015424), Pyridoxal phosphate-dependent decarboxylase (InterPro:IPR002129), Glutamate de…	AT2G02010	1	1.69166e-10	6.26215	728	1385	1164	1233	23	14	6	15	1337.24	927.53	807.762	814.529	17.6593	10.1305	4.80721	18.0468
protein_coding	FAD-binding Berberine family protein	NA	FAD-binding Berberine family protein; FUNCTIONS IN: electron carrier activity, oxidoreductase activity, FAD binding, catalytic activity; LOCATED IN: endomembrane system; EXPRESSED IN: 9 plant structures; EXPRESSED DURING: LP.06 six leaves visible, LP.04 four leaves visible, 4 anthesis, LP.08 eight leaves visible; CONTAINS InterPro DOMAIN/s: FAD-binding, type 2 (InterPro:IPR016166), Berberine/berb…	AT1G26380	1	2.37082e-10	5.29969	1990	4114	3966	4492	55	197	93	43	3655.2	2754.94	2751.98	2967.18	42.0896	141.243	73.0618	51.5475
protein_coding	pleiotropic drug resistance 12	ABC transporter family involved in ABA transport and resistance to lead. Localizes to plasma membrane. Upregulated by lead. Expressed in leaves, flowers, stomata and roots.	pleiotropic drug resistance 12 (PDR12); CONTAINS InterPro DOMAIN/s: ATPase, AAA+ type, core (InterPro:IPR003593), ABC transporter-like (InterPro:IPR003439), Plant PDR ABC transporter associated (InterPro:IPR013581), ABC-2 type transporter (InterPro:IPR013525); BEST Arabidopsis thaliana protein match is: pleiotropic drug resistance 11 (TAIR:AT1G66950.1); Has 377983 Blast hits to 279992 proteins in…	AT1G15520	1	5.90613e-10	6.02638	147	342	334	330	2	6	3	5	270.1	229.112	231.852	218.074	1.62689	4.39877	2.45361	6.08226
protein_coding	xyloglucan endotransglucosylase/hydrolase 18	Encodes a xyloglucan endotransglucosylase/hydrolase with only only the endotransglucosylase (XET; EC 2.4.1.207) activity towards xyloglucan and non-detectable endohydrolytic (XEH; EC 3.2.1.151) activity. Expressed in the mature or basal regions of both the main and lateral roots, but not in the tip of these roots where cell division occurs.	xyloglucan endotransglucosylase/hydrolase 18 (XTH18); FUNCTIONS IN: hydrolase activity, acting on glycosyl bonds, xyloglucan endotransglucosylase activity; INVOLVED IN: xyloglucan metabolic process; LOCATED IN: endomembrane system, apoplast, cell wall; EXPRESSED IN: 13 plant structures; EXPRESSED DURING: 7 growth stages; CONTAINS InterPro DOMAIN/s: Xyloglucan endotransglucosylase/hydrolase (Inter…	AT4G30280	1	8.8668e-10	5.43049	310	1006	777	1062	20	11	19	16	569.487	673.742	539.235	701.579	15.3689	7.98108	15.0062	19.2432
protein_coding	PLAT/LH2 domain-containing lipoxygenase family protein	NA	PLAT/LH2 domain-containing lipoxygenase family protein; FUNCTIONS IN: oxidoreductase activity, acting on single donors with incorporation of molecular oxygen, incorporation of two atoms of oxygen, lipoxygenase activity, iron ion binding, metal ion binding; INVOLVED IN: growth, jasmonic acid biosynthetic process, response to wounding, defense response; LOCATED IN: chloroplast; EXPRESSED IN: 17 pla…	AT1G72520	1	1.40345e-09	5.46603	219	716	311	688	8	9	13	10	402.344	479.551	215.893	454.542	6.20757	6.54816	10.299	12.0645
protein_coding	Seven transmembrane MLO family protein	A member of a large family of seven-transmembrane domain proteins specific to plants, homologs of the barley mildew resistance locus o (MLO) protein. The Arabidopsis genome contains 15 genes encoding MLO proteins, with localization in plasma membrane. Phylogenetic analysis revealed four clades of closely-related AtMLO genes. ATMLO6 belongs to the clade IV, with AtMLO2, AtMLO3 and AtMLO12. The gen…	MILDEW RESISTANCE LOCUS O 6 (MLO6); CONTAINS InterPro DOMAIN/s: Mlo-related protein (InterPro:IPR004326); BEST Arabidopsis thaliana protein match is: Seven transmembrane MLO family protein (TAIR:AT1G11310.1).	AT1G61560	1	1.92472e-09	4.46461	191	386	333	477	14	24	20	7	350.916	258.575	231.158	315.171	10.7883	17.2951	15.7907	8.47517
protein_coding	Protein of unknown function (DUF1262)	NA	Protein of unknown function (DUF1262); CONTAINS InterPro DOMAIN/s: Protein of unknown function DUF1262 (InterPro:IPR010683); BEST Arabidopsis thaliana protein match is: Protein of unknown function (DUF1262) (TAIR:AT1G13480.1); Has 107 Blast hits to 100 proteins in 12 species: Archae - 0; Bacteria - 6; Metazoa - 0; Fungi - 0; Plants - 101; Viruses - 0; Other Eukaryotes - 0 (source: NCBI BLink).	AT1G13520	1	2.51953e-09	5.54794	311	650	666	1072	6	22	10	15	571.324	435.356	462.216	708.184	4.68068	15.8622	7.94535	18.0468
protein_coding	WRKY DNA-binding protein 55	member of WRKY Transcription Factor; Group III	WRKY DNA-binding protein 55 (WRKY55); CONTAINS InterPro DOMAIN/s: DNA-binding WRKY (InterPro:IPR003657); BEST Arabidopsis thaliana protein match is: WRKY DNA-binding protein 46 (TAIR:AT2G46400.1); Has 942 Blast hits to 929 proteins in 64 species: Archae - 0; Bacteria - 0; Metazoa - 0; Fungi - 0; Plants - 942; Viruses - 0; Other Eukaryotes - 0 (source: NCBI BLink).	AT2G40740	1	3.12939e-09	6.89084	24	42	33	56	0	1	0	0	44.1816	28.2242	22.9976	37.0895	0.1	0.816462	0.1	0.1
protein_coding	peptidoglycan-binding LysM domain-containing protein	NA	peptidoglycan-binding LysM domain-containing protein; FUNCTIONS IN: molecular_function unknown; INVOLVED IN: cell wall macromolecule catabolic process; LOCATED IN: endomembrane system; EXPRESSED IN: 15 plant structures; EXPRESSED DURING: 6 growth stages; BEST Arabidopsis thaliana protein match is: peptidoglycan-binding LysM domain-containing protein (TAIR:AT4G25433.1); Has 63 Blast hits to 63 pro…	AT5G62150	1	3.68104e-09	5.04265	287	450	416	576	11	22	19	5	527.242	301.431	288.749	380.563	8.49791	15.8622	15.0062	6.08226
protein_coding	plant U-box 23	Encodes a cytoplasmically localized U-box domain containing E3 ubiquitin ligase that is involved in the response to water stress and acts as a negative regulator of PAMP-triggered immunity.	plant U-box 23 (PUB23); CONTAINS InterPro DOMAIN/s: U box domain (InterPro:IPR003613), Armadillo-like helical (InterPro:IPR011989), Armadillo-type fold (InterPro:IPR016024); BEST Arabidopsis thaliana protein match is: plant U-box 22 (TAIR:AT3G52450.1); Has 2501 Blast hits to 2466 proteins in 187 species: Archae - 0; Bacteria - 34; Metazoa - 243; Fungi - 89; Plants - 1910; Viruses - 3; Other Eukar…	AT2G35930	1	4.40891e-09	4.62315	505	1042	1053	1197	32	45	58	21	927.65	697.849	730.743	790.75	24.5303	32.3408	45.603	25.2255
protein_coding	Plant basic secretory protein (BSP) family protein	NA	Plant basic secretory protein (BSP) family protein; INVOLVED IN: defense response; LOCATED IN: endomembrane system; EXPRESSED DURING: seedling growth; CONTAINS InterPro DOMAIN/s: Uncharacterised protein family, basic secretory protein (InterPro:IPR007541); BEST Arabidopsis thaliana protein match is: Plant basic secretory protein (BSP) family protein (TAIR:AT2G15130.1); Has 296 Blast hits to 296 p…	AT2G15220	1	5.11681e-09	4.96155	55	91	80	108	3	2	2	3	101.12	61.0358	55.6094	71.4369	2.39034	1.53292	1.66907	3.68936
protein_coding	Protein of unknown function (DUF679)	NA	Protein of unknown function (DUF679); CONTAINS InterPro DOMAIN/s: Protein of unknown function DUF679 (InterPro:IPR007770); BEST Arabidopsis thaliana protein match is: Protein of unknown function (DUF679) (TAIR:AT3G02430.1); Has 267 Blast hits to 259 proteins in 17 species: Archae - 0; Bacteria - 0; Metazoa - 0; Fungi - 0; Plants - 267; Viruses - 0; Other Eukaryotes - 0 (source: NCBI BLink).	AT4G24310	1	5.90255e-09	5.84375	91	136	152	210	2	4	2	2	167.243	91.1689	105.568	138.811	1.62689	2.96585	1.66907	2.49291
protein_coding	WRKY DNA-binding protein 30	member of WRKY Transcription Factor; Group III	WRKY DNA-binding protein 30 (WRKY30); FUNCTIONS IN: sequence-specific DNA binding transcription factor activity; INVOLVED IN: regulation of transcription, DNA-dependent, regulation of transcription; EXPRESSED IN: stem, stamen; EXPRESSED DURING: 4 anthesis; CONTAINS InterPro DOMAIN/s: DNA-binding WRKY (InterPro:IPR003657); BEST Arabidopsis thaliana protein match is: WRKY family transcription facto…	AT5G24110	1	6.70577e-09	5.2381	199	664	460	529	4	19	16	8	365.61	444.731	319.279	349.518	3.15379	13.7128	12.6526	9.67162
protein_coding	NA	NA	unknown protein; FUNCTIONS IN: molecular_function unknown; INVOLVED IN: biological_process unknown; LOCATED IN: endomembrane system; EXPRESSED IN: 10 plant structures; EXPRESSED DURING: LP.04 four leaves visible, 4 anthesis, petal differentiation and expansion stage; Has 8 Blast hits to 8 proteins in 3 species: Archae - 0; Bacteria - 0; Metazoa - 0; Fungi - 0; Plants - 8; Viruses - 0; Other Eukar…	AT4G28460	1	7.44588e-09	6.66006	19	31	41	43	0	1	0	0	34.9979	20.8584	28.5486	28.5026	0.1	0.816462	0.1	0.1
protein_coding	Chitinase family protein	NA	Chitinase family protein; FUNCTIONS IN: chitinase activity; INVOLVED IN: carbohydrate metabolic process, cell wall macromolecule catabolic process; LOCATED IN: endomembrane system; EXPRESSED IN: stem, cotyledon, leaf whorl, root; CONTAINS InterPro DOMAIN/s: Glycoside hydrolase, family 19 (InterPro:IPR016283), Glycoside hydrolase, family 19, catalytic (InterPro:IPR000726); BEST Arabidopsis thalian…	AT1G02360	1	8.27481e-09	5.01984	673	1804	1250	1588	42	81	27	19	1236.22	1208.1	867.435	1049.02	32.1648	58.1334	21.2825	22.8326
protein_coding	glycine-rich protein	NA	glycine-rich protein; BEST Arabidopsis thaliana protein match is: unknown protein (TAIR:AT5G28610.1); Has 3156 Blast hits to 2062 proteins in 232 species: Archae - 6; Bacteria - 50; Metazoa - 1681; Fungi - 287; Plants - 258; Viruses - 160; Other Eukaryotes - 714 (source: NCBI BLink).	AT5G28630	1	9.80826e-09	4.72054	59	147	102	172	4	6	6	2	108.467	98.5348	70.8745	113.711	3.15379	4.39877	4.80721	2.49291
protein_coding	calmodulin like 42	Calcium sensor involved in trichome branching.	calmodulin like 42 (CML42); FUNCTIONS IN: calcium ion binding; INVOLVED IN: trichome branching; LOCATED IN: cellular_component unknown; EXPRESSED IN: 23 plant structures; EXPRESSED DURING: 13 growth stages; CONTAINS InterPro DOMAIN/s: EF-Hand 1, calcium-binding site (InterPro:IPR018247), EF-HAND 2 (InterPro:IPR018249), EF-hand-like domain (InterPro:IPR011992), Calcium-binding EF-hand (InterPro:IP…	AT4G20780	1	1.12142e-08	4.45381	617	948	769	1186	38	66	39	28	1133.36	634.904	533.684	783.484	29.111	47.3865	30.6969	33.6007
protein_coding	NA	NA	unknown protein; BEST Arabidopsis thaliana protein match is: unknown protein (TAIR:AT1G24600.1); Has 22 Blast hits to 22 proteins in 5 species: Archae - 0; Bacteria - 0; Metazoa - 0; Fungi - 0; Plants - 22; Viruses - 0; Other Eukaryotes - 0 (source: NCBI BLink).	AT1G67920	1	1.4149e-08	4.59918	124	285	295	285	5	15	16	5	227.855	190.943	204.791	188.35	3.91723	10.8469	12.6526	6.08226
protein_coding	NA	NA	unknown protein; BEST Arabidopsis thaliana protein match is: unknown protein (TAIR:AT2G32210.1); Has 180 Blast hits to 180 proteins in 22 species: Archae - 0; Bacteria - 0; Metazoa - 0; Fungi - 10; Plants - 170; Viruses - 0; Other Eukaryotes - 0 (source: NCBI BLink).	AT1G56060	1	1.59488e-08	5.0061	125	450	454	579	12	19	7	8	229.692	301.431	315.116	382.545	9.26136	13.7128	5.59175	9.67162
protein_coding	RPM1-interacting protein 4 (RIN4) family protein	NA	RPM1-interacting protein 4 (RIN4) family protein; CONTAINS InterPro DOMAIN/s: RPM1-interacting protein 4, defence response (InterPro:IPR008700); BEST Arabidopsis thaliana protein match is: RPM1-interacting protein 4 (RIN4) family protein (TAIR:AT5G63270.1); Has 297 Blast hits to 296 proteins in 36 species: Archae - 0; Bacteria - 0; Metazoa - 0; Fungi - 0; Plants - 295; Viruses - 0; Other Eukaryot…	AT3G48450	1	1.77977e-08	5.70924	18	40	27	31	0	1	1	0	33.1612	26.885	18.8344	20.5763	0.1	0.816462	0.884535	0.1
protein_coding	Uncharacterised conserved protein UCP031279	NA	Uncharacterised conserved protein UCP031279; CONTAINS InterPro DOMAIN/s: Uncharacterised conserved protein UCP031279 (InterPro:IPR016972); BEST Arabidopsis thaliana protein match is: Uncharacterised conserved protein UCP031279 (TAIR:AT1G10140.1); Has 61 Blast hits to 61 proteins in 11 species: Archae - 0; Bacteria - 0; Metazoa - 0; Fungi - 0; Plants - 61; Viruses - 0; Other Eukaryotes - 0 (source…	AT1G58420	1	1.95223e-08	4.8547	37	103	74	83	5	2	2	1	68.0591	69.0713	51.4462	54.9237	3.91723	1.53292	1.66907	1.29645
protein_coding	exocyst subunit exo70 family protein H4	A member of EXO70 gene family, putative exocyst subunits, conserved in land plants. Arabidopsis thaliana contains 23 putative EXO70 genes, which can be classified into eight clusters on the phylogenetic tree.	exocyst subunit exo70 family protein H4 (EXO70H4); INVOLVED IN: exocytosis, vesicle docking involved in exocytosis; LOCATED IN: exocyst; EXPRESSED IN: stem, sperm cell, stamen, pollen tube; EXPRESSED DURING: 4 anthesis; CONTAINS InterPro DOMAIN/s: Exo70 exocyst complex subunit (InterPro:IPR004140); BEST Arabidopsis thaliana protein match is: exocyst subunit exo70 family protein H3 (TAIR:AT3G09530…	AT3G09520	1	2.11905e-08	4.61778	34	83	55	74	4	3	2	1	62.5489	55.6788	38.2627	48.979	3.15379	2.24939	1.66907	1.29645
protein_coding	mitogen-activated protein kinase kinase kinase 15	member of MEKK subfamily	mitogen-activated protein kinase kinase kinase 15 (MAPKKK15); FUNCTIONS IN: protein serine/threonine kinase activity, protein kinase activity, kinase activity, ATP binding; INVOLVED IN: protein amino acid phosphorylation; LOCATED IN: cellular_component unknown; CONTAINS InterPro DOMAIN/s: Protein kinase, ATP binding site (InterPro:IPR017441), Protein kinase, catalytic domain (InterPro:IPR000719),…	AT5G55090	1	2.44477e-08	5.25504	76	136	194	162	5	2	4	3	139.692	91.1689	134.71	107.105	3.91723	1.53292	3.23814	3.68936
protein_coding	Calcium-binding EF-hand family protein	NA	Calcium-binding EF-hand family protein; FUNCTIONS IN: calcium ion binding; INVOLVED IN: biological_process unknown; LOCATED IN: cellular_component unknown; EXPRESSED IN: 18 plant structures; EXPRESSED DURING: 9 growth stages; CONTAINS InterPro DOMAIN/s: EF-hand-like domain (InterPro:IPR011992); BEST Arabidopsis thaliana protein match is: calmodulin like 37 (TAIR:AT5G42380.1); Has 35333 Blast hits…	AT3G01830	1	2.60574e-08	4.2825	262	853	646	882	22	40	46	21	481.324	571.29	448.339	582.684	16.8958	28.7585	36.1886	25.2255
protein_coding	Homocysteine S-methyltransferase family protein	NA	HMT-1; CONTAINS InterPro DOMAIN/s: Homocysteine S-methyltransferase (InterPro:IPR003726); BEST Arabidopsis thaliana protein match is: homocysteine S-methyltransferase 3 (TAIR:AT3G22740.1).	AT3G25900	1	2.79353e-08	4.44124	53	147	119	169	5	6	9	2	97.4468	98.5348	82.6703	111.729	3.91723	4.39877	7.16082	2.49291
protein_coding	glutathione S-transferase TAU 12	Encodes glutathione transferase belonging to the tau class of GSTs. Naming convention according to Wagner et al. (2002).	glutathione S-transferase TAU 12 (GSTU12); CONTAINS InterPro DOMAIN/s: Thioredoxin fold (InterPro:IPR012335), Glutathione S-transferase, C-terminal-like (InterPro:IPR010987), Glutathione S-transferase/chloride channel, C-terminal (InterPro:IPR017933), Thioredoxin-like fold (InterPro:IPR012336), Glutathione S-transferase, N-terminal (InterPro:IPR004045); BEST Arabidopsis thaliana protein match is:…	AT1G69920	1	2.97169e-08	5.51498	75	154	109	167	3	6	3	0	137.855	103.222	75.7316	110.408	2.39034	4.39877	2.45361	0.1
protein_coding	Plant invertase/pectin methylesterase inhibitor superfamily	NA	Plant invertase/pectin methylesterase inhibitor superfamily; FUNCTIONS IN: enzyme inhibitor activity, pectinesterase activity; INVOLVED IN: cell wall modification; LOCATED IN: endomembrane system, cell wall, plant-type cell wall; EXPRESSED IN: 21 plant structures; EXPRESSED DURING: 13 growth stages; CONTAINS InterPro DOMAIN/s: Pectinesterase, active site (InterPro:IPR018040), Pectin lyase fold/vi…	AT3G10720	1	3.14987e-08	4.88573	24	82	54	70	2	1	3	1	44.1816	55.0092	37.5689	46.3368	1.62689	0.816462	2.45361	1.29645
protein_coding	VQ motif-containing protein	NA	VQ motif-containing protein; FUNCTIONS IN: molecular_function unknown; INVOLVED IN: biological_process unknown; LOCATED IN: cellular_component unknown; CONTAINS InterPro DOMAIN/s: VQ (InterPro:IPR008889); BEST Arabidopsis thaliana protein match is: VQ motif-containing protein (TAIR:AT1G78410.1); Has 30201 Blast hits to 17322 proteins in 780 species: Archae - 12; Bacteria - 1396; Metazoa - 17338; …	AT1G17147	1	3.328e-08	4.36708	75	203	139	234	5	12	10	4	137.855	136.034	96.5476	154.663	3.91723	8.69754	7.94535	4.88581
protein_coding	ARM repeat superfamily protein	NA	ARM repeat superfamily protein; FUNCTIONS IN: ubiquitin-protein ligase activity, binding; INVOLVED IN: protein ubiquitination; LOCATED IN: endomembrane system, ubiquitin ligase complex; EXPRESSED IN: 11 plant structures; EXPRESSED DURING: 7 growth stages; CONTAINS InterPro DOMAIN/s: U box domain (InterPro:IPR003613), Armadillo-like helical (InterPro:IPR011989), Armadillo (InterPro:IPR000225), Arm…	AT5G67340	1	3.49691e-08	4.05131	96	274	209	268	13	22	7	8	176.426	183.577	145.118	177.121	10.0248	15.8622	5.59175	9.67162
protein_coding	GDSL-like Lipase/Acylhydrolase superfamily protein	NA	GDSL-like Lipase/Acylhydrolase superfamily protein; FUNCTIONS IN: hydrolase activity, acting on ester bonds, carboxylesterase activity; INVOLVED IN: lipid metabolic process; LOCATED IN: endomembrane system; EXPRESSED IN: 22 plant structures; EXPRESSED DURING: 13 growth stages; CONTAINS InterPro DOMAIN/s: Lipase, GDSL (InterPro:IPR001087); BEST Arabidopsis thaliana protein match is: GDSL-like Lipa…	AT5G03610	1	3.6612e-08	3.93404	374	924	780	1019	43	81	42	34	687.038	618.833	541.317	673.176	32.9282	58.1334	33.0505	40.7794
protein_coding	Protein kinase family protein with leucine-rich repeat domain	NA	Protein kinase family protein with leucine-rich repeat domain; FUNCTIONS IN: kinase activity; INVOLVED IN: protein amino acid phosphorylation; LOCATED IN: plasma membrane, membrane; EXPRESSED IN: 23 plant structures; EXPRESSED DURING: 14 growth stages; CONTAINS InterPro DOMAIN/s: Protein kinase, ATP binding site (InterPro:IPR017441), Protein kinase, catalytic domain (InterPro:IPR000719), Leucine-…	AT5G25930	1	3.83518e-08	3.43838	122	268	222	280	17	34	24	10	224.181	179.559	154.139	185.047	13.0786	24.4597	18.9288	12.0645
protein_coding	Matrixin family protein	NA	Matrixin family protein; FUNCTIONS IN: metallopeptidase activity, metalloendopeptidase activity, zinc ion binding; INVOLVED IN: proteolysis, metabolic process; LOCATED IN: anchored to membrane; EXPRESSED IN: 13 plant structures; EXPRESSED DURING: 7 growth stages; CONTAINS InterPro DOMAIN/s: Peptidase M10, metallopeptidase (InterPro:IPR001818), Peptidoglycan binding-like (InterPro:IPR002477), Pept…	AT1G24140	1	4.01185e-08	4.59084	75	130	113	154	6	5	9	1	137.855	87.1512	78.507	101.821	4.68068	3.68231	7.16082	1.29645
protein_coding	Disease resistance protein (TIR-NBS-LRR class) family	NA	Disease resistance protein (TIR-NBS-LRR class) family; FUNCTIONS IN: transmembrane receptor activity, nucleoside-triphosphatase activity, nucleotide binding, ATP binding; INVOLVED IN: defense response, response to ozone; LOCATED IN: mitochondrion; EXPRESSED IN: stem, root, stamen; EXPRESSED DURING: 4 anthesis; CONTAINS InterPro DOMAIN/s: ATPase, AAA+ type, core (InterPro:IPR003593), NB-ARC (Inter…	AT4G11170	1	4.17997e-08	4.81908	118	314	195	382	9	12	12	3	216.834	210.362	135.404	252.421	6.97102	8.69754	9.51442	3.68936
protein_coding	cytochrome P450, family 82, subfamily C, polypeptide 3	member of CYP82C	cytochrome P450, family 82, subfamily C, polypeptide 3 (CYP82C3); FUNCTIONS IN: electron carrier activity, monooxygenase activity, iron ion binding, oxygen binding, heme binding; INVOLVED IN: oxidation reduction; LOCATED IN: endomembrane system; CONTAINS InterPro DOMAIN/s: Cytochrome P450 (InterPro:IPR001128), Cytochrome P450, E-class, group I (InterPro:IPR002401), Cytochrome P450, conserved site…	AT4G31950	1	4.33972e-08	7.2542	138	397	174	354	0	3	1	2	253.569	265.941	120.833	233.926	0.1	2.24939	0.884535	2.49291
protein_coding	Disease resistance protein (TIR-NBS class)	NA	Disease resistance protein (TIR-NBS class); FUNCTIONS IN: transmembrane receptor activity, nucleoside-triphosphatase activity, nucleotide binding, ATP binding; INVOLVED IN: signal transduction, defense response, apoptosis, innate immune response; LOCATED IN: intrinsic to membrane, chloroplast; EXPRESSED IN: 22 plant structures; EXPRESSED DURING: 10 growth stages; CONTAINS InterPro DOMAIN/s: ATPas…	AT1G66090	1	4.5153e-08	4.68395	268	832	714	884	11	35	38	16	492.344	557.228	495.522	584.005	8.49791	25.1762	29.9123	19.2432
protein_coding	glutamate receptor 2.9	member of Putative ligand-gated ion channel subunit family	glutamate receptor 2.9 (GLR2.9); FUNCTIONS IN: protein binding, intracellular ligand-gated ion channel activity; INVOLVED IN: cellular calcium ion homeostasis, response to light stimulus; LOCATED IN: endomembrane system, membrane; EXPRESSED IN: central cell; CONTAINS InterPro DOMAIN/s: Extracellular solute-binding protein, family 3 (InterPro:IPR001638), Ionotropic glutamate receptor (InterPro:IPR…	AT2G29100	1	4.69659e-08	5.00857	52	108	62	125	2	4	4	1	95.6101	72.4195	43.1198	82.6658	1.62689	2.96585	3.23814	1.29645
protein_coding	cytochrome P450, family 706, subfamily A, polypeptide 2	member of CYP706A	cytochrome P450, family 706, subfamily A, polypeptide 2 (CYP706A2); FUNCTIONS IN: electron carrier activity, monooxygenase activity, iron ion binding, oxygen binding, heme binding; INVOLVED IN: oxidation reduction, N-terminal protein myristoylation; LOCATED IN: plasma membrane; EXPRESSED IN: flower, cultured cell, leaf; CONTAINS InterPro DOMAIN/s: Cytochrome P450 (InterPro:IPR001128), Cytochrome …	AT4G22710	1	4.87451e-08	4.93404	440	791	405	916	14	31	32	12	808.262	529.773	281.116	605.142	10.7883	22.3103	25.2051	14.4574
protein_coding	DUF679 domain membrane protein 1	NA	DUF679 domain membrane protein 1 (DMP1); CONTAINS InterPro DOMAIN/s: Protein of unknown function DUF679 (InterPro:IPR007770); BEST Arabidopsis thaliana protein match is: DUF679 domain membrane protein 2 (TAIR:AT3G21550.1); Has 263 Blast hits to 255 proteins in 17 species: Archae - 0; Bacteria - 0; Metazoa - 0; Fungi - 0; Plants - 263; Viruses - 0; Other Eukaryotes - 0 (source: NCBI BLink).	AT3G21520	1	5.04478e-08	7.00983	161	254	161	269	0	1	3	2	295.814	170.185	111.813	177.782	0.1	0.816462	2.45361	2.49291
protein_coding	Auxin-responsive family protein	NA	Auxin-responsive family protein; LOCATED IN: plasma membrane, membrane; EXPRESSED IN: 21 plant structures; EXPRESSED DURING: 12 growth stages; CONTAINS InterPro DOMAIN/s: Cytochrome b561, eukaryote (InterPro:IPR004877), Uncharacterised conserved protein UCP037471 (InterPro:IPR017214), Protein of unknown function DUF568, DOMON-like (InterPro:IPR007613), DOMON related (InterPro:IPR005018), Cytochro…	AT5G35735	1	5.21938e-08	4.37543	1330	3228	2693	3489	159	212	85	69	2442.95	2161.65	1868.69	2304.68	121.488	151.99	66.7855	82.6552
protein_coding	arabinogalactan protein 5	Encodes arabinogalactan-protein (AGP5).	arabinogalactan protein 5 (AGP5); BEST Arabidopsis thaliana protein match is: arabinogalactan protein 10 (TAIR:AT4G09030.1); Has 52009 Blast hits to 24079 proteins in 1500 species: Archae - 200; Bacteria - 14022; Metazoa - 11286; Fungi - 4612; Plants - 7669; Viruses - 1962; Other Eukaryotes - 12258 (source: NCBI BLink).	AT1G35230	1	5.38827e-08	5.54909	65	140	201	125	2	2	3	3	119.488	93.8474	139.567	82.6658	1.62689	1.53292	2.45361	3.68936
protein_coding	O-fucosyltransferase family protein	NA	O-fucosyltransferase family protein; CONTAINS InterPro DOMAIN/s: GDP-fucose protein O-fucosyltransferase (InterPro:IPR019378); BEST Arabidopsis thaliana protein match is: O-fucosyltransferase family protein (TAIR:AT3G54100.1); Has 1807 Blast hits to 1807 proteins in 277 species: Archae - 0; Bacteria - 0; Metazoa - 736; Fungi - 347; Plants - 385; Viruses - 0; Other Eukaryotes - 339 (source: NCBI B…	AT5G01100	1	5.57136e-08	4.59188	111	272	153	360	7	10	13	6	203.977	182.238	106.262	237.89	5.44413	7.26462	10.299	7.27872
protein_coding	ARM repeat superfamily protein	NA	ARM repeat superfamily protein; FUNCTIONS IN: ubiquitin-protein ligase activity, binding; INVOLVED IN: response to chitin; LOCATED IN: ubiquitin ligase complex; EXPRESSED IN: 10 plant structures; EXPRESSED DURING: L mature pollen stage, LP.06 six leaves visible, M germinated pollen stage, 4 anthesis; CONTAINS InterPro DOMAIN/s: U box domain (InterPro:IPR003613), Armadillo-like helical (InterPro:I…	AT5G09800	1	5.76467e-08	4.99143	34	66	40	75	0	2	2	2	62.5489	44.2952	27.8547	49.6395	0.1	1.53292	1.66907	2.49291
protein_coding	respiratory burst oxidase homologue D	NADPH/respiratory burst oxidase protein D (RbohD).Interacts with AtrbohF gene to fine tune the spatial control of ROI production and hypersensitive response to cell in and around infection site.	respiratory burst oxidase homologue D (RBOHD); FUNCTIONS IN: NAD(P)H oxidase activity; INVOLVED IN: oxygen and reactive oxygen species metabolic process, defense response to fungus, response to heat, defense response, negative regulation of programmed cell death; LOCATED IN: plasma membrane; EXPRESSED IN: 24 plant structures; EXPRESSED DURING: 13 growth stages; CONTAINS InterPro DOMAIN/s: Ferredo…	AT5G47910	1	6.13555e-08	4.10113	202	551	246	586	23	32	26	12	371.12	369.063	170.791	387.168	17.6593	23.0268	20.4979	14.4574
protein_coding	Arabidopsis phospholipase-like protein (PEARLI 4) family	NA	Arabidopsis phospholipase-like protein (PEARLI 4) family; FUNCTIONS IN: molecular_function unknown; INVOLVED IN: biological_process unknown; LOCATED IN: plasma membrane; EXPRESSED IN: 24 plant structures; EXPRESSED DURING: 13 growth stages; CONTAINS InterPro DOMAIN/s: Phospholipase-like, arabidopsis (InterPro:IPR007942); BEST Arabidopsis thaliana protein match is: Arabidopsis phospholipase-like p…	AT2G16900	1	6.31207e-08	3.60164	131	302	221	320	20	33	21	9	240.712	202.327	153.445	211.468	15.3689	23.7432	16.5752	10.8681
protein_coding	Protein kinase superfamily protein	NA	Protein kinase superfamily protein; FUNCTIONS IN: protein serine/threonine kinase activity, protein kinase activity, ATP binding; INVOLVED IN: protein amino acid phosphorylation; LOCATED IN: endomembrane system; EXPRESSED IN: 12 plant structures; EXPRESSED DURING: 7 growth stages; CONTAINS InterPro DOMAIN/s: Protein kinase, catalytic domain (InterPro:IPR000719), Serine/threonine-protein kinase-li…	AT5G54590	1	6.51311e-08	4.07111	23	60	52	61	2	5	2	2	42.3449	40.2775	36.1811	40.3921	1.62689	3.68231	1.66907	2.49291
protein_coding	beta glucosidase 27	NA	beta glucosidase 27 (BGLU27); FUNCTIONS IN: cation binding, hydrolase activity, hydrolyzing O-glycosyl compounds, catalytic activity; INVOLVED IN: carbohydrate metabolic process; LOCATED IN: cellular_component unknown; EXPRESSED IN: stem, hypocotyl, sepal, stamen; EXPRESSED DURING: 4 anthesis; CONTAINS InterPro DOMAIN/s: Glycoside hydrolase, family 1 (InterPro:IPR001360), Glycoside hydrolase, fam…	AT3G60120	1	6.91949e-08	5.17332	16	35	25	35	1	2	0	0	29.4877	23.5369	17.4467	23.2184	0.863447	1.53292	0.1	0.1
protein_coding	NA	NA	unknown protein; Has 35333 Blast hits to 34131 proteins in 2444 species: Archae - 798; Bacteria - 22429; Metazoa - 974; Fungi - 991; Plants - 531; Viruses - 0; Other Eukaryotes - 9610 (source: NCBI BLink).	AT4G28085	1	7.11672e-08	3.70975	536	1155	833	1468	67	102	90	48	984.589	773.516	578.092	969.753	51.2509	73.1791	70.7082	57.5297
protein_coding	Protein of unknown function (DUF1262)	NA	Protein of unknown function (DUF1262); CONTAINS InterPro DOMAIN/s: Protein of unknown function DUF1262 (InterPro:IPR010683); BEST Arabidopsis thaliana protein match is: Protein of unknown function (DUF1262) (TAIR:AT1G13480.1); Has 101 Blast hits to 94 proteins in 9 species: Archae - 0; Bacteria - 0; Metazoa - 0; Fungi - 0; Plants - 101; Viruses - 0; Other Eukaryotes - 0 (source: NCBI BLink).	AT1G13550	1	7.3166e-08	4.36562	31	87	83	94	2	5	6	1	57.0387	58.3573	57.691	62.1895	1.62689	3.68231	4.80721	1.29645
protein_coding	NA	NA	unknown protein; LOCATED IN: endomembrane system; BEST Arabidopsis thaliana protein match is: unknown protein (TAIR:AT1G36640.1); Has 12 Blast hits to 12 proteins in 2 species: Archae - 0; Bacteria - 0; Metazoa - 0; Fungi - 0; Plants - 12; Viruses - 0; Other Eukaryotes - 0 (source: NCBI BLink).	AT1G36622	1	7.52752e-08	4.26615	901	2133	2007	2392	64	166	138	32	1655	1428.41	1392.69	1580.08	48.9606	119.033	108.366	38.3865
protein_coding	NA	NA	unknown protein; LOCATED IN: chloroplast; BEST Arabidopsis thaliana protein match is: unknown protein (TAIR:AT3G23170.1); Has 74 Blast hits to 74 proteins in 6 species: Archae - 0; Bacteria - 0; Metazoa - 0; Fungi - 0; Plants - 74; Viruses - 0; Other Eukaryotes - 0 (source: NCBI BLink).	AT4G14450	1	7.73407e-08	5.34157	66	216	148	230	2	7	6	1	121.324	144.739	102.792	152.021	1.62689	5.11523	4.80721	1.29645
protein_coding	exocyst subunit exo70 family protein B2	A member of EXO70 gene family, putative exocyst subunits, conserved in land plants. Arabidopsis thaliana contains 23 putative EXO70 genes, which can be classified into eight clusters on the phylogenetic tree.	exocyst subunit exo70 family protein B2 (EXO70B2); INVOLVED IN: exocytosis, vesicle docking involved in exocytosis; LOCATED IN: cytosol, nucleus, plasma membrane, exocyst; EXPRESSED IN: 19 plant structures; EXPRESSED DURING: 12 growth stages; CONTAINS InterPro DOMAIN/s: Exo70 exocyst complex subunit (InterPro:IPR004140); BEST Arabidopsis thaliana protein match is: exocyst subunit exo70 family pro…	AT1G07000	1	7.9388e-08	3.40489	117	305	250	326	17	30	33	13	214.998	204.336	173.567	215.432	13.0786	21.5939	25.9897	15.6539
protein_coding	calcium ATPase 2	Encodes a calmodulin-regulated Ca(2+)-pump located in the endoplasmic reticulum. Belongs to plant 2B ATPase's with an N-terminal autoinhibitor.	calcium ATPase 2 (ACA2); FUNCTIONS IN: calcium-transporting ATPase activity, calmodulin binding, calcium ion transmembrane transporter activity; INVOLVED IN: transport; LOCATED IN: endoplasmic reticulum, plasma membrane, endoplasmic reticulum membrane; EXPRESSED IN: 25 plant structures; EXPRESSED DURING: 15 growth stages; CONTAINS InterPro DOMAIN/s: ATPase, P-type, ATPase-associated domain (Inter…	AT4G37640	1	8.13907e-08	3.90617	279	927	532	869	39	64	40	26	512.548	620.842	369.238	574.097	29.8744	45.9535	31.4814	31.2078
protein_coding	NA	NA	LOCATED IN: endomembrane system; BEST Arabidopsis thaliana protein match is: cryptdin protein-related (TAIR:AT1G51915.1); Has 22 Blast hits to 22 proteins in 3 species: Archae - 0; Bacteria - 0; Metazoa - 0; Fungi - 0; Plants - 22; Viruses - 0; Other Eukaryotes - 0 (source: NCBI BLink).	AT1G51913	1	8.34069e-08	4.54952	117	266	370	331	6	20	12	7	214.998	178.22	256.831	218.734	4.68068	14.4292	9.51442	8.47517
protein_coding	phosphatase 2C5	Encodes PP2C5, a member of the PP2C family phosphatases. PP2C5 acts as a MAPK phosphatase that positively regulates seed germination, stomatal closure and ABA-inducible gene expression.	phosphatase 2C5 (PP2C5); CONTAINS InterPro DOMAIN/s: Protein phosphatase 2C, manganese/magnesium aspartate binding site (InterPro:IPR000222), Protein phosphatase 2C-related (InterPro:IPR001932), Protein phosphatase 2C (InterPro:IPR015655), Protein phosphatase 2C, N-terminal (InterPro:IPR014045); BEST Arabidopsis thaliana protein match is: Protein phosphatase 2C family protein (TAIR:AT1G07160.1); …	AT2G40180	1	8.58525e-08	5.13873	23	42	31	42	3	1	0	0	42.3449	28.2242	21.6099	27.8421	2.39034	0.816462	0.1	0.1
protein_coding	Arabidopsis phospholipase-like protein (PEARLI 4) family	NA	Arabidopsis phospholipase-like protein (PEARLI 4) family; FUNCTIONS IN: molecular_function unknown; INVOLVED IN: response to karrikin; LOCATED IN: cellular_component unknown; EXPRESSED IN: 15 plant structures; EXPRESSED DURING: 10 growth stages; CONTAINS InterPro DOMAIN/s: Phospholipase-like, arabidopsis (InterPro:IPR007942); BEST Arabidopsis thaliana protein match is: Arabidopsis phospholipase-l…	AT4G35110	1	8.84308e-08	4.18791	85	178	151	176	5	20	5	4	156.222	119.293	104.874	116.353	3.91723	14.4292	4.02268	4.88581
protein_coding	Leucine-rich repeat protein kinase family protein	NA	Leucine-rich repeat protein kinase family protein; FUNCTIONS IN: protein serine/threonine kinase activity, protein kinase activity, ATP binding; INVOLVED IN: transmembrane receptor protein tyrosine kinase signaling pathway, protein amino acid phosphorylation; LOCATED IN: mitochondrion; EXPRESSED IN: 15 plant structures; EXPRESSED DURING: 9 growth stages; CONTAINS InterPro DOMAIN/s: Protein kinase…	AT1G74360	1	9.10192e-08	4.14922	207	455	223	546	16	30	26	11	380.304	304.779	154.832	360.747	12.3151	21.5939	20.4979	13.261
protein_coding	Glutamate receptor family protein	member of Putative ligand-gated ion channel subunit family	ATGLR1.2; FUNCTIONS IN: protein binding, intracellular ligand-gated ion channel activity; INVOLVED IN: cellular calcium ion homeostasis, response to light stimulus; LOCATED IN: endomembrane system, membrane; EXPRESSED IN: 15 plant structures; EXPRESSED DURING: 7 growth stages; CONTAINS InterPro DOMAIN/s: Extracellular solute-binding protein, family 3 (InterPro:IPR001638), Ionotropic glutamate rec…	AT5G48400	1	9.36135e-08	4.70103	54	142	91	153	7	3	6	1	99.2836	95.1867	63.242	101.161	5.44413	2.24939	4.80721	1.29645
protein_coding	Phosphoglycerate mutase family protein	NA	Phosphoglycerate mutase family protein; FUNCTIONS IN: molecular_function unknown; INVOLVED IN: biological_process unknown; LOCATED IN: cellular_component unknown; CONTAINS InterPro DOMAIN/s: Histidine phosphatase superfamily, clade-1 (InterPro:IPR013078); BEST Arabidopsis thaliana protein match is: Phosphoglycerate mutase family protein (TAIR:AT2G17280.2); Has 475 Blast hits to 475 proteins in 96…	AT1G09932	1	9.62545e-08	4.30501	182	565	597	512	23	42	18	10	334.385	378.438	414.339	338.29	17.6593	30.1914	14.2216	12.0645
protein_coding	GDSL-motif lipase 4	Contains lipase signature motif and GDSL domain.	GDSL-motif lipase 4 (GLIP4); FUNCTIONS IN: lipase activity, carboxylesterase activity; INVOLVED IN: lipid metabolic process; LOCATED IN: endomembrane system; EXPRESSED IN: 13 plant structures; EXPRESSED DURING: 7 growth stages; CONTAINS InterPro DOMAIN/s: Lipase, GDSL, active site (InterPro:IPR008265), Lipase, GDSL (InterPro:IPR001087), Esterase, SGNH hydrolase-type (InterPro:IPR013830); BEST Ara…	AT3G14225	1	9.88254e-08	4.90728	21	51	28	54	1	1	0	2	38.6714	34.2509	19.5283	35.7684	0.863447	0.816462	0.1	2.49291
protein_coding	Cam-binding protein 60-like G	Encodes a calmodulin-binding protein CBP60g (calmodulin binding protein 60-like.g). The calmodulin-binding domain is located near the N-terminus; calmodulin binding is dependent on Ca(2+). Inducible by both bacterial pathogen and MAMP (microbe-associated molecular pattern) treatments. Bacterial growth is enhanced in cbp60g mutants. cbp60g mutants also show defects in salicylic acid (SA) accumulat…	Cam-binding protein 60-like G (CBP60G); FUNCTIONS IN: calmodulin binding; INVOLVED IN: defense response to bacterium, incompatible interaction, salicylic acid biosynthetic process, response to molecule of bacterial origin, response to bacterium; EXPRESSED IN: 15 plant structures; EXPRESSED DURING: 9 growth stages; CONTAINS InterPro DOMAIN/s: Calmodulin binding protein-like (InterPro:IPR012416); B…	AT5G26920	1	1.01341e-07	3.55787	122	441	332	462	26	29	36	17	224.181	295.404	230.464	305.263	19.9496	20.8774	28.3433	20.4397
protein_coding	Toll-Interleukin-Resistance (TIR) domain family protein	NA	Toll-Interleukin-Resistance (TIR) domain family protein; FUNCTIONS IN: transmembrane receptor activity; INVOLVED IN: signal transduction, defense response, innate immune response; LOCATED IN: intrinsic to membrane; EXPRESSED IN: 7 plant structures; EXPRESSED DURING: 9 growth stages; CONTAINS InterPro DOMAIN/s: Toll-Interleukin receptor (InterPro:IPR000157); BEST Arabidopsis thaliana protein match…	AT1G57630	1	1.04068e-07	3.56145	126	359	324	422	30	28	15	23	231.528	240.495	224.913	278.842	23.0034	20.1609	11.868	27.6184
protein_coding	cinnamoyl coa reductase	Encodes an cinnamoyl CoA reductase isoform. Involved in lignin biosynthesis.	cinnamoyl coa reductase (CCR2); CONTAINS InterPro DOMAIN/s: NAD-dependent epimerase/dehydratase (InterPro:IPR001509), NAD(P)-binding domain (InterPro:IPR016040); BEST Arabidopsis thaliana protein match is: cinnamoyl coa reductase 1 (TAIR:AT1G15950.1); Has 10779 Blast hits to 10766 proteins in 1817 species: Archae - 140; Bacteria - 4512; Metazoa - 410; Fungi - 946; Plants - 2512; Viruses - 14; Oth…	AT1G80820	1	1.07045e-07	5.6582	47	161	92	150	2	5	2	0	86.4264	107.91	63.9358	99.179	1.62689	3.68231	1.66907	0.1
protein_coding	NA	NA	unknown protein; BEST Arabidopsis thaliana protein match is: unknown protein (TAIR:AT5G12340.1); Has 166 Blast hits to 162 proteins in 36 species: Archae - 0; Bacteria - 2; Metazoa - 15; Fungi - 5; Plants - 124; Viruses - 0; Other Eukaryotes - 20 (source: NCBI BLink).	AT1G28190	1	1.10107e-07	3.19054	225	517	497	627	36	73	58	34	413.365	346.296	344.952	414.25	27.5841	52.4017	45.603	40.7794
protein_coding	nudix hydrolase homolog 4	NA	nudix hydrolase homolog 4 (NUDT4); FUNCTIONS IN: hydrolase activity; LOCATED IN: cytosol; EXPRESSED IN: stem, root, leaf; CONTAINS InterPro DOMAIN/s: NUDIX hydrolase domain-like (InterPro:IPR015797), NUDIX hydrolase, conserved site (InterPro:IPR020084), NUDIX hydrolase domain (InterPro:IPR000086); BEST Arabidopsis thaliana protein match is: nudix hydrolase homolog 21 (TAIR:AT1G73540.1); Has 1264 …	AT1G18300	1	1.13144e-07	2.94901	52	120	107	144	12	16	15	10	95.6101	80.455	74.3438	95.2158	9.26136	11.5634	11.868	12.0645
protein_coding	phloem protein 2-B13	NA	phloem protein 2-B13 (PP2-B13); FUNCTIONS IN: carbohydrate binding; LOCATED IN: endomembrane system; CONTAINS InterPro DOMAIN/s: F-box domain, cyclin-like (InterPro:IPR001810), F-box domain, Skp2-like (InterPro:IPR022364); BEST Arabidopsis thaliana protein match is: phloem protein 2-B14 (TAIR:AT1G56250.1); Has 533 Blast hits to 519 proteins in 34 species: Archae - 0; Bacteria - 0; Metazoa - 0; Fu…	AT1G56240	1	1.16176e-07	5.72977	47	176	106	132	0	3	4	1	86.4264	117.954	73.65	87.2895	0.1	2.24939	3.23814	1.29645
protein_coding	myb domain protein 15	Member of the R2R3 factor gene family.	myb domain protein 15 (MYB15); CONTAINS InterPro DOMAIN/s: SANT, DNA-binding (InterPro:IPR001005), Homeodomain-like (InterPro:IPR009057), Myb, DNA-binding (InterPro:IPR014778), HTH transcriptional regulator, Myb-type, DNA-binding (InterPro:IPR017930), Homeodomain-related (InterPro:IPR012287), Myb transcription factor (InterPro:IPR015495); BEST Arabidopsis thaliana protein match is: myb domain pro…	AT3G23250	1	1.19157e-07	4.9562	120	451	491	458	5	19	16	6	220.508	302.101	340.789	302.621	3.91723	13.7128	12.6526	7.27872
protein_coding	NA	NA	unknown protein; BEST Arabidopsis thaliana protein match is: unknown protein (TAIR:AT3G48180.1); Has 88 Blast hits to 88 proteins in 15 species: Archae - 0; Bacteria - 0; Metazoa - 0; Fungi - 0; Plants - 88; Viruses - 0; Other Eukaryotes - 0 (source: NCBI BLink).	AT1G19020	1	1.22064e-07	4.04322	1632	4677	4004	5425	176	421	257	100	2997.65	3131.93	2778.35	3583.46	134.467	301.73	201.726	119.745
protein_coding	NA	NA	unknown protein; LOCATED IN: endomembrane system; BEST Arabidopsis thaliana protein match is: unknown protein (TAIR:AT2G31090.1); Has 70 Blast hits to 70 proteins in 13 species: Archae - 0; Bacteria - 0; Metazoa - 0; Fungi - 0; Plants - 70; Viruses - 0; Other Eukaryotes - 0 (source: NCBI BLink).	AT2G20562	1	1.24924e-07	4.31035	99	303	274	401	16	9	19	7	181.937	202.996	190.22	264.971	12.3151	6.54816	15.0062	8.47517
protein_coding	NA	NA	unknown protein; FUNCTIONS IN: molecular_function unknown; INVOLVED IN: biological_process unknown; LOCATED IN: endomembrane system; EXPRESSED IN: sperm cell, root; BEST Arabidopsis thaliana protein match is: unknown protein (TAIR:AT1G36622.1); Has 14 Blast hits to 14 proteins in 2 species: Archae - 0; Bacteria - 0; Metazoa - 0; Fungi - 0; Plants - 14; Viruses - 0; Other Eukaryotes - 0 (source: N…	AT1G36640	1	1.27873e-07	4.46551	107	334	272	392	16	18	13	3	196.63	223.755	188.832	259.026	12.3151	12.9963	10.299	3.68936
protein_coding	Regulator of Vps4 activity in the MVB pathway protein	NA	Regulator of Vps4 activity in the MVB pathway protein; CONTAINS InterPro DOMAIN/s: Protein of unknown function DUF292, eukaryotic (InterPro:IPR005061); BEST Arabidopsis thaliana protein match is: Regulator of Vps4 activity in the MVB pathway protein (TAIR:AT1G34220.2); Has 628 Blast hits to 628 proteins in 152 species: Archae - 0; Bacteria - 0; Metazoa - 164; Fungi - 130; Plants - 284; Viruses - …	AT1G13340	1	1.30979e-07	3.43588	63	163	154	234	12	14	11	14	115.814	109.249	106.956	154.663	9.26136	10.1305	8.72989	16.8503
protein_coding	Calcium-dependent lipid-binding (CaLB domain) family protein	NA	Calcium-dependent lipid-binding (CaLB domain) family protein; FUNCTIONS IN: molecular_function unknown; INVOLVED IN: biological_process unknown; LOCATED IN: cellular_component unknown; EXPRESSED IN: 22 plant structures; EXPRESSED DURING: 13 growth stages; CONTAINS InterPro DOMAIN/s: C2 membrane targeting protein (InterPro:IPR018029), C2 calcium/lipid-binding domain, CaLB (InterPro:IPR008973), C2 …	AT3G55470	1	1.34121e-07	3.03851	751	1613	1477	1527	148	233	172	110	1379.49	1080.2	1024.94	1008.72	113.09	167.036	135.04	131.71
protein_coding	Bifunctional inhibitor/lipid-transfer protein/seed storage 2S albumin superfamily protein	NA	Bifunctional inhibitor/lipid-transfer protein/seed storage 2S albumin superfamily protein; FUNCTIONS IN: lipid binding; INVOLVED IN: lipid transport; LOCATED IN: anchored to membrane; EXPRESSED IN: 14 plant structures; EXPRESSED DURING: 10 growth stages; CONTAINS InterPro DOMAIN/s: Bifunctional inhibitor/plant lipid transfer protein/seed storage (InterPro:IPR016140), Plant lipid transfer protein/…	AT3G22600	1	1.37243e-07	4.45075	195	378	554	530	13	40	12	11	358.263	253.218	384.503	350.179	10.0248	28.7585	9.51442	13.261
protein_coding	elicitor peptide 2 precursor	NA	elicitor peptide 2 precursor (PROPEP2); BEST Arabidopsis thaliana protein match is: precursor of peptide 1 (TAIR:AT5G64900.1); Has 30201 Blast hits to 17322 proteins in 780 species: Archae - 12; Bacteria - 1396; Metazoa - 17338; Fungi - 3422; Plants - 5037; Viruses - 0; Other Eukaryotes - 2996 (source: NCBI BLink).	AT5G64890	1	1.40431e-07	5.3547	161	472	643	513	8	21	13	2	295.814	316.163	446.257	338.95	6.20757	15.1457	10.299	2.49291
protein_coding	MAP kinase 11	member of MAP Kinase	MAP kinase 11 (MPK11); FUNCTIONS IN: MAP kinase activity, kinase activity; INVOLVED IN: signal transduction, response to abscisic acid stimulus; LOCATED IN: cellular_component unknown; EXPRESSED IN: 22 plant structures; EXPRESSED DURING: 13 growth stages; CONTAINS InterPro DOMAIN/s: Protein kinase, ATP binding site (InterPro:IPR017441), Serine/threonine-protein kinase domain (InterPro:IPR002290),…	AT1G01560	1	1.43635e-07	4.46905	94	194	174	338	6	14	12	4	172.753	130.007	120.833	223.358	4.68068	10.1305	9.51442	4.88581
protein_coding	Chitinase family protein	NA	Chitinase family protein; FUNCTIONS IN: chitin binding, chitinase activity; INVOLVED IN: carbohydrate metabolic process, cell wall macromolecule catabolic process; LOCATED IN: endomembrane system; EXPRESSED IN: 7 plant structures; EXPRESSED DURING: LP.04 four leaves visible, 4 anthesis, C globular stage, LP.02 two leaves visible; CONTAINS InterPro DOMAIN/s: Chitin-binding, type 1, conserved site …	AT2G43590	1	1.46826e-07	4.83857	40	85	51	74	4	4	0	1	73.5693	57.0181	35.4873	48.979	3.15379	2.96585	0.1	1.29645
protein_coding	plant U-box 24	Encodes a U-box-domain-containing E3 ubiquitin ligase that acts as a negative regulator of PAMP-triggered immunity.	plant U-box 24 (PUB24); FUNCTIONS IN: ubiquitin-protein ligase activity, binding; INVOLVED IN: respiratory burst involved in defense response, protein autoubiquitination, response to chitin, defense response; LOCATED IN: ubiquitin ligase complex; EXPRESSED IN: 21 plant structures; EXPRESSED DURING: 10 growth stages; CONTAINS InterPro DOMAIN/s: U box domain (InterPro:IPR003613), Armadillo-type fol…	AT3G11840	1	1.49971e-07	3.39288	70	147	138	147	7	17	19	6	128.671	98.5348	95.8537	97.1974	5.44413	12.2798	15.0062	7.27872
protein_coding	NA	NA	unknown protein; FUNCTIONS IN: molecular_function unknown; INVOLVED IN: N-terminal protein myristoylation; LOCATED IN: cellular_component unknown; EXPRESSED IN: 24 plant structures; EXPRESSED DURING: 14 growth stages; BEST Arabidopsis thaliana protein match is: unknown protein (TAIR:AT1G76600.1); Has 206 Blast hits to 206 proteins in 13 species: Archae - 0; Bacteria - 0; Metazoa - 0; Fungi - 0; P…	AT1G21010	1	1.53541e-07	2.82002	119	254	231	291	35	42	35	17	218.671	170.185	160.383	192.313	26.8206	30.1914	27.5587	20.4397
protein_coding	NA	NA	unknown protein; FUNCTIONS IN: molecular_function unknown; INVOLVED IN: biological_process unknown; LOCATED IN: plasma membrane; EXPRESSED IN: 22 plant structures; EXPRESSED DURING: 13 growth stages; Has 283 Blast hits to 281 proteins in 136 species: Archae - 0; Bacteria - 145; Metazoa - 0; Fungi - 65; Plants - 41; Viruses - 0; Other Eukaryotes - 32 (source: NCBI BLink).	AT1G67060	1	1.57054e-07	3.35531	61	142	158	141	15	9	11	11	112.141	95.1867	109.731	93.2342	11.5517	6.54816	8.72989	13.261
protein_coding	WRKY DNA-binding protein 8	member of WRKY Transcription Factor; Group II-c	WRKY DNA-binding protein 8 (WRKY8); CONTAINS InterPro DOMAIN/s: DNA-binding WRKY (InterPro:IPR003657), Transcription factor, WRKY group IIc (InterPro:IPR017396); BEST Arabidopsis thaliana protein match is: WRKY DNA-binding protein 28 (TAIR:AT4G18170.1); Has 1807 Blast hits to 1807 proteins in 277 species: Archae - 0; Bacteria - 0; Metazoa - 736; Fungi - 347; Plants - 385; Viruses - 0; Other Eukar…	AT5G46350	1	1.60495e-07	3.86551	39	98	56	89	6	4	6	3	71.7326	65.7232	38.9566	58.8869	4.68068	2.96585	4.80721	3.68936
protein_coding	UDP-Glycosyltransferase superfamily protein	NA	UDP-Glycosyltransferase superfamily protein; FUNCTIONS IN: transferase activity, transferring hexosyl groups; INVOLVED IN: metabolic process; CONTAINS InterPro DOMAIN/s: UDP-glucuronosyl/UDP-glucosyltransferase (InterPro:IPR002213); BEST Arabidopsis thaliana protein match is: Uridine diphosphate glycosyltransferase 74E2 (TAIR:AT1G05680.1).	AT1G05675	1	1.63907e-07	4.82824	182	432	190	494	12	20	12	4	334.385	289.378	131.935	326.4	9.26136	14.4292	9.51442	4.88581
protein_coding	Concanavalin A-like lectin protein kinase family protein	NA	Concanavalin A-like lectin protein kinase family protein; FUNCTIONS IN: in 6 functions; INVOLVED IN: protein amino acid phosphorylation; LOCATED IN: plasma membrane; EXPRESSED IN: stem, cotyledon, leaf, stamen; EXPRESSED DURING: LP.04 four leaves visible, 4 anthesis; CONTAINS InterPro DOMAIN/s: Legume lectin, beta chain (InterPro:IPR001220), Protein kinase, ATP binding site (InterPro:IPR017441), …	AT4G28350	1	1.67317e-07	3.5115	85	236	138	236	21	16	14	9	156.222	158.131	95.8537	155.984	16.1324	11.5634	11.0835	10.8681
protein_coding	membrane-anchored ubiquitin-fold protein 4 precursor	NA	membrane-anchored ubiquitin-fold protein 4 precursor (MUB4); CONTAINS InterPro DOMAIN/s: Membrane-anchored ubiquitin-fold protein, HCG-1 (InterPro:IPR017000), Ubiquitin (InterPro:IPR000626), Ubiquitin supergroup (InterPro:IPR019955); BEST Arabidopsis thaliana protein match is: Ubiquitin family protein (TAIR:AT4G24990.1); Has 168 Blast hits to 168 proteins in 26 species: Archae - 0; Bacteria - 0; …	AT3G26980	1	1.70738e-07	3.77277	92	261	243	215	16	25	13	6	169.079	174.872	168.71	142.113	12.3151	18.0115	10.299	7.27872
protein_coding	MATE efflux family protein	NA	MATE efflux family protein; FUNCTIONS IN: antiporter activity, drug transmembrane transporter activity, transporter activity; INVOLVED IN: drug transmembrane transport, transmembrane transport; LOCATED IN: membrane; EXPRESSED IN: stem, male gametophyte, flower; EXPRESSED DURING: 4 anthesis; CONTAINS InterPro DOMAIN/s: Multi antimicrobial extrusion protein MatE (InterPro:IPR002528); BEST Arabidops…	AT4G23030	1	1.74299e-07	5.09081	47	92	70	131	0	5	4	1	86.4264	61.7055	48.6707	86.629	0.1	3.68231	3.23814	1.29645
protein_coding	Double Clp-N motif-containing P-loop nucleoside triphosphate hydrolases superfamily protein	NA	Double Clp-N motif-containing P-loop nucleoside triphosphate hydrolases superfamily protein; BEST Arabidopsis thaliana protein match is: Double Clp-N motif-containing P-loop nucleoside triphosphate hydrolases superfamily protein (TAIR:AT5G57710.1); Has 16030 Blast hits to 14793 proteins in 2754 species: Archae - 27; Bacteria - 12697; Metazoa - 12; Fungi - 280; Plants - 607; Viruses - 0; Other Euk…	AT4G30350	0.999999	1.81581e-07	4.23417	63	194	90	177	9	7	4	6	115.814	130.007	62.5481	117.013	6.97102	5.11523	3.23814	7.27872
protein_coding	CYS, MET, PRO, and GLY protein 2	NA	CYS, MET, PRO, and GLY protein 2 (CMPG2); FUNCTIONS IN: ubiquitin-protein ligase activity, binding; INVOLVED IN: response to chitin; LOCATED IN: ubiquitin ligase complex; EXPRESSED IN: 23 plant structures; EXPRESSED DURING: 11 growth stages; CONTAINS InterPro DOMAIN/s: U box domain (InterPro:IPR003613), Armadillo-like helical (InterPro:IPR011989), Armadillo-type fold (InterPro:IPR016024); BEST Ar…	AT5G64660	0.999999	1.85289e-07	4.25728	187	341	362	492	11	21	37	6	343.569	228.442	251.28	325.079	8.49791	15.1457	29.1278	7.27872
protein_coding	P450 reductase 2	Encodes NADPH-cytochrome P450 reductase that catalyzes the first oxidative step of the phenylpropanoid general pathway.	P450 reductase 2 (ATR2); FUNCTIONS IN: NADPH-hemoprotein reductase activity; INVOLVED IN: phenylpropanoid metabolic process; LOCATED IN: endoplasmic reticulum, chloroplast; EXPRESSED IN: 24 plant structures; EXPRESSED DURING: 15 growth stages; CONTAINS InterPro DOMAIN/s: Ferredoxin reductase-type FAD-binding domain (InterPro:IPR017927), Flavodoxin/nitric oxide synthase (InterPro:IPR008254), Oxido…	AT4G30210	0.999999	1.89463e-07	3.31125	680	1764	1100	1989	131	188	148	86	1249.08	1181.32	763.354	1313.89	100.112	134.795	116.211	102.995
protein_coding	NA	NA	unknown protein; Has 17 Blast hits to 17 proteins in 6 species: Archae - 0; Bacteria - 0; Metazoa - 0; Fungi - 0; Plants - 17; Viruses - 0; Other Eukaryotes - 0 (source: NCBI BLink).	AT2G03310	0.999999	1.93566e-07	-4.18669	2	5	2	7	73	72	83	60	3.77347	3.44812	1.48774	4.72368	55.8316	51.6852	65.2164	71.8872
protein_coding	lectin receptor kinase a4.1	Encodes LecRKA4.2, a member of the lectin receptor kinase subfamily A4 (LecRKA4.1 At5g01540; LecRKA4.2 At5g01550; LecRKA4.3 At5g01560). Together with other members of the subfamily, functions redundantly in the negative regulation of ABA response in seed germination.	lectin receptor kinase a4.1 (LECRKA4.2); FUNCTIONS IN: protein serine/threonine kinase activity, binding, protein kinase activity, kinase activity, ATP binding; INVOLVED IN: abscisic acid mediated signaling pathway, seed germination; EXPRESSED IN: 6 plant structures; EXPRESSED DURING: 4 anthesis, petal differentiation and expansion stage; CONTAINS InterPro DOMAIN/s: Legume lectin, beta chain (Int…	AT5G01550	0.999999	1.97587e-07	4.94088	37	166	114	197	3	4	6	2	68.0591	111.258	79.2009	130.224	2.39034	2.96585	4.80721	2.49291
protein_coding	cysteine-rich RLK (RECEPTOR-like protein kinase) 39	Encodes a cysteine-rich receptor-like protein kinase.	cysteine-rich RLK (RECEPTOR-like protein kinase) 39 (CRK39); FUNCTIONS IN: kinase activity; INVOLVED IN: protein amino acid phosphorylation; LOCATED IN: endomembrane system; CONTAINS InterPro DOMAIN/s: Protein kinase, ATP binding site (InterPro:IPR017441), Protein kinase, catalytic domain (InterPro:IPR000719), Protein of unknown function DUF26 (InterPro:IPR002902), Serine/threonine-protein kinase…	AT4G04540	0.999999	2.01567e-07	5.38683	42	122	86	111	0	7	2	0	77.2428	81.7942	59.7726	73.4184	0.1	5.11523	1.66907	0.1
protein_coding	NA	NA	unknown protein; Has 65 Blast hits to 65 proteins in 11 species: Archae - 0; Bacteria - 0; Metazoa - 0; Fungi - 0; Plants - 65; Viruses - 0; Other Eukaryotes - 0 (source: NCBI BLink).	AT3G57450	0.999999	2.09464e-07	3.41316	698	1976	1642	2404	140	162	207	96	1282.14	1323.28	1139.43	1588.01	106.983	116.167	162.499	114.959
protein_coding	NA	NA	unknown protein; FUNCTIONS IN: molecular_function unknown; INVOLVED IN: biological_process unknown; LOCATED IN: endomembrane system; Has 0 Blast hits to 0 proteins in 0 species (source: NCBI BLink).	AT3G13433	0.999999	2.13338e-07	6.05723	93	120	89	218	4	2	1	1	170.916	80.455	61.8542	144.095	3.15379	1.53292	0.884535	1.29645
protein_coding	RING-H2 finger A1A	Encodes a putative RING-H2 finger protein RHA1a.	RING-H2 finger A1A (RHA1A); FUNCTIONS IN: zinc ion binding; EXPRESSED IN: 21 plant structures; EXPRESSED DURING: 13 growth stages; CONTAINS InterPro DOMAIN/s: Zinc finger, RING-type (InterPro:IPR001841), Zinc finger, C3HC4 RING-type (InterPro:IPR018957); BEST Arabidopsis thaliana protein match is: RING-H2 finger A1B (TAIR:AT4G11360.1); Has 7373 Blast hits to 7354 proteins in 262 species: Archae -…	AT4G11370	0.999999	2.172e-07	4.45411	13	38	38	36	2	2	0	1	23.9775	25.5457	26.467	23.879	1.62689	1.53292	0.1	1.29645
protein_coding	shaggy-related kinase 11	encodes a SHAGGY-related kinase involved in meristem organization.	shaggy-related kinase 11 (SK 11); FUNCTIONS IN: protein serine/threonine kinase activity, protein kinase activity; INVOLVED IN: meristem structural organization, phosphorylation; LOCATED IN: cytosol; EXPRESSED IN: inflorescence meristem, whole plant, cultured cell; CONTAINS InterPro DOMAIN/s: Protein kinase, ATP binding site (InterPro:IPR017441), Protein kinase, catalytic domain (InterPro:IPR0007…	AT5G26751	0.999999	2.21322e-07	2.51168	254	612	607	654	88	106	100	68	466.63	409.91	421.278	432.084	67.2833	76.0449	78.5535	81.4588
protein_coding	ARM repeat superfamily protein	NA	ARM repeat superfamily protein; FUNCTIONS IN: ubiquitin-protein ligase activity, binding; INVOLVED IN: response to chitin; LOCATED IN: ubiquitin ligase complex; EXPRESSED IN: 14 plant structures; EXPRESSED DURING: 7 growth stages; CONTAINS InterPro DOMAIN/s: U box domain (InterPro:IPR003613), Armadillo-like helical (InterPro:IPR011989), Armadillo-type fold (InterPro:IPR016024); BEST Arabidopsis t…	AT5G37490	0.999999	2.25598e-07	3.51261	35	92	87	83	6	11	6	3	64.3856	61.7055	60.4665	54.9237	4.68068	7.98108	4.80721	3.68936
protein_coding	CCT motif family protein	NA	CCT motif family protein; FUNCTIONS IN: molecular_function unknown; INVOLVED IN: biological_process unknown; LOCATED IN: cellular_component unknown; EXPRESSED IN: 23 plant structures; EXPRESSED DURING: 13 growth stages; CONTAINS InterPro DOMAIN/s: CCT domain (InterPro:IPR010402); BEST Arabidopsis thaliana protein match is: CCT motif family protein (TAIR:AT5G53420.1); Has 1589 Blast hits to 1589 p…	AT4G27900	0.999999	2.29995e-07	-4.08014	2	2	6	5	68	73	65	52	3.77347	1.43925	4.26321	3.40263	52.0144	52.4017	51.0948	62.3155
protein_coding	Tetratricopeptide repeat (TPR)-like superfamily protein	NA	Tetratricopeptide repeat (TPR)-like superfamily protein; FUNCTIONS IN: binding; INVOLVED IN: biological_process unknown; LOCATED IN: chloroplast; EXPRESSED IN: 21 plant structures; EXPRESSED DURING: 13 growth stages; CONTAINS InterPro DOMAIN/s: Tetratricopeptide-like helical (InterPro:IPR011990), Tetratricopeptide repeat-containing (InterPro:IPR013026); BEST Arabidopsis thaliana protein match is:…	AT1G07280	0.999999	2.34513e-07	-3.92766	5	7	12	6	112	122	125	111	9.28366	4.78737	8.42641	4.06316	85.606	87.5083	98.1669	132.906
protein_coding	WALL ASSOCIATED KINASE (WAK)-LIKE 10	NA	WALL ASSOCIATED KINASE (WAK)-LIKE 10 (WAKL10); FUNCTIONS IN: kinase activity; INVOLVED IN: protein amino acid phosphorylation; LOCATED IN: endomembrane system, integral to membrane; EXPRESSED IN: 10 plant structures; EXPRESSED DURING: 8 growth stages; CONTAINS InterPro DOMAIN/s: Wall-associated kinase (InterPro:IPR013695), EGF-like calcium-binding, conserved site (InterPro:IPR018097), Protein kin…	AT1G79680	0.999999	2.38948e-07	4.39222	219	708	432	722	9	43	32	13	402.344	474.194	299.851	477	6.97102	30.9079	25.2051	15.6539
protein_coding	Glutathione S-transferase family protein	NA	Glutathione S-transferase family protein; FUNCTIONS IN: molecular_function unknown; INVOLVED IN: biological_process unknown; LOCATED IN: cellular_component unknown; EXPRESSED IN: stem; CONTAINS InterPro DOMAIN/s: Glutathione S-transferase, predicted (InterPro:IPR016639), Glutathione S-transferase, C-terminal-like (InterPro:IPR010987), Glutathione S-transferase/chloride channel, C-terminal (InterP…	AT5G44990	0.999999	2.43362e-07	5.37036	25	41	64	79	0	3	2	0	46.0183	27.5546	44.5075	52.2816	0.1	2.24939	1.66907	0.1
protein_coding	arogenate dehydratase 4	Encodes a plastid-localized arogenate dehydratase involved in phenylalanine biosynthesis. Not less than six genes encoding ADT were identi&#64257;ed in the Arabidopsis genome: ADT1 [At1g11790]; ADT2 [At3g07630]; ADT3 [At2g27820]; ADT4 [At3g44720]; ADT5 [At5g22630]; and ADT6 [At1g08250].	arogenate dehydratase 4 (ADT4); CONTAINS InterPro DOMAIN/s: Prephenate dehydratase (InterPro:IPR001086), Prephenate dehydratase, conserved site (InterPro:IPR018528); BEST Arabidopsis thaliana protein match is: arogenate dehydratase 5 (TAIR:AT5G22630.1); Has 7069 Blast hits to 7066 proteins in 2218 species: Archae - 179; Bacteria - 3950; Metazoa - 0; Fungi - 120; Plants - 261; Viruses - 0; Other E…	AT3G44720	0.999999	2.47768e-07	3.32902	138	354	353	473	41	40	24	21	253.569	237.147	245.035	312.529	31.4013	28.7585	18.9288	25.2255
protein_coding	Leucine-rich repeat transmembrane protein kinase	NA	Leucine-rich repeat transmembrane protein kinase; FUNCTIONS IN: kinase activity; INVOLVED IN: protein amino acid phosphorylation; LOCATED IN: plasma membrane; EXPRESSED IN: 23 plant structures; EXPRESSED DURING: 13 growth stages; CONTAINS InterPro DOMAIN/s: Serine/threonine-protein kinase domain (InterPro:IPR002290), Leucine-rich repeat (InterPro:IPR001611), Serine-threonine/tyrosine-protein kina…	AT1G53430	0.999999	2.57772e-07	3.02141	162	416	313	416	45	59	36	22	297.651	278.664	217.281	274.879	34.4551	42.3712	28.3433	26.422
protein_coding	C2H2 and C2HC zinc fingers superfamily protein	NA	C2H2 and C2HC zinc fingers superfamily protein; FUNCTIONS IN: sequence-specific DNA binding transcription factor activity, zinc ion binding, nucleic acid binding; INVOLVED IN: response to chitin, regulation of transcription; LOCATED IN: intracellular; EXPRESSED IN: cotyledon, root, petiole; CONTAINS InterPro DOMAIN/s: Zinc finger, C2H2-like (InterPro:IPR015880), Zinc finger, C2H2-type (InterPro:I…	AT2G37430	0.999999	2.63188e-07	4.04847	85	217	279	313	10	15	21	6	156.222	145.409	193.689	206.845	7.73447	10.8469	16.5752	7.27872
protein_coding	NA	NA	unknown protein; BEST Arabidopsis thaliana protein match is: unknown protein (TAIR:AT5G36920.1); Has 9 Blast hits to 9 proteins in 2 species: Archae - 0; Bacteria - 0; Metazoa - 0; Fungi - 0; Plants - 9; Viruses - 0; Other Eukaryotes - 0 (source: NCBI BLink).	AT5G36925	0.999999	2.68708e-07	4.50733	389	1130	1193	912	27	64	53	16	714.589	756.776	827.884	602.5	20.7131	45.9535	41.6804	19.2432
protein_coding	RING/U-box superfamily protein	NA	RING/U-box superfamily protein; FUNCTIONS IN: zinc ion binding; CONTAINS InterPro DOMAIN/s: Zinc finger, RING-type (InterPro:IPR001841), Zinc finger, C3HC4 RING-type (InterPro:IPR018957); BEST Arabidopsis thaliana protein match is: RING/U-box superfamily protein (TAIR:AT1G04360.1); Has 1807 Blast hits to 1807 proteins in 277 species: Archae - 0; Bacteria - 0; Metazoa - 736; Fungi - 347; Plants - …	AT5G43420	0.999999	2.74456e-07	3.3985	23	64	58	79	4	6	4	5	42.3449	42.956	40.3443	52.2816	3.15379	4.39877	3.23814	6.08226
protein_coding	phloem protein 2-B14	NA	phloem protein 2-B14 (PP2-B14); FUNCTIONS IN: carbohydrate binding; LOCATED IN: endomembrane system; CONTAINS InterPro DOMAIN/s: F-box domain, cyclin-like (InterPro:IPR001810); BEST Arabidopsis thaliana protein match is: phloem protein 2-B13 (TAIR:AT1G56240.1); Has 533 Blast hits to 518 proteins in 36 species: Archae - 0; Bacteria - 0; Metazoa - 0; Fungi - 0; Plants - 533; Viruses - 0; Other Euka…	AT1G56250	0.999999	2.80123e-07	5.71192	24	80	46	84	0	0	4	0	44.1816	53.67	32.0179	55.5842	0.1	0.1	3.23814	0.1
protein_coding	glutamate receptor 2.5	member of Putative ligand-gated ion channel subunit family	glutamate receptor 2.5 (GLR2.5); FUNCTIONS IN: intracellular ligand-gated ion channel activity; INVOLVED IN: cellular calcium ion homeostasis, response to light stimulus; LOCATED IN: integral to membrane, membrane; EXPRESSED IN: stem, stamen; EXPRESSED DURING: 4 anthesis; CONTAINS InterPro DOMAIN/s: Extracellular solute-binding protein, family 3 (InterPro:IPR001638), Ionotropic glutamate receptor…	AT5G11210	0.999999	2.85716e-07	3.41248	48	118	92	157	9	15	8	6	88.2632	79.1157	63.9358	103.803	6.97102	10.8469	6.37628	7.27872
protein_coding	Cysteine/Histidine-rich C1 domain family protein	NA	Cysteine/Histidine-rich C1 domain family protein; CONTAINS InterPro DOMAIN/s: DC1 (InterPro:IPR004146), C1-like (InterPro:IPR011424); BEST Arabidopsis thaliana protein match is: Cysteine/Histidine-rich C1 domain family protein (TAIR:AT2G44370.1); Has 1973 Blast hits to 753 proteins in 27 species: Archae - 0; Bacteria - 0; Metazoa - 2; Fungi - 2; Plants - 1961; Viruses - 0; Other Eukaryotes - 8 (s…	AT2G17740	0.999999	2.9133e-07	3.83516	2997	5781	9383	7051	337	814	554	137	5504.79	3871.2	6510.66	4657.47	257.382	583.3	434.733	164.014
protein_coding	S-locus lectin protein kinase family protein	NA	B120; FUNCTIONS IN: protein serine/threonine kinase activity, sugar binding, protein kinase activity, ATP binding; INVOLVED IN: protein amino acid phosphorylation, recognition of pollen; LOCATED IN: plasma membrane; EXPRESSED IN: 13 plant structures; EXPRESSED DURING: 8 growth stages; CONTAINS InterPro DOMAIN/s: Curculin-like (mannose-binding) lectin (InterPro:IPR001480), PAN-2 domain (InterPro:I…	AT4G21390	0.999999	2.96853e-07	4.42604	89	221	155	303	5	14	14	3	163.569	148.087	107.649	200.24	3.91723	10.1305	11.0835	3.68936
protein_coding	wall associated kinase-like 7	WAK-like kinase	wall associated kinase-like 7 (WAKL7); FUNCTIONS IN: protein serine/threonine kinase activity; LOCATED IN: endomembrane system, integral to membrane; EXPRESSED IN: 12 plant structures; EXPRESSED DURING: 7 growth stages; CONTAINS InterPro DOMAIN/s: Wall-associated kinase (InterPro:IPR013695); BEST Arabidopsis thaliana protein match is: Wall-associated kinase family protein (TAIR:AT1G79670.1); Has …	AT1G16090	0.999999	3.02618e-07	4.57982	17	70	33	58	1	1	2	2	31.3245	46.9737	22.9976	38.4105	0.863447	0.816462	1.66907	2.49291
protein_coding	cytochrome P450, family 81, subfamily F, polypeptide 2	member of CYP81F, involved in glucosinolate metabolism. Mutants had impaired resistance to fungi.	cytochrome P450, family 81, subfamily F, polypeptide 2 (CYP81F2); FUNCTIONS IN: electron carrier activity, monooxygenase activity, iron ion binding, oxygen binding, heme binding; INVOLVED IN: in 7 processes; LOCATED IN: endomembrane system; EXPRESSED IN: 8 plant structures; EXPRESSED DURING: 6 growth stages; CONTAINS InterPro DOMAIN/s: Cytochrome P450 (InterPro:IPR001128), Cytochrome P450, conser…	AT5G57220	0.999999	3.08724e-07	4.29597	688	1502	1267	1612	27	107	123	17	1263.77	1005.88	879.23	1064.87	20.7131	76.7614	96.5978	20.4397
protein_coding	WRKY DNA-binding protein 17	member of WRKY Transcription Factor; Group II-d; negative regulator of basal resistance to Pseudomonas syringae.	WRKY DNA-binding protein 17 (WRKY17); CONTAINS InterPro DOMAIN/s: DNA-binding WRKY (InterPro:IPR003657), Transcription factor, WRKY, Zn-cluster (InterPro:IPR018872); BEST Arabidopsis thaliana protein match is: WRKY DNA-binding protein 11 (TAIR:AT4G31550.1); Has 3398 Blast hits to 2942 proteins in 193 species: Archae - 0; Bacteria - 0; Metazoa - 2; Fungi - 4; Plants - 3369; Viruses - 0; Other Euka…	AT2G24570	0.999999	3.14902e-07	3.52014	109	199	220	199	18	23	22	5	200.304	133.355	152.751	131.545	13.842	16.5786	17.3598	6.08226
protein_coding	CRINKLY4 related 3	NA	CRINKLY4 related 3 (CCR3); FUNCTIONS IN: kinase activity; INVOLVED IN: protein amino acid phosphorylation; LOCATED IN: endomembrane system; EXPRESSED IN: 23 plant structures; EXPRESSED DURING: 10 growth stages; CONTAINS InterPro DOMAIN/s: Protein kinase, ATP binding site (InterPro:IPR017441), Regulator of chromosome condensation/beta-lactamase-inhibitor protein II (InterPro:IPR009091), Protein ki…	AT3G55950	0.999999	3.21035e-07	4.36324	29	75	44	96	5	2	2	2	53.3653	50.3218	30.6302	63.5105	3.91723	1.53292	1.66907	2.49291
protein_coding	Concanavalin A-like lectin protein kinase family protein	NA	Concanavalin A-like lectin protein kinase family protein; FUNCTIONS IN: in 6 functions; INVOLVED IN: protein amino acid phosphorylation; LOCATED IN: endomembrane system; EXPRESSED IN: root; CONTAINS InterPro DOMAIN/s: Legume lectin, beta chain (InterPro:IPR001220), Protein kinase, ATP binding site (InterPro:IPR017441), Serine/threonine-protein kinase-like domain (InterPro:IPR017442), Concanavalin…	AT5G06740	0.999999	3.33513e-07	4.08715	43	50	53	57	3	5	3	2	79.0795	33.5812	36.875	37.75	2.39034	3.68231	2.45361	2.49291
protein_coding	phenylalanine ammonia-lyase 2	Encodes phenylalanine lyase. Arabidopsis has four PALs: AT2G37040 (PAL1), AT3G53260 (PAL2), AT5G04230 (PAL3) and AT3G10340 (PAL4).	phenylalanine ammonia-lyase 2 (PAL2); FUNCTIONS IN: phenylalanine ammonia-lyase activity; INVOLVED IN: response to oxidative stress, response to karrikin, phenylpropanoid biosynthetic process, response to wounding, defense response; LOCATED IN: cytoplasm; EXPRESSED IN: 22 plant structures; EXPRESSED DURING: 14 growth stages; CONTAINS InterPro DOMAIN/s: Phenylalanine/histidine ammonia-lyase (Inter…	AT3G53260	0.999999	3.39803e-07	4.06783	316	872	732	591	38	67	20	25	580.508	584.013	508.011	390.471	29.111	48.1029	15.7907	30.0113
protein_coding	Protein of unknown function (DUF3133)	NA	Protein of unknown function (DUF3133); CONTAINS InterPro DOMAIN/s: Protein of unknown function DUF3133 (InterPro:IPR021480); BEST Arabidopsis thaliana protein match is: Protein of unknown function (DUF3133) (TAIR:AT3G56410.1); Has 1807 Blast hits to 1807 proteins in 277 species: Archae - 0; Bacteria - 0; Metazoa - 736; Fungi - 347; Plants - 385; Viruses - 0; Other Eukaryotes - 339 (source: NCBI B…	AT5G05190	0.999999	3.46188e-07	3.71364	111	346	212	307	11	14	31	14	203.977	231.79	147.2	202.882	8.49791	10.1305	24.4206	16.8503
protein_coding	Late embryogenesis abundant (LEA) hydroxyproline-rich glycoprotein family	NA	Late embryogenesis abundant (LEA) hydroxyproline-rich glycoprotein family; FUNCTIONS IN: molecular_function unknown; INVOLVED IN: biological_process unknown; LOCATED IN: plasma membrane; EXPRESSED IN: 11 plant structures; EXPRESSED DURING: 6 growth stages; CONTAINS InterPro DOMAIN/s: Late embryogenesis abundant protein, group 2 (InterPro:IPR004864); BEST Arabidopsis thaliana protein match is: NDR…	AT4G01410	0.999999	3.52516e-07	-5.23308	0	2	2	1	34	36	48	44	0.1	1.43925	1.48774	0.760526	26.0572	25.8926	37.7577	52.7439
protein_coding	Transmembrane proteins 14C	NA	Transmembrane proteins 14C; FUNCTIONS IN: molecular_function unknown; INVOLVED IN: biological_process unknown; LOCATED IN: endomembrane system, membrane; EXPRESSED IN: 23 plant structures; EXPRESSED DURING: 15 growth stages; CONTAINS InterPro DOMAIN/s: Uncharacterised protein family UPF0136, Transmembrane (InterPro:IPR005349); BEST Arabidopsis thaliana protein match is: Transmembrane proteins 14C…	AT1G50740	0.999999	3.58841e-07	3.4434	244	665	466	652	34	48	76	26	448.263	445.4	323.442	430.763	26.0572	34.4902	59.7247	31.2078
protein_coding	NA	NA	unknown protein; FUNCTIONS IN: molecular_function unknown; INVOLVED IN: N-terminal protein myristoylation; LOCATED IN: cellular_component unknown; BEST Arabidopsis thaliana protein match is: unknown protein (TAIR:AT3G20340.1); Has 40 Blast hits to 40 proteins in 10 species: Archae - 0; Bacteria - 0; Metazoa - 0; Fungi - 0; Plants - 40; Viruses - 0; Other Eukaryotes - 0 (source: NCBI BLink).	AT4G21920	0.999999	3.65198e-07	3.38864	55	153	131	203	8	15	18	8	101.12	102.553	90.9967	134.187	6.20757	10.8469	14.2216	9.67162
protein_coding	Cysteine proteinases superfamily protein	NA	Cysteine proteinases superfamily protein; CONTAINS InterPro DOMAIN/s: Ovarian tumour, otubain (InterPro:IPR003323); BEST Arabidopsis thaliana protein match is: Cysteine proteinases superfamily protein (TAIR:AT3G02070.1).	AT3G22260	0.999999	3.71697e-07	2.92448	99	214	215	209	19	40	26	14	181.937	143.4	149.282	138.15	14.6055	28.7585	20.4979	16.8503
protein_coding	Calcium-dependent protein kinase (CDPK) family protein	NA	Calcium-dependent protein kinase (CDPK) family protein; FUNCTIONS IN: in 6 functions; INVOLVED IN: N-terminal protein myristoylation; LOCATED IN: plasma membrane; EXPRESSED IN: 23 plant structures; EXPRESSED DURING: 13 growth stages; CONTAINS InterPro DOMAIN/s: Protein kinase, ATP binding site (InterPro:IPR017441), Serine/threonine-protein kinase domain (InterPro:IPR002290), EF-hand-like domain (…	AT5G24430	0.999999	3.78266e-07	3.57127	61	192	117	164	15	12	14	4	112.141	128.668	81.2825	108.426	11.5517	8.69754	11.0835	4.88581
protein_coding	cysteine-rich RLK (RECEPTOR-like protein kinase) 20	Encodes a cysteine-rich receptor-like protein kinase.	cysteine-rich RLK (RECEPTOR-like protein kinase) 20 (CRK20); FUNCTIONS IN: kinase activity; INVOLVED IN: defense response to bacterium, defense response, programmed cell death, response to salicylic acid stimulus; LOCATED IN: chloroplast; EXPRESSED IN: 18 plant structures; EXPRESSED DURING: 11 growth stages; CONTAINS InterPro DOMAIN/s: Protein kinase, ATP binding site (InterPro:IPR017441), Serine…	AT4G23280	0.999999	3.84963e-07	4.37235	86	261	174	269	4	20	4	8	158.059	174.872	120.833	177.782	3.15379	14.4292	3.23814	9.67162
protein_coding	ATPase E1-E2 type family protein / haloacid dehalogenase-like hydrolase family protein	NA	ATPase E1-E2 type family protein / haloacid dehalogenase-like hydrolase family protein; FUNCTIONS IN: ATPase activity, coupled to transmembrane movement of ions, phosphorylative mechanism; INVOLVED IN: phospholipid transport, ATP biosynthetic process; LOCATED IN: plasma membrane; EXPRESSED IN: 12 plant structures; EXPRESSED DURING: 6 growth stages; CONTAINS InterPro DOMAIN/s: ATPase, P-type, phos…	AT3G25610	0.999999	3.91892e-07	3.44153	62	146	99	173	15	16	9	5	113.977	97.8652	68.7929	114.371	11.5517	11.5634	7.16082	6.08226
protein_coding	NA	NA	unknown protein; FUNCTIONS IN: molecular_function unknown; INVOLVED IN: biological_process unknown; LOCATED IN: cellular_component unknown; Has 10 Blast hits to 10 proteins in 5 species: Archae - 0; Bacteria - 0; Metazoa - 0; Fungi - 0; Plants - 10; Viruses - 0; Other Eukaryotes - 0 (source: NCBI BLink).	AT3G19615	0.999999	3.98924e-07	4.32132	40	67	115	98	3	8	3	2	73.5693	44.9648	79.8948	64.8316	2.39034	5.83169	2.45361	2.49291
protein_coding	Cold acclimation protein WCOR413 family	NA	Cold acclimation protein WCOR413 family; FUNCTIONS IN: molecular_function unknown; INVOLVED IN: response to stress; LOCATED IN: membrane; EXPRESSED IN: 6 plant structures; EXPRESSED DURING: LP.06 six leaves visible, LP.04 four leaves visible, 4 anthesis, LP.10 ten leaves visible, LP.08 eight leaves visible; CONTAINS InterPro DOMAIN/s: Cold acclimation WCOR413 (InterPro:IPR008892); BEST Arabidopsi…	AT2G23680	0.999999	4.06052e-07	3.03122	84	204	136	219	24	28	18	10	154.386	136.703	94.466	144.755	18.4227	20.1609	14.2216	12.0645
protein_coding	WRKY DNA-binding protein 48	Encodes WRKY48, a member of the WRKY Transcription Factor. WRKY48 is a stress- and pathogen-induced transcriptional activator that represses plant basal defense.	WRKY DNA-binding protein 48 (WRKY48); CONTAINS InterPro DOMAIN/s: DNA-binding WRKY (InterPro:IPR003657); BEST Arabidopsis thaliana protein match is: WRKY DNA-binding protein 23 (TAIR:AT2G47260.1); Has 1807 Blast hits to 1807 proteins in 277 species: Archae - 0; Bacteria - 0; Metazoa - 736; Fungi - 347; Plants - 385; Viruses - 0; Other Eukaryotes - 339 (source: NCBI BLink).	AT5G49520	0.999999	4.13087e-07	3.19931	60	160	130	195	15	19	19	6	110.304	107.24	90.3028	128.903	11.5517	13.7128	15.0062	7.27872
protein_coding	uncoupling protein 5	Encodes one of the mitochondrial dicarboxylate carriers (DIC): DIC1 (AT2G22500), DIC2 (AT4G24570), DIC3 (AT5G09470).	uncoupling protein 5 (UCP5); FUNCTIONS IN: binding, dicarboxylic acid transmembrane transporter activity; INVOLVED IN: transport, mitochondrial transport; LOCATED IN: mitochondrion, mitochondrial inner membrane, membrane; EXPRESSED IN: 23 plant structures; EXPRESSED DURING: 15 growth stages; CONTAINS InterPro DOMAIN/s: Mitochondrial substrate carrier (InterPro:IPR001993), Mitochondrial brown fat …	AT2G22500	0.999999	4.20167e-07	3.59461	300	804	586	997	69	75	47	29	551.12	538.478	406.706	658.645	52.7778	53.8346	36.9732	34.7971
pseudogene	NA	pseudogene of cysteine-rich receptor-like protein kinase family protein	NA	AT4G23215	0.999999	4.27234e-07	3.50948	78	197	169	206	9	25	21	4	143.365	132.016	117.364	136.168	6.97102	18.0115	16.5752	4.88581
protein_coding	plant U-box 22	Encodes a cytoplasmically localized U-box domain E3 ubiquitin ligase protein that is involved in the response to water stress and acts as a negative regulator of PAMP-triggered immunity.	plant U-box 22 (PUB22); CONTAINS InterPro DOMAIN/s: U box domain (InterPro:IPR003613), Armadillo-type fold (InterPro:IPR016024); BEST Arabidopsis thaliana protein match is: plant U-box 23 (TAIR:AT2G35930.1); Has 2414 Blast hits to 2402 proteins in 185 species: Archae - 0; Bacteria - 30; Metazoa - 243; Fungi - 90; Plants - 1816; Viruses - 3; Other Eukaryotes - 232 (source: NCBI BLink).	AT3G52450	0.999999	4.34679e-07	3.23897	373	660	713	771	65	102	79	34	685.201	442.052	494.828	509.366	49.724	73.1791	62.0783	40.7794
protein_coding	WRKY DNA-binding protein 72	member of WRKY Transcription Factor; Group II-b; contribute to basal immunity.	WRKY DNA-binding protein 72 (WRKY72); CONTAINS InterPro DOMAIN/s: DNA-binding WRKY (InterPro:IPR003657); BEST Arabidopsis thaliana protein match is: WRKY DNA-binding protein 61 (TAIR:AT1G18860.1); Has 6758 Blast hits to 4151 proteins in 378 species: Archae - 0; Bacteria - 669; Metazoa - 395; Fungi - 387; Plants - 3478; Viruses - 9; Other Eukaryotes - 1820 (source: NCBI BLink).	AT5G15130	0.999999	4.42083e-07	4.12405	95	160	115	147	12	14	4	3	174.59	107.24	79.8948	97.1974	9.26136	10.1305	3.23814	3.68936
protein_coding	Protein kinase superfamily protein	NA	Protein kinase superfamily protein; FUNCTIONS IN: kinase activity; INVOLVED IN: protein amino acid phosphorylation; LOCATED IN: plasma membrane; EXPRESSED IN: 23 plant structures; EXPRESSED DURING: 13 growth stages; CONTAINS InterPro DOMAIN/s: Protein kinase, ATP binding site (InterPro:IPR017441), Protein kinase, catalytic domain (InterPro:IPR000719), Serine/threonine-protein kinase-like domain (…	AT1G25390	0.999999	4.49479e-07	2.78888	112	280	202	287	35	41	37	16	205.814	187.595	140.261	189.671	26.8206	29.4749	29.1278	19.2432
protein_coding	exocyst subunit exo70 family protein H1	A member of EXO70 gene family, putative exocyst subunits, conserved in land plants. Arabidopsis thaliana contains 23 putative EXO70 genes, which can be classified into eight clusters on the phylogenetic tree.	exocyst subunit exo70 family protein H1 (EXO70H1); INVOLVED IN: exocytosis, vesicle docking involved in exocytosis; LOCATED IN: cytosol, nucleus, exocyst; EXPRESSED IN: sperm cell, root, pollen tube; CONTAINS InterPro DOMAIN/s: Exo70 exocyst complex subunit (InterPro:IPR004140); BEST Arabidopsis thaliana protein match is: exocyst subunit exo70 family protein H2 (TAIR:AT2G39380.1); Has 814 Blast h…	AT3G55150	0.999999	4.56826e-07	3.78768	124	398	362	437	14	28	39	11	227.855	266.611	251.28	288.75	10.7883	20.1609	30.6969	13.261
protein_coding	Peroxidase superfamily protein	NA	Peroxidase superfamily protein; FUNCTIONS IN: peroxidase activity, heme binding; INVOLVED IN: oxidation reduction, response to oxidative stress; LOCATED IN: endomembrane system; EXPRESSED IN: root; CONTAINS InterPro DOMAIN/s: Haem peroxidase (InterPro:IPR010255), Plant peroxidase (InterPro:IPR000823), Peroxidases heam-ligand binding site (InterPro:IPR019793), Haem peroxidase, plant/fungal/bacteri…	AT1G14550	0.999998	4.64431e-07	5.13047	135	191	295	231	8	13	5	1	248.059	127.998	204.791	152.682	6.20757	9.414	4.02268	1.29645
protein_coding	alpha/beta-Hydrolases superfamily protein	NA	alpha/beta-Hydrolases superfamily protein; CONTAINS InterPro DOMAIN/s: Protein of unknown function DUF676, hydrolase-like (InterPro:IPR007751); BEST Arabidopsis thaliana protein match is: alpha/beta-Hydrolases superfamily protein (TAIR:AT4G25770.1); Has 35333 Blast hits to 34131 proteins in 2444 species: Archae - 798; Bacteria - 22429; Metazoa - 974; Fungi - 991; Plants - 531; Viruses - 0; Other …	AT1G10040	0.999998	4.72169e-07	4.3825	38	73	49	47	5	2	1	2	69.8958	48.9826	34.0995	31.1447	3.91723	1.53292	0.884535	2.49291
protein_coding	PLANT U-BOX 39	NA	PLANT U-BOX 39 (PUB39); FUNCTIONS IN: ubiquitin-protein ligase activity, binding; INVOLVED IN: protein ubiquitination; LOCATED IN: ubiquitin ligase complex; CONTAINS InterPro DOMAIN/s: U box domain (InterPro:IPR003613), Armadillo-like helical (InterPro:IPR011989), Armadillo (InterPro:IPR000225), Armadillo-type fold (InterPro:IPR016024); BEST Arabidopsis thaliana protein match is: RING/U-box super…	AT3G47820	0.999998	4.80007e-07	3.43738	23	78	66	62	4	7	6	3	42.3449	52.3307	45.8953	41.0526	3.15379	5.11523	4.80721	3.68936
protein_coding	WRKY family transcription factor	Encodes WRKY DNA-binding protein 29 (WRKY29).	WRKY29; CONTAINS InterPro DOMAIN/s: DNA-binding WRKY (InterPro:IPR003657); BEST Arabidopsis thaliana protein match is: WRKY family transcription factor (TAIR:AT4G01250.1); Has 3402 Blast hits to 2953 proteins in 188 species: Archae - 0; Bacteria - 0; Metazoa - 0; Fungi - 0; Plants - 3386; Viruses - 2; Other Eukaryotes - 14 (source: NCBI BLink).	AT4G23550	0.999998	4.87826e-07	3.8485	339	790	945	800	47	64	70	21	622.752	529.103	655.805	528.521	35.982	45.9535	55.0175	25.2255
protein_coding	cytochrome P450, family 79, subfamily B, polypeptide 2	Belongs to cytochrome P450 and is involved in tryptophan metabolism. Converts Trp to indo-3-acetaldoxime (IAOx), a precursor to IAA and indole glucosinolates.	cytochrome P450, family 79, subfamily B, polypeptide 2 (CYP79B2); FUNCTIONS IN: electron carrier activity, monooxygenase activity, iron ion binding, oxygen binding, heme binding; INVOLVED IN: in 8 processes; LOCATED IN: chloroplast; EXPRESSED IN: 25 plant structures; EXPRESSED DURING: 13 growth stages; CONTAINS InterPro DOMAIN/s: Cytochrome P450 (InterPro:IPR001128), Cytochrome P450, E-class, gro…	AT4G39950	0.999998	4.95574e-07	4.68109	315	787	973	820	9	37	51	14	578.671	527.095	675.233	541.732	6.97102	26.6091	40.1113	16.8503
protein_coding	B-box type zinc finger protein with CCT domain	NA	B-box type zinc finger protein with CCT domain; FUNCTIONS IN: sequence-specific DNA binding transcription factor activity, zinc ion binding; INVOLVED IN: regulation of transcription; LOCATED IN: intracellular; EXPRESSED IN: 21 plant structures; EXPRESSED DURING: 13 growth stages; CONTAINS InterPro DOMAIN/s: CCT domain (InterPro:IPR010402), Zinc finger, B-box (InterPro:IPR000315); BEST Arabidopsis…	AT1G68520	0.999998	5.0325e-07	-5.37165	0	3	3	7	125	146	73	100	0.1	2.10887	2.1816	4.72368	95.5308	104.703	57.3711	119.745
protein_coding	NA	NA	unknown protein; FUNCTIONS IN: molecular_function unknown; INVOLVED IN: biological_process unknown; LOCATED IN: endomembrane system; EXPRESSED IN: male gametophyte, pollen tube; EXPRESSED DURING: L mature pollen stage, M germinated pollen stage; BEST Arabidopsis thaliana protein match is: unknown protein (TAIR:AT2G18690.1); Has 30201 Blast hits to 17322 proteins in 780 species: Archae - 12; Bacte…	AT2G18680	0.999998	5.11051e-07	3.2417	20	65	53	62	5	7	5	3	36.8347	43.6256	36.875	41.0526	3.91723	5.11523	4.02268	3.68936
pseudogene	NA	NA	pseudogene, glycine-rich protein	AT2G37830	0.999998	5.351e-07	3.65144	36	93	78	135	7	4	9	5	66.2224	62.3751	54.2217	89.2711	5.44413	2.96585	7.16082	6.08226
protein_coding	NA	Encodes protein with unknown function whose expression is repressed by inoculation with Agrobacterium tumerifaciens.	unknown protein; Has 26006 Blast hits to 16906 proteins in 1326 species: Archae - 433; Bacteria - 3134; Metazoa - 12646; Fungi - 2033; Plants - 1219; Viruses - 58; Other Eukaryotes - 6483 (source: NCBI BLink).	AT1G10417	0.999998	5.50887e-07	5.23422	11	43	43	28	1	2	0	0	20.3041	28.8939	29.9363	18.5947	0.863447	1.53292	0.1	0.1
protein_coding	Glycolipid transfer protein (GLTP) family protein	NA	Glycolipid transfer protein (GLTP) family protein; FUNCTIONS IN: glycolipid transporter activity, glycolipid binding; INVOLVED IN: glycolipid transport; LOCATED IN: cytoplasm; EXPRESSED IN: 16 plant structures; EXPRESSED DURING: 10 growth stages; CONTAINS InterPro DOMAIN/s: Glycolipid transfer protein, GLTP (InterPro:IPR014830); BEST Arabidopsis thaliana protein match is: Glycolipid transfer prot…	AT4G39670	0.999998	5.59789e-07	4.17127	87	215	160	380	10	20	11	5	159.896	144.069	111.119	251.1	7.73447	14.4292	8.72989	6.08226
protein_coding	VQ motif-containing protein	NA	VQ motif-containing protein; CONTAINS InterPro DOMAIN/s: VQ (InterPro:IPR008889); BEST Arabidopsis thaliana protein match is: VQ motif-containing protein (TAIR:AT3G22160.1); Has 30201 Blast hits to 17322 proteins in 780 species: Archae - 12; Bacteria - 1396; Metazoa - 17338; Fungi - 3422; Plants - 5037; Viruses - 0; Other Eukaryotes - 2996 (source: NCBI BLink).	AT4G15120	0.999998	5.68789e-07	4.60925	23	42	25	27	1	0	1	2	42.3449	28.2242	17.4467	17.9342	0.863447	0.1	0.884535	2.49291
protein_coding	Auxin-responsive GH3 family protein	Encodes a GH3-related gene involved in red light-specific hypocotyl elongation. Analysis of sense and antisense transgenic plants suggests that DFL2 is located downstream of red light signal transduction and determines the degree of hypocotyl elongation.	DWARF IN LIGHT 2 (DFL2); INVOLVED IN: response to auxin stimulus, response to light stimulus; LOCATED IN: chloroplast; EXPRESSED IN: 24 plant structures; EXPRESSED DURING: 14 growth stages; CONTAINS InterPro DOMAIN/s: GH3 auxin-responsive promoter (InterPro:IPR004993); BEST Arabidopsis thaliana protein match is: Auxin-responsive GH3 family protein (TAIR:AT2G46370.4); Has 1425 Blast hits to 1352 p…	AT4G03400	0.999998	5.77732e-07	-4.51083	1	1	0	1	28	24	25	19	1.93673	0.769625	0.1	0.760526	21.4765	17.2951	19.7134	22.8326
protein_coding	phosphatidylserine decarboxylase 2	Encodes the minor form of the two non-mitochondrail phosphatidylserine decarboxylase. The gene expression level is very low. Located at the tonoplast.	phosphatidylserine decarboxylase 2 (PSD2); FUNCTIONS IN: phosphatidylserine decarboxylase activity; INVOLVED IN: N-terminal protein myristoylation, phospholipid biosynthetic process; LOCATED IN: plant-type vacuole membrane; EXPRESSED IN: 13 plant structures; EXPRESSED DURING: 8 growth stages; CONTAINS InterPro DOMAIN/s: EF-Hand 1, calcium-binding site (InterPro:IPR018247), EF-HAND 2 (InterPro:IPR…	AT5G57190	0.999998	5.87248e-07	4.63274	13	45	44	39	0	4	0	1	23.9775	30.2331	30.6302	25.8605	0.1	2.96585	0.1	1.29645
protein_coding	defense protein-related	NA	defense protein-related; CONTAINS InterPro DOMAIN/s: RPM1-interacting protein 4, defence response (InterPro:IPR008700); BEST Arabidopsis thaliana protein match is: RPM1-interacting protein 4 (RIN4) family protein (TAIR:AT3G07195.1); Has 35333 Blast hits to 34131 proteins in 2444 species: Archae - 798; Bacteria - 22429; Metazoa - 974; Fungi - 991; Plants - 531; Viruses - 0; Other Eukaryotes - 9610…	AT5G48657	0.999998	5.97059e-07	2.62596	220	439	394	574	57	93	74	42	404.181	294.065	273.484	379.242	43.6165	66.7309	58.1556	50.351
protein_coding	poly(ADP-ribose) glycohydrolase 2	NA	poly(ADP-ribose) glycohydrolase 2 (PARG2); FUNCTIONS IN: poly(ADP-ribose) glycohydrolase activity; INVOLVED IN: defense response to fungus; LOCATED IN: cellular_component unknown; CONTAINS InterPro DOMAIN/s: Poly(ADP-ribose) glycohydrolase (InterPro:IPR007724); BEST Arabidopsis thaliana protein match is: Poly (ADP-ribose) glycohydrolase (PARG) (TAIR:AT2G31870.2); Has 35333 Blast hits to 34131 pro…	AT2G31865	0.999998	6.06807e-07	2.88695	56	113	104	147	19	15	9	12	102.957	75.7676	72.2622	97.1974	14.6055	10.8469	7.16082	14.4574
protein_coding	NA	NA	unknown protein; FUNCTIONS IN: molecular_function unknown; INVOLVED IN: biological_process unknown; LOCATED IN: endomembrane system; EXPRESSED IN: 10 plant structures; EXPRESSED DURING: 8 growth stages; Has 1807 Blast hits to 1807 proteins in 277 species: Archae - 0; Bacteria - 0; Metazoa - 736; Fungi - 347; Plants - 385; Viruses - 0; Other Eukaryotes - 339 (source: NCBI BLink).	AT5G05300	0.999998	6.27183e-07	4.63666	25	96	72	107	2	7	3	0	46.0183	64.384	50.0585	70.7763	1.62689	5.11523	2.45361	0.1
protein_coding	gibberellin 2-oxidase 6	Encodes a gibberellin 2-oxidase that acts on C19 gibberellins but not C20 gibberellins.	gibberellin 2-oxidase 6 (GA2OX6); CONTAINS InterPro DOMAIN/s: Oxoglutarate/iron-dependent oxygenase (InterPro:IPR005123); BEST Arabidopsis thaliana protein match is: gibberellin 2-oxidase 4 (TAIR:AT1G47990.1); Has 8143 Blast hits to 8109 proteins in 973 species: Archae - 0; Bacteria - 1087; Metazoa - 68; Fungi - 840; Plants - 4773; Viruses - 0; Other Eukaryotes - 1375 (source: NCBI BLink).	AT1G02400	0.999998	6.37315e-07	3.47714	181	309	165	384	27	31	29	13	332.549	207.014	114.588	253.742	20.7131	22.3103	22.8515	15.6539
protein_coding	Ankyrin repeat family protein	NA	Ankyrin repeat family protein; INVOLVED IN: biological_process unknown; LOCATED IN: endomembrane system; CONTAINS InterPro DOMAIN/s: Ankyrin repeat-containing domain (InterPro:IPR020683), Ankyrin repeat (InterPro:IPR002110); BEST Arabidopsis thaliana protein match is: Ankyrin repeat family protein (TAIR:AT1G34050.1); Has 20807 Blast hits to 11728 proteins in 551 species: Archae - 16; Bacteria - 1…	AT5G54710	0.999998	6.47827e-07	2.94489	204	521	370	538	52	70	68	25	374.793	348.974	256.831	355.463	39.7992	50.2523	53.4484	30.0113
protein_coding	2-oxoglutarate (2OG) and Fe(II)-dependent oxygenase superfamily protein	NA	2-oxoglutarate (2OG) and Fe(II)-dependent oxygenase superfamily protein; FUNCTIONS IN: oxidoreductase activity, acting on paired donors, with incorporation or reduction of molecular oxygen, 2-oxoglutarate as one donor, and incorporation of one atom each of oxygen into both donors, oxidoreductase activity; INVOLVED IN: biosynthetic process; LOCATED IN: cellular_component unknown; EXPRESSED IN: hyp…	AT2G36690	0.999997	6.59145e-07	4.2296	735	2132	2044	1886	31	140	167	29	1350.1	1427.74	1418.37	1245.85	23.7669	100.405	131.117	34.7971
protein_coding	Protein of unknown function (DUF581)	NA	Protein of unknown function (DUF581); CONTAINS InterPro DOMAIN/s: Protein of unknown function DUF581 (InterPro:IPR007650); BEST Arabidopsis thaliana protein match is: Protein of unknown function (DUF581) (TAIR:AT1G19200.1); Has 483 Blast hits to 483 proteins in 20 species: Archae - 0; Bacteria - 0; Metazoa - 0; Fungi - 0; Plants - 483; Viruses - 0; Other Eukaryotes - 0 (source: NCBI BLink).	AT1G74940	0.999997	6.70622e-07	-4.34763	1	6	9	6	90	100	138	72	1.93673	4.11775	6.34481	4.06316	68.8102	71.7462	108.366	86.2446
protein_coding	NA	NA	unknown protein; FUNCTIONS IN: molecular_function unknown; INVOLVED IN: anaerobic respiration; LOCATED IN: endomembrane system; EXPRESSED IN: 17 plant structures; EXPRESSED DURING: 9 growth stages; BEST Arabidopsis thaliana protein match is: unknown protein (TAIR:AT2G31945.1); Has 63 Blast hits to 63 proteins in 10 species: Archae - 0; Bacteria - 0; Metazoa - 0; Fungi - 0; Plants - 63; Viruses - …	AT1G05575	0.999997	6.81996e-07	3.01597	72	139	115	164	17	12	25	8	132.345	93.1778	79.8948	108.426	13.0786	8.69754	19.7134	9.67162
protein_coding	Protein of unknown function (DUF581)	encodes a novel zinc-finger protein with a proline-rich N-terminus, identical to senescence-associated protein SAG102	Protein of unknown function (DUF581); CONTAINS InterPro DOMAIN/s: Protein of unknown function DUF581 (InterPro:IPR007650); BEST Arabidopsis thaliana protein match is: Protein of unknown function (DUF581) (TAIR:AT3G22550.1); Has 30201 Blast hits to 17322 proteins in 780 species: Archae - 12; Bacteria - 1396; Metazoa - 17338; Fungi - 3422; Plants - 5037; Viruses - 0; Other Eukaryotes - 2996 (source…	AT3G63210	0.999997	6.93284e-07	-6.88607	0	0	0	0	14	13	16	12	0.1	0.1	0.1	0.1	10.7883	9.414	12.6526	14.4574
protein_coding	NAD kinase 1	Encodes a protein with NAD(H) kinase activity.	NAD kinase 1 (NADK1); FUNCTIONS IN: NAD+ kinase activity, NADH kinase activity; INVOLVED IN: NADP biosynthetic process, response to virus, response to hydrogen peroxide, pyridine nucleotide biosynthetic process, response to ionizing radiation; LOCATED IN: cellular_component unknown; EXPRESSED IN: 14 plant structures; EXPRESSED DURING: 11 growth stages; CONTAINS InterPro DOMAIN/s: ATP-NAD kinase, …	AT3G21070	0.999997	7.28545e-07	4.01298	121	363	209	391	17	8	29	10	222.345	243.174	145.118	258.366	13.0786	5.83169	22.8515	12.0645
protein_coding	formin homologue 4	Encodes a group I formin. Localized to cell junctions. Polymerizes actin. Binds profilin.	formin homologue 4 (FH4); FUNCTIONS IN: actin binding, protein binding; INVOLVED IN: actin filament polymerization; LOCATED IN: cell-cell junction, plasma membrane; EXPRESSED IN: 19 plant structures; EXPRESSED DURING: 13 growth stages; CONTAINS InterPro DOMAIN/s: Actin-binding FH2/DRF autoregulatory (InterPro:IPR003104), Actin-binding FH2 (InterPro:IPR015425); BEST Arabidopsis thaliana protein ma…	AT1G24150	0.999997	7.40837e-07	3.89772	59	150	102	142	6	5	18	2	108.467	100.544	70.8745	93.8948	4.68068	3.68231	14.2216	2.49291
protein_coding	Protein of unknown function (duplicated DUF1399)	NA	Protein of unknown function (duplicated DUF1399); CONTAINS InterPro DOMAIN/s: Protein of unknown function DUF1399 (InterPro:IPR009836); BEST Arabidopsis thaliana protein match is: Protein of unknown function (duplicated DUF1399) (TAIR:AT2G22660.2); Has 24258 Blast hits to 6156 proteins in 640 species: Archae - 4; Bacteria - 13513; Metazoa - 5207; Fungi - 694; Plants - 2964; Viruses - 274; Other E…	AT4G37900	0.999997	7.53138e-07	3.50387	82	203	190	144	18	22	12	5	150.712	136.034	131.935	95.2158	13.842	15.8622	9.51442	6.08226
protein_coding	fucosyltransferase 4	Predicted fucosyltransferase, based on similarity to FUT1, but not functionally redundant with FUT1.	fucosyltransferase 4 (FUT4); FUNCTIONS IN: transferase activity, transferring glycosyl groups, fucosyltransferase activity; INVOLVED IN: cell wall biogenesis; LOCATED IN: endomembrane system, membrane; EXPRESSED IN: 13 plant structures; EXPRESSED DURING: 8 growth stages; CONTAINS InterPro DOMAIN/s: Xyloglucan fucosyltransferase (InterPro:IPR004938); BEST Arabidopsis thaliana protein match is: fuc…	AT2G15390	0.999997	7.65924e-07	2.57915	324	706	604	778	88	137	118	64	595.201	472.855	419.196	513.99	67.2833	98.2553	92.6752	76.673
protein_coding	D-mannose binding lectin protein with Apple-like carbohydrate-binding domain	curculin-like (mannose-binding) lectin family protein, low similarity to Ser/Thr protein kinase (Zea mays) GI:2598067; contains Pfam profile PF01453: Lectin (probable mannose binding) but not the protein kinase domain of the Z. mays protein	D-mannose binding lectin protein with Apple-like carbohydrate-binding domain; FUNCTIONS IN: sugar binding; LOCATED IN: cell wall, plant-type cell wall; EXPRESSED IN: stem; CONTAINS InterPro DOMAIN/s: Curculin-like (mannose-binding) lectin (InterPro:IPR001480), Apple-like (InterPro:IPR003609); BEST Arabidopsis thaliana protein match is: D-mannose binding lectin protein with Apple-like carbohydrate…	AT1G78860	0.999997	7.78571e-07	4.49497	10	19	19	21	1	2	0	0	18.4673	12.8229	13.2835	13.9711	0.863447	1.53292	0.1	0.1
protein_coding	Protein kinase superfamily protein	NA	Protein kinase superfamily protein; FUNCTIONS IN: protein serine/threonine kinase activity, protein kinase activity, kinase activity, ATP binding; INVOLVED IN: protein amino acid phosphorylation; LOCATED IN: cellular_component unknown; EXPRESSED IN: 20 plant structures; EXPRESSED DURING: 13 growth stages; CONTAINS InterPro DOMAIN/s: Protein kinase, ATP binding site (InterPro:IPR017441), Serine/th…	AT1G28390	0.999997	7.91183e-07	3.80534	73	132	196	129	11	15	11	3	134.181	88.4905	136.098	85.3079	8.49791	10.8469	8.72989	3.68936
protein_coding	Protein of unknown function (DUF1262)	NA	Protein of unknown function (DUF1262); CONTAINS InterPro DOMAIN/s: Protein of unknown function DUF1262 (InterPro:IPR010683); BEST Arabidopsis thaliana protein match is: Protein of unknown function (DUF1262) (TAIR:AT1G13520.1); Has 111 Blast hits to 104 proteins in 9 species: Archae - 0; Bacteria - 0; Metazoa - 0; Fungi - 0; Plants - 111; Viruses - 0; Other Eukaryotes - 0 (source: NCBI BLink).	AT1G13480	0.999997	8.03749e-07	3.3511	43	154	167	161	9	16	16	7	79.0795	103.222	115.976	106.445	6.97102	11.5634	12.6526	8.47517
protein_coding	Cytokine-induced anti-apoptosis inhibitor 1, Fe-S biogenesis	NA	Cytokine-induced anti-apoptosis inhibitor 1, Fe-S biogenesis; FUNCTIONS IN: molecular_function unknown; INVOLVED IN: biological_process unknown; EXPRESSED IN: 23 plant structures; EXPRESSED DURING: 14 growth stages; CONTAINS InterPro DOMAIN/s: Protein of unknown function DUF689 (InterPro:IPR007785); BEST Arabidopsis thaliana protein match is: Cytokine-induced anti-apoptosis inhibitor 1, Fe-S biog…	AT5G18400	0.999997	8.16209e-07	2.65485	142	359	351	416	55	64	36	38	260.916	240.495	243.648	274.879	42.0896	45.9535	28.3433	45.5652
protein_coding	Calcium-dependent lipid-binding (CaLB domain) family protein	NA	Calcium-dependent lipid-binding (CaLB domain) family protein; CONTAINS InterPro DOMAIN/s: C2 membrane targeting protein (InterPro:IPR018029), C2 calcium/lipid-binding domain, CaLB (InterPro:IPR008973), C2 calcium-dependent membrane targeting (InterPro:IPR000008); BEST Arabidopsis thaliana protein match is: soybean gene regulated by cold-2 (TAIR:AT1G09070.1); Has 30201 Blast hits to 17322 proteins…	AT4G34150	0.999997	8.28817e-07	3.12875	482	1380	692	1463	111	136	132	72	885.405	924.182	480.256	966.45	84.8426	97.5388	103.659	86.2446
protein_coding	Phototropic-responsive NPH3 family protein	NA	Phototropic-responsive NPH3 family protein; FUNCTIONS IN: signal transducer activity; INVOLVED IN: response to light stimulus; LOCATED IN: cellular_component unknown; CONTAINS InterPro DOMAIN/s: NPH3 (InterPro:IPR004249), BTB/POZ (InterPro:IPR013069), BTB/POZ fold (InterPro:IPR011333), BTB/POZ-like (InterPro:IPR000210); BEST Arabidopsis thaliana protein match is: Phototropic-responsive NPH3 famil…	AT3G50840	0.999997	8.41321e-07	-5.25119	0	1	0	1	17	18	20	20	0.1	0.769625	0.1	0.760526	13.0786	12.9963	15.7907	24.0291
protein_coding	Cysteine proteinases superfamily protein	NA	Cysteine proteinases superfamily protein; FUNCTIONS IN: cysteine-type endopeptidase activity, cysteine-type peptidase activity; INVOLVED IN: proteolysis, regulation of catalytic activity; LOCATED IN: endomembrane system; EXPRESSED IN: 22 plant structures; EXPRESSED DURING: 13 growth stages; CONTAINS InterPro DOMAIN/s: Peptidase C1A, papain (InterPro:IPR013128), Peptidase C1A, cathepsin B (InterPr…	AT1G02300	0.999997	8.53887e-07	-3.95033	2	3	2	2	45	43	50	26	3.77347	2.10887	1.48774	1.42105	34.4551	30.9079	39.3268	31.2078
protein_coding	Carbohydrate-binding X8 domain superfamily protein	NA	Carbohydrate-binding X8 domain superfamily protein; FUNCTIONS IN: molecular_function unknown; INVOLVED IN: biological_process unknown; LOCATED IN: endomembrane system; CONTAINS InterPro DOMAIN/s: X8 (InterPro:IPR012946); BEST Arabidopsis thaliana protein match is: Carbohydrate-binding X8 domain superfamily protein (TAIR:AT1G13830.1); Has 30201 Blast hits to 17322 proteins in 780 species: Archae -…	AT2G03505	0.999997	8.66368e-07	3.74406	14	43	35	33	3	4	1	1	25.8143	28.8939	24.3854	21.8974	2.39034	2.96585	0.884535	1.29645
protein_coding	Legume lectin family protein	Lectin like protein whose expression is induced upon treatment with chitin oligomers.	Legume lectin family protein; FUNCTIONS IN: carbohydrate binding, binding; INVOLVED IN: response to chitin; LOCATED IN: apoplast, cell wall, nucleus, plant-type cell wall; EXPRESSED IN: 16 plant structures; EXPRESSED DURING: 9 growth stages; CONTAINS InterPro DOMAIN/s: Legume lectin, beta chain (InterPro:IPR001220), Concanavalin A-like lectin/glucanase, subgroup (InterPro:IPR013320), Concanavalin…	AT3G16530	0.999997	8.79288e-07	3.05028	2136	4756	5213	5358	368	872	584	299	3923.36	3184.83	3617.23	3539.2	281.048	624.855	458.269	357.839
protein_coding	Glutaredoxin family protein	NA	Glutaredoxin family protein; FUNCTIONS IN: electron carrier activity, protein disulfide oxidoreductase activity; INVOLVED IN: N-terminal protein myristoylation, cell redox homeostasis; LOCATED IN: plasma membrane; EXPRESSED IN: 24 plant structures; EXPRESSED DURING: 15 growth stages; CONTAINS InterPro DOMAIN/s: Thioredoxin fold (InterPro:IPR012335), Glutaredoxin (InterPro:IPR002109), Thioredoxin-…	AT3G28850	0.999997	8.92114e-07	3.20034	45	104	100	129	5	16	15	5	82.753	69.741	69.4868	85.3079	3.91723	11.5634	11.868	6.08226
protein_coding	RAB GTPase homolog A1E	NA	RAB GTPase homolog A1E (RABA1e); FUNCTIONS IN: GTP binding; INVOLVED IN: protein transport, small GTPase mediated signal transduction; LOCATED IN: plasma membrane; EXPRESSED IN: 23 plant structures; EXPRESSED DURING: 12 growth stages; CONTAINS InterPro DOMAIN/s: Ras GTPase (InterPro:IPR001806), Small GTP-binding protein (InterPro:IPR005225), Small GTPase (InterPro:IPR020851), Ras (InterPro:IPR013…	AT4G18430	0.999997	9.0508e-07	4.08164	144	472	398	533	8	46	27	9	264.59	316.163	276.259	352.161	6.20757	33.0572	21.2825	10.8681
protein_coding	cytochrome p450 71b5	cytochrome P450 monooxygenase	cytochrome p450 71b5 (CYP71B5); FUNCTIONS IN: electron carrier activity, monooxygenase activity, iron ion binding, oxygen binding, heme binding; INVOLVED IN: oxidation reduction; EXPRESSED IN: 13 plant structures; EXPRESSED DURING: 8 growth stages; CONTAINS InterPro DOMAIN/s: Cytochrome P450 (InterPro:IPR001128), Cytochrome P450, E-class, group I (InterPro:IPR002401), Cytochrome P450, conserved s…	AT3G53280	0.999997	9.17936e-07	2.32193	70	153	141	180	33	32	28	16	128.671	102.553	97.9353	118.995	25.2937	23.0268	22.067	19.2432
protein_coding	cytochrome p450 71b6	cytochrome P450 monooxygenase	cytochrome p450 71b6 (CYP71B6); FUNCTIONS IN: electron carrier activity, monooxygenase activity, iron ion binding, oxygen binding, heme binding; INVOLVED IN: oxidation reduction; LOCATED IN: mitochondrion, endoplasmic reticulum, plasma membrane, membrane; EXPRESSED IN: 25 plant structures; EXPRESSED DURING: 13 growth stages; CONTAINS InterPro DOMAIN/s: Cytochrome P450 (InterPro:IPR001128), Cytoch…	AT2G24180	0.999997	9.3077e-07	2.46131	244	455	497	536	88	104	65	59	448.263	304.779	344.952	354.142	67.2833	74.612	51.0948	70.6907
protein_coding	heptahelical transmembrane protein2	heptahelical transmembrane protein homologous to human adiponectin receptors and progestin receptors	heptahelical transmembrane protein2 (HHP2); FUNCTIONS IN: receptor activity; INVOLVED IN: response to hormone stimulus, response to sucrose stimulus; LOCATED IN: integral to membrane; EXPRESSED IN: 6 plant structures; EXPRESSED DURING: L mature pollen stage, M germinated pollen stage; CONTAINS InterPro DOMAIN/s: Hly-III related (InterPro:IPR004254); BEST Arabidopsis thaliana protein match is: hep…	AT4G30850	0.999997	9.43514e-07	3.67218	20	59	59	63	3	1	7	3	36.8347	39.6079	41.0382	41.7132	2.39034	0.816462	5.59175	3.68936
protein_coding	glutamate receptor 1.3	member of Putative ligand-gated ion channel subunit family	glutamate receptor 1.3 (GLR1.3); FUNCTIONS IN: intracellular ligand-gated ion channel activity; INVOLVED IN: cellular calcium ion homeostasis, response to light stimulus; LOCATED IN: endomembrane system, membrane; EXPRESSED IN: 17 plant structures; EXPRESSED DURING: 7 growth stages; CONTAINS InterPro DOMAIN/s: Extracellular solute-binding protein, family 3 (InterPro:IPR001638), Ionotropic glutama…	AT5G48410	0.999997	9.56231e-07	2.94635	48	136	68	118	12	12	12	10	88.2632	91.1689	47.283	78.0421	9.26136	8.69754	9.51442	12.0645
protein_coding	Calcineurin-like metallo-phosphoesterase superfamily protein	NA	Calcineurin-like metallo-phosphoesterase superfamily protein; CONTAINS InterPro DOMAIN/s: Metallophosphoesterase (InterPro:IPR004843), Serine/threonine-specific protein phosphatase/bis(5-nucleosyl)-tetraphosphatase (InterPro:IPR006186); BEST Arabidopsis thaliana protein match is: Calcineurin-like metallo-phosphoesterase superfamily protein (TAIR:AT5G27840.1); Has 7114 Blast hits to 6926 proteins …	AT3G05580	0.999996	9.69745e-07	3.16351	37	91	54	109	8	11	8	5	68.0591	61.0358	37.5689	72.0974	6.20757	7.98108	6.37628	6.08226
protein_coding	phosphoribosyl pyrophosphate (PRPP) synthase 3	Encodes a P-independent phosphoribosyl pyrophosphate (PRPP) synthase.	phosphoribosyl pyrophosphate (PRPP) synthase 3 (PRS3); FUNCTIONS IN: magnesium ion binding, ribose phosphate diphosphokinase activity; INVOLVED IN: nucleotide biosynthetic process, nucleoside metabolic process; LOCATED IN: chloroplast; EXPRESSED IN: 23 plant structures; EXPRESSED DURING: 15 growth stages; CONTAINS InterPro DOMAIN/s: Phosphoribosyltransferase (InterPro:IPR000836), Phosphoribosyl p…	AT1G10700	0.999996	9.83167e-07	2.642	132	384	413	393	46	70	48	37	242.549	257.236	286.667	259.687	35.2186	50.2523	37.7577	44.3688
protein_coding	galactose-1-phosphate guanylyltransferase (GDP)s;GDP-D-glucose phosphorylases;quercetin 4'-O-glucosyltransferases	Encodes a GDP-L-galactose phosphorylase, with similar biochemical properties as VTC2.	VITAMIN C DEFECTIVE 5 (VTC5); BEST Arabidopsis thaliana protein match is: mannose-1-phosphate guanylyltransferase (GDP)s;GDP-galactose:mannose-1-phosphate guanylyltransferases;GDP-galactose:glucose-1-phosphate guanylyltransferases;GDP-galactose:myoinositol-1-phosphate guanylyltransferases;glucose-1-phosphate guanylyltransferase (GDP)s;galactose-1-phosphate guanylyltransferase (GDP)s;GDP-D-glucose…	AT5G55120	0.999996	9.97026e-07	2.99776	80	136	117	121	13	24	18	7	147.039	91.1689	81.2825	80.0237	10.0248	17.2951	14.2216	8.47517
protein_coding	basic helix-loop-helix (bHLH) DNA-binding family protein	NA	basic helix-loop-helix (bHLH) DNA-binding family protein; FUNCTIONS IN: DNA binding, sequence-specific DNA binding transcription factor activity; INVOLVED IN: response to chitin, regulation of transcription; LOCATED IN: nucleus; CONTAINS InterPro DOMAIN/s: Helix-loop-helix DNA-binding domain (InterPro:IPR001092), Helix-loop-helix DNA-binding (InterPro:IPR011598); BEST Arabidopsis thaliana protein…	AT5G56960	0.999996	1.011e-06	5.00831	22	49	17	45	0	0	1	2	40.5081	32.9116	11.8958	29.8237	0.1	0.1	0.884535	2.49291
protein_coding	Concanavalin A-like lectin protein kinase family protein	NA	Concanavalin A-like lectin protein kinase family protein; FUNCTIONS IN: kinase activity; INVOLVED IN: protein amino acid phosphorylation; LOCATED IN: endomembrane system; EXPRESSED IN: stem; CONTAINS InterPro DOMAIN/s: Legume lectin, beta chain (InterPro:IPR001220), Protein kinase, ATP binding site (InterPro:IPR017441), Serine/threonine-protein kinase-like domain (InterPro:IPR017442), Concanavali…	AT5G65600	0.999996	1.02494e-06	4.27908	72	189	176	183	1	18	12	2	132.345	126.659	122.221	120.976	0.863447	12.9963	9.51442	2.49291
protein_coding	Ras-related small GTP-binding family protein	Monomeric G protein. Expressed in root epidermal cells that are destined to become atrichoblasts. Also expressed during pollen development and in the pollen tube tip.	SGP2; FUNCTIONS IN: GTP binding; INVOLVED IN: small GTPase mediated signal transduction; LOCATED IN: intracellular; EXPRESSED IN: 22 plant structures; EXPRESSED DURING: 10 growth stages; CONTAINS InterPro DOMAIN/s: Ras GTPase (InterPro:IPR001806), Small GTP-binding protein (InterPro:IPR005225), Small GTPase (InterPro:IPR020851), Mitochondrial Rho-like (InterPro:IPR013684), GTPase, Tem1 (InterPro:…	AT3G21700	0.999996	1.03892e-06	3.66127	29	93	47	79	3	9	4	3	53.3653	62.3751	32.7118	52.2816	2.39034	6.54816	3.23814	3.68936
protein_coding	NA	NA	unknown protein; BEST Arabidopsis thaliana protein match is: unknown protein (TAIR:AT1G67920.1); Has 18 Blast hits to 18 proteins in 5 species: Archae - 0; Bacteria - 0; Metazoa - 0; Fungi - 0; Plants - 18; Viruses - 0; Other Eukaryotes - 0 (source: NCBI BLink).	AT1G24600	0.999996	1.05287e-06	3.69154	15	30	21	34	3	1	1	2	27.651	20.1887	14.6712	22.5579	2.39034	0.816462	0.884535	2.49291
protein_coding	CCT motif family protein	NA	CCT motif family protein; CONTAINS InterPro DOMAIN/s: CCT domain (InterPro:IPR010402); BEST Arabidopsis thaliana protein match is: CCT motif family protein (TAIR:AT4G25990.1); Has 1772 Blast hits to 1772 proteins in 105 species: Archae - 0; Bacteria - 0; Metazoa - 1; Fungi - 2; Plants - 1711; Viruses - 0; Other Eukaryotes - 58 (source: NCBI BLink).	AT1G07050	0.999996	1.06693e-06	-5.11128	0	2	1	3	64	58	33	30	0.1	1.43925	0.793868	2.08158	48.9606	41.6548	25.9897	35.9936
protein_coding	NA	NA	unknown protein; Has 31 Blast hits to 31 proteins in 9 species: Archae - 0; Bacteria - 0; Metazoa - 0; Fungi - 0; Plants - 31; Viruses - 0; Other Eukaryotes - 0 (source: NCBI BLink).	AT2G25735	0.999996	1.09485e-06	3.20932	209	466	416	519	29	38	86	22	383.977	312.145	288.749	342.913	22.24	27.3255	67.57	26.422
protein_coding	Glutamyl-tRNA reductase family protein	Encodes glutamyl-tRNA reductase. Involved in heme biosynthesis in non-photosynthetic tissues and induced by oxidative stress in photosynthetic tissues to supply heme for defensive hemoproteins	HEMA2; FUNCTIONS IN: glutamyl-tRNA reductase activity; INVOLVED IN: response to oxidative stress, heme biosynthetic process, tetrapyrrole biosynthetic process, porphyrin biosynthetic process; LOCATED IN: cytoplasm; EXPRESSED IN: 23 plant structures; EXPRESSED DURING: 15 growth stages; CONTAINS InterPro DOMAIN/s: Quinate/shikimate 5-dehydrogenase/glutamyl-tRNA reductase (InterPro:IPR006151), Tetra…	AT1G09940	0.999996	1.10977e-06	2.8427	75	217	136	235	28	27	24	12	137.855	145.409	94.466	155.324	21.4765	19.4445	18.9288	14.4574
protein_coding	ARM repeat superfamily protein	NA	ARM repeat superfamily protein; FUNCTIONS IN: binding; INVOLVED IN: response to other organism, response to ozone; EXPRESSED IN: 16 plant structures; EXPRESSED DURING: 8 growth stages; CONTAINS InterPro DOMAIN/s: Armadillo-like helical (InterPro:IPR011989), Armadillo-type fold (InterPro:IPR016024); BEST Arabidopsis thaliana protein match is: ARM repeat superfamily protein (TAIR:AT5G37490.1); Has …	AT3G02840	0.999996	1.12507e-06	4.19743	45	136	114	189	6	7	12	1	82.753	91.1689	79.2009	124.939	4.68068	5.11523	9.51442	1.29645
protein_coding	proline-rich family protein	NA	proline-rich family protein; FUNCTIONS IN: molecular_function unknown; INVOLVED IN: biological_process unknown; LOCATED IN: endomembrane system; EXPRESSED IN: 10 plant structures; EXPRESSED DURING: LP.06 six leaves visible, LP.04 four leaves visible, LP.10 ten leaves visible, petal differentiation and expansion stage, LP.08 eight leaves visible; Has 1807 Blast hits to 1807 proteins in 277 species…	AT5G12880	0.999996	1.14034e-06	2.59144	41	109	99	111	17	21	10	10	75.406	73.0891	68.7929	73.4184	13.0786	15.1457	7.94535	12.0645
protein_coding	glutathione S-transferase TAU 11	Encodes glutathione transferase belonging to the tau class of GSTs. Naming convention according to Wagner et al. (2002).	glutathione S-transferase TAU 11 (GSTU11); CONTAINS InterPro DOMAIN/s: Thioredoxin fold (InterPro:IPR012335), Glutathione S-transferase, C-terminal-like (InterPro:IPR010987), Glutathione S-transferase/chloride channel, C-terminal (InterPro:IPR017933), Glutathione S-transferase, N-terminal (InterPro:IPR004045), Thioredoxin-like fold (InterPro:IPR012336); BEST Arabidopsis thaliana protein match is:…	AT1G69930	0.999996	1.17144e-06	3.78318	42	90	108	115	2	15	6	3	77.2428	60.3662	75.0377	76.0605	1.62689	10.8469	4.80721	3.68936
protein_coding	NA	NA	unknown protein; BEST Arabidopsis thaliana protein match is: unknown protein (TAIR:AT5G23160.1); Has 69 Blast hits to 69 proteins in 10 species: Archae - 0; Bacteria - 1; Metazoa - 0; Fungi - 0; Plants - 68; Viruses - 0; Other Eukaryotes - 0 (source: NCBI BLink).	AT5G08240	0.999996	1.1868e-06	3.62476	74	181	214	213	8	28	15	5	136.018	121.302	148.588	140.792	6.20757	20.1609	11.868	6.08226
protein_coding	phloem protein 2-A7	NA	phloem protein 2-A7 (PP2-A7); FUNCTIONS IN: carbohydrate binding; INVOLVED IN: signal transduction, defense response, innate immune response; LOCATED IN: intrinsic to membrane; EXPRESSED IN: 7 plant structures; EXPRESSED DURING: 4 anthesis, F mature embryo stage, 4 leaf senescence stage; CONTAINS InterPro DOMAIN/s: Toll-Interleukin receptor (InterPro:IPR000157); BEST Arabidopsis thaliana protein …	AT5G45090	0.999996	1.20219e-06	3.37555	17	48	50	47	5	6	2	2	31.3245	32.242	34.7934	31.1447	3.91723	4.39877	1.66907	2.49291
protein_coding	SPFH/Band 7/PHB domain-containing membrane-associated protein family	NA	SPFH/Band 7/PHB domain-containing membrane-associated protein family; FUNCTIONS IN: molecular_function unknown; INVOLVED IN: biological_process unknown; LOCATED IN: plasma membrane, vacuole; EXPRESSED IN: 18 plant structures; EXPRESSED DURING: 11 growth stages; CONTAINS InterPro DOMAIN/s: Band 7 protein (InterPro:IPR001107); BEST Arabidopsis thaliana protein match is: SPFH/Band 7/PHB domain-conta…	AT5G64870	0.999996	1.21749e-06	3.7634	11	34	20	33	2	1	1	2	20.3041	22.8672	13.9774	21.8974	1.62689	0.816462	0.884535	2.49291
protein_coding	FAD-binding Berberine family protein	NA	FAD-binding Berberine family protein; FUNCTIONS IN: electron carrier activity, oxidoreductase activity, FAD binding, catalytic activity; LOCATED IN: cellular_component unknown; CONTAINS InterPro DOMAIN/s: FAD-binding, type 2 (InterPro:IPR016166), Berberine/berberine-like (InterPro:IPR012951), FAD linked oxidase, N-terminal (InterPro:IPR006094); BEST Arabidopsis thaliana protein match is: FAD-bind…	AT1G26410	0.999996	1.23314e-06	4.55368	133	340	428	330	6	33	11	4	244.385	227.772	297.075	218.074	4.68068	23.7432	8.72989	4.88581
protein_coding	Protein of unknown function (DUF1645)	NA	Protein of unknown function (DUF1645); CONTAINS InterPro DOMAIN/s: Protein of unknown function DUF1645 (InterPro:IPR012442); BEST Arabidopsis thaliana protein match is: Protein of unknown function (DUF1645) (TAIR:AT1G70420.1); Has 288 Blast hits to 282 proteins in 52 species: Archae - 0; Bacteria - 6; Metazoa - 16; Fungi - 11; Plants - 191; Viruses - 0; Other Eukaryotes - 64 (source: NCBI BLink).	AT1G23710	0.999995	1.24886e-06	2.88347	59	187	177	232	17	32	22	13	108.467	125.32	122.915	153.342	13.0786	23.0268	17.3598	15.6539
protein_coding	Protein kinase superfamily protein	NA	Protein kinase superfamily protein; FUNCTIONS IN: protein serine/threonine kinase activity, protein kinase activity, ATP binding; INVOLVED IN: protein amino acid phosphorylation; LOCATED IN: chloroplast; EXPRESSED IN: 13 plant structures; EXPRESSED DURING: LP.06 six leaves visible, LP.04 four leaves visible, 4 anthesis, petal differentiation and expansion stage; CONTAINS InterPro DOMAIN/s: Protei…	AT1G68690	0.999995	1.26446e-06	3.88863	15	66	39	74	3	3	2	3	27.651	44.2952	27.1608	48.979	2.39034	2.24939	1.66907	3.68936
protein_coding	RNAse II-like 1	NA	RNAse II-like 1 (RTL1); FUNCTIONS IN: RNA binding, ribonuclease III activity; INVOLVED IN: RNA processing; LOCATED IN: cellular_component unknown; EXPRESSED IN: root; CONTAINS InterPro DOMAIN/s: Ribonuclease III (InterPro:IPR000999); BEST Arabidopsis thaliana protein match is: RNAse THREE-like protein 2 (TAIR:AT3G20420.1); Has 6428 Blast hits to 6386 proteins in 2315 species: Archae - 23; Bacteri…	AT4G15417	0.999995	1.2802e-06	3.9338	76	138	197	136	9	12	15	2	139.692	92.5082	136.792	89.9316	6.97102	8.69754	11.868	2.49291
protein_coding	somatic embryogenesis receptor-like kinase 4	NA	somatic embryogenesis receptor-like kinase 4 (SERK4); FUNCTIONS IN: protein kinase activity, transmembrane receptor protein serine/threonine kinase activity; INVOLVED IN: in 6 processes; LOCATED IN: endomembrane system; EXPRESSED IN: rosette leaf, cauline leaf, fruit, root, flower; CONTAINS InterPro DOMAIN/s: Protein kinase, ATP binding site (InterPro:IPR017441), Protein kinase, catalytic domain …	AT2G13790	0.999995	1.3129e-06	2.25692	92	250	194	232	38	52	45	24	169.079	167.506	134.71	153.342	29.111	37.356	35.4041	28.8149
protein_coding	plant intracellular ras group-related LRR 2	Encodes PIRL2, a member of the Plant Intracellular Ras-group-related LRRs (Leucine rich repeat proteins). PIRLs are a distinct, plant-specific class of intracellular LRRs that likely mediate protein interactions, possibly in the context of signal transduction.	plant intracellular ras group-related LRR 2 (PIRL2); CONTAINS InterPro DOMAIN/s: Leucine-rich repeat, typical subtype (InterPro:IPR003591), Leucine-rich repeat (InterPro:IPR001611); BEST Arabidopsis thaliana protein match is: plant intracellular ras group-related LRR 3 (TAIR:AT1G12970.1); Has 88229 Blast hits to 35961 proteins in 1363 species: Archae - 28; Bacteria - 8944; Metazoa - 35427; Fungi …	AT3G26500	0.999995	1.32925e-06	3.14449	108	251	233	256	14	32	45	8	198.467	168.176	161.771	169.195	10.7883	23.0268	35.4041	9.67162
protein_coding	phytochelatin synthase 1 (PCS1)	Phytochelatin synthase gene confers tolerance to cadmium ions. Catalyzes phytochelatin (PC) synthesis from glutathione (GSH) in the presence of Cd2+, Zn2+, Cu2+ and Fe3+, but not by Co2+ or Ni2+.	CADMIUM SENSITIVE 1 (CAD1); FUNCTIONS IN: cadmium ion binding, copper ion binding, glutathione gamma-glutamylcysteinyltransferase activity; INVOLVED IN: in 6 processes; LOCATED IN: cytosol; EXPRESSED IN: 24 plant structures; EXPRESSED DURING: 13 growth stages; CONTAINS InterPro DOMAIN/s: Phytochelatin synthase, C-terminal (InterPro:IPR015407), Phytochelatin synthase (InterPro:IPR007719); BEST Ara…	AT5G44070	0.999995	1.34585e-06	3.50115	480	1320	979	1208	74	130	122	34	881.732	884.005	679.396	798.016	56.5951	93.24	95.8133	40.7794
protein_coding	exocyst subunit exo70 family protein E1	A member of EXO70 gene family, putative exocyst subunits, conserved in land plants. Arabidopsis thaliana contains 23 putative EXO70 genes, which can be classified into eight clusters on the phylogenetic tree.	exocyst subunit exo70 family protein E1 (EXO70E1); INVOLVED IN: exocytosis, vesicle docking involved in exocytosis; LOCATED IN: exocyst; EXPRESSED IN: 19 plant structures; EXPRESSED DURING: 12 growth stages; CONTAINS InterPro DOMAIN/s: Exo70 exocyst complex subunit (InterPro:IPR004140); BEST Arabidopsis thaliana protein match is: exocyst subunit exo70 family protein E2 (TAIR:AT5G61010.2); Has 880…	AT3G29400	0.999995	1.36242e-06	2.74945	69	179	215	193	21	35	25	14	126.835	119.963	149.282	127.582	16.1324	25.1762	19.7134	16.8503
protein_coding	Leucine-rich repeat protein kinase family protein	NA	Leucine-rich repeat protein kinase family protein; FUNCTIONS IN: protein serine/threonine kinase activity, kinase activity, ATP binding; INVOLVED IN: transmembrane receptor protein tyrosine kinase signaling pathway, protein amino acid phosphorylation; LOCATED IN: anchored to plasma membrane, cell wall, plasma membrane, membrane, plant-type cell wall; EXPRESSED IN: 25 plant structures; EXPRESSED D…	AT3G02880	0.999995	1.37887e-06	2.235	161	400	370	440	83	83	63	53	295.814	267.95	256.831	290.732	63.4661	59.5663	49.5257	63.512
protein_coding	LAG1 homologue 2	LAG1 homolog . Loss of function mutant is sensitive to AAL-toxin. LOH2 is presumed to function in sphingolipid metabolism.	LAG1 homologue 2 (LOH2); FUNCTIONS IN: molecular_function unknown; INVOLVED IN: response to molecule of fungal origin; LOCATED IN: Golgi apparatus, endoplasmic reticulum, plasma membrane; EXPRESSED IN: 25 plant structures; EXPRESSED DURING: 15 growth stages; CONTAINS InterPro DOMAIN/s: Longevity assurance, LAG1/LAC1 (InterPro:IPR016439), TRAM/LAG1/CLN8 homology domain (InterPro:IPR006634); BEST A…	AT3G19260	0.999995	1.39537e-06	2.4808	142	343	290	345	52	71	56	25	260.916	229.781	201.322	227.982	39.7992	50.9688	44.034	30.0113
protein_coding	Ankyrin repeat family protein / BTB/POZ domain-containing protein	NA	Ankyrin repeat family protein / BTB/POZ domain-containing protein; CONTAINS InterPro DOMAIN/s: BTB/POZ (InterPro:IPR013069), NPR1/NIM1 like, C-terminal (InterPro:IPR021094), BTB/POZ fold (InterPro:IPR011333), Ankyrin repeat-containing domain (InterPro:IPR020683), BTB/POZ-like (InterPro:IPR000210), Ankyrin repeat (InterPro:IPR002110); BEST Arabidopsis thaliana protein match is: regulatory protein …	AT4G26120	0.999995	1.41175e-06	3.65873	55	92	85	94	6	15	1	5	101.12	61.7055	59.0788	62.1895	4.68068	10.8469	0.884535	6.08226
protein_coding	Heavy metal transport/detoxification superfamily protein	NA	Heavy metal transport/detoxification superfamily protein ; FUNCTIONS IN: metal ion binding; INVOLVED IN: metal ion transport; EXPRESSED IN: 24 plant structures; EXPRESSED DURING: 13 growth stages; CONTAINS InterPro DOMAIN/s: Heavy metal transport/detoxification protein (InterPro:IPR006121); BEST Arabidopsis thaliana protein match is: Heavy metal transport/detoxification superfamily protein (TAIR:…	AT5G03380	0.999995	1.42815e-06	2.8101	289	668	708	878	105	103	98	51	530.916	447.409	491.358	580.042	80.2619	73.8956	76.9845	61.1191
protein_coding	Protein kinase superfamily protein	NA	Protein kinase superfamily protein; FUNCTIONS IN: protein serine/threonine kinase activity, protein kinase activity, ATP binding; INVOLVED IN: protein amino acid phosphorylation; LOCATED IN: cellular_component unknown; EXPRESSED IN: 23 plant structures; EXPRESSED DURING: 14 growth stages; CONTAINS InterPro DOMAIN/s: Protein kinase, ATP binding site (InterPro:IPR017441), Serine/threonine-protein k…	AT1G74330	0.999995	1.44469e-06	3.5001	29	105	77	144	8	8	9	4	53.3653	70.4106	53.5278	95.2158	6.20757	5.83169	7.16082	4.88581
protein_coding	MAC/Perforin domain-containing protein	NA	MAC/Perforin domain-containing protein; FUNCTIONS IN: molecular_function unknown; INVOLVED IN: biological_process unknown; LOCATED IN: plasma membrane; EXPRESSED IN: 18 plant structures; EXPRESSED DURING: 9 growth stages; CONTAINS InterPro DOMAIN/s: Membrane attack complex component/perforin (MACPF) domain (InterPro:IPR020864), Membrane attack complex component/perforin (MACPF) domain, metazoa (I…	AT4G24290	0.999995	1.46113e-06	2.23188	65	203	178	208	35	35	34	26	119.488	136.034	123.608	137.489	26.8206	25.1762	26.7742	31.2078
protein_coding	beta galactosidase 1	beta-galactosidase, glycosyl hydrolase family 35	beta galactosidase 1 (BGAL1); FUNCTIONS IN: beta-galactosidase activity; INVOLVED IN: carbohydrate metabolic process; LOCATED IN: cell wall, plant-type cell wall; EXPRESSED IN: 27 plant structures; EXPRESSED DURING: 13 growth stages; CONTAINS InterPro DOMAIN/s: Glycoside hydrolase, family 35, conserved site (InterPro:IPR019801), Glycoside hydrolase, family 35 (InterPro:IPR001944), D-galactoside/L…	AT3G13750	0.999995	1.47749e-06	-3.89317	23	54	42	62	470	404	1072	604	42.3449	36.2597	29.2424	41.0526	358.92	289.551	841.122	722.757
protein_coding	NA	NA	unknown protein; FUNCTIONS IN: molecular_function unknown; INVOLVED IN: biological_process unknown; LOCATED IN: chloroplast; EXPRESSED IN: 22 plant structures; EXPRESSED DURING: 13 growth stages; BEST Arabidopsis thaliana protein match is: unknown protein (TAIR:AT1G22680.1); Has 58 Blast hits to 58 proteins in 13 species: Archae - 0; Bacteria - 0; Metazoa - 4; Fungi - 0; Plants - 49; Viruses - 0;…	AT1G71970	0.999995	1.49404e-06	-4.20644	2	0	0	5	44	41	44	32	3.77347	0.1	0.1	3.40263	33.6917	29.4749	34.6196	38.3865
protein_coding	Late embryogenesis abundant (LEA) hydroxyproline-rich glycoprotein family	NA	Late embryogenesis abundant (LEA) hydroxyproline-rich glycoprotein family; CONTAINS InterPro DOMAIN/s: Late embryogenesis abundant protein, group 2 (InterPro:IPR004864); BEST Arabidopsis thaliana protein match is: NDR1/HIN1-like 25 (TAIR:AT5G36970.1); Has 985 Blast hits to 984 proteins in 28 species: Archae - 0; Bacteria - 0; Metazoa - 0; Fungi - 0; Plants - 985; Viruses - 0; Other Eukaryotes - 0…	AT1G65690	0.999995	1.51067e-06	4.06849	528	1149	1282	1108	55	129	53	20	969.895	769.499	889.638	731.963	42.0896	92.5236	41.6804	24.0291
protein_coding	zinc finger (C2H2 type, AN1-like) family protein	NA	zinc finger (C2H2 type, AN1-like) family protein; FUNCTIONS IN: zinc ion binding, nucleic acid binding; INVOLVED IN: biological_process unknown; LOCATED IN: intracellular; EXPRESSED IN: 24 plant structures; EXPRESSED DURING: 15 growth stages; CONTAINS InterPro DOMAIN/s: Zinc finger, C2H2-like (InterPro:IPR015880), Zinc finger, AN1-type (InterPro:IPR000058), Zinc finger, C2H2-type (InterPro:IPR007…	AT3G57480	0.999995	1.52726e-06	2.63834	32	83	71	91	10	7	14	10	58.8755	55.6788	49.3646	60.2079	7.73447	5.11523	11.0835	12.0645
protein_coding	Sec14p-like phosphatidylinositol transfer family protein	NA	Sec14p-like phosphatidylinositol transfer family protein; FUNCTIONS IN: binding, transporter activity; INVOLVED IN: transport; LOCATED IN: cellular_component unknown; EXPRESSED IN: 23 plant structures; EXPRESSED DURING: 13 growth stages; CONTAINS InterPro DOMAIN/s: Cellular retinaldehyde-binding/triple function, C-terminal (InterPro:IPR001251); BEST Arabidopsis thaliana protein match is: Sec14p-l…	AT5G47730	0.999995	1.54406e-06	3.14181	53	170	154	159	19	23	12	6	97.4468	113.936	106.956	105.124	14.6055	16.5786	9.51442	7.27872
protein_coding	glucose-6-phosphate/phosphate translocator 2	glucose6-Phosphate/phosphate transporter 2	glucose-6-phosphate/phosphate translocator 2 (GPT2); FUNCTIONS IN: antiporter activity, glucose-6-phosphate transmembrane transporter activity; INVOLVED IN: in 7 processes; LOCATED IN: plasma membrane; EXPRESSED IN: 16 plant structures; EXPRESSED DURING: 10 growth stages; CONTAINS InterPro DOMAIN/s: Tpt phosphate/phosphoenolpyruvate translocator (InterPro:IPR004696), Protein of unknown function D…	AT1G61800	0.999995	1.56075e-06	3.44289	170	468	450	454	22	78	23	19	312.345	313.484	312.34	299.979	16.8958	55.984	18.1443	22.8326
protein_coding	golgi nucleotide sugar transporter 1	Encodes a Golgi-localized GDP-mannose transporter.	golgi nucleotide sugar transporter 1 (GONST1); FUNCTIONS IN: GDP-mannose transmembrane transporter activity, nucleotide-sugar transmembrane transporter activity; INVOLVED IN: GDP-mannose transport; LOCATED IN: Golgi apparatus; EXPRESSED IN: 22 plant structures; EXPRESSED DURING: 13 growth stages; BEST Arabidopsis thaliana protein match is: golgi nucleotide sugar transporter 2 (TAIR:AT1G07290.1).	AT2G13650	0.999994	1.59523e-06	2.41209	40	97	81	79	16	13	16	10	73.5693	65.0536	56.3033	52.2816	12.3151	9.414	12.6526	12.0645
protein_coding	NAD(P)-binding Rossmann-fold superfamily protein	Catalyzes the first step in the de novo synthesis of GDP-L-fucose.	MURUS 1 (MUR1); FUNCTIONS IN: GDP-mannose 4,6-dehydratase activity; INVOLVED IN: 'de novo' GDP-L-fucose biosynthetic process, unidimensional cell growth; LOCATED IN: cytosol; EXPRESSED IN: 26 plant structures; EXPRESSED DURING: 15 growth stages; CONTAINS InterPro DOMAIN/s: NAD-dependent epimerase/dehydratase (InterPro:IPR001509), NAD(P)-binding domain (InterPro:IPR016040), GDP-mannose 4,6-dehydra…	AT3G51160	0.999994	1.61237e-06	2.66749	285	690	709	856	100	139	83	67	523.569	462.141	492.052	565.511	76.4447	99.6882	65.2164	80.2623
protein_coding	WRKY DNA-binding protein 61	member of WRKY Transcription Factor; Group II-b	WRKY DNA-binding protein 61 (WRKY61); CONTAINS InterPro DOMAIN/s: DNA-binding WRKY (InterPro:IPR003657); BEST Arabidopsis thaliana protein match is: WRKY DNA-binding protein 72 (TAIR:AT5G15130.1); Has 5252 Blast hits to 3559 proteins in 289 species: Archae - 0; Bacteria - 31; Metazoa - 146; Fungi - 97; Plants - 3463; Viruses - 1; Other Eukaryotes - 1514 (source: NCBI BLink).	AT1G18860	0.999994	1.62971e-06	2.54495	31	70	73	66	12	12	8	8	57.0387	46.9737	50.7523	43.6947	9.26136	8.69754	6.37628	9.67162
protein_coding	4-coumarate:CoA ligase 1	encodes an isoform of 4-coumarate:CoA ligase (4CL), which is involved in the last step of the general phenylpropanoid pathway. In addition to 4-coumarate, it also converts ferulate. The catalytic efficiency was in the following (descending) order: p-coumaric acid, ferulic acid, caffeic acid and 5-OH-ferulic acid. At4CL1 was unable to use sinapic acid as substrate.	4-coumarate:CoA ligase 1 (4CL1); CONTAINS InterPro DOMAIN/s: AMP-binding, conserved site (InterPro:IPR020845), AMP-dependent synthetase/ligase (InterPro:IPR000873); BEST Arabidopsis thaliana protein match is: 4-coumarate:CoA ligase 2 (TAIR:AT3G21240.1); Has 83069 Blast hits to 75791 proteins in 3772 species: Archae - 1181; Bacteria - 53827; Metazoa - 3457; Fungi - 4480; Plants - 2791; Viruses - 1…	AT1G51680	0.999994	1.66424e-06	3.63274	404	1108	953	878	76	118	46	34	742.14	742.044	661.356	580.042	58.122	84.6425	36.1886	40.7794
protein_coding	Calcium-dependent lipid-binding (CaLB domain) family protein	NA	Calcium-dependent lipid-binding (CaLB domain) family protein; CONTAINS InterPro DOMAIN/s: C2 calcium/lipid-binding domain, CaLB (InterPro:IPR008973), C2 calcium-dependent membrane targeting (InterPro:IPR000008); BEST Arabidopsis thaliana protein match is: Calcium-dependent lipid-binding (CaLB domain) family protein (TAIR:AT5G55530.2); Has 30201 Blast hits to 17322 proteins in 780 species: Archae …	AT5G12300	0.999994	1.68158e-06	4.99862	9	23	26	17	2	0	0	0	16.6306	15.5014	18.1406	11.3289	1.62689	0.1	0.1	0.1
protein_coding	Seven transmembrane MLO family protein	A member of a large family of seven-transmembrane domain proteins specific to plants, homologs of the barley mildew resistance locus o (MLO) protein. The Arabidopsis genome contains 15 genes encoding MLO proteins, with localization in plasma membrane. Phylogenetic analysis revealed four clades of closely-related AtMLO genes. ATMLO2 belongs to the clade IV, with AtMLO3, AtMLO6 and AtMLO12. The gen…	MILDEW RESISTANCE LOCUS O 2 (MLO2); FUNCTIONS IN: calmodulin binding; INVOLVED IN: defense response to fungus, incompatible interaction, cell death, response to fungus, negative regulation of defense response, defense response; LOCATED IN: plasma membrane; EXPRESSED IN: 29 plant structures; EXPRESSED DURING: 14 growth stages; CONTAINS InterPro DOMAIN/s: Mlo-related protein (InterPro:IPR004326); B…	AT1G11310	0.999994	1.69906e-06	2.43206	356	888	583	946	136	157	117	95	653.977	594.727	404.625	624.958	103.929	112.584	91.8906	113.763
protein_coding	NA	NA	unknown protein; BEST Arabidopsis thaliana protein match is: unknown protein (TAIR:AT2G47485.1); Has 35333 Blast hits to 34131 proteins in 2444 species: Archae - 798; Bacteria - 22429; Metazoa - 974; Fungi - 991; Plants - 531; Viruses - 0; Other Eukaryotes - 9610 (source: NCBI BLink).	AT3G62650	0.999994	1.71649e-06	-3.00144	9	22	23	26	149	147	191	125	16.6306	14.8317	16.059	17.2737	113.854	105.42	149.946	149.657
protein_coding	MAC/Perforin domain-containing protein	Encodes a protein containing a domain with significant homology to the MACPF (membrane attack complex and perforin) domain of complements and perforin proteins that are involved in innate immunity in animals. Transgenic <i>cad1-1</i> mutant plants show lesions seen in the hypersensitive response, as well as a spontaneous activation of expression of pathogenesis-related genes and leading to a 32-f…	constitutively activated cell death 1 (CAD1); CONTAINS InterPro DOMAIN/s: Membrane attack complex component/perforin (MACPF) domain (InterPro:IPR020864); BEST Arabidopsis thaliana protein match is: MAC/Perforin domain-containing protein (TAIR:AT4G24290.2); Has 226 Blast hits to 225 proteins in 30 species: Archae - 0; Bacteria - 6; Metazoa - 14; Fungi - 0; Plants - 200; Viruses - 0; Other Eukaryot…	AT1G29690	0.999994	1.73377e-06	3.26319	54	185	98	207	18	11	12	11	99.2836	123.981	68.099	136.829	13.842	7.98108	9.51442	13.261
protein_coding	F-box family protein	NA	F-box family protein; BEST Arabidopsis thaliana protein match is: F-box family protein (TAIR:AT2G36090.1); Has 105 Blast hits to 105 proteins in 13 species: Archae - 0; Bacteria - 0; Metazoa - 0; Fungi - 0; Plants - 105; Viruses - 0; Other Eukaryotes - 0 (source: NCBI BLink).	AT2G27310	0.999994	1.75127e-06	2.07641	53	108	89	116	21	30	22	15	97.4468	72.4195	61.8542	76.7211	16.1324	21.5939	17.3598	18.0468
protein_coding	WRKY family transcription factor	member of WRKY Transcription Factor; Group III	WRKY41; FUNCTIONS IN: sequence-specific DNA binding transcription factor activity; INVOLVED IN: regulation of transcription, DNA-dependent, regulation of transcription; CONTAINS InterPro DOMAIN/s: DNA-binding WRKY (InterPro:IPR003657); BEST Arabidopsis thaliana protein match is: WRKY family transcription factor (TAIR:AT4G23810.1); Has 3140 Blast hits to 2706 proteins in 123 species: Archae - 0; B…	AT4G11070	0.999994	1.78607e-06	4.63928	6	48	34	44	1	1	1	1	11.1204	32.242	23.6915	29.1632	0.863447	0.816462	0.884535	1.29645
protein_coding	NA	NA	unknown protein; FUNCTIONS IN: molecular_function unknown; INVOLVED IN: biological_process unknown; LOCATED IN: plasma membrane; EXPRESSED IN: 8 plant structures; EXPRESSED DURING: LP.04 four leaves visible, 4 anthesis, petal differentiation and expansion stage; BEST Arabidopsis thaliana protein match is: unknown protein (TAIR:AT1G20310.1); Has 66 Blast hits to 66 proteins in 15 species: Archae -…	AT1G76070	0.999994	1.80334e-06	2.74052	127	337	302	379	30	52	60	25	233.365	225.763	209.648	250.44	23.0034	37.356	47.1721	30.0113
protein_coding	ZCF37	ZCF37 mRNA, complete cds	ZCF37; BEST Arabidopsis thaliana protein match is: unknown protein (TAIR:AT1G10220.1); Has 33 Blast hits to 33 proteins in 10 species: Archae - 0; Bacteria - 0; Metazoa - 2; Fungi - 0; Plants - 31; Viruses - 0; Other Eukaryotes - 0 (source: NCBI BLink).	AT1G59590	0.999994	1.82053e-06	3.59481	49	102	98	105	4	8	18	1	90.0999	68.4017	68.099	69.4553	3.15379	5.83169	14.2216	1.29645
protein_coding	6-phosphogluconate dehydrogenase family protein	NA	6-phosphogluconate dehydrogenase family protein; FUNCTIONS IN: in 6 functions; INVOLVED IN: response to salt stress; LOCATED IN: peroxisome; EXPRESSED IN: 27 plant structures; EXPRESSED DURING: 16 growth stages; CONTAINS InterPro DOMAIN/s: 6-phosphogluconate dehydrogenase, NAD-binding (InterPro:IPR006115), 6-phosphogluconate dehydrogenase, C-terminal-like (InterPro:IPR008927), Dehydrogenase, mult…	AT3G02360	0.999994	1.83773e-06	2.60271	525	1245	1046	1067	181	211	142	109	964.385	833.783	725.886	704.882	138.284	151.273	111.504	130.513
protein_coding	NA	NA	unknown protein; LOCATED IN: endomembrane system.	AT2G27389	0.999994	1.85503e-06	4.7407	150	217	221	379	11	18	1	7	275.61	145.409	153.445	250.44	8.49791	12.9963	0.884535	8.47517
protein_coding	calcium-dependent protein kinase 1	encodes a calcium-dependent protein kinase whose gene expression is induced by dehydration and high salt. Kinase activity could not be detected in vitro.	calcium-dependent protein kinase 1 (CDPK1); FUNCTIONS IN: calmodulin-dependent protein kinase activity, protein kinase activity, kinase activity; INVOLVED IN: response to water deprivation, response to salt stress, protein amino acid phosphorylation, N-terminal protein myristoylation, abscisic acid mediated signaling pathway; LOCATED IN: chloroplast; EXPRESSED IN: 23 plant structures; EXPRESSED D…	AT1G18890	0.999994	1.87242e-06	2.96201	37	91	73	106	11	17	5	6	68.0591	61.0358	50.7523	70.1158	8.49791	12.2798	4.02268	7.27872
protein_coding	NAD(P)-binding Rossmann-fold superfamily protein	NA	NAD(P)-binding Rossmann-fold superfamily protein; FUNCTIONS IN: oxidoreductase activity, binding, catalytic activity; INVOLVED IN: oxidation reduction, metabolic process; LOCATED IN: cellular_component unknown; EXPRESSED IN: 6 plant structures; EXPRESSED DURING: 4 anthesis, LP.10 ten leaves visible, petal differentiation and expansion stage, LP.08 eight leaves visible, LP.12 twelve leaves visible…	AT2G47140	0.999994	1.88976e-06	4.22178	16	58	46	47	0	6	3	0	29.4877	38.9382	32.0179	31.1447	0.1	4.39877	2.45361	0.1
protein_coding	HXXXD-type acyl-transferase family protein	NA	HXXXD-type acyl-transferase family protein; FUNCTIONS IN: transferase activity, transferring acyl groups other than amino-acyl groups, transferase activity; INVOLVED IN: biological_process unknown; LOCATED IN: cellular_component unknown; EXPRESSED IN: 17 plant structures; EXPRESSED DURING: 12 growth stages; CONTAINS InterPro DOMAIN/s: Transferase (InterPro:IPR003480); BEST Arabidopsis thaliana pr…	AT5G42830	0.999994	1.90785e-06	4.56021	202	654	670	366	12	45	21	5	371.12	438.035	464.991	241.853	9.26136	32.3408	16.5752	6.08226
protein_coding	RPM1-interacting protein 4 (RIN4) family protein	NA	RPM1-interacting protein 4 (RIN4) family protein; CONTAINS InterPro DOMAIN/s: RPM1-interacting protein 4, defence response (InterPro:IPR008700); BEST Arabidopsis thaliana protein match is: defense protein-related (TAIR:AT5G48657.2); Has 4930 Blast hits to 4046 proteins in 465 species: Archae - 6; Bacteria - 1879; Metazoa - 1598; Fungi - 263; Plants - 594; Viruses - 25; Other Eukaryotes - 565 (sou…	AT3G07195	0.999994	1.92582e-06	3.69583	128	273	286	363	12	35	34	4	235.202	182.908	198.546	239.871	9.26136	25.1762	26.7742	4.88581
protein_coding	NA	NA	unknown protein; FUNCTIONS IN: molecular_function unknown; INVOLVED IN: biological_process unknown; LOCATED IN: cellular_component unknown; BEST Arabidopsis thaliana protein match is: unknown protein (TAIR:AT4G16840.1); Has 30201 Blast hits to 17322 proteins in 780 species: Archae - 12; Bacteria - 1396; Metazoa - 17338; Fungi - 3422; Plants - 5037; Viruses - 0; Other Eukaryotes - 2996 (source: NC…	AT2G35658	0.999994	1.94411e-06	3.1091	15	52	49	58	5	6	3	4	27.651	34.9205	34.0995	38.4105	3.91723	4.39877	2.45361	4.88581
protein_coding	Protein of unknown function (DUF810)	NA	FUNCTIONS IN: molecular_function unknown; INVOLVED IN: biological_process unknown; LOCATED IN: cellular_component unknown; EXPRESSED IN: 22 plant structures; EXPRESSED DURING: 13 growth stages; CONTAINS InterPro DOMAIN/s: Munc13 homology 1 (InterPro:IPR014770), Protein of unknown function DUF810 (InterPro:IPR008528), Mammalian uncoordinated homology 13, domain 2 (InterPro:IPR014772); BEST Arabido…	AT2G20010	0.999993	1.96235e-06	2.16388	58	111	105	102	19	28	24	15	106.631	74.4283	72.9561	67.4737	14.6055	20.1609	18.9288	18.0468
protein_coding	mitogen-activated protein kinase kinase 4	Encodes a mitogen-activated map kinase kinase (there are nine in Arabidopsis) involved in innate immunity. This protein activates MPK3/MPK6 and early-defense genes redundantly with MKK5. In plants with both MKK5 and MKK6 levels reduced by RNAi plants, floral organs do not abscise suggestion a role for both proteins in mediating floral organ abscission.	mitogen-activated protein kinase kinase 4 (MKK4); CONTAINS InterPro DOMAIN/s: Protein kinase, ATP binding site (InterPro:IPR017441), Protein kinase, catalytic domain (InterPro:IPR000719), Serine/threonine-protein kinase domain (InterPro:IPR002290), Serine/threonine-protein kinase-like domain (InterPro:IPR017442), Protein kinase-like domain (InterPro:IPR011009), Serine/threonine-protein kinase, ac…	AT1G51660	0.999993	1.98058e-06	2.59572	69	193	133	205	28	35	21	14	126.835	129.338	92.3844	135.508	21.4765	25.1762	16.5752	16.8503
protein_coding	indoleacetic acid-induced protein 10	Auxin induced gene, IAA10 (IAA10).	indoleacetic acid-induced protein 10 (IAA10); FUNCTIONS IN: sequence-specific DNA binding transcription factor activity; INVOLVED IN: response to auxin stimulus, response to chitin; LOCATED IN: nucleus; EXPRESSED IN: 7 plant structures; EXPRESSED DURING: 4 anthesis, petal differentiation and expansion stage; CONTAINS InterPro DOMAIN/s: Aux/IAA-ARF-dimerisation (InterPro:IPR011525), AUX/IAA protei…	AT1G04100	0.999993	2.01791e-06	2.41099	33	78	71	73	8	12	16	10	60.7122	52.3307	49.3646	48.3184	6.20757	8.69754	12.6526	12.0645
protein_coding	NA	NA	CONTAINS InterPro DOMAIN/s: LPS-induced tumor necrosis factor alpha factor (InterPro:IPR006629); Has 30201 Blast hits to 17322 proteins in 780 species: Archae - 12; Bacteria - 1396; Metazoa - 17338; Fungi - 3422; Plants - 5037; Viruses - 0; Other Eukaryotes - 2996 (source: NCBI BLink).	AT5G13190	0.999993	2.03648e-06	2.40136	289	784	665	648	96	132	136	78	530.916	525.086	461.522	428.121	73.3909	94.6729	106.797	93.4233
protein_coding	Protein kinase superfamily protein	NA	Protein kinase superfamily protein; FUNCTIONS IN: protein kinase activity, kinase activity, ATP binding; INVOLVED IN: protein amino acid phosphorylation; LOCATED IN: endomembrane system; EXPRESSED IN: 22 plant structures; EXPRESSED DURING: 12 growth stages; CONTAINS InterPro DOMAIN/s: Protein kinase, catalytic domain (InterPro:IPR000719), Serine-threonine/tyrosine-protein kinase (InterPro:IPR0012…	AT5G46080	0.999993	2.05554e-06	3.86323	67	191	173	201	1	17	18	6	123.161	127.998	120.139	132.866	0.863447	12.2798	14.2216	7.27872
protein_coding	WRKY DNA-binding protein 40	Pathogen-induced transcription factor. Binds W-box sequences in vitro. Forms protein complexes with itself and with WRKY40 and WRKY60. Coexpression with WRKY18 or WRKY60 made plants more susceptible to both P. syringae and B. cinerea. WRKY18, WRKY40, and WRKY60 have partially redundant roles in response to the hemibiotrophic bacterial pathogen Pseudomonas syringae and the necrotrophic fungal path…	WRKY DNA-binding protein 40 (WRKY40); CONTAINS InterPro DOMAIN/s: DNA-binding WRKY (InterPro:IPR003657); BEST Arabidopsis thaliana protein match is: WRKY DNA-binding protein 18 (TAIR:AT4G31800.2); Has 3306 Blast hits to 2859 proteins in 187 species: Archae - 0; Bacteria - 0; Metazoa - 0; Fungi - 0; Plants - 3292; Viruses - 0; Other Eukaryotes - 14 (source: NCBI BLink).	AT1G80840	0.999993	2.07466e-06	3.9046	201	336	271	409	12	20	50	6	369.283	225.094	188.138	270.255	9.26136	14.4292	39.3268	7.27872
protein_coding	Myosin heavy chain-related protein	NA	Myosin heavy chain-related protein; BEST Arabidopsis thaliana protein match is: Plant protein of unknown function (DUF827) (TAIR:AT5G16730.1); Has 160438 Blast hits to 85353 proteins in 3205 species: Archae - 2021; Bacteria - 26641; Metazoa - 65466; Fungi - 13044; Plants - 8368; Viruses - 589; Other Eukaryotes - 44309 (source: NCBI BLink).	AT4G40020	0.999993	2.0938e-06	4.92757	27	150	58	168	2	4	5	1	49.6918	100.544	40.3443	111.068	1.62689	2.96585	4.02268	1.29645
protein_coding	WRKY DNA-binding protein 75	WRKY75 is one of several transcription factors induced during Pi deprivation. It is nuclear localized and regulated differentially during Pi starvation. RNAi mediated suppression of WRKY75 made the plants more susceptible to Pi stress as indicated by the higher accumulation of anthocyanin during Pi starvation.	WRKY DNA-binding protein 75 (WRKY75); CONTAINS InterPro DOMAIN/s: DNA-binding WRKY (InterPro:IPR003657); BEST Arabidopsis thaliana protein match is: WRKY DNA-binding protein 45 (TAIR:AT3G01970.1); Has 1807 Blast hits to 1807 proteins in 277 species: Archae - 0; Bacteria - 0; Metazoa - 736; Fungi - 347; Plants - 385; Viruses - 0; Other Eukaryotes - 339 (source: NCBI BLink).	AT5G13080	0.999993	2.11286e-06	2.69723	111	211	171	317	24	47	29	24	203.977	141.391	118.751	209.487	18.4227	33.7737	22.8515	28.8149
protein_coding	auxin-responsive family protein	isolated from differential screening of a cDNA library from auxin-treated root culture. sequence does not show homology to any known proteins and is predicted to be extracellular.	Auxin-Induced in Root cultures 12 (AIR12); FUNCTIONS IN: extracellular matrix structural constituent; INVOLVED IN: response to auxin stimulus, lateral root morphogenesis, extracellular matrix organization; LOCATED IN: extracellular region, anchored to plasma membrane, plasma membrane, anchored to membrane; EXPRESSED IN: 26 plant structures; EXPRESSED DURING: 13 growth stages; CONTAINS InterPro DO…	AT3G07390	0.999993	2.13186e-06	3.86771	657	1876	2358	1706	99	226	86	44	1206.83	1256.32	1636.24	1126.96	75.6812	162.02	67.57	52.7439
protein_coding	ENTH/ANTH/VHS superfamily protein	NA	ENTH/ANTH/VHS superfamily protein; FUNCTIONS IN: phospholipid binding, binding; INVOLVED IN: biological_process unknown; LOCATED IN: cellular_component unknown; CONTAINS InterPro DOMAIN/s: Epsin-like, N-terminal (InterPro:IPR013809), ANTH (InterPro:IPR011417), ENTH/VHS (InterPro:IPR008942); BEST Arabidopsis thaliana protein match is: ENTH/ANTH/VHS superfamily protein (TAIR:AT5G65370.1); Has 1807 …	AT5G10410	0.999993	2.15098e-06	3.47211	33	45	68	68	8	4	3	4	60.7122	30.2331	47.283	45.0158	6.20757	2.96585	2.45361	4.88581
protein_coding	1-aminocyclopropane-1-carboxylic acid (acc) synthase 6	encodes a a member of the 1-aminocyclopropane-1-carboxylate (ACC) synthase (S-adenosyl-L-methionine methylthioadenosine-lyase, EC 4.4.1.14) gene family	1-aminocyclopropane-1-carboxylic acid (acc) synthase 6 (ACS6); CONTAINS InterPro DOMAIN/s: 1-aminocyclopropane-1-carboxylate synthase (InterPro:IPR001176), Aminotransferase, class I/classII (InterPro:IPR004839), Pyridoxal phosphate-dependent transferase, major domain (InterPro:IPR015424), Aminotransferases, class-I, pyridoxal-phosphate-binding site (InterPro:IPR004838), Pyridoxal phosphate-depend…	AT4G11280	0.999993	2.16998e-06	3.7782	98	161	252	267	11	22	22	4	180.1	107.91	174.955	176.461	8.49791	15.8622	17.3598	4.88581
protein_coding	carboxyesterase 5	Encodes a protein with carboxylesterase whose activity was tested using pNA.	carboxyesterase 5 (CXE5); FUNCTIONS IN: carboxylesterase activity; INVOLVED IN: metabolic process; LOCATED IN: cellular_component unknown; EXPRESSED IN: 23 plant structures; EXPRESSED DURING: 13 growth stages; CONTAINS InterPro DOMAIN/s: Alpha/beta hydrolase fold-3 (InterPro:IPR013094); BEST Arabidopsis thaliana protein match is: alpha/beta-Hydrolases superfamily protein (TAIR:AT1G49650.1); Has 8…	AT1G49660	0.999993	2.18897e-06	-5.46988	1	5	3	3	140	61	104	163	1.93673	3.44812	2.1816	2.08158	106.983	43.8042	81.6917	195.122
protein_coding	Ankyrin repeat family protein	NA	Ankyrin repeat family protein; CONTAINS InterPro DOMAIN/s: Ankyrin repeat-containing domain (InterPro:IPR020683), Ankyrin repeat (InterPro:IPR002110); BEST Arabidopsis thaliana protein match is: Ankyrin repeat family protein (TAIR:AT4G03500.1); Has 31827 Blast hits to 15474 proteins in 712 species: Archae - 44; Bacteria - 2495; Metazoa - 17236; Fungi - 2457; Plants - 2857; Viruses - 141; Other Eu…	AT4G03460	0.999993	2.20792e-06	3.41868	64	194	156	199	12	19	24	3	117.651	130.007	108.343	131.545	9.26136	13.7128	18.9288	3.68936
protein_coding	cysteine-rich RLK (RECEPTOR-like protein kinase) 11	Encodes putative receptor-like protein kinase that is induced by the soil-borne vascular bacteria, Ralstonia solanacearum. Naming convention from Chen et al 2003 (PMID 14756307)	cysteine-rich RLK (RECEPTOR-like protein kinase) 11 (CRK11); CONTAINS InterPro DOMAIN/s: Protein kinase, ATP binding site (InterPro:IPR017441), Protein kinase, catalytic domain (InterPro:IPR000719), Protein of unknown function DUF26 (InterPro:IPR002902), Serine-threonine/tyrosine-protein kinase (InterPro:IPR001245), Protein kinase-like domain (InterPro:IPR011009), Serine/threonine-protein kinase,…	AT4G23190	0.999993	2.22717e-06	3.21007	204	619	474	652	45	74	71	20	374.793	414.598	328.993	430.763	34.4551	53.1182	55.802	24.0291
protein_coding	NA	NA	unknown protein; BEST Arabidopsis thaliana protein match is: unknown protein (TAIR:AT1G48780.1); Has 155 Blast hits to 147 proteins in 23 species: Archae - 0; Bacteria - 0; Metazoa - 19; Fungi - 3; Plants - 126; Viruses - 0; Other Eukaryotes - 7 (source: NCBI BLink).	AT1G68330	0.999993	2.24637e-06	4.24549	9	20	12	18	1	1	1	0	16.6306	13.4925	8.42641	11.9895	0.863447	0.816462	0.884535	0.1
protein_coding	MATE efflux family protein	NA	MATE efflux family protein; FUNCTIONS IN: antiporter activity, drug transmembrane transporter activity; INVOLVED IN: drug transmembrane transport, transmembrane transport; LOCATED IN: membrane; CONTAINS InterPro DOMAIN/s: Multi antimicrobial extrusion protein MatE (InterPro:IPR002528); BEST Arabidopsis thaliana protein match is: MATE efflux family protein (TAIR:AT4G21910.4).	AT4G21903	0.999993	2.26561e-06	4.37745	12	19	12	18	1	1	1	0	22.1408	12.8229	8.42641	11.9895	0.863447	0.816462	0.884535	0.1
protein_coding	glutaminyl cyclase	This locus encodes a protein with similarity to gamma-glutamylcyclotransferase that may be involved in catalyzing the formation of pyroglutate residue on proteins that have been post-translationally processed to reveal a glutamine at their N-terminus. Enzymatic assays to test the function of this protein were performed using a truncated form of the protein lacking a signal peptide that is most si…	glutaminyl cyclase (QC); FUNCTIONS IN: glutaminyl-peptide cyclotransferase activity, catalytic activity; INVOLVED IN: peptidyl-pyroglutamic acid biosynthetic process, using glutaminyl-peptide cyclotransferase; EXPRESSED IN: 25 plant structures; EXPRESSED DURING: 13 growth stages; CONTAINS InterPro DOMAIN/s: Glutamine cyclotransferase (InterPro:IPR007788), Nitrous oxide reductase, N-terminal (Inte…	AT4G25720	0.999993	2.28477e-06	2.29267	64	224	178	179	29	37	35	23	117.651	150.096	123.608	118.334	22.24	26.6091	27.5587	27.6184
protein_coding	cryptdin protein-related	NA	cryptdin protein-related; FUNCTIONS IN: molecular_function unknown; INVOLVED IN: biological_process unknown; LOCATED IN: endomembrane system; EXPRESSED IN: petal, male gametophyte, flower; EXPRESSED DURING: L mature pollen stage, 4 anthesis, petal differentiation and expansion stage; BEST Arabidopsis thaliana protein match is: unknown protein (TAIR:AT3G21352.1); Has 27 Blast hits to 27 proteins i…	AT1G51915	0.999992	2.30474e-06	4.85454	21	69	107	109	2	3	5	0	38.6714	46.3041	74.3438	72.0974	1.62689	2.24939	4.02268	0.1
protein_coding	S-domain-2 5	NA	S-domain-2 5 (SD2-5); FUNCTIONS IN: carbohydrate binding, protein kinase activity, kinase activity; INVOLVED IN: protein amino acid autophosphorylation; LOCATED IN: plasma membrane; EXPRESSED IN: 25 plant structures; EXPRESSED DURING: 15 growth stages; CONTAINS InterPro DOMAIN/s: Curculin-like (mannose-binding) lectin (InterPro:IPR001480), Protein kinase, ATP binding site (InterPro:IPR017441), Pr…	AT4G32300	0.999992	2.32481e-06	2.74132	79	146	106	181	20	29	23	9	145.202	97.8652	73.65	119.655	15.3689	20.8774	18.1443	10.8681
protein_coding	gamma-glutamyl transpeptidase 1	The gene encodes a gamma-glutamyltransferase (AKA gamma-glutamyl transpeptidase, EC 2.3.2.2) that is located in vascular tissues (predominantly phloem) of leaves and is involved in the degradation of glutathione. The encoded enzyme also mitigates oxidative stress by metabolizing GSSG (oxidized form of GSH - glutathione) in the apoplast.	gamma-glutamyl transpeptidase 1 (GGT1); FUNCTIONS IN: gamma-glutamyltransferase activity, glutathione gamma-glutamylcysteinyltransferase activity; INVOLVED IN: response to oxidative stress, glutathione catabolic process; LOCATED IN: apoplast, plant-type cell wall; EXPRESSED IN: 26 plant structures; EXPRESSED DURING: 10 growth stages; CONTAINS InterPro DOMAIN/s: Gamma-glutamyltranspeptidase (Inter…	AT4G39640	0.999992	2.34474e-06	3.62524	318	1042	750	1040	57	97	76	24	584.181	697.849	520.501	687.047	43.6165	69.5968	59.7247	28.8149
protein_coding	SPFH/Band 7/PHB domain-containing membrane-associated protein family	NA	SPFH/Band 7/PHB domain-containing membrane-associated protein family; FUNCTIONS IN: molecular_function unknown; INVOLVED IN: biological_process unknown; LOCATED IN: plasma membrane, vacuole; EXPRESSED IN: cultured cell; CONTAINS InterPro DOMAIN/s: Band 7 protein (InterPro:IPR001107); BEST Arabidopsis thaliana protein match is: SPFH/Band 7/PHB domain-containing membrane-associated protein family (…	AT5G25250	0.999992	2.38472e-06	3.21393	767	2092	1782	2465	152	315	194	98	1408.87	1400.95	1236.57	1628.3	116.144	225.785	152.3	117.352
protein_coding	receptor kinase 3	encodes a putative receptor-like serine/threonine protein kinases that is similar to Brassica self-incompatibility (S) locus. Expressed in root. Shoot expression limited to limited to the root-hypocotyl transition zone and at the base of lateral roots as well as in axillary buds, and pedicels.	receptor kinase 3 (RK3); FUNCTIONS IN: transmembrane receptor protein serine/threonine kinase activity, kinase activity; INVOLVED IN: protein amino acid phosphorylation, recognition of pollen; LOCATED IN: plasma membrane, vacuole; EXPRESSED IN: 15 plant structures; EXPRESSED DURING: 12 growth stages; CONTAINS InterPro DOMAIN/s: Curculin-like (mannose-binding) lectin (InterPro:IPR001480), Protein …	AT4G21380	0.999992	2.40476e-06	3.13063	80	221	200	179	25	30	19	6	147.039	148.087	138.874	118.334	19.1862	21.5939	15.0062	7.27872
protein_coding	Phosphoglycerate mutase family protein	NA	Phosphoglycerate mutase family protein; FUNCTIONS IN: catalytic activity; INVOLVED IN: metabolic process; LOCATED IN: cellular_component unknown; EXPRESSED IN: 22 plant structures; EXPRESSED DURING: 13 growth stages; CONTAINS InterPro DOMAIN/s: Histidine phosphatase superfamily, clade-1 (InterPro:IPR013078), Phosphoglycerate/bisphosphoglycerate mutase, active site (InterPro:IPR001345); BEST Arabi…	AT1G08940	0.999992	2.42468e-06	2.51114	201	395	377	456	66	104	53	36	369.283	264.602	261.688	301.3	50.4875	74.612	41.6804	43.1723
protein_coding	Protein of unknown function (DUF668)	NA	Protein of unknown function (DUF668); CONTAINS InterPro DOMAIN/s: Protein of unknown function DUF668 (InterPro:IPR007700), Protein of unknown function DUF3475 (InterPro:IPR021864); BEST Arabidopsis thaliana protein match is: Protein of unknown function (DUF668) (TAIR:AT1G34320.1); Has 465 Blast hits to 399 proteins in 71 species: Archae - 2; Bacteria - 14; Metazoa - 66; Fungi - 16; Plants - 336; …	AT1G30755	0.999992	2.44449e-06	3.4478	124	344	261	320	13	45	36	6	227.855	230.451	181.199	211.468	10.0248	32.3408	28.3433	7.27872
protein_coding	O-Glycosyl hydrolases family 17 protein	NA	O-Glycosyl hydrolases family 17 protein; FUNCTIONS IN: cation binding, hydrolase activity, hydrolyzing O-glycosyl compounds, catalytic activity; INVOLVED IN: carbohydrate metabolic process; LOCATED IN: anchored to membrane; EXPRESSED IN: 7 plant structures; EXPRESSED DURING: L mature pollen stage, M germinated pollen stage, 4 anthesis, petal differentiation and expansion stage; CONTAINS InterPro …	AT5G64790	0.999992	2.48524e-06	3.92236	7	16	16	18	0	1	1	1	12.9571	10.814	11.2019	11.9895	0.1	0.816462	0.884535	1.29645
protein_coding	NA	NA	unknown protein; FUNCTIONS IN: molecular_function unknown; INVOLVED IN: biological_process unknown; LOCATED IN: endomembrane system; EXPRESSED IN: stem, sperm cell, root, stamen; EXPRESSED DURING: 4 anthesis; BEST Arabidopsis thaliana protein match is: unknown protein (TAIR:AT4G37290.1); Has 36 Blast hits to 35 proteins in 6 species: Archae - 0; Bacteria - 0; Metazoa - 0; Fungi - 0; Plants - 36; …	AT2G23270	0.999992	2.52763e-06	4.13577	14	26	22	37	0	0	4	1	25.8143	17.5102	15.3651	24.5395	0.1	0.1	3.23814	1.29645
protein_coding	Cupredoxin superfamily protein	NA	Cupredoxin superfamily protein; FUNCTIONS IN: oxidoreductase activity, L-ascorbate oxidase activity, copper ion binding; INVOLVED IN: oxidation reduction; LOCATED IN: endomembrane system, extracellular region; EXPRESSED IN: 19 plant structures; EXPRESSED DURING: 12 growth stages; CONTAINS InterPro DOMAIN/s: Multicopper oxidase, type 3 (InterPro:IPR011707), Multicopper oxidase, type 2 (InterPro:IP…	AT4G39830	0.999991	2.54938e-06	3.65129	33	88	80	86	3	10	11	0	60.7122	59.027	55.6094	56.9053	2.39034	7.26462	8.72989	0.1
protein_coding	NADP-malic enzyme 2	The malic enzyme (EC 1.1.1.40) encoded by AtNADP-ME2 is presumably a cytosolic enzyme involved in malate metabolism and possibly assisting the oxidative pentose phosphate pathway. AtNADP-ME2 counts for the major part of NADP-ME activity in mature tissues of Arabidopsis.	NADP-malic enzyme 2 (NADP-ME2); FUNCTIONS IN: malate dehydrogenase (oxaloacetate-decarboxylating) (NADP+) activity, oxidoreductase activity, acting on NADH or NADPH, NAD or NADP as acceptor, malic enzyme activity; INVOLVED IN: response to cadmium ion, malate metabolic process, pentose-phosphate shunt, oxidative branch, protein homooligomerization; LOCATED IN: in 6 components; EXPRESSED IN: 26 pla…	AT5G11670	0.999991	2.57141e-06	2.85846	2070	4481	5118	4458	536	874	526	322	3802.14	3000.69	3551.31	2944.73	409.307	626.288	412.766	385.358
protein_coding	NA	NA	CONTAINS InterPro DOMAIN/s: Nucleotide-diphospho-sugar transferase, predicted (InterPro:IPR005069); BEST Arabidopsis thaliana protein match is: Nucleotide-diphospho-sugar transferase family protein (TAIR:AT5G44820.1); Has 801 Blast hits to 466 proteins in 35 species: Archae - 0; Bacteria - 0; Metazoa - 2; Fungi - 0; Plants - 750; Viruses - 0; Other Eukaryotes - 49 (source: NCBI BLink).	AT4G19970	0.999991	2.59386e-06	4.67793	20	27	59	31	2	2	0	1	36.8347	18.1799	41.0382	20.5763	1.62689	1.53292	0.1	1.29645
protein_coding	Late embryogenesis abundant protein	NA	Late embryogenesis abundant protein; FUNCTIONS IN: molecular_function unknown; INVOLVED IN: response to desiccation, embryo development ending in seed dormancy; LOCATED IN: plasma membrane; EXPRESSED IN: 24 plant structures; EXPRESSED DURING: 15 growth stages; CONTAINS InterPro DOMAIN/s: Water stress and hypersensitive response domain (InterPro:IPR013990), Late embryogenesis abundant protein, gro…	AT2G46140	0.999991	2.63877e-06	2.8314	34	66	56	58	9	11	3	7	62.5489	44.2952	38.9566	38.4105	6.97102	7.98108	2.45361	8.47517
protein_coding	protein kinase family protein / peptidoglycan-binding LysM domain-containing protein	NA	protein kinase family protein / peptidoglycan-binding LysM domain-containing protein; FUNCTIONS IN: kinase activity; INVOLVED IN: protein amino acid phosphorylation, cell wall macromolecule catabolic process; LOCATED IN: endomembrane system; EXPRESSED IN: stem, leaf whorl, root, leaf; EXPRESSED DURING: LP.06 six leaves visible, LP.12 twelve leaves visible; CONTAINS InterPro DOMAIN/s: Peptidoglyca…	AT2G23770	0.999991	2.66151e-06	3.49216	62	110	57	107	10	12	8	3	113.977	73.7587	39.6505	70.7763	7.73447	8.69754	6.37628	3.68936
protein_coding	alpha/beta-Hydrolases superfamily protein	NA	alpha/beta-Hydrolases superfamily protein; BEST Arabidopsis thaliana protein match is: alpha/beta-Hydrolases superfamily protein (TAIR:AT3G55180.1); Has 4815 Blast hits to 4811 proteins in 1490 species: Archae - 34; Bacteria - 3394; Metazoa - 137; Fungi - 136; Plants - 554; Viruses - 35; Other Eukaryotes - 525 (source: NCBI BLink).	AT2G39400	0.999991	2.68444e-06	2.915	249	632	668	662	47	84	108	46	457.446	423.303	463.604	437.368	35.982	60.2828	84.8298	55.1368
protein_coding	calcium-dependent protein kinase 27	member of Calcium Dependent Protein Kinase	calcium-dependent protein kinase 27 (CPK27); FUNCTIONS IN: protein serine/threonine kinase activity, protein kinase activity, kinase activity, calcium ion binding, ATP binding; INVOLVED IN: protein amino acid phosphorylation, N-terminal protein myristoylation; LOCATED IN: cytosol; CONTAINS InterPro DOMAIN/s: Protein kinase, ATP binding site (InterPro:IPR017441), EF-Hand 1, calcium-binding site (I…	AT4G04700	0.999991	2.70738e-06	3.84935	47	108	135	107	5	15	8	1	86.4264	72.4195	93.7721	70.7763	3.91723	10.8469	6.37628	1.29645
protein_coding	Eukaryotic aspartyl protease family protein	NA	Eukaryotic aspartyl protease family protein; FUNCTIONS IN: DNA binding, aspartic-type endopeptidase activity; INVOLVED IN: proteolysis; LOCATED IN: endomembrane system; EXPRESSED IN: 21 plant structures; EXPRESSED DURING: 11 growth stages; CONTAINS InterPro DOMAIN/s: Peptidase aspartic (InterPro:IPR021109), Peptidase aspartic, catalytic (InterPro:IPR009007), Peptidase A1 (InterPro:IPR001461), Pep…	AT3G59080	0.999991	2.73054e-06	3.1551	45	100	105	148	8	12	19	5	82.753	67.0625	72.9561	97.8579	6.20757	8.69754	15.0062	6.08226
protein_coding	guanylate kinase	guanylate kinase	guanylate kinase (AGK2); CONTAINS InterPro DOMAIN/s: Guanylate kinase (InterPro:IPR008144), Guanylate kinase/L-type calcium channel (InterPro:IPR008145), Guanylate kinase, conserved site (InterPro:IPR020590), Guanylate kinase, sub-group (InterPro:IPR017665); BEST Arabidopsis thaliana protein match is: guanylate kinase 1 (TAIR:AT2G41880.1); Has 35333 Blast hits to 34131 proteins in 2444 species: A…	AT3G57550	0.99999	2.7796e-06	2.66266	340	840	671	930	83	128	153	69	624.589	562.585	465.685	614.39	63.4661	91.8071	120.134	82.6552
protein_coding	Protein of unknown function (DUF1639)	NA	Protein of unknown function (DUF1639); CONTAINS InterPro DOMAIN/s: Protein of unknown function DUF1639 (InterPro:IPR012438); BEST Arabidopsis thaliana protein match is: Protein of unknown function (DUF1639) (TAIR:AT1G25370.1); Has 250 Blast hits to 250 proteins in 17 species: Archae - 0; Bacteria - 2; Metazoa - 2; Fungi - 0; Plants - 246; Viruses - 0; Other Eukaryotes - 0 (source: NCBI BLink).	AT1G68340	0.99999	2.80472e-06	2.69511	38	89	56	87	9	16	13	5	69.8958	59.6966	38.9566	57.5658	6.97102	11.5634	10.299	6.08226
protein_coding	glycosyl hydrolase family 81 protein	NA	glycosyl hydrolase family 81 protein; FUNCTIONS IN: hydrolase activity, acting on glycosyl bonds, endo-1,3(4)-beta-glucanase activity; INVOLVED IN: response to cyclopentenone; EXPRESSED IN: 23 plant structures; EXPRESSED DURING: 13 growth stages; CONTAINS InterPro DOMAIN/s: Glycoside hydrolase, family 81 (InterPro:IPR005200); BEST Arabidopsis thaliana protein match is: glycosyl hydrolase family 8…	AT5G15870	0.99999	2.8303e-06	3.05412	35	97	51	115	6	12	9	7	64.3856	65.0536	35.4873	76.0605	4.68068	8.69754	7.16082	8.47517
protein_coding	TCP family transcription factor	NA	TCP family transcription factor ; CONTAINS InterPro DOMAIN/s: Transcription factor, TCP (InterPro:IPR005333), Transcription factor TCP subgroup (InterPro:IPR017887); BEST Arabidopsis thaliana protein match is: TCP family transcription factor (TAIR:AT5G08330.1); Has 1807 Blast hits to 1807 proteins in 277 species: Archae - 0; Bacteria - 0; Metazoa - 736; Fungi - 347; Plants - 385; Viruses - 0; Oth…	AT5G23280	0.99999	2.85585e-06	-5.06193	0	0	1	1	13	16	21	17	0.1	0.1	0.793868	0.760526	10.0248	11.5634	16.5752	20.4397
protein_coding	WRKY DNA-binding protein 3	Encodes WRKY DNA-binding protein 3 (WRKY3).	WRKY DNA-binding protein 3 (WRKY3); CONTAINS InterPro DOMAIN/s: DNA-binding WRKY (InterPro:IPR003657); BEST Arabidopsis thaliana protein match is: WRKY DNA-binding protein 4 (TAIR:AT1G13960.1); Has 6486 Blast hits to 3819 proteins in 292 species: Archae - 2; Bacteria - 20; Metazoa - 337; Fungi - 90; Plants - 5675; Viruses - 3; Other Eukaryotes - 359 (source: NCBI BLink).	AT2G03340	0.99999	2.88125e-06	-3.6823	2	2	3	1	29	29	34	29	3.77347	1.43925	2.1816	0.760526	22.24	20.8774	26.7742	34.7971
protein_coding	NA	NA	unknown protein; Has 1807 Blast hits to 1807 proteins in 277 species: Archae - 0; Bacteria - 0; Metazoa - 736; Fungi - 347; Plants - 385; Viruses - 0; Other Eukaryotes - 339 (source: NCBI BLink).	AT5G38310	0.999989	2.95892e-06	4.14091	12	25	27	16	0	1	2	1	22.1408	16.8406	18.8344	10.6684	0.1	0.816462	1.66907	1.29645
protein_coding	calcineurin B-like protein 1	Member of AtCBL (Calcineurin B-like Calcium Sensor Proteins) family. Protein level is increased upon high salt, mannitol, and cold stresses. CBL1 interacts with CIPK23 and recruits the kinase to the plasma membrane where the substrate(s) of CIPK23 may reside. CBL1 localization is regulated by protein modification including myristolation and acylation.	calcineurin B-like protein 1 (CBL1); FUNCTIONS IN: calcium ion binding; INVOLVED IN: in 8 processes; LOCATED IN: plasma membrane, cytoplasm; EXPRESSED IN: 28 plant structures; EXPRESSED DURING: 14 growth stages; CONTAINS InterPro DOMAIN/s: EF-Hand 1, calcium-binding site (InterPro:IPR018247), Recoverin (InterPro:IPR001125), EF-HAND 2 (InterPro:IPR018249), Calcineurin B protein (InterPro:IPR015757…	AT4G17615	0.999989	2.98475e-06	2.9104	59	204	122	205	22	20	25	9	108.467	136.703	84.7519	135.508	16.8958	14.4292	19.7134	10.8681
protein_coding	NA	NA	BEST Arabidopsis thaliana protein match is: hydroxyproline-rich glycoprotein family protein (TAIR:AT5G52430.1); Has 490 Blast hits to 394 proteins in 96 species: Archae - 0; Bacteria - 2; Metazoa - 132; Fungi - 88; Plants - 175; Viruses - 14; Other Eukaryotes - 79 (source: NCBI BLink).	AT1G63720	0.999989	3.01106e-06	2.08754	38	82	85	101	13	21	20	15	69.8958	55.0092	59.0788	66.8132	10.0248	15.1457	15.7907	18.0468
protein_coding	NA	NA	unknown protein; FUNCTIONS IN: molecular_function unknown; INVOLVED IN: biological_process unknown; LOCATED IN: endomembrane system; BEST Arabidopsis thaliana protein match is: unknown protein (TAIR:AT1G06135.1); Has 35333 Blast hits to 34131 proteins in 2444 species: Archae - 798; Bacteria - 22429; Metazoa - 974; Fungi - 991; Plants - 531; Viruses - 0; Other Eukaryotes - 9610 (source: NCBI BLink…	AT2G31345	0.999989	3.03723e-06	3.8581	12	23	32	32	1	4	2	0	22.1408	15.5014	22.3038	21.2368	0.863447	2.96585	1.66907	0.1
protein_coding	arabinogalactan protein 16	Encodes arabinogalactan protein (AGP16).	arabinogalactan protein 16 (AGP16); CONTAINS InterPro DOMAIN/s: Protein of unknown function DUF1070 (InterPro:IPR009424); BEST Arabidopsis thaliana protein match is: arabinogalactan protein 20 (TAIR:AT3G61640.1); Has 35333 Blast hits to 34131 proteins in 2444 species: Archae - 798; Bacteria - 22429; Metazoa - 974; Fungi - 991; Plants - 531; Viruses - 0; Other Eukaryotes - 9610 (source: NCBI BLink…	AT2G46330	0.999989	3.06358e-06	3.73738	666	1430	2268	1840	71	148	194	50	1223.36	957.663	1573.79	1215.47	54.3047	106.136	152.3	59.9226
protein_coding	Glycoprotein membrane precursor GPI-anchored	NA	Glycoprotein membrane precursor GPI-anchored; FUNCTIONS IN: molecular_function unknown; INVOLVED IN: biological_process unknown; LOCATED IN: endomembrane system; EXPRESSED IN: 24 plant structures; EXPRESSED DURING: 14 growth stages; BEST Arabidopsis thaliana protein match is: Glycoprotein membrane precursor GPI-anchored (TAIR:AT5G19230.1); Has 1807 Blast hits to 1807 proteins in 277 species: Arch…	AT5G19240	0.999989	3.08996e-06	3.67441	782	2437	1012	2176	128	225	104	56	1436.43	1631.98	702.294	1437.41	97.8212	161.304	81.6917	67.1014
protein_coding	Homeodomain-like transcriptional regulator	NA	Homeodomain-like transcriptional regulator; FUNCTIONS IN: DNA binding, sequence-specific DNA binding transcription factor activity; INVOLVED IN: regulation of transcription; EXPRESSED IN: 20 plant structures; EXPRESSED DURING: 11 growth stages; CONTAINS InterPro DOMAIN/s: Molecular chaperone, heat shock protein, Hsp40, DnaJ (InterPro:IPR015609), SANT, eukarya (InterPro:IPR017884), Myb-like DNA-bi…	AT5G58900	0.999989	3.11652e-06	-3.36445	2	6	5	5	55	50	39	37	3.77347	4.11775	3.56934	3.40263	42.0896	35.9231	30.6969	44.3688
protein_coding	RING/U-box superfamily protein	NA	RING/U-box superfamily protein; FUNCTIONS IN: zinc ion binding; INVOLVED IN: response to chitin; EXPRESSED IN: 23 plant structures; EXPRESSED DURING: 15 growth stages; CONTAINS InterPro DOMAIN/s: Zinc finger, RING-type (InterPro:IPR001841), Zinc finger, C3HC4 RING-type (InterPro:IPR018957); BEST Arabidopsis thaliana protein match is: NEP-interacting protein 2 (TAIR:AT2G17730.1); Has 9487 Blast hi…	AT5G66070	0.999989	3.14296e-06	2.2302	69	206	166	212	27	46	39	22	126.835	138.043	115.282	140.132	20.7131	33.0572	30.6969	26.422
protein_coding	cytochrome P450, family 87, subfamily A, polypeptide 9	member of CYP89A	cytochrome P450, family 87, subfamily A, polypeptide 9 (CYP89A9); FUNCTIONS IN: electron carrier activity, monooxygenase activity, iron ion binding, oxygen binding, heme binding; INVOLVED IN: response to cyclopentenone; LOCATED IN: endomembrane system; EXPRESSED IN: 22 plant structures; EXPRESSED DURING: 13 growth stages; CONTAINS InterPro DOMAIN/s: Cytochrome P450 (InterPro:IPR001128), Cytochrom…	AT3G03470	0.999989	3.16999e-06	-3.55743	7	28	28	41	230	253	334	255	12.9571	18.8495	19.5283	27.1816	175.693	181.365	262.135	305.195
protein_coding	RAB GTPase homolog H1C	NA	RAB GTPase homolog H1C (RABH1c); FUNCTIONS IN: protein binding, GTP binding; INVOLVED IN: protein transport, small GTPase mediated signal transduction; LOCATED IN: endomembrane system; EXPRESSED IN: 9 plant structures; EXPRESSED DURING: 6 growth stages; CONTAINS InterPro DOMAIN/s: Ras GTPase (InterPro:IPR001806), Small GTP-binding protein (InterPro:IPR005225), Small GTPase (InterPro:IPR020851), R…	AT4G39890	0.999989	3.19686e-06	2.73857	40	165	170	137	17	22	15	15	73.5693	110.588	118.058	90.5921	13.0786	15.8622	11.868	18.0468
protein_coding	ATP binding	NA	ATP binding; FUNCTIONS IN: ATP binding; INVOLVED IN: apoptosis, defense response; LOCATED IN: cellular_component unknown; EXPRESSED IN: stamen; EXPRESSED DURING: 4 anthesis; CONTAINS InterPro DOMAIN/s: NB-ARC (InterPro:IPR002182), Disease resistance protein (InterPro:IPR000767); BEST Arabidopsis thaliana protein match is: Disease resistance protein (TIR-NBS-LRR class) family (TAIR:AT2G14080.1).	AT1G57650	0.999988	3.224e-06	4.75269	5	27	14	21	0	1	1	0	9.28366	18.1799	9.81415	13.9711	0.1	0.816462	0.884535	0.1
protein_coding	WCRKC thioredoxin 1	Encodes a thioredoxin (WCRKC1) localized in chloroplast stroma. Contains a WCRKC motif.	WCRKC thioredoxin 1 (WCRKC1); INVOLVED IN: cell redox homeostasis; EXPRESSED IN: 22 plant structures; EXPRESSED DURING: 13 growth stages; CONTAINS InterPro DOMAIN/s: Thioredoxin fold (InterPro:IPR012335), Thioredoxin, core (InterPro:IPR015467), Thioredoxin domain (InterPro:IPR013766), Thioredoxin-like fold (InterPro:IPR012336); BEST Arabidopsis thaliana protein match is: WCRKC thioredoxin 2 (TAIR…	AT5G06690	0.999988	3.25102e-06	-3.16541	10	24	16	27	172	176	236	108	18.4673	16.171	11.2019	17.9342	131.413	126.197	185.25	129.317
protein_coding	Concanavalin A-like lectin protein kinase family protein	NA	Concanavalin A-like lectin protein kinase family protein; FUNCTIONS IN: carbohydrate binding, kinase activity; INVOLVED IN: protein amino acid phosphorylation; LOCATED IN: plasma membrane, vacuole; EXPRESSED IN: synergid, cultured cell; CONTAINS InterPro DOMAIN/s: Legume lectin, beta chain (InterPro:IPR001220), Protein kinase, ATP binding site (InterPro:IPR017441), Serine/threonine-protein kinase…	AT1G15530	0.999988	3.27787e-06	2.99993	27	90	48	98	8	9	6	7	49.6918	60.3662	33.4056	64.8316	6.20757	6.54816	4.80721	8.47517
protein_coding	Pectinacetylesterase family protein	NA	Pectinacetylesterase family protein; FUNCTIONS IN: carboxylesterase activity; INVOLVED IN: biological_process unknown; LOCATED IN: cell wall; EXPRESSED IN: 22 plant structures; EXPRESSED DURING: 13 growth stages; CONTAINS InterPro DOMAIN/s: Pectinacetylesterase (InterPro:IPR004963); BEST Arabidopsis thaliana protein match is: Pectinacetylesterase family protein (TAIR:AT4G19410.1); Has 566 Blast h…	AT5G45280	0.999988	3.3048e-06	3.50297	28	77	47	52	7	8	3	1	51.5285	51.6611	32.7118	34.4474	5.44413	5.83169	2.45361	1.29645
protein_coding	Transducin/WD40 repeat-like superfamily protein	NA	Transducin/WD40 repeat-like superfamily protein; CONTAINS InterPro DOMAIN/s: WD40 repeat 2 (InterPro:IPR019782), WD40 repeat, conserved site (InterPro:IPR019775), WD40 repeat (InterPro:IPR001680), G-protein beta WD-40 repeat, region (InterPro:IPR020472), WD40 repeat-like-containing domain (InterPro:IPR011046), WD40-repeat-containing domain (InterPro:IPR017986), WD40/YVTN repeat-like-containing do…	AT5G42010	0.999988	3.33222e-06	3.11341	22	50	32	47	2	4	2	7	40.5081	33.5812	22.3038	31.1447	1.62689	2.96585	1.66907	8.47517
protein_coding	PLC-like phosphodiesterases superfamily protein	NA	PLC-like phosphodiesterases superfamily protein; FUNCTIONS IN: phospholipase C activity, phosphoric diester hydrolase activity; INVOLVED IN: intracellular signaling pathway, lipid metabolic process; LOCATED IN: endomembrane system; CONTAINS InterPro DOMAIN/s: Phospholipase C, phosphatidylinositol-specific , X domain (InterPro:IPR000909), PLC-like phosphodiesterase, TIM beta/alpha-barrel domain (I…	AT4G36945	0.999988	3.35968e-06	2.49038	26	60	57	59	11	12	5	7	47.8551	40.2775	39.6505	39.0711	8.49791	8.69754	4.02268	8.47517
protein_coding	NA	NA	unknown protein; BEST Arabidopsis thaliana protein match is: unknown protein (TAIR:AT5G66490.1); Has 45 Blast hits to 45 proteins in 7 species: Archae - 0; Bacteria - 0; Metazoa - 0; Fungi - 0; Plants - 45; Viruses - 0; Other Eukaryotes - 0 (source: NCBI BLink).	AT3G50900	0.999988	3.3874e-06	2.95609	93	182	148	219	34	30	11	11	170.916	121.972	102.792	144.755	26.0572	21.5939	8.72989	13.261
protein_coding	NA	NA	BEST Arabidopsis thaliana protein match is: plastid movement impaired 2 (TAIR:AT1G66480.1); Has 1807 Blast hits to 1807 proteins in 277 species: Archae - 0; Bacteria - 0; Metazoa - 736; Fungi - 347; Plants - 385; Viruses - 0; Other Eukaryotes - 339 (source: NCBI BLink).	AT5G37840	0.999988	3.41497e-06	3.64022	12	18	19	22	1	2	0	2	22.1408	12.1532	13.2835	14.6316	0.863447	1.53292	0.1	2.49291
protein_coding	WRKY family transcription factor	Encodes a transcription factor WRKY6. Regulates Phosphate1 (Pho1) expression in response to low phosphate (Pi) stress.	WRKY6; CONTAINS InterPro DOMAIN/s: DNA-binding WRKY (InterPro:IPR003657); BEST Arabidopsis thaliana protein match is: WRKY family transcription factor (TAIR:AT4G04450.1); Has 3824 Blast hits to 3363 proteins in 295 species: Archae - 0; Bacteria - 33; Metazoa - 119; Fungi - 43; Plants - 3509; Viruses - 0; Other Eukaryotes - 120 (source: NCBI BLink).	AT1G62300	0.999988	3.44268e-06	2.90379	269	604	561	685	59	88	117	27	494.181	404.553	389.36	452.561	45.1434	63.1486	91.8906	32.4042
protein_coding	cytochrome P450, family 71, subfamily A, polypeptide 18	putative cytochrome P450	cytochrome P450, family 71, subfamily A, polypeptide 18 (CYP71A18); FUNCTIONS IN: electron carrier activity, monooxygenase activity, iron ion binding, oxygen binding, heme binding; INVOLVED IN: oxidation reduction; CONTAINS InterPro DOMAIN/s: Cytochrome P450 (InterPro:IPR001128), Cytochrome P450, E-class, group I (InterPro:IPR002401), Cytochrome P450, conserved site (InterPro:IPR017972); BEST Ara…	AT1G11610	0.999988	3.47114e-06	6.35933	3	12	12	16	0	0	0	0	5.6102	8.1355	8.42641	10.6684	0.1	0.1	0.1	0.1
protein_coding	Chitinase family protein	NA	Chitinase family protein; FUNCTIONS IN: chitinase activity; INVOLVED IN: carbohydrate metabolic process, cell wall macromolecule catabolic process; LOCATED IN: cell wall; EXPRESSED IN: 18 plant structures; EXPRESSED DURING: 13 growth stages; CONTAINS InterPro DOMAIN/s: Glycoside hydrolase, family 19 (InterPro:IPR016283), Glycoside hydrolase, family 19, catalytic (InterPro:IPR000726); BEST Arabido…	AT4G01700	0.999988	3.4995e-06	3.51621	696	2262	1692	1612	130	255	126	49	1278.47	1514.79	1174.12	1064.87	99.3481	182.798	98.9514	58.7262
protein_coding	S-locus lectin protein kinase family protein	NA	S-locus lectin protein kinase family protein; FUNCTIONS IN: in 6 functions; INVOLVED IN: protein amino acid phosphorylation, recognition of pollen; EXPRESSED IN: 21 plant structures; EXPRESSED DURING: 13 growth stages; CONTAINS InterPro DOMAIN/s: Curculin-like (mannose-binding) lectin (InterPro:IPR001480), Protein kinase, ATP binding site (InterPro:IPR017441), PAN-2 domain (InterPro:IPR013227), A…	AT1G61360	0.999987	3.52883e-06	2.95649	185	608	371	496	45	65	77	25	339.896	407.232	257.525	327.721	34.4551	46.67	60.5092	30.0113
protein_coding	cysteine-rich RLK (RECEPTOR-like protein kinase) 31	Encodes a cysteine-rich receptor-like protein kinase.	cysteine-rich RLK (RECEPTOR-like protein kinase) 31 (CRK31); FUNCTIONS IN: protein serine/threonine kinase activity, protein kinase activity, ATP binding; INVOLVED IN: protein amino acid phosphorylation; LOCATED IN: endomembrane system; EXPRESSED IN: cotyledon; CONTAINS InterPro DOMAIN/s: Protein kinase, ATP binding site (InterPro:IPR017441), Protein kinase, catalytic domain (InterPro:IPR000719),…	AT4G11470	0.999987	3.55849e-06	6.47399	6	10	8	18	0	0	0	0	11.1204	6.79625	5.65094	11.9895	0.1	0.1	0.1	0.1
protein_coding	SAUR-like auxin-responsive protein family	NA	SAUR-like auxin-responsive protein family ; FUNCTIONS IN: molecular_function unknown; INVOLVED IN: response to auxin stimulus, response to cold; LOCATED IN: plasma membrane; EXPRESSED IN: 21 plant structures; EXPRESSED DURING: 13 growth stages; CONTAINS InterPro DOMAIN/s: Auxin responsive SAUR protein (InterPro:IPR003676); BEST Arabidopsis thaliana protein match is: SAUR-like auxin-responsive pro…	AT4G38840	0.999987	3.58864e-06	-6.93481	0	0	0	0	21	10	14	12	0.1	0.1	0.1	0.1	16.1324	7.26462	11.0835	14.4574
protein_coding	myb domain protein 42	Encodes a putative transcription factor (MYB42).	myb domain protein 42 (MYB42); CONTAINS InterPro DOMAIN/s: SANT, DNA-binding (InterPro:IPR001005), Homeodomain-like (InterPro:IPR009057), Myb, DNA-binding (InterPro:IPR014778), HTH transcriptional regulator, Myb-type, DNA-binding (InterPro:IPR017930), Homeodomain-related (InterPro:IPR012287), Myb transcription factor (InterPro:IPR015495); BEST Arabidopsis thaliana protein match is: myb domain pro…	AT4G12350	0.999987	3.6186e-06	3.55764	29	39	74	46	3	6	4	3	53.3653	26.2154	51.4462	30.4842	2.39034	4.39877	3.23814	3.68936
protein_coding	zinc finger (C2H2 type, AN1-like) family protein	NA	zinc finger (C2H2 type, AN1-like) family protein; FUNCTIONS IN: zinc ion binding, nucleic acid binding; INVOLVED IN: biological_process unknown; LOCATED IN: intracellular; CONTAINS InterPro DOMAIN/s: Zinc finger, C2H2-like (InterPro:IPR015880), Zinc finger, AN1-type (InterPro:IPR000058), Zinc finger, C2H2-type (InterPro:IPR007087); BEST Arabidopsis thaliana protein match is: zinc finger (C2H2 typ…	AT2G41835	0.999986	3.64926e-06	2.90682	40	147	126	150	8	18	21	10	73.5693	98.5348	87.5273	99.179	6.20757	12.9963	16.5752	12.0645
protein_coding	Nucleotide-diphospho-sugar transferase family protein	NA	Nucleotide-diphospho-sugar transferase family protein; CONTAINS InterPro DOMAIN/s: Nucleotide-diphospho-sugar transferase, predicted (InterPro:IPR005069); BEST Arabidopsis thaliana protein match is: unknown protein (TAIR:AT4G19970.1); Has 35333 Blast hits to 34131 proteins in 2444 species: Archae - 798; Bacteria - 22429; Metazoa - 974; Fungi - 991; Plants - 531; Viruses - 0; Other Eukaryotes - 96…	AT5G44820	0.999986	3.67988e-06	2.38846	45	98	76	86	16	23	9	11	82.753	65.7232	52.8339	56.9053	12.3151	16.5786	7.16082	13.261
protein_coding	NA	NA	unknown protein; FUNCTIONS IN: molecular_function unknown; INVOLVED IN: biological_process unknown; LOCATED IN: endomembrane system; Has 2 Blast hits to 2 proteins in 1 species: Archae - 0; Bacteria - 0; Metazoa - 0; Fungi - 0; Plants - 2; Viruses - 0; Other Eukaryotes - 0 (source: NCBI BLink).	AT1G30757	0.999986	3.71033e-06	2.90381	43	101	131	84	7	13	14	11	79.0795	67.7321	90.9967	55.5842	5.44413	9.414	11.0835	13.261
protein_coding	Protein kinase superfamily protein	NA	Protein kinase superfamily protein; FUNCTIONS IN: protein tyrosine kinase activity, protein kinase activity, kinase activity, ATP binding; INVOLVED IN: protein amino acid phosphorylation; LOCATED IN: plasma membrane; EXPRESSED IN: 24 plant structures; EXPRESSED DURING: 15 growth stages; CONTAINS InterPro DOMAIN/s: Protein kinase, ATP binding site (InterPro:IPR017441), Protein kinase, catalytic do…	AT3G59350	0.999986	3.74066e-06	2.10843	167	374	367	463	84	104	77	50	306.834	250.54	254.749	305.924	64.2295	74.612	60.5092	59.9226
protein_coding	NA	NA	unknown protein; Has 1807 Blast hits to 1807 proteins in 277 species: Archae - 0; Bacteria - 0; Metazoa - 736; Fungi - 347; Plants - 385; Viruses - 0; Other Eukaryotes - 339 (source: NCBI BLink).	AT5G67350	0.999986	3.77138e-06	2.83952	33	77	61	100	12	12	4	8	60.7122	51.6611	42.4259	66.1526	9.26136	8.69754	3.23814	9.67162
protein_coding	VQ motif-containing protein	NA	VQ motif-containing protein; FUNCTIONS IN: molecular_function unknown; INVOLVED IN: biological_process unknown; EXPRESSED IN: 22 plant structures; EXPRESSED DURING: 13 growth stages; CONTAINS InterPro DOMAIN/s: VQ (InterPro:IPR008889); BEST Arabidopsis thaliana protein match is: VQ motif-containing protein (TAIR:AT2G33780.1); Has 30201 Blast hits to 17322 proteins in 780 species: Archae - 12; Bac…	AT1G28280	0.999986	3.80196e-06	1.94072	103	250	224	250	54	74	54	33	189.283	167.506	155.526	165.232	41.3261	53.1182	42.4649	39.5829
protein_coding	Protein of unknown function (DUF1666)	NA	FUNCTIONS IN: structural constituent of ribosome; INVOLVED IN: translation; LOCATED IN: ribosome, intracellular; EXPRESSED IN: 23 plant structures; EXPRESSED DURING: 14 growth stages; CONTAINS InterPro DOMAIN/s: Ribosomal protein L34e (InterPro:IPR008195), Protein of unknown function DUF1666 (InterPro:IPR012870); BEST Arabidopsis thaliana protein match is: Protein of unknown function (DUF1666) (T…	AT5G39785	0.999986	3.86338e-06	3.41512	45	71	49	84	5	13	6	2	82.753	47.6433	34.0995	55.5842	3.91723	9.414	4.80721	2.49291
protein_coding	phytochrome interacting factor 3-like 6	Encodes a novel Myc-related bHLH transcription factor, which physically associated with APRR1/TOC1 and is a member of PIF3 transcription factor family. Involved in shade avoidance. Functions as negative regulator of PhyB. Protein levels are modulated by phytochrome B.	phytochrome interacting factor 3-like 6 (PIL6); FUNCTIONS IN: DNA binding, sequence-specific DNA binding transcription factor activity; INVOLVED IN: red, far-red light phototransduction, ethylene biosynthetic process, circadian rhythm; LOCATED IN: nucleus; EXPRESSED IN: 18 plant structures; EXPRESSED DURING: 10 growth stages; CONTAINS InterPro DOMAIN/s: Helix-loop-helix DNA-binding domain (InterP…	AT3G59060	0.999986	3.89394e-06	-3.47718	1	6	6	7	42	66	60	34	1.93673	4.11775	4.26321	4.72368	32.1648	47.3865	47.1721	40.7794
protein_coding	Integrase-type DNA-binding superfamily protein	encodes a member of the DREB subfamily A-5 of ERF/AP2 transcription factor family. The protein contains one AP2 domain. There are 16 members in this subfamily including RAP2.1, RAP2.9 and RAP2.10.	Integrase-type DNA-binding superfamily protein; FUNCTIONS IN: DNA binding, sequence-specific DNA binding transcription factor activity; INVOLVED IN: regulation of transcription, DNA-dependent; LOCATED IN: nucleus; CONTAINS InterPro DOMAIN/s: DNA-binding, integrase-type (InterPro:IPR016177), Pathogenesis-related transcriptional factor/ERF, DNA-binding (InterPro:IPR001471); BEST Arabidopsis thalian…	AT1G22810	0.999986	3.92452e-06	4.17628	15	19	17	34	2	2	1	0	27.651	12.8229	11.8958	22.5579	1.62689	1.53292	0.884535	0.1
protein_coding	syntaxin of plants 122	syntaxin protein, involved in the negative regulation of defense pathways such as programmed cell death, salicylic acid signalling pathway, jasmonic acid signalling pathway	syntaxin of plants 122 (SYP122); FUNCTIONS IN: SNAP receptor activity; INVOLVED IN: in 9 processes; LOCATED IN: plasma membrane; EXPRESSED IN: 22 plant structures; EXPRESSED DURING: 10 growth stages; CONTAINS InterPro DOMAIN/s: Target SNARE coiled-coil domain (InterPro:IPR000727), t-SNARE (InterPro:IPR010989), Syntaxin/epimorphin, conserved site (InterPro:IPR006012), Syntaxin, N-terminal (InterPr…	AT3G52400	0.999986	3.95519e-06	3.74166	536	1383	1685	1613	61	170	125	36	984.589	926.191	1169.27	1065.53	46.6703	121.898	98.1669	43.1723
protein_coding	F-box associated ubiquitination effector family protein	NA	F-box associated ubiquitination effector family protein; CONTAINS InterPro DOMAIN/s: F-box domain, cyclin-like (InterPro:IPR001810), F-box domain, Skp2-like (InterPro:IPR022364), F-box associated domain, type 3 (InterPro:IPR013187), F-box associated interaction domain (InterPro:IPR017451); BEST Arabidopsis thaliana protein match is: F-box and associated interaction domains-containing protein (TAI…	AT1G30780	0.999986	3.98578e-06	5.35441	8	19	46	26	1	1	0	0	14.7939	12.8229	32.0179	17.2737	0.863447	0.816462	0.1	0.1
protein_coding	carbon/nitrogen insensitive 1	Encodes CNI1 (Carbon/Nitrogen Insensitive1) (also named as ATL31), a RING type ubiquitin ligase that functions in the Carbon/Nitrogen response for growth phase transition in Arabidopsis seedlings.	carbon/nitrogen insensitive 1 (CNI1); CONTAINS InterPro DOMAIN/s: Zinc finger, RING-type (InterPro:IPR001841), Zinc finger, C3HC4 RING-type (InterPro:IPR018957); BEST Arabidopsis thaliana protein match is: RING/U-box superfamily protein (TAIR:AT3G05200.1); Has 1807 Blast hits to 1807 proteins in 277 species: Archae - 0; Bacteria - 0; Metazoa - 736; Fungi - 347; Plants - 385; Viruses - 0; Other Eu…	AT5G27420	0.999986	4.04682e-06	3.8015	255	654	662	822	26	53	82	12	468.467	438.035	459.44	543.053	19.9496	38.0725	64.4319	14.4574
protein_coding	Protein kinase superfamily protein	NA	Protein kinase superfamily protein; FUNCTIONS IN: protein serine/threonine kinase activity, protein kinase activity, kinase activity, ATP binding; INVOLVED IN: protein amino acid phosphorylation; EXPRESSED IN: 24 plant structures; EXPRESSED DURING: 13 growth stages; CONTAINS InterPro DOMAIN/s: Protein kinase, ATP binding site (InterPro:IPR017441), Serine/threonine-protein kinase domain (InterPro:…	AT1G03740	0.999986	4.10815e-06	2.12538	120	351	249	300	56	68	68	37	220.508	235.138	172.873	198.258	42.853	48.8194	53.4484	44.3688
protein_coding	cytochrome P450, family 71, subfamily A, polypeptide 12	putative cytochrome P450	cytochrome P450, family 71, subfamily A, polypeptide 12 (CYP71A12); FUNCTIONS IN: electron carrier activity, monooxygenase activity, iron ion binding, oxygen binding, heme binding; INVOLVED IN: response to bacterium; LOCATED IN: endomembrane system; EXPRESSED IN: stem, stamen; EXPRESSED DURING: 4 anthesis; CONTAINS InterPro DOMAIN/s: Cytochrome P450 (InterPro:IPR001128), Cytochrome P450, conserve…	AT2G30750	0.999985	4.13947e-06	4.54441	602	1060	1973	1142	26	124	38	25	1105.81	709.902	1369.1	754.421	19.9496	88.9413	29.9123	30.0113
protein_coding	Major facilitator superfamily protein	NA	Major facilitator superfamily protein; FUNCTIONS IN: carbohydrate transmembrane transporter activity, sugar:hydrogen symporter activity; INVOLVED IN: transport, transmembrane transport; LOCATED IN: integral to membrane, membrane; EXPRESSED IN: 17 plant structures; EXPRESSED DURING: 7 growth stages; CONTAINS InterPro DOMAIN/s: Major facilitator superfamily (InterPro:IPR020846), General substrate t…	AT5G18840	0.999985	4.17121e-06	-3.46366	4	25	7	12	135	136	114	101	7.44693	16.8406	4.95707	8.02632	103.165	97.5388	89.537	120.942
protein_coding	matrix metalloproteinase	mutant has Late flowering; Early senescence; Matrix Metalloproteinase	matrix metalloproteinase (MMP); FUNCTIONS IN: metallopeptidase activity, metalloendopeptidase activity, zinc ion binding; INVOLVED IN: proteolysis, metabolic process; LOCATED IN: anchored to membrane; EXPRESSED IN: 7 plant structures; EXPRESSED DURING: L mature pollen stage, M germinated pollen stage, 4 anthesis, petal differentiation and expansion stage; CONTAINS InterPro DOMAIN/s: Peptidase M10…	AT1G70170	0.999985	4.20322e-06	5.13767	4	35	31	46	1	0	0	1	7.44693	23.5369	21.6099	30.4842	0.863447	0.1	0.1	1.29645
protein_coding	Protein phosphatase 2A regulatory B subunit family protein	Encodes protein phosphatase 2A (PP2A) B'eta subunit. Targeted to nucleus and cytosol.	Protein phosphatase 2A regulatory B subunit family protein; FUNCTIONS IN: protein phosphatase type 2A regulator activity; INVOLVED IN: signal transduction; LOCATED IN: cytosol, nucleus, protein phosphatase type 2A complex; EXPRESSED IN: 24 plant structures; EXPRESSED DURING: 15 growth stages; CONTAINS InterPro DOMAIN/s: Protein phosphatase 2A, regulatory B subunit, B56 (InterPro:IPR002554); BEST …	AT3G26020	0.999985	4.26775e-06	2.26082	79	203	186	174	28	46	41	19	145.202	136.034	129.159	115.032	21.4765	33.0572	32.2659	22.8326
protein_coding	NA	NA	unknown protein; FUNCTIONS IN: molecular_function unknown; INVOLVED IN: N-terminal protein myristoylation; LOCATED IN: nucleolus, nucleus; EXPRESSED IN: 24 plant structures; EXPRESSED DURING: 15 growth stages; BEST Arabidopsis thaliana protein match is: unknown protein (TAIR:AT1G21010.1); Has 220 Blast hits to 220 proteins in 14 species: Archae - 0; Bacteria - 0; Metazoa - 0; Fungi - 0; Plants - …	AT1G76600	0.999985	4.29978e-06	3.35862	275	452	669	602	32	77	72	22	505.202	302.77	464.297	397.737	24.5303	55.2676	56.5865	26.422
protein_coding	serine-rich protein-related	NA	serine-rich protein-related; BEST Arabidopsis thaliana protein match is: unknown protein (TAIR:AT1G24577.1); Has 135 Blast hits to 133 proteins in 17 species: Archae - 0; Bacteria - 0; Metazoa - 0; Fungi - 0; Plants - 135; Viruses - 0; Other Eukaryotes - 0 (source: NCBI BLink).	AT3G56500	0.999984	4.33241e-06	4.42462	12	29	16	26	0	4	0	0	22.1408	19.5191	11.2019	17.2737	0.1	2.96585	0.1	0.1
protein_coding	vitamin E pathway gene 5	Encodes a protein with phytol kinase activity involved in tocopherol biosynthesis.	vitamin E pathway gene 5 (VTE5); FUNCTIONS IN: phytol kinase activity, phosphatidate cytidylyltransferase activity; INVOLVED IN: vitamin E biosynthetic process, phospholipid biosynthetic process; LOCATED IN: chloroplast, membrane; EXPRESSED IN: 23 plant structures; EXPRESSED DURING: 13 growth stages; CONTAINS InterPro DOMAIN/s: Phosphatidate cytidylyltransferase (InterPro:IPR000374); BEST Arabido…	AT5G04490	0.999984	4.36552e-06	-3.99252	1	2	2	4	38	32	51	24	1.93673	1.43925	1.48774	2.74211	29.111	23.0268	40.1113	28.8149
protein_coding	ENTH/ANTH/VHS superfamily protein	NA	ENTH/ANTH/VHS superfamily protein; FUNCTIONS IN: phospholipid binding, binding; INVOLVED IN: biological_process unknown; LOCATED IN: chloroplast; EXPRESSED IN: 9 plant structures; EXPRESSED DURING: 6 growth stages; CONTAINS InterPro DOMAIN/s: Epsin-like, N-terminal (InterPro:IPR013809), ANTH (InterPro:IPR011417), ENTH/VHS (InterPro:IPR008942); BEST Arabidopsis thaliana protein match is: ENTH/ANTH…	AT4G40080	0.999984	4.39882e-06	3.1	29	55	31	67	6	8	5	3	53.3653	36.9294	21.6099	44.3553	4.68068	5.83169	4.02268	3.68936
protein_coding	RING/U-box superfamily protein	NA	RING/U-box superfamily protein; FUNCTIONS IN: zinc ion binding; INVOLVED IN: response to chitin; LOCATED IN: endomembrane system; CONTAINS InterPro DOMAIN/s: Zinc finger, RING-type (InterPro:IPR001841), Zinc finger, C3HC4 RING-type (InterPro:IPR018957); BEST Arabidopsis thaliana protein match is: TOXICOS EN LEVADURA 2 (TAIR:AT3G16720.1); Has 30201 Blast hits to 17322 proteins in 780 species: Arch…	AT4G15975	0.999984	4.43202e-06	4.13707	14	62	22	58	3	2	2	1	25.8143	41.6167	15.3651	38.4105	2.39034	1.53292	1.66907	1.29645
protein_coding	RING/U-box superfamily protein	NA	RING/U-box superfamily protein; FUNCTIONS IN: zinc ion binding; EXPRESSED IN: 24 plant structures; EXPRESSED DURING: 15 growth stages; CONTAINS InterPro DOMAIN/s: Zinc finger, RING-type, conserved site (InterPro:IPR017907), Zinc finger, RING-type (InterPro:IPR001841), Zinc finger, C3HC4 RING-type (InterPro:IPR018957); BEST Arabidopsis thaliana protein match is: RING/U-box superfamily protein (TAI…	AT1G19310	0.999984	4.46525e-06	1.83263	66	169	143	173	30	41	46	31	121.324	113.267	99.3231	114.371	23.0034	29.4749	36.1886	37.19
protein_coding	UDP-Glycosyltransferase superfamily protein	NA	UDP-Glycosyltransferase superfamily protein; FUNCTIONS IN: transferase activity, transferring hexosyl groups, UDP-glycosyltransferase activity, transferase activity, transferring glycosyl groups; INVOLVED IN: metabolic process; LOCATED IN: cellular_component unknown; CONTAINS InterPro DOMAIN/s: UDP-glucuronosyl/UDP-glucosyltransferase (InterPro:IPR002213); BEST Arabidopsis thaliana protein match …	AT2G36770	0.999984	4.49896e-06	2.88212	30	70	54	86	4	13	4	9	55.202	46.9737	37.5689	56.9053	3.15379	9.414	3.23814	10.8681
protein_coding	Protein of unknown function (DUF506)	NA	Protein of unknown function (DUF506) ; CONTAINS InterPro DOMAIN/s: Protein of unknown function DUF506, plant (InterPro:IPR006502); BEST Arabidopsis thaliana protein match is: Protein of unknown function (DUF506) (TAIR:AT2G38820.2); Has 395 Blast hits to 393 proteins in 24 species: Archae - 0; Bacteria - 0; Metazoa - 0; Fungi - 0; Plants - 393; Viruses - 0; Other Eukaryotes - 2 (source: NCBI BLink…	AT2G39650	0.999984	4.53271e-06	3.12267	13	54	34	54	5	5	3	3	23.9775	36.2597	23.6915	35.7684	3.91723	3.68231	2.45361	3.68936
protein_coding	NA	NA	unknown protein; FUNCTIONS IN: molecular_function unknown; INVOLVED IN: biological_process unknown; LOCATED IN: chloroplast; EXPRESSED IN: stem; BEST Arabidopsis thaliana protein match is: unknown protein (TAIR:AT3G18560.1); Has 105 Blast hits to 105 proteins in 13 species: Archae - 0; Bacteria - 0; Metazoa - 0; Fungi - 0; Plants - 105; Viruses - 0; Other Eukaryotes - 0 (source: NCBI BLink).	AT1G49000	0.999984	4.56666e-06	3.82469	213	490	601	479	16	41	65	8	391.324	328.216	417.114	316.492	12.3151	29.4749	51.0948	9.67162
protein_coding	GATA transcription factor 5	Encodes GATA transcription factor gene GNC, involved in regulating carbon and nitrogen metabolism. Expression occurs in aerial tissue at an early stage of development and is inducible by nitrate.	GATA transcription factor 5 (GATA5); FUNCTIONS IN: sequence-specific DNA binding transcription factor activity; INVOLVED IN: regulation of transcription, DNA-dependent; EXPRESSED IN: 21 plant structures; EXPRESSED DURING: 13 growth stages; CONTAINS InterPro DOMAIN/s: Zinc finger, NHR/GATA-type (InterPro:IPR013088), Transcription factor, GATA, plant (InterPro:IPR016679), Zinc finger, GATA-type (In…	AT5G66320	0.999983	4.60077e-06	2.4374	40	68	72	106	16	17	11	9	73.5693	45.6345	50.0585	70.1158	12.3151	12.2798	8.72989	10.8681
protein_coding	metacaspase 8	Encodes a metacaspase (cysteine-type endopeptidase) that is involved in promoting programmed cell death in response to hydrogen peroxide (H2O2), UV light, and methyl viologen (MV). Transcript levels rise in response to UV-C, H2O2, and MV. In vitro assays demonstrate that this enzyme has a preference for cleaving after an arginine residue, and it has a pH optimum of 8.0.	metacaspase 8 (MC8); CONTAINS InterPro DOMAIN/s: Peptidase C14, caspase catalytic (InterPro:IPR011600); BEST Arabidopsis thaliana protein match is: metacaspase 7 (TAIR:AT1G79310.1); Has 1067 Blast hits to 1064 proteins in 261 species: Archae - 3; Bacteria - 286; Metazoa - 0; Fungi - 258; Plants - 304; Viruses - 0; Other Eukaryotes - 216 (source: NCBI BLink).	AT1G16420	0.999983	4.6352e-06	4.64097	70	208	50	243	6	4	3	7	128.671	139.382	34.7934	160.608	4.68068	2.96585	2.45361	8.47517
protein_coding	choline kinase 1	Encodes choline kinase. mRNA levels are increased in response to wounding.	choline kinase 1 (CK1); FUNCTIONS IN: choline kinase activity; INVOLVED IN: response to salt stress, response to wounding; LOCATED IN: cellular_component unknown; EXPRESSED IN: 24 plant structures; EXPRESSED DURING: 15 growth stages; CONTAINS InterPro DOMAIN/s: Choline kinase, N-terminal (InterPro:IPR007521), Choline/ethanolamine kinase (InterPro:IPR002573), Protein kinase-like domain (InterPro:I…	AT1G71697	0.999983	4.66981e-06	2.21042	117	247	278	280	42	74	42	38	214.998	165.497	192.995	185.047	32.1648	53.1182	33.0505	45.5652
protein_coding	hydroxyproline-rich glycoprotein family protein	NA	hydroxyproline-rich glycoprotein family protein; FUNCTIONS IN: molecular_function unknown; INVOLVED IN: biological_process unknown; LOCATED IN: cellular_component unknown; EXPRESSED IN: 19 plant structures; EXPRESSED DURING: 11 growth stages; BEST Arabidopsis thaliana protein match is: unknown protein (TAIR:AT5G41100.2); Has 35333 Blast hits to 34131 proteins in 2444 species: Archae - 798; Bacter…	AT3G26910	0.999983	4.70494e-06	2.97016	48	130	84	140	15	8	20	7	88.2632	87.1512	58.3849	92.5737	11.5517	5.83169	15.7907	8.47517
protein_coding	Calcium-binding EF-hand family protein	NA	Calcium-binding EF-hand family protein; FUNCTIONS IN: calcium ion binding; INVOLVED IN: biological_process unknown; LOCATED IN: cellular_component unknown; EXPRESSED IN: 23 plant structures; EXPRESSED DURING: 15 growth stages; CONTAINS InterPro DOMAIN/s: EF-Hand 1, calcium-binding site (InterPro:IPR018247), EF-HAND 2 (InterPro:IPR018249), Calcium-binding EF-hand (InterPro:IPR002048), EF-hand-like…	AT3G25600	0.999983	4.74044e-06	2.92062	33	129	92	132	11	13	18	6	60.7122	86.4816	63.9358	87.2895	8.49791	9.414	14.2216	7.27872
protein_coding	Protein phosphatase 2C family protein	NA	Protein phosphatase 2C family protein; FUNCTIONS IN: protein serine/threonine phosphatase activity, catalytic activity; INVOLVED IN: protein amino acid dephosphorylation; LOCATED IN: chloroplast, protein serine/threonine phosphatase complex; EXPRESSED IN: sperm cell; CONTAINS InterPro DOMAIN/s: Protein phosphatase 2C, manganese/magnesium aspartate binding site (InterPro:IPR000222), Protein phosph…	AT1G07160	0.999983	4.77588e-06	3.9962	38	75	73	120	3	5	12	0	69.8958	50.3218	50.7523	79.3632	2.39034	3.68231	9.51442	0.1
protein_coding	Putative membrane lipoprotein	Encodes a small protein of 77 amino acids. Loss of function mutations are defective in the process of ethylene independent floral organ abscission. Although the mutants have a normal appearing abscission zone, the floral organs do not abscisce. The peptide appears to be secreted and may function as a ligand. Arabidopsis 35S:IDA lines constitutively overexpressing IDA exhibit earlier abscission of…	INFLORESCENCE DEFICIENT IN ABSCISSION (IDA); Has 26 Blast hits to 26 proteins in 8 species: Archae - 0; Bacteria - 0; Metazoa - 0; Fungi - 0; Plants - 26; Viruses - 0; Other Eukaryotes - 0 (source: NCBI BLink).	AT1G68765	0.999982	4.81145e-06	3.45337	36	66	98	82	9	8	9	1	66.2224	44.2952	68.099	54.2632	6.97102	5.83169	7.16082	1.29645
protein_coding	formin homology5	Encodes a protein with similarity to formins that is involved in cytokinesis. Loss of function mutations exhibit delayed cellularization during endosperm development. FH5 is expressed in the endosperm and the protein localizes to the cell plate. FH5 was shown to be a maternally expressed imprinted gene.	formin homology5 (Fh5); CONTAINS InterPro DOMAIN/s: Actin-binding FH2/DRF autoregulatory (InterPro:IPR003104), Actin-binding FH2 (InterPro:IPR015425); BEST Arabidopsis thaliana protein match is: Actin-binding FH2 (formin homology 2) family protein (TAIR:AT3G05470.1); Has 1807 Blast hits to 1807 proteins in 277 species: Archae - 0; Bacteria - 0; Metazoa - 736; Fungi - 347; Plants - 385; Viruses - …	AT5G54650	0.999982	4.84739e-06	2.36051	24	64	46	67	11	9	12	6	44.1816	42.956	32.0179	44.3553	8.49791	6.54816	9.51442	7.27872
pseudogene	NA	putative cytochrome P450.	pseudogene, cytochrome P450, potential frameshift mutation; blastp match of 49% identity and 5.6e-119 P-value to GP|16507125|gb|AAL24049.1|AF426451_1|AF426451 cytochrome P450 {Citrus sinensis}	AT3G26165	0.999982	4.88332e-06	-4.22908	0	2	3	3	29	26	42	29	0.1	1.43925	2.1816	2.08158	22.24	18.728	33.0505	34.7971
protein_coding	Leucine-rich receptor-like protein kinase family protein	Encodes a CLAVATA1-related receptor kinase-like protein required for both shoot and flower meristem function. Very similar to BAM2,with more than 85% a.a. identity. It has a broad expression pattern and is involved in vascular strand development in the leaf, control of leaf shape, size and symmetry, male gametophyte development and ovule specification and function. Anthers of double mutants (bam1…	BARELY ANY MERISTEM 1 (BAM1); CONTAINS InterPro DOMAIN/s: Protein kinase, catalytic domain (InterPro:IPR000719), Leucine-rich repeat-containing N-terminal domain, type 2 (InterPro:IPR013210), Leucine-rich repeat (InterPro:IPR001611), Serine/threonine-protein kinase-like domain (InterPro:IPR017442), Protein kinase-like domain (InterPro:IPR011009), Serine/threonine-protein kinase, active site (Inte…	AT5G65700	0.999982	4.91919e-06	-3.64394	0	3	5	4	33	35	30	27	0.1	2.10887	3.56934	2.74211	25.2937	25.1762	23.6361	32.4042
protein_coding	ARABIDOPSIS TRITHORAX-RELATED PROTEIN 5	Encodes a SET-domain protein, a H3K27 monomethyltransferases required for chromatin structure and gene silencing. Regulates heterochromatic DNA replication. Contains a PCNA-binding domain. ATXR5 accumulates preferentially during the late G1 or S phase, suggesting that it plays a role in cell-cycle regulation or progression. A plant line expressing an RNAi construct directed against this gene has …	ARABIDOPSIS TRITHORAX-RELATED PROTEIN 5 (ATXR5); CONTAINS InterPro DOMAIN/s: SET domain (InterPro:IPR001214), Zinc finger, PHD-type, conserved site (InterPro:IPR019786), Zinc finger, PHD-type (InterPro:IPR001965), Zinc finger, FYVE/PHD-type (InterPro:IPR011011), Zinc finger, PHD-finger (InterPro:IPR019787); BEST Arabidopsis thaliana protein match is: ARABIDOPSIS TRITHORAX-RELATED PROTEIN 6 (TAIR:…	AT5G09790	0.999982	4.95535e-06	3.32721	13	22	22	33	1	4	3	1	23.9775	14.8317	15.3651	21.8974	0.863447	2.96585	2.45361	1.29645
protein_coding	SNARE associated Golgi protein family	NA	SNARE associated Golgi protein family; FUNCTIONS IN: molecular_function unknown; INVOLVED IN: biological_process unknown; LOCATED IN: cellular_component unknown; EXPRESSED IN: 22 plant structures; EXPRESSED DURING: 13 growth stages; CONTAINS InterPro DOMAIN/s: SNARE associated Golgi protein (InterPro:IPR015414); BEST Arabidopsis thaliana protein match is: SNARE associated Golgi protein family (TA…	AT2G02370	0.999982	4.9916e-06	2.09383	29	73	56	67	11	13	11	14	53.3653	48.9826	38.9566	44.3553	8.49791	9.414	8.72989	16.8503
protein_coding	NA	NA	unknown protein; BEST Arabidopsis thaliana protein match is: unknown protein (TAIR:AT1G06475.1); Has 30201 Blast hits to 17322 proteins in 780 species: Archae - 12; Bacteria - 1396; Metazoa - 17338; Fungi - 3422; Plants - 5037; Viruses - 0; Other Eukaryotes - 2996 (source: NCBI BLink).	AT5G46295	0.999982	5.02787e-06	3.54467	33	89	98	138	5	10	13	2	60.7122	59.6966	68.099	91.2526	3.91723	7.26462	10.299	2.49291
protein_coding	zinc finger (C3HC4-type RING finger) family protein	NA	zinc finger (C3HC4-type RING finger) family protein; FUNCTIONS IN: zinc ion binding; INVOLVED IN: response to chitin; EXPRESSED IN: 24 plant structures; EXPRESSED DURING: 15 growth stages; CONTAINS InterPro DOMAIN/s: Zinc finger, RING-type (InterPro:IPR001841), Zinc finger, C3HC4 RING-type (InterPro:IPR018957), Protein of unknown function DUF1117 (InterPro:IPR010543); BEST Arabidopsis thaliana pr…	AT5G59550	0.999982	5.06395e-06	2.51604	41	80	70	119	13	14	19	8	75.406	53.67	48.6707	78.7026	10.0248	10.1305	15.0062	9.67162
protein_coding	zinc finger (AN1-like) family protein	Encodes a putative zinc finger protein (PMZ).	PMZ; FUNCTIONS IN: zinc ion binding; INVOLVED IN: response to abscisic acid stimulus, response to chitin; LOCATED IN: cellular_component unknown; EXPRESSED IN: 12 plant structures; EXPRESSED DURING: 10 growth stages; CONTAINS InterPro DOMAIN/s: Zinc finger, AN1-type (InterPro:IPR000058); BEST Arabidopsis thaliana protein match is: zinc finger (C2H2 type, AN1-like) family protein (TAIR:AT2G41835.1…	AT3G28210	0.999982	5.09983e-06	2.61352	137	416	310	462	54	80	47	30	251.732	278.664	215.199	305.263	41.3261	57.4169	36.9732	35.9936
protein_coding	syntaxin of plants 121	Encodes a syntaxin localized at the plasma membrane (SYR1, Syntaxin Related Protein 1, also known as SYP121, PENETRATION1/PEN1). SYR1/PEN1 is a member of the SNARE superfamily proteins. SNARE proteins are involved in cell signaling, vesicle traffic, growth and development. SYR1/PEN1 functions in positioning anchoring of the KAT1 K+ channel protein at the plasma membrane. Transcription is upregula…	syntaxin of plants 121 (SYP121); FUNCTIONS IN: protein anchor, SNAP receptor activity; INVOLVED IN: in 13 processes; LOCATED IN: SNARE complex, plasma membrane; EXPRESSED IN: 24 plant structures; EXPRESSED DURING: 13 growth stages; CONTAINS InterPro DOMAIN/s: Target SNARE coiled-coil domain (InterPro:IPR000727), t-SNARE (InterPro:IPR010989), Syntaxin/epimorphin, conserved site (InterPro:IPR006012…	AT3G11820	0.999982	5.13587e-06	2.82125	360	726	710	794	88	146	113	38	661.324	486.247	492.746	524.558	67.2833	104.703	88.7525	45.5652
protein_coding	NA	NA	unknown protein; Has 1807 Blast hits to 1807 proteins in 277 species: Archae - 0; Bacteria - 0; Metazoa - 736; Fungi - 347; Plants - 385; Viruses - 0; Other Eukaryotes - 339 (source: NCBI BLink).	AT5G12930	0.999982	5.17176e-06	2.51534	107	272	262	273	26	59	52	22	196.63	182.238	181.893	180.424	19.9496	42.3712	40.8958	26.422
protein_coding	receptor serine/threonine kinase, putative	NA	receptor serine/threonine kinase, putative; FUNCTIONS IN: transmembrane receptor protein serine/threonine kinase activity, kinase activity; INVOLVED IN: protein amino acid phosphorylation; EXPRESSED IN: 8 plant structures; EXPRESSED DURING: LP.06 six leaves visible, LP.04 four leaves visible, LP.10 ten leaves visible, LP.02 two leaves visible, LP.08 eight leaves visible; CONTAINS InterPro DOMAIN/…	AT4G18250	0.999982	5.20749e-06	2.61701	45	143	91	126	8	24	16	14	82.753	95.8563	63.242	83.3263	6.20757	17.2951	12.6526	16.8503
protein_coding	oxidative stress 3	Encodes OXIDATIVE STRESS 3 (OXS3)&#65292; involved in tolerance to heavy metals and oxidative stress.	OXIDATIVE STRESS 3 (OXS3); BEST Arabidopsis thaliana protein match is: unknown protein (TAIR:AT4G26288.1); Has 1807 Blast hits to 1807 proteins in 277 species: Archae - 0; Bacteria - 0; Metazoa - 736; Fungi - 347; Plants - 385; Viruses - 0; Other Eukaryotes - 339 (source: NCBI BLink).	AT5G56550	0.999982	5.24307e-06	-2.89646	7	15	22	23	101	132	146	95	12.9571	10.1444	15.3651	15.2921	77.2081	94.6729	114.642	113.763
protein_coding	histone acetyltransferase of the CBP family 4	HAC4 is most likely to be an expressed pseudogene that lacks HAT function. there is a single nucleotide deletion in both the HAC4 genomic and cDNA sequences relative to its homologs. The resulting frameshift within the open reading frame causes a stop codon to occur within the predicted acetyltransferase catalytic domain.	histone acetyltransferase of the CBP family 4 (HAC4); FUNCTIONS IN: histone acetyltransferase activity; INVOLVED IN: regulation of transcription, DNA-dependent; LOCATED IN: nucleus, chloroplast; EXPRESSED IN: 23 plant structures; EXPRESSED DURING: 13 growth stages; CONTAINS InterPro DOMAIN/s: Zinc finger, PHD-type, conserved site (InterPro:IPR019786), Zinc finger, TAZ-type (InterPro:IPR000197), H…	AT1G55970	0.999982	5.27849e-06	3.32484	19	53	33	44	0	6	2	5	34.9979	35.5901	22.9976	29.1632	0.1	4.39877	1.66907	6.08226
protein_coding	cysteine-rich RLK (RECEPTOR-like protein kinase) 19	Encodes a cysteine-rich receptor-like protein kinase.	cysteine-rich RLK (RECEPTOR-like protein kinase) 19 (CRK19); FUNCTIONS IN: protein serine/threonine kinase activity, protein kinase activity, ATP binding; INVOLVED IN: protein amino acid phosphorylation, defense response to bacterium, response to salicylic acid stimulus; LOCATED IN: plasma membrane; EXPRESSED IN: 17 plant structures; EXPRESSED DURING: 9 growth stages; CONTAINS InterPro DOMAIN/s: …	AT4G23270	0.999982	5.31386e-06	2.49017	151	328	247	338	47	68	62	21	277.447	219.737	171.485	223.358	35.982	48.8194	48.7412	25.2255
protein_coding	Phototropic-responsive NPH3 family protein	NA	Phototropic-responsive NPH3 family protein; FUNCTIONS IN: signal transducer activity; INVOLVED IN: response to light stimulus; LOCATED IN: endomembrane system; EXPRESSED IN: 19 plant structures; EXPRESSED DURING: 13 growth stages; CONTAINS InterPro DOMAIN/s: NPH3 (InterPro:IPR004249), BTB/POZ (InterPro:IPR013069), BTB/POZ fold (InterPro:IPR011333), BTB/POZ-like (InterPro:IPR000210); BEST Arabidop…	AT3G19850	0.999981	5.35084e-06	-4.44482	1	2	3	2	57	26	53	40	1.93673	1.43925	2.1816	1.42105	43.6165	18.728	41.6804	47.9581
protein_coding	Target of Myb protein 1	NA	Target of Myb protein 1; FUNCTIONS IN: protein transporter activity; INVOLVED IN: intracellular protein transport, intra-Golgi vesicle-mediated transport; LOCATED IN: Golgi stack, intracellular; EXPRESSED IN: 21 plant structures; EXPRESSED DURING: 13 growth stages; CONTAINS InterPro DOMAIN/s: VHS (InterPro:IPR002014), Target of Myb protein 1 (InterPro:IPR014645), GAT (InterPro:IPR004152), VHS sub…	AT1G76970	0.999981	5.42504e-06	3.29091	40	111	91	160	12	17	9	3	73.5693	74.4283	63.242	105.784	9.26136	12.2798	7.16082	3.68936
protein_coding	Arabidopsis Inositol phosphorylceramide synthase 2	I	Arabidopsis Inositol phosphorylceramide synthase 2 (AtIPCS2); BEST Arabidopsis thaliana protein match is: Arabidopsis Inositol phosphorylceramide synthase 1 (TAIR:AT3G54020.1); Has 438 Blast hits to 435 proteins in 100 species: Archae - 0; Bacteria - 0; Metazoa - 250; Fungi - 0; Plants - 103; Viruses - 0; Other Eukaryotes - 85 (source: NCBI BLink).	AT2G37940	0.999981	5.46205e-06	3.21404	280	986	507	1004	72	112	70	38	514.385	660.35	351.891	663.269	55.0682	80.3437	55.0175	45.5652
protein_coding	DENN (AEX-3) domain-containing protein	NA	DENN (AEX-3) domain-containing protein; CONTAINS InterPro DOMAIN/s: uDENN (InterPro:IPR005113), dDENN (InterPro:IPR005112), DENN (InterPro:IPR001194); BEST Arabidopsis thaliana protein match is: DENN (AEX-3) domain-containing protein (TAIR:AT5G35560.1); Has 1567 Blast hits to 1546 proteins in 147 species: Archae - 0; Bacteria - 2; Metazoa - 1072; Fungi - 78; Plants - 117; Viruses - 0; Other Eukar…	AT2G20320	0.99998	5.49956e-06	2.57618	79	231	167	212	32	44	15	21	145.202	154.783	115.976	140.132	24.5303	31.6243	11.868	25.2255
protein_coding	Calcium-dependent protein kinase (CDPK) family protein	NA	Calcium-dependent protein kinase (CDPK) family protein; FUNCTIONS IN: in 6 functions; INVOLVED IN: N-terminal protein myristoylation; LOCATED IN: plasma membrane; EXPRESSED IN: 24 plant structures; EXPRESSED DURING: 12 growth stages; CONTAINS InterPro DOMAIN/s: Protein kinase, ATP binding site (InterPro:IPR017441), Serine/threonine-protein kinase domain (InterPro:IPR002290), EF-hand-like domain (…	AT3G49370	0.99998	5.53694e-06	4.47248	8	18	34	25	0	2	0	1	14.7939	12.1532	23.6915	16.6132	0.1	1.53292	0.1	1.29645
protein_coding	VQ motif-containing protein	NA	VQ motif-containing protein; CONTAINS InterPro DOMAIN/s: VQ (InterPro:IPR008889); BEST Arabidopsis thaliana protein match is: VQ motif-containing protein (TAIR:AT1G17147.1); Has 53 Blast hits to 53 proteins in 9 species: Archae - 0; Bacteria - 0; Metazoa - 0; Fungi - 0; Plants - 53; Viruses - 0; Other Eukaryotes - 0 (source: NCBI BLink).	AT1G78410	0.99998	5.57597e-06	3.53085	31	68	51	103	6	2	10	3	57.0387	45.6345	35.4873	68.1342	4.68068	1.53292	7.94535	3.68936
protein_coding	NA	NA	unknown protein; BEST Arabidopsis thaliana protein match is: unknown protein (TAIR:AT3G57930.2); Has 1381 Blast hits to 1230 proteins in 175 species: Archae - 3; Bacteria - 25; Metazoa - 672; Fungi - 135; Plants - 127; Viruses - 30; Other Eukaryotes - 389 (source: NCBI BLink).	AT2G42190	0.999979	5.61543e-06	-4.64266	0	1	1	1	17	19	26	11	0.1	0.769625	0.793868	0.760526	13.0786	13.7128	20.4979	13.261
protein_coding	Protein phosphatase 2C family protein	NA	Protein phosphatase 2C family protein; FUNCTIONS IN: protein serine/threonine phosphatase activity, catalytic activity; INVOLVED IN: biological_process unknown; LOCATED IN: plasma membrane; EXPRESSED IN: 25 plant structures; EXPRESSED DURING: 13 growth stages; CONTAINS InterPro DOMAIN/s: Protein phosphatase 2C-related (InterPro:IPR001932), Protein phosphatase 2C (InterPro:IPR015655), Protein phos…	AT1G34750	0.999979	5.69444e-06	1.9387	50	160	122	158	33	35	31	22	91.9366	107.24	84.7519	104.463	25.2937	25.1762	24.4206	26.422
protein_coding	F-box family protein with a domain of unknown function (DUF295)	NA	CONTAINS InterPro DOMAIN/s: F-box domain, cyclin-like (InterPro:IPR001810), F-box domain, Skp2-like (InterPro:IPR022364), Protein of unknown function DUF295 (InterPro:IPR005174); BEST Arabidopsis thaliana protein match is: unknown protein (TAIR:AT4G04480.1); Has 486 Blast hits to 359 proteins in 16 species: Archae - 0; Bacteria - 4; Metazoa - 0; Fungi - 0; Plants - 482; Viruses - 0; Other Eukaryo…	AT4G22030	0.999979	5.73382e-06	5.39926	4	18	14	31	0	0	1	0	7.44693	12.1532	9.81415	20.5763	0.1	0.1	0.884535	0.1
protein_coding	calcium dependent protein kinase 1	A calcium-dependent protein kinase that can phosphorylate phenylalanine ammonia lyase (PAL), a key enzyme in pathogen defense.	calcium dependent protein kinase 1 (CPK1); FUNCTIONS IN: protein binding, calmodulin-dependent protein kinase activity, kinase activity; INVOLVED IN: protein amino acid phosphorylation, N-terminal protein myristoylation; LOCATED IN: peroxisome, membrane; EXPRESSED IN: 23 plant structures; EXPRESSED DURING: 13 growth stages; CONTAINS InterPro DOMAIN/s: Protein kinase, ATP binding site (InterPro:IP…	AT5G04870	0.999979	5.77315e-06	2.58103	101	328	208	354	31	56	47	25	185.61	219.737	144.424	233.926	23.7669	40.2219	36.9732	30.0113
protein_coding	BTB and TAZ domain protein 4	BTB and TAZ domain protein. Located in cytoplasm and expressed in fruit, flower and leaves.	BTB and TAZ domain protein 4 (BT4); FUNCTIONS IN: transcription regulator activity; INVOLVED IN: response to auxin stimulus, response to gibberellin stimulus; LOCATED IN: plasma membrane, cytoplasm; EXPRESSED IN: 27 plant structures; EXPRESSED DURING: 15 growth stages; CONTAINS InterPro DOMAIN/s: BTB/POZ (InterPro:IPR013069), Zinc finger, TAZ-type (InterPro:IPR000197), BTB/POZ fold (InterPro:IPR0…	AT5G67480	0.999978	5.81392e-06	-3.09517	9	21	34	36	232	222	208	142	16.6306	14.1621	23.6915	23.879	177.22	159.154	163.283	169.996
protein_coding	Disease resistance protein (TIR-NBS-LRR class) family	NA	Disease resistance protein (TIR-NBS-LRR class) family; FUNCTIONS IN: transmembrane receptor activity, nucleoside-triphosphatase activity, nucleotide binding, ATP binding; INVOLVED IN: signal transduction, apoptosis, defense response, innate immune response; LOCATED IN: intrinsic to membrane; CONTAINS InterPro DOMAIN/s: ATPase, AAA+ type, core (InterPro:IPR003593), NB-ARC (InterPro:IPR002182), Tol…	AT5G41750	0.999978	5.85505e-06	3.38299	80	251	118	288	12	30	20	8	147.039	168.176	81.9764	190.332	9.26136	21.5939	15.7907	9.67162
protein_coding	Leucine-rich repeat transmembrane protein kinase	NA	Leucine-rich repeat transmembrane protein kinase; FUNCTIONS IN: protein serine/threonine kinase activity, protein kinase activity, ATP binding; INVOLVED IN: protein amino acid phosphorylation; LOCATED IN: plasma membrane; EXPRESSED IN: callus; CONTAINS InterPro DOMAIN/s: Serine/threonine-protein kinase domain (InterPro:IPR002290), Leucine-rich repeat (InterPro:IPR001611), Serine-threonine/tyrosin…	AT1G56140	0.999978	5.8961e-06	2.79476	134	317	181	282	28	53	41	16	246.222	212.371	125.69	186.368	21.4765	38.0725	32.2659	19.2432
protein_coding	Protein kinase superfamily protein	NA	Protein kinase superfamily protein; FUNCTIONS IN: protein serine/threonine kinase activity, protein kinase activity, kinase activity, ATP binding; INVOLVED IN: protein amino acid phosphorylation; EXPRESSED IN: 22 plant structures; EXPRESSED DURING: 13 growth stages; CONTAINS InterPro DOMAIN/s: Protein kinase, ATP binding site (InterPro:IPR017441), Protein kinase, catalytic domain (InterPro:IPR000…	AT1G18390	0.999978	5.93761e-06	2.97434	93	239	187	232	13	37	42	7	170.916	160.14	129.853	153.342	10.0248	26.6091	33.0505	8.47517
protein_coding	protein kinase family protein	NA	AP4.3A; FUNCTIONS IN: protein serine/threonine kinase activity, protein kinase activity, ATP binding; INVOLVED IN: protein amino acid phosphorylation; LOCATED IN: plasma membrane; EXPRESSED IN: 19 plant structures; EXPRESSED DURING: 10 growth stages; CONTAINS InterPro DOMAIN/s: Protein kinase, ATP binding site (InterPro:IPR017441), Serine/threonine-protein kinase domain (InterPro:IPR002290), Seri…	AT2G32800	0.999978	5.97897e-06	2.92921	50	160	87	152	18	22	13	6	91.9366	107.24	60.4665	100.5	13.842	15.8622	10.299	7.27872
protein_coding	NA	NA	unknown protein; Has 30201 Blast hits to 17322 proteins in 780 species: Archae - 12; Bacteria - 1396; Metazoa - 17338; Fungi - 3422; Plants - 5037; Viruses - 0; Other Eukaryotes - 2996 (source: NCBI BLink).	AT5G58570	0.999978	6.02116e-06	-4.2754	0	6	2	7	61	46	61	62	0.1	4.11775	1.48774	4.72368	46.6703	33.0572	47.9566	74.2801
protein_coding	GRAS family transcription factor	Member of GRAS gene family. Semi-dominant mutant has a reduced response to far-red light and appears to act early in the phytochrome A signaling pathway.	phytochrome a signal transduction 1 (PAT1); CONTAINS InterPro DOMAIN/s: Transcription factor GRAS (InterPro:IPR005202); BEST Arabidopsis thaliana protein match is: SCARECROW-like 21 (TAIR:AT2G04890.1); Has 35333 Blast hits to 34131 proteins in 2444 species: Archae - 798; Bacteria - 22429; Metazoa - 974; Fungi - 991; Plants - 531; Viruses - 0; Other Eukaryotes - 9610 (source: NCBI BLink).	AT5G48150	0.999978	6.06314e-06	2.21448	83	222	175	159	38	46	35	20	152.549	148.757	121.527	105.124	29.111	33.0572	27.5587	24.0291
protein_coding	Protein of unknown function (DUF1644)	NA	Protein of unknown function (DUF1644); CONTAINS InterPro DOMAIN/s: Protein of unknown function DUF1644 (InterPro:IPR012866); BEST Arabidopsis thaliana protein match is: Protein of unknown function (DUF1644) (TAIR:AT1G80220.1); Has 35333 Blast hits to 34131 proteins in 2444 species: Archae - 798; Bacteria - 22429; Metazoa - 974; Fungi - 991; Plants - 531; Viruses - 0; Other Eukaryotes - 9610 (sour…	AT1G15430	0.999977	6.1474e-06	2.537	59	140	117	160	24	36	12	11	108.467	93.8474	81.2825	105.784	18.4227	25.8926	9.51442	13.261
protein_coding	RING-H2 group F1A	encodes a RING-type E3 ubiquitin ligase implicated in gametogenesis. RHF1a can interact with the cell cycle inhibitor ICK4/KRP6 in vitro. It apppears to target ICK4KRP6 for degradation following meiosis in order to allow the mitoses associated with megagametogenesis and microgametogenesis to occur. RHF1a is expressed in the carpels throughout floral development. It is expressed in various tissues…	RING-H2 group F1A (RHF1A); FUNCTIONS IN: ubiquitin-protein ligase activity, zinc ion binding; INVOLVED IN: regulation of cell cycle, proteasomal protein catabolic process, megagametogenesis, microgametogenesis; LOCATED IN: membrane; EXPRESSED IN: 27 plant structures; EXPRESSED DURING: 12 growth stages; CONTAINS InterPro DOMAIN/s: Zinc finger, RING-type (InterPro:IPR001841), Zinc finger, C3HC4 RIN…	AT4G14220	0.999977	6.19014e-06	2.36467	34	124	98	82	13	19	16	13	62.5489	83.1335	68.099	54.2632	10.0248	13.7128	12.6526	15.6539
protein_coding	Transcription factor jumonji (jmj) family protein / zinc finger (C5HC2 type) family protein	NA	Transcription factor jumonji (jmj) family protein / zinc finger (C5HC2 type) family protein; FUNCTIONS IN: sequence-specific DNA binding transcription factor activity; INVOLVED IN: response to chitin, regulation of transcription; LOCATED IN: nucleus; EXPRESSED IN: 24 plant structures; EXPRESSED DURING: 14 growth stages; CONTAINS InterPro DOMAIN/s: Transcription factor jumonji/aspartyl beta-hydrox…	AT5G46910	0.999977	6.23367e-06	3.77452	29	32	32	40	0	1	4	4	53.3653	21.528	22.3038	26.5211	0.1	0.816462	3.23814	4.88581
protein_coding	S-adenosyl-L-methionine-dependent methyltransferases superfamily protein	NA	S-adenosyl-L-methionine-dependent methyltransferases superfamily protein; FUNCTIONS IN: methyltransferase activity; EXPRESSED IN: 20 plant structures; EXPRESSED DURING: 13 growth stages; CONTAINS InterPro DOMAIN/s: Methyltransferase type 11 (InterPro:IPR013216); BEST Arabidopsis thaliana protein match is: S-adenosyl-L-methionine-dependent methyltransferases superfamily protein (TAIR:AT3G54150.1).	AT1G55450	0.999976	6.27822e-06	3.56954	1572	3949	2801	3957	178	380	413	98	2887.44	2644.45	1943.62	2613.8	135.994	272.355	324.113	117.352
protein_coding	EXORDIUM like 3	NA	EXORDIUM like 3 (EXL3); CONTAINS InterPro DOMAIN/s: Phosphate-induced protein 1 (InterPro:IPR006766); BEST Arabidopsis thaliana protein match is: EXORDIUM like 5 (TAIR:AT2G17230.1); Has 398 Blast hits to 397 proteins in 23 species: Archae - 0; Bacteria - 2; Metazoa - 0; Fungi - 0; Plants - 396; Viruses - 0; Other Eukaryotes - 0 (source: NCBI BLink).	AT5G51550	0.999976	6.32383e-06	-3.71123	1	6	0	6	37	54	39	30	1.93673	4.11775	0.1	4.06316	28.3475	38.7889	30.6969	35.9936
protein_coding	CLAVATA3/ESR-RELATED 14	Member of a large family of putative ligands homologous to the Clavata3 gene. Consists of a single exon. Can not replace CLV3 function in vivo.	CLAVATA3/ESR-RELATED 14 (CLE14); Has 8 Blast hits to 8 proteins in 3 species: Archae - 0; Bacteria - 0; Metazoa - 0; Fungi - 0; Plants - 8; Viruses - 0; Other Eukaryotes - 0 (source: NCBI BLink).	AT1G63245	0.999975	6.36983e-06	4.27461	6	15	19	25	2	1	0	0	11.1204	10.1444	13.2835	16.6132	1.62689	0.816462	0.1	0.1
protein_coding	NA	NA	unknown protein; FUNCTIONS IN: molecular_function unknown; INVOLVED IN: biological_process unknown; LOCATED IN: cellular_component unknown; Has 30201 Blast hits to 17322 proteins in 780 species: Archae - 12; Bacteria - 1396; Metazoa - 17338; Fungi - 3422; Plants - 5037; Viruses - 0; Other Eukaryotes - 2996 (source: NCBI BLink).	AT5G54165	0.999975	6.41667e-06	3.25711	79	117	215	138	21	20	12	7	145.202	78.4461	149.282	91.2526	16.1324	14.4292	9.51442	8.47517
protein_coding	4-coumarate:CoA ligase 5	The gene encodes a 4-coumarate coenzyme A ligase being able to use sinapate as substrate. The catalytic efficiency was in the following (descending) order: p-coumaric acid, caffeic acid, 5-OH-ferulic acid, ferulic acid and sinapic acid. At4CL5 was unable to use cinnamic acid as substrate. Knockout of At4CL5 (4cl5) revealed no effect on syringyl lignin content indicating that the activity observed…	4-coumarate:CoA ligase 5 (4CL5); CONTAINS InterPro DOMAIN/s: AMP-binding, conserved site (InterPro:IPR020845), AMP-dependent synthetase/ligase (InterPro:IPR000873); BEST Arabidopsis thaliana protein match is: 4-coumarate:CoA ligase 2 (TAIR:AT3G21240.1); Has 86695 Blast hits to 79061 proteins in 3832 species: Archae - 1152; Bacteria - 55057; Metazoa - 3672; Fungi - 4648; Plants - 2823; Viruses - 1…	AT3G21230	0.999975	6.46338e-06	3.99526	118	487	358	380	19	50	8	7	216.834	326.207	248.505	251.1	14.6055	35.9231	6.37628	8.47517
protein_coding	O-methyltransferase family protein	NA	O-methyltransferase family protein; FUNCTIONS IN: methyltransferase activity, O-methyltransferase activity, protein dimerization activity; LOCATED IN: cytosol; EXPRESSED IN: 9 plant structures; EXPRESSED DURING: LP.04 four leaves visible, LP.10 ten leaves visible, LP.08 eight leaves visible; CONTAINS InterPro DOMAIN/s: Winged helix-turn-helix transcription repressor DNA-binding (InterPro:IPR01199…	AT1G21120	0.999975	6.50998e-06	3.83794	663	2047	1490	1754	36	179	186	27	1217.85	1370.82	1033.96	1158.66	27.5841	128.347	146.024	32.4042
protein_coding	jasmonate-zim-domain protein 1	JAZ1 is a nuclear-localized protein involved in jasmonate signaling. JAZ1 transcript levels rise in response to a jasmonate stimulus. JAZ1 can interact with the COI1 F-box subunit of an SCF E3 ubiquitin ligase in a yeast-two-hybrid assay only in the presence of jasmonate-isoleucine (JA-ILE) or coronatine. Application of jasmonate methyl ester to Arabidopsis roots reduces the levels of a JAZ1:GUS …	TIFY10A; CONTAINS InterPro DOMAIN/s: Tify (InterPro:IPR010399), CCT domain-like (InterPro:IPR018467); BEST Arabidopsis thaliana protein match is: TIFY domain/Divergent CCT motif family protein (TAIR:AT1G74950.1); Has 35333 Blast hits to 34131 proteins in 2444 species: Archae - 798; Bacteria - 22429; Metazoa - 974; Fungi - 991; Plants - 531; Viruses - 0; Other Eukaryotes - 9610 (source: NCBI BLink…	AT1G19180	0.999975	6.55639e-06	2.66119	519	1054	807	1222	170	178	167	75	953.364	705.884	560.051	807.263	129.886	127.63	131.117	89.834
protein_coding	O-methyltransferase family protein	NA	O-methyltransferase family protein; FUNCTIONS IN: methyltransferase activity, O-methyltransferase activity, protein dimerization activity; LOCATED IN: cytosol; EXPRESSED IN: stem, cotyledon, hypocotyl, root, leaf; EXPRESSED DURING: LP.04 four leaves visible; CONTAINS InterPro DOMAIN/s: Winged helix-turn-helix transcription repressor DNA-binding (InterPro:IPR011991), Plant methyltransferase dimeri…	AT1G21100	0.999975	6.60277e-06	3.11678	186	465	410	428	24	90	55	12	341.732	311.475	284.586	282.805	18.4227	64.5816	43.2494	14.4574
protein_coding	CBL-interacting protein kinase 15	Encodes a CBL-interacting serine/threonine protein kinase, also has similarities to SOS2 kinase.	CBL-interacting protein kinase 15 (CIPK15); CONTAINS InterPro DOMAIN/s: Protein kinase, ATP binding site (InterPro:IPR017441), Serine/threonine-protein kinase domain (InterPro:IPR002290), Serine/threonine-protein kinase-like domain (InterPro:IPR017442), Serine/threonine-protein kinase, active site (InterPro:IPR008271), Protein kinase-like domain (InterPro:IPR011009), NAF domain (InterPro:IPR00404…	AT5G01810	0.999974	6.64967e-06	-2.53254	18	34	34	41	192	167	203	161	33.1612	22.8672	23.6915	27.1816	146.682	119.749	159.361	192.729
protein_coding	Transmembrane proteins 14C	NA	Transmembrane proteins 14C; CONTAINS InterPro DOMAIN/s: Uncharacterised protein family UPF0136, Transmembrane (InterPro:IPR005349); BEST Arabidopsis thaliana protein match is: Transmembrane proteins 14C (TAIR:AT1G50740.1); Has 449 Blast hits to 449 proteins in 111 species: Archae - 0; Bacteria - 35; Metazoa - 208; Fungi - 10; Plants - 185; Viruses - 0; Other Eukaryotes - 11 (source: NCBI BLink).	AT3G20510	0.999974	6.69673e-06	2.48206	190	512	539	463	63	114	80	44	349.079	342.948	374.095	305.924	48.1971	81.7766	62.8628	52.7439
protein_coding	NIM1-interacting 1	NIMIN1 modulates PR gene expression according the following model: NPR1 forms a ternary complex with NIMIN1 and TGA factors upon SAR induction that binds to a positive regulatory cis-element of the PR-1 promoter, termed LS7. This leads to PR-1 gene induction. NIMIN1 decreases transcriptional activation, possibly through its EAR motif, which results in fine-tuning of PR-1 gene expression.	NIM1-interacting 1 (NIMIN1); FUNCTIONS IN: protein binding; INVOLVED IN: regulation of systemic acquired resistance, defense response to bacterium, negative regulation of transcription; LOCATED IN: nucleus; EXPRESSED IN: 20 plant structures; EXPRESSED DURING: 13 growth stages; BEST Arabidopsis thaliana protein match is: systemic acquired resistance (SAR) regulator protein NIMIN-1-related (TAIR:AT…	AT1G02450	0.999974	6.74366e-06	3.94017	12	26	19	17	0	2	3	0	22.1408	17.5102	13.2835	11.3289	0.1	1.53292	2.45361	0.1
protein_coding	Disease resistance protein (TIR-NBS-LRR class) family	NA	Disease resistance protein (TIR-NBS-LRR class) family; FUNCTIONS IN: transmembrane receptor activity, nucleoside-triphosphatase activity, nucleotide binding, ATP binding; INVOLVED IN: signal transduction, apoptosis, defense response, innate immune response; LOCATED IN: intrinsic to membrane; EXPRESSED IN: 7 plant structures; EXPRESSED DURING: 7 growth stages; CONTAINS InterPro DOMAIN/s: ATPase, A…	AT1G63750	0.999974	6.79147e-06	2.48301	14	37	34	36	6	6	6	3	25.8143	24.8761	23.6915	23.879	4.68068	4.39877	4.80721	3.68936
protein_coding	jasmonate-zim-domain protein 5	NA	jasmonate-zim-domain protein 5 (JAZ5); CONTAINS InterPro DOMAIN/s: Tify (InterPro:IPR010399), CCT domain-like (InterPro:IPR018467); BEST Arabidopsis thaliana protein match is: jasmonate-zim-domain protein 6 (TAIR:AT1G72450.1); Has 301 Blast hits to 296 proteins in 28 species: Archae - 0; Bacteria - 0; Metazoa - 0; Fungi - 0; Plants - 301; Viruses - 0; Other Eukaryotes - 0 (source: NCBI BLink).	AT1G17380	0.999974	6.83943e-06	3.41472	17	34	17	43	3	2	3	2	31.3245	22.8672	11.8958	28.5026	2.39034	1.53292	2.45361	2.49291
protein_coding	Protein kinase superfamily protein	NA	Protein kinase superfamily protein; FUNCTIONS IN: protein serine/threonine kinase activity, protein kinase activity, kinase activity, ATP binding; INVOLVED IN: protein amino acid phosphorylation; LOCATED IN: cellular_component unknown; EXPRESSED IN: 23 plant structures; EXPRESSED DURING: 13 growth stages; CONTAINS InterPro DOMAIN/s: Protein kinase, ATP binding site (InterPro:IPR017441), Protein k…	AT1G16670	0.999973	6.88788e-06	2.21887	39	106	84	108	14	20	27	10	71.7326	71.0802	58.3849	71.4369	10.7883	14.4292	21.2825	12.0645
protein_coding	S-locus lectin protein kinase family protein	NA	S-locus lectin protein kinase family protein; FUNCTIONS IN: in 6 functions; INVOLVED IN: protein amino acid phosphorylation, recognition of pollen; LOCATED IN: endomembrane system; EXPRESSED IN: 20 plant structures; EXPRESSED DURING: 11 growth stages; CONTAINS InterPro DOMAIN/s: Curculin-like (mannose-binding) lectin (InterPro:IPR001480), Apple-like (InterPro:IPR003609), PAN-2 domain (InterPro:IP…	AT1G61420	0.999973	6.93616e-06	2.50225	34	56	46	64	8	13	13	4	62.5489	37.599	32.0179	42.3737	6.20757	9.414	10.299	4.88581
protein_coding	PLATZ transcription factor family protein	NA	PLATZ transcription factor family protein; CONTAINS InterPro DOMAIN/s: Protein of unknown function DUF597 (InterPro:IPR006734); BEST Arabidopsis thaliana protein match is: PLATZ transcription factor family protein (TAIR:AT1G21000.1); Has 398 Blast hits to 398 proteins in 26 species: Archae - 0; Bacteria - 0; Metazoa - 0; Fungi - 0; Plants - 398; Viruses - 0; Other Eukaryotes - 0 (source: NCBI BLi…	AT1G43000	0.999973	6.98541e-06	6.46472	5	16	15	7	0	0	0	0	9.28366	10.814	10.508	4.72368	0.1	0.1	0.1	0.1
protein_coding	botrytis-induced kinase1	Encodes a plasma membrane-localized ser/thr protein kinase that is a crucial component of host response signaling required to activate the resistance responses to Botrytis and A. brassicicola infection. It is likely a negative regulator of salicylic acid accumulation and basal defense against virulent bacterial pathogens.	botrytis-induced kinase1 (BIK1); FUNCTIONS IN: kinase activity; INVOLVED IN: protein amino acid autophosphorylation, defense response to fungus, N-terminal protein myristoylation, response to fungus; LOCATED IN: nucleolus, nucleus, plasma membrane, cytoplasm; EXPRESSED IN: 22 plant structures; EXPRESSED DURING: 13 growth stages; CONTAINS InterPro DOMAIN/s: Protein kinase, ATP binding site (InterP…	AT2G39660	0.999972	7.08732e-06	2.17267	111	331	235	333	54	71	62	32	203.977	221.746	163.159	220.055	41.3261	50.9688	48.7412	38.3865
protein_coding	Plant protein of unknown function (DUF868)	NA	Plant protein of unknown function (DUF868); FUNCTIONS IN: molecular_function unknown; INVOLVED IN: biological_process unknown; LOCATED IN: plasma membrane; EXPRESSED IN: 22 plant structures; EXPRESSED DURING: 13 growth stages; CONTAINS InterPro DOMAIN/s: Protein of unknown function DUF868, plant (InterPro:IPR008586); BEST Arabidopsis thaliana protein match is: Plant protein of unknown function (D…	AT5G11000	0.999972	7.13814e-06	2.35013	105	254	249	292	43	33	64	30	192.957	170.185	172.873	192.974	32.9282	23.7432	50.3103	35.9936
protein_coding	Haloacid dehalogenase-like hydrolase (HAD) superfamily protein	NA	Haloacid dehalogenase-like hydrolase (HAD) superfamily protein; FUNCTIONS IN: hydrolase activity, catalytic activity; INVOLVED IN: metabolic process; LOCATED IN: cellular_component unknown; EXPRESSED IN: 24 plant structures; EXPRESSED DURING: 15 growth stages; CONTAINS InterPro DOMAIN/s: Haloacid dehalogenase-like hydrolase (InterPro:IPR005834), Pyrimidine 5-nucleotidase (InterPro:IPR010237), HAD…	AT5G02230	0.999972	7.18881e-06	3.31754	22	46	24	54	4	7	2	2	40.5081	30.9027	16.7528	35.7684	3.15379	5.11523	1.66907	2.49291
protein_coding	methionine sulfoxide reductase B9	NA	methionine sulfoxide reductase B9 (MSRB9); FUNCTIONS IN: peptide-methionine-(S)-S-oxide reductase activity; INVOLVED IN: oxidation reduction; LOCATED IN: cytosol; EXPRESSED IN: 18 plant structures; EXPRESSED DURING: 12 growth stages; CONTAINS InterPro DOMAIN/s: Methionine sulphoxide reductase B (InterPro:IPR002579), Mss4-like (InterPro:IPR011057); BEST Arabidopsis thaliana protein match is: methi…	AT4G21850	0.999971	7.24054e-06	3.35163	184	365	291	246	35	53	17	12	338.059	244.513	202.015	162.589	26.8206	38.0725	13.4371	14.4574
protein_coding	plant intracellular ras group-related LRR 1	Encodes PIRL1, a member of the Plant Intracellular Ras-group-related LRRs (Leucine rich repeat proteins). PIRLs are a distinct, plant-specific class of intracellular LRRs that likely mediate protein interactions, possibly in the context of signal transduction. PIRL1 (AT5G05850) and PIRL9 (AT3G11330) are genetically redundant and are required for differentiation of microspores into pollen.	plant intracellular ras group-related LRR 1 (PIRL1); INVOLVED IN: microgametogenesis, pollen development; EXPRESSED IN: 22 plant structures; EXPRESSED DURING: 12 growth stages; CONTAINS InterPro DOMAIN/s: Leucine-rich repeat, typical subtype (InterPro:IPR003591), Leucine-rich repeat (InterPro:IPR001611); BEST Arabidopsis thaliana protein match is: plant intracellular ras group-related LRR 9 (TAIR…	AT5G05850	0.999971	7.29233e-06	2.92127	16	37	44	45	4	7	7	1	29.4877	24.8761	30.6302	29.8237	3.15379	5.11523	5.59175	1.29645
protein_coding	P-loop containing nucleoside triphosphate hydrolases superfamily protein	NA	P-loop containing nucleoside triphosphate hydrolases superfamily protein; FUNCTIONS IN: nucleoside-triphosphatase activity, ATPase activity, nucleotide binding, ATP binding; LOCATED IN: endomembrane system; EXPRESSED IN: 9 plant structures; EXPRESSED DURING: 4 anthesis, petal differentiation and expansion stage; CONTAINS InterPro DOMAIN/s: ATPase, AAA-type, core (InterPro:IPR003959), ATPase, AAA+…	AT5G57480	0.999971	7.34456e-06	2.58595	91	201	144	182	39	35	13	18	167.243	134.695	100.017	120.316	29.8744	25.1762	10.299	21.6361
protein_coding	Core-2/I-branching beta-1,6-N-acetylglucosaminyltransferase family protein	NA	Core-2/I-branching beta-1,6-N-acetylglucosaminyltransferase family protein; FUNCTIONS IN: molecular_function unknown; INVOLVED IN: biological_process unknown; LOCATED IN: endomembrane system; EXPRESSED IN: 24 plant structures; EXPRESSED DURING: 14 growth stages; CONTAINS InterPro DOMAIN/s: Core-2/I-Branching enzyme (InterPro:IPR021141); BEST Arabidopsis thaliana protein match is: Core-2/I-branchi…	AT3G52060	0.999971	7.39667e-06	-3.82505	1	11	8	9	101	64	108	76	1.93673	7.46587	5.65094	6.04474	77.2081	45.9535	84.8298	91.0304
protein_coding	cytochrome P450, family 707, subfamily A, polypeptide 3	Encodes a protein with ABA 8'-hydroxylase activity; involved in ABA catabolism. Mutant analyses show that disruption in the gene results in more drought tolerance whereas overexpression results in increased transpiration rate and reduced drought tolerance. Gene involved in postgermination growth. Plant P450 CYP707A3, ABA 8'-hydroxylase, binds enantioselectively (+)-ABA but not (-)-ABA, whereas th…	cytochrome P450, family 707, subfamily A, polypeptide 3 (CYP707A3); FUNCTIONS IN: oxygen binding, (+)-abscisic acid 8'-hydroxylase activity; INVOLVED IN: in 8 processes; LOCATED IN: endomembrane system; EXPRESSED IN: 25 plant structures; EXPRESSED DURING: 12 growth stages; CONTAINS InterPro DOMAIN/s: Cytochrome P450 (InterPro:IPR001128), Cytochrome P450, E-class, group I (InterPro:IPR002401), Cyt…	AT5G45340	0.99997	7.50177e-06	4.01344	17	54	16	49	3	2	2	1	31.3245	36.2597	11.2019	32.4658	2.39034	1.53292	1.66907	1.29645
protein_coding	Polynucleotidyl transferase, ribonuclease H-like superfamily protein	NA	Polynucleotidyl transferase, ribonuclease H-like superfamily protein; FUNCTIONS IN: ribonuclease activity, nucleic acid binding; INVOLVED IN: RNA modification; LOCATED IN: nucleus; EXPRESSED IN: 21 plant structures; EXPRESSED DURING: 11 growth stages; CONTAINS InterPro DOMAIN/s: Ribonuclease CAF1 (InterPro:IPR006941), Polynucleotidyl transferase, ribonuclease H fold (InterPro:IPR012337); BEST Ara…	AT5G22250	0.99997	7.55534e-06	2.33178	34	99	101	150	19	21	16	14	62.5489	66.3928	70.1806	99.179	14.6055	15.1457	12.6526	16.8503
protein_coding	VQ motif-containing protein	NA	VQ motif-containing protein; CONTAINS InterPro DOMAIN/s: VQ (InterPro:IPR008889); BEST Arabidopsis thaliana protein match is: VQ motif-containing protein (TAIR:AT2G35230.1); Has 1807 Blast hits to 1807 proteins in 277 species: Archae - 0; Bacteria - 0; Metazoa - 736; Fungi - 347; Plants - 385; Viruses - 0; Other Eukaryotes - 339 (source: NCBI BLink).	AT5G46780	0.99997	7.60876e-06	1.60497	87	216	175	221	60	65	59	41	159.896	144.739	121.527	146.076	45.9068	46.67	46.3876	49.1546
protein_coding	Sec1/munc18-like (SM) proteins superfamily	encodes a Sec1 protein and expressed throughout the plant. physically interacts with Syntaxin1 and is required for cytokinesis.	keule (KEU); FUNCTIONS IN: protein transporter activity; INVOLVED IN: protein secretion, cytokinesis; LOCATED IN: cytosol, peripheral to membrane of membrane fraction, plasma membrane, vacuole; EXPRESSED IN: 25 plant structures; EXPRESSED DURING: 15 growth stages; CONTAINS InterPro DOMAIN/s: Sec1-like protein (InterPro:IPR001619); BEST Arabidopsis thaliana protein match is: Sec1/munc18-like (SM) …	AT1G12360	0.999969	7.66347e-06	2.12493	80	248	191	221	41	52	50	23	147.039	166.167	132.629	146.076	31.4013	37.356	39.3268	27.6184
protein_coding	Methyltransferase-related protein	NA	Methyltransferase-related protein; FUNCTIONS IN: molecular_function unknown; INVOLVED IN: biological_process unknown; LOCATED IN: endomembrane system; EXPRESSED IN: 24 plant structures; EXPRESSED DURING: 15 growth stages; BEST Arabidopsis thaliana protein match is: unknown protein (TAIR:AT5G14602.1); Has 1807 Blast hits to 1807 proteins in 277 species: Archae - 0; Bacteria - 0; Metazoa - 736; Fun…	AT5G18150	0.999969	7.71906e-06	2.74808	153	366	354	546	56	71	60	23	281.12	245.183	245.729	360.747	42.853	50.9688	47.1721	27.6184
protein_coding	NA	NA	BEST Arabidopsis thaliana protein match is: glycine-rich protein (TAIR:AT5G28630.1); Has 1536 Blast hits to 1202 proteins in 136 species: Archae - 0; Bacteria - 8; Metazoa - 888; Fungi - 120; Plants - 71; Viruses - 39; Other Eukaryotes - 410 (source: NCBI BLink).	AT5G28610	0.999969	7.7747e-06	4.30632	61	168	58	204	1	10	6	6	112.141	112.597	40.3443	134.847	0.863447	7.26462	4.80721	7.27872
protein_coding	NA	NA	FUNCTIONS IN: molecular_function unknown; INVOLVED IN: biological_process unknown; LOCATED IN: plasma membrane; EXPRESSED IN: 23 plant structures; EXPRESSED DURING: 13 growth stages; BEST Arabidopsis thaliana protein match is: hydroxyproline-rich glycoprotein family protein (TAIR:AT3G26910.2); Has 1497 Blast hits to 1191 proteins in 214 species: Archae - 4; Bacteria - 102; Metazoa - 485; Fungi - …	AT5G41100	0.999968	7.8303e-06	2.70022	23	90	65	87	10	12	13	4	42.3449	60.3662	45.2014	57.5658	7.73447	8.69754	10.299	4.88581
protein_coding	Hs1pro-1 protein	NA	Hs1pro-1 protein; CONTAINS InterPro DOMAIN/s: Hs1pro-1, C-terminal (InterPro:IPR009743), Hs1pro-1, N-terminal (InterPro:IPR009869); BEST Arabidopsis thaliana protein match is: ortholog of sugar beet HS1 PRO-1 2 (TAIR:AT2G40000.1); Has 60 Blast hits to 60 proteins in 17 species: Archae - 0; Bacteria - 0; Metazoa - 0; Fungi - 0; Plants - 60; Viruses - 0; Other Eukaryotes - 0 (source: NCBI BLink).	AT3G55840	0.999968	7.88585e-06	3.32848	14	62	33	52	4	7	2	2	25.8143	41.6167	22.9976	34.4474	3.15379	5.11523	1.66907	2.49291
protein_coding	FAD-binding Berberine family protein	NA	FAD-binding Berberine family protein; FUNCTIONS IN: electron carrier activity, oxidoreductase activity, FAD binding, catalytic activity; LOCATED IN: endomembrane system; EXPRESSED IN: stem, hypocotyl, root, stamen; EXPRESSED DURING: 4 anthesis; CONTAINS InterPro DOMAIN/s: FAD-binding, type 2 (InterPro:IPR016166), Berberine/berberine-like (InterPro:IPR012951), FAD linked oxidase, N-terminal (Inter…	AT1G30700	0.999968	7.94122e-06	3.25677	744	1777	2451	1990	207	275	171	78	1366.63	1190.02	1700.77	1314.55	158.133	197.127	134.256	93.4233
protein_coding	NDR1/HIN1-like 25	NDR1/HIN1-like protein, expression induced during incompatible response to a pathogen, expression is at least partly dependent on the salicylic acid signaling pathway	NDR1/HIN1-like 25 (NHL25); FUNCTIONS IN: molecular_function unknown; INVOLVED IN: defense response, incompatible interaction, salicylic acid mediated signaling pathway; LOCATED IN: cellular_component unknown; CONTAINS InterPro DOMAIN/s: Late embryogenesis abundant protein, group 2 (InterPro:IPR004864); BEST Arabidopsis thaliana protein match is: Late embryogenesis abundant (LEA) hydroxyproline-ri…	AT5G36970	0.999968	7.99687e-06	5.62161	12	12	17	55	0	0	0	1	22.1408	8.1355	11.8958	36.429	0.1	0.1	0.1	1.29645
protein_coding	plastid movement impaired 2	Involved in chloroplast avoidance movement under intermediate and high light intensities	plastid movement impaired 2 (PMI2); FUNCTIONS IN: molecular_function unknown; INVOLVED IN: response to blue light, N-terminal protein myristoylation, chloroplast avoidance movement; LOCATED IN: plasma membrane; EXPRESSED IN: 17 plant structures; EXPRESSED DURING: 9 growth stages; BEST Arabidopsis thaliana protein match is: unknown protein (TAIR:AT5G37840.1); Has 100 Blast hits to 100 proteins in …	AT1G66480	0.999968	8.05233e-06	3.39227	34	115	94	78	4	15	10	2	62.5489	77.1068	65.3236	51.6211	3.15379	10.8469	7.94535	2.49291
protein_coding	Pectinacetylesterase family protein	NA	Pectinacetylesterase family protein; FUNCTIONS IN: molecular_function unknown; INVOLVED IN: biological_process unknown; LOCATED IN: cellular_component unknown; CONTAINS InterPro DOMAIN/s: Pectinacetylesterase (InterPro:IPR004963); BEST Arabidopsis thaliana protein match is: Pectinacetylesterase family protein (TAIR:AT3G09410.1); Has 559 Blast hits to 551 proteins in 94 species: Archae - 2; Bacter…	AT3G09405	0.999967	8.16553e-06	2.39748	40	96	69	108	9	26	14	10	73.5693	64.384	47.9769	71.4369	6.97102	18.728	11.0835	12.0645
protein_coding	NA	NA	unknown protein; BEST Arabidopsis thaliana protein match is: unknown protein (TAIR:AT1G64080.1); Has 1807 Blast hits to 1807 proteins in 277 species: Archae - 0; Bacteria - 0; Metazoa - 736; Fungi - 347; Plants - 385; Viruses - 0; Other Eukaryotes - 339 (source: NCBI BLink).	AT5G52870	0.999966	8.22429e-06	2.51433	18	42	39	53	9	9	4	4	33.1612	28.2242	27.1608	35.1079	6.97102	6.54816	3.23814	4.88581
protein_coding	UDP-glucosyl transferase 73D1	NA	UDP-glucosyl transferase 73D1 (UGT73D1); FUNCTIONS IN: transferase activity, transferring hexosyl groups, UDP-glycosyltransferase activity; INVOLVED IN: metabolic process; LOCATED IN: endomembrane system; EXPRESSED IN: stem, sepal, stamen; EXPRESSED DURING: 4 anthesis; CONTAINS InterPro DOMAIN/s: UDP-glucuronosyl/UDP-glucosyltransferase (InterPro:IPR002213); BEST Arabidopsis thaliana protein matc…	AT3G53150	0.999966	8.28294e-06	3.6942	7	18	17	22	0	0	0	3	12.9571	12.1532	11.8958	14.6316	0.1	0.1	0.1	3.68936
protein_coding	soluble N-ethylmaleimide-sensitive factor adaptor protein 33	membrane localized t-SNARE SNAP25 homologue, probably involved in cytokinesis and cell plate formation	soluble N-ethylmaleimide-sensitive factor adaptor protein 33 (SNAP33); FUNCTIONS IN: protein binding, SNAP receptor activity; INVOLVED IN: vesicle-mediated transport, response to other organism, cellular membrane fusion, response to mechanical stimulus, cytokinesis by cell plate formation; LOCATED IN: integral to membrane of membrane fraction, plasma membrane, chloroplast, cell plate; EXPRESSED I…	AT5G61210	0.999966	8.34183e-06	2.54681	507	1190	1121	1191	142	256	204	93	931.324	796.953	777.926	786.787	108.509	183.514	160.145	111.37
protein_coding	Histone H3 K4-specific methyltransferase SET7/9 family protein	NA	Histone H3 K4-specific methyltransferase SET7/9 family protein; CONTAINS InterPro DOMAIN/s: MORN motif (InterPro:IPR003409); BEST Arabidopsis thaliana protein match is: Histone H3 K4-specific methyltransferase SET7/9 family protein (TAIR:AT1G77660.1); Has 24355 Blast hits to 6247 proteins in 541 species: Archae - 0; Bacteria - 3533; Metazoa - 3700; Fungi - 215; Plants - 2241; Viruses - 0; Other E…	AT1G21920	0.999965	8.40178e-06	-3.07518	4	8	11	18	73	82	79	82	7.44693	5.457	7.73254	11.9895	55.8316	58.8499	62.0783	98.2091
protein_coding	NAD(P)-binding Rossmann-fold superfamily protein	NA	NAD(P)-binding Rossmann-fold superfamily protein; FUNCTIONS IN: coenzyme binding, UDP-glucose 4-epimerase activity, binding, catalytic activity; INVOLVED IN: galactose metabolic process, cellular metabolic process, nucleotide-sugar metabolic process, metabolic process; EXPRESSED IN: 18 plant structures; EXPRESSED DURING: 9 growth stages; CONTAINS InterPro DOMAIN/s: NAD-dependent epimerase/dehydra…	AT4G20460	0.999965	8.46242e-06	3.36503	35	95	118	72	11	11	3	5	64.3856	63.7143	81.9764	47.6579	8.49791	7.98108	2.45361	6.08226
protein_coding	MATE efflux family protein	Encodes an orphan multidrug and toxin extrusion transporter. Essential component of salicylic acid-dependent signaling for disease resistance. Member of the MATE-transporter family. Expression induced by salicylic acid. Mutants are salicylic acid-deficient.	ENHANCED DISEASE SUSCEPTIBILITY 5 (EDS5); FUNCTIONS IN: antiporter activity, drug transmembrane transporter activity, transporter activity; INVOLVED IN: salicylic acid biosynthetic process, negative regulation of defense response, defense response, response to nematode; LOCATED IN: mitochondrion, plastid, membrane; EXPRESSED IN: 23 plant structures; EXPRESSED DURING: 10 growth stages; CONTAINS In…	AT4G39030	0.999964	8.58628e-06	2.93986	19	102	96	84	8	11	10	6	34.9979	68.4017	66.7113	55.5842	6.20757	7.98108	7.94535	7.27872
protein_coding	Integrase-type DNA-binding superfamily protein	encodes a member of the ERF (ethylene response factor) subfamily B-4 of ERF/AP2 transcription factor family. The protein contains one AP2 domain. There are 7 members in this subfamily.	Integrase-type DNA-binding superfamily protein; CONTAINS InterPro DOMAIN/s: DNA-binding, integrase-type (InterPro:IPR016177), Pathogenesis-related transcriptional factor/ERF, DNA-binding (InterPro:IPR001471); BEST Arabidopsis thaliana protein match is: Integrase-type DNA-binding superfamily protein (TAIR:AT5G61890.1).	AT2G33710	0.999964	8.64872e-06	3.43308	16	41	22	43	3	6	3	0	29.4877	27.5546	15.3651	28.5026	2.39034	4.39877	2.45361	0.1
protein_coding	ATP-dependent protease La (LON) domain protein	NA	ATP-dependent protease La (LON) domain protein; FUNCTIONS IN: ATP-dependent peptidase activity; INVOLVED IN: proteolysis; LOCATED IN: chloroplast; EXPRESSED IN: 19 plant structures; EXPRESSED DURING: 11 growth stages; CONTAINS InterPro DOMAIN/s: Peptidase S16, lon N-terminal (InterPro:IPR003111); BEST Arabidopsis thaliana protein match is: ATP-dependent protease La (LON) domain protein (TAIR:AT1G…	AT1G75460	0.999964	8.71115e-06	-2.82242	12	54	30	53	226	251	277	200	22.1408	36.2597	20.916	35.1079	172.639	179.932	217.416	239.391
protein_coding	vesicle-associated membrane protein 723	member of VAMP72 Gene Family	vesicle-associated membrane protein 723 (VAMP723); FUNCTIONS IN: molecular_function unknown; INVOLVED IN: transport, vesicle-mediated transport; LOCATED IN: endoplasmic reticulum, membrane; CONTAINS InterPro DOMAIN/s: Longin (InterPro:IPR010908), Longin-like (InterPro:IPR011012), Synaptobrevin (InterPro:IPR001388); BEST Arabidopsis thaliana protein match is: synaptobrevin-related protein 1 (TAIR:…	AT2G33110	0.999963	8.7739e-06	2.64078	32	99	110	111	10	14	21	8	58.8755	66.3928	76.4254	73.4184	7.73447	10.1305	16.5752	9.67162
protein_coding	Integrase-type DNA-binding superfamily protein	encodes a member of the ERF (ethylene response factor) subfamily B-3 of ERF/AP2 transcription factor family. The protein contains one AP2 domain. There are 18 members in this subfamily including ATERF-1, ATERF-2, AND ATERF-5.	Integrase-type DNA-binding superfamily protein; CONTAINS InterPro DOMAIN/s: DNA-binding, integrase-type (InterPro:IPR016177), Pathogenesis-related transcriptional factor/ERF, DNA-binding (InterPro:IPR001471); BEST Arabidopsis thaliana protein match is: Integrase-type DNA-binding superfamily protein (TAIR:AT5G61590.1); Has 5961 Blast hits to 5673 proteins in 249 species: Archae - 0; Bacteria - 0; …	AT5G07580	0.999963	8.83744e-06	-2.88509	2	10	14	11	58	68	66	50	3.77347	6.79625	9.81415	7.36579	44.3799	48.8194	51.8793	59.9226
protein_coding	Sec1/munc18-like (SM) proteins superfamily	member of KEULE Gene Family	SEC1B; FUNCTIONS IN: protein transporter activity; INVOLVED IN: protein secretion, vesicle-mediated transport, vesicle docking involved in exocytosis; LOCATED IN: plasma membrane; EXPRESSED IN: 25 plant structures; EXPRESSED DURING: 15 growth stages; CONTAINS InterPro DOMAIN/s: Sec1-like protein (InterPro:IPR001619); BEST Arabidopsis thaliana protein match is: Sec1/munc18-like (SM) proteins super…	AT4G12120	0.999963	8.90092e-06	2.68039	26	85	69	83	11	17	10	3	47.8551	57.0181	47.9769	54.9237	8.49791	12.2798	7.94535	3.68936
protein_coding	KNOTTED1-like homeobox gene 4	A member of Class II KN1-like homeodomain transcription factors (together with KNAT3 and KNAT5), with greatest homology to the maize knox1 homeobox protein. Expression regulated by light. Detected in all tissues examined, but most prominent in leaves and young siliques. Transient expression of GFP translational fusion protein suggests bipartite localization in nucleus and cytoplasm. KNAT4 promote…	KNOTTED1-like homeobox gene 4 (KNAT4); FUNCTIONS IN: transcription activator activity, sequence-specific DNA binding transcription factor activity; INVOLVED IN: response to light stimulus; LOCATED IN: cytosol, nucleus, cytoplasm; EXPRESSED IN: 30 plant structures; EXPRESSED DURING: 14 growth stages; CONTAINS InterPro DOMAIN/s: ELK (InterPro:IPR005539), KNOX1 (InterPro:IPR005540), Homeobox (InterP…	AT5G11060	0.999963	8.96416e-06	-3.06506	3	17	8	20	92	108	77	78	5.6102	11.4836	5.65094	13.3105	70.3371	77.4779	60.5092	93.4233
protein_coding	basic helix-loop-helix (bHLH) DNA-binding superfamily protein	NA	basic helix-loop-helix (bHLH) DNA-binding superfamily protein; BEST Arabidopsis thaliana protein match is: basic helix-loop-helix (bHLH) DNA-binding superfamily protein (TAIR:AT1G51140.1); Has 35333 Blast hits to 34131 proteins in 2444 species: Archae - 798; Bacteria - 22429; Metazoa - 974; Fungi - 991; Plants - 531; Viruses - 0; Other Eukaryotes - 9610 (source: NCBI BLink).	AT2G42280	0.999963	9.02713e-06	-2.34058	11	31	28	28	129	129	114	101	20.3041	20.8584	19.5283	18.5947	98.5846	92.5236	89.537	120.942
protein_coding	NAC (No Apical Meristem) domain transcriptional regulator superfamily protein	NA	NAC (No Apical Meristem) domain transcriptional regulator superfamily protein; CONTAINS InterPro DOMAIN/s: No apical meristem (NAM) protein (InterPro:IPR003441); BEST Arabidopsis thaliana protein match is: NAC domain containing protein 42 (TAIR:AT2G43000.1); Has 2920 Blast hits to 2915 proteins in 75 species: Archae - 0; Bacteria - 0; Metazoa - 0; Fungi - 0; Plants - 2920; Viruses - 0; Other Euka…	AT3G12910	0.999962	9.15408e-06	4.53124	22	47	13	67	1	1	3	1	40.5081	31.5724	9.12028	44.3553	0.863447	0.816462	2.45361	1.29645
protein_coding	Integrin-linked protein kinase family	NA	Integrin-linked protein kinase family; FUNCTIONS IN: protein serine/threonine/tyrosine kinase activity, kinase activity; INVOLVED IN: regulation of signal transduction, protein amino acid phosphorylation; LOCATED IN: nucleus, cytoplasm; EXPRESSED IN: 25 plant structures; EXPRESSED DURING: 14 growth stages; CONTAINS InterPro DOMAIN/s: Protein kinase, catalytic domain (InterPro:IPR000719), Integrin…	AT4G18950	0.999962	9.21731e-06	2.64017	285	594	691	688	77	134	116	43	523.569	397.857	479.563	454.542	58.8854	96.1059	91.1061	51.5475
protein_coding	Cysteine/Histidine-rich C1 domain family protein	NA	Cysteine/Histidine-rich C1 domain family protein; FUNCTIONS IN: zinc ion binding; LOCATED IN: chloroplast; EXPRESSED IN: 12 plant structures; EXPRESSED DURING: 9 growth stages; CONTAINS InterPro DOMAIN/s: DC1 (InterPro:IPR004146), Zinc finger, ZZ-type (InterPro:IPR000433), C1-like (InterPro:IPR011424); BEST Arabidopsis thaliana protein match is: Cysteine/Histidine-rich C1 domain family protein (T…	AT2G27660	0.999962	9.28029e-06	2.57361	263	706	382	682	70	132	91	51	483.161	472.855	265.157	450.579	53.5413	94.6729	71.4927	61.1191
protein_coding	UDP-glucosyl transferase 73B5	NA	UDP-glucosyl transferase 73B5 (UGT73B5); FUNCTIONS IN: quercetin 3-O-glucosyltransferase activity, UDP-glycosyltransferase activity, UDP-glucosyltransferase activity, transferase activity, transferring glycosyl groups; INVOLVED IN: response to other organism; LOCATED IN: endomembrane system; EXPRESSED IN: 9 plant structures; EXPRESSED DURING: L mature pollen stage, M germinated pollen stage, LP.0…	AT2G15480	0.999962	9.34317e-06	2.2181	54	119	86	152	23	28	14	20	99.2836	79.7853	59.7726	100.5	17.6593	20.1609	11.0835	24.0291
protein_coding	NA	NA	unknown protein; FUNCTIONS IN: molecular_function unknown; INVOLVED IN: biological_process unknown; LOCATED IN: cellular_component unknown; Has 30201 Blast hits to 17322 proteins in 780 species: Archae - 12; Bacteria - 1396; Metazoa - 17338; Fungi - 3422; Plants - 5037; Viruses - 0; Other Eukaryotes - 2996 (source: NCBI BLink).	AT2G41342	0.999962	9.46904e-06	4.19214	6	13	11	10	1	1	0	0	11.1204	8.80512	7.73254	6.70526	0.863447	0.816462	0.1	0.1
protein_coding	MAC/Perforin domain-containing protein	This gene is predicted to encode a protein involved in negatively regulating salicylic acid-related defense responses and cell death programs. nsl1 mutants develop necrotic lesions spontaneously and show other features of a defense response, such as higher levels of SA and disease resistance-related transcripts, in the absence of a biotic stimulus. The NSL1 protein is predicted to have a MACPF do…	necrotic spotted lesions 1 (NSL1); CONTAINS InterPro DOMAIN/s: Membrane attack complex component/perforin (MACPF) domain (InterPro:IPR020864); BEST Arabidopsis thaliana protein match is: MAC/Perforin domain-containing protein (TAIR:AT4G24290.2); Has 203 Blast hits to 202 proteins in 18 species: Archae - 0; Bacteria - 0; Metazoa - 1; Fungi - 0; Plants - 202; Viruses - 0; Other Eukaryotes - 0 (sour…	AT1G28380	0.999962	9.53186e-06	2.75158	113	395	288	416	48	57	51	19	207.651	264.602	199.934	274.879	36.7454	40.9383	40.1113	22.8326
protein_coding	NA	NA	unknown protein; FUNCTIONS IN: molecular_function unknown; INVOLVED IN: biological_process unknown; LOCATED IN: membrane; EXPRESSED IN: 16 plant structures; EXPRESSED DURING: 9 growth stages; CONTAINS InterPro DOMAIN/s: Protein of unknown function DUF975 (InterPro:IPR010380); BEST Arabidopsis thaliana protein match is: unknown protein (TAIR:AT2G18680.1); Has 186 Blast hits to 184 proteins in 18 s…	AT2G18690	0.999962	9.59472e-06	2.62927	2294	4784	5781	5724	692	1126	751	446	4213.57	3203.58	4011.35	3780.95	528.405	806.836	589.286	533.718
protein_coding	Ankyrin repeat family protein	NA	Ankyrin repeat family protein; CONTAINS InterPro DOMAIN/s: Ankyrin repeat-containing domain (InterPro:IPR020683), Ankyrin repeat (InterPro:IPR002110); BEST Arabidopsis thaliana protein match is: Ankyrin repeat family protein (TAIR:AT4G03440.1); Has 22492 Blast hits to 11630 proteins in 488 species: Archae - 24; Bacteria - 1675; Metazoa - 12211; Fungi - 1719; Plants - 2554; Viruses - 43; Other Euk…	AT4G03450	0.999962	9.65769e-06	2.9518	46	117	77	82	5	22	10	6	84.5897	78.4461	53.5278	54.2632	3.91723	15.8622	7.94535	7.27872
protein_coding	XB3 ortholog 4 in Arabidopsis thaliana	NA	XB3 ortholog 4 in Arabidopsis thaliana (XBAT34); FUNCTIONS IN: zinc ion binding; EXPRESSED IN: 22 plant structures; EXPRESSED DURING: 13 growth stages; CONTAINS InterPro DOMAIN/s: Zinc finger, RING-type (InterPro:IPR001841), Ankyrin repeat-containing domain (InterPro:IPR020683), Ankyrin repeat (InterPro:IPR002110); BEST Arabidopsis thaliana protein match is: XB3 ortholog 5 in Arabidopsis thaliana…	AT4G14365	0.999961	9.72054e-06	3.06157	451	1266	1010	1400	88	171	181	53	828.467	847.845	700.906	924.837	67.2833	122.615	142.101	63.512
protein_coding	extra-large GTP-binding protein 3	Encodes XLG3 (extra-large G protein 3) that shows significant similarity to the G protein alpha subunit in its C terminal region. Involved in the regulation of root morphological and growth responses.	extra-large GTP-binding protein 3 (XLG3); FUNCTIONS IN: signal transducer activity, guanyl nucleotide binding; INVOLVED IN: in 11 processes; LOCATED IN: nucleus; EXPRESSED IN: 26 plant structures; EXPRESSED DURING: 13 growth stages; CONTAINS InterPro DOMAIN/s: Guanine nucleotide binding protein (G-protein), alpha subunit (InterPro:IPR001019), G protein alpha subunit, helical insertion (InterPro:I…	AT1G31930	0.99996	9.78556e-06	2.74356	117	315	169	321	23	53	42	20	214.998	211.032	117.364	212.129	17.6593	38.0725	33.0505	24.0291
protein_coding	precursor of peptide 1	Encodes a putative 92-aa protein that is the precursor of AtPep1, a 23-aa peptide which activates transcription of the defensive gene defensin (PDF1.2) and activates the synthesis of H2O2, both being components of the innate immune response.	precursor of peptide 1 (PROPEP1); BEST Arabidopsis thaliana protein match is: elicitor peptide 2 precursor (TAIR:AT5G64890.1); Has 30201 Blast hits to 17322 proteins in 780 species: Archae - 12; Bacteria - 1396; Metazoa - 17338; Fungi - 3422; Plants - 5037; Viruses - 0; Other Eukaryotes - 2996 (source: NCBI BLink).	AT5G64900	0.99996	9.85052e-06	5.60632	25	53	137	41	0	2	3	0	46.0183	35.5901	95.1599	27.1816	0.1	1.53292	2.45361	0.1
protein_coding	Adenine nucleotide alpha hydrolases-like superfamily protein	NA	Adenine nucleotide alpha hydrolases-like superfamily protein; FUNCTIONS IN: molecular_function unknown; INVOLVED IN: response to stress; LOCATED IN: vacuole; EXPRESSED IN: 21 plant structures; EXPRESSED DURING: 13 growth stages; CONTAINS InterPro DOMAIN/s: UspA (InterPro:IPR006016), Rossmann-like alpha/beta/alpha sandwich fold (InterPro:IPR014729), Universal stress protein A (InterPro:IPR006015);…	AT3G62550	0.999959	9.91734e-06	-4.12034	7	25	10	11	140	216	379	175	12.9571	16.8406	7.03868	7.36579	106.983	154.856	297.439	209.479
protein_coding	RAB GTPase 11C	Encodes a putative GTP-binding protein. Associates with organelles on a pathway from the Golgi to the plasma membrane in interphase. In dividing cells acts at the cell plate.	RAB GTPase 11C (RAB11c); FUNCTIONS IN: GTP binding; INVOLVED IN: cytokinesis; LOCATED IN: endosome, plasma membrane, cell plate; EXPRESSED IN: 26 plant structures; EXPRESSED DURING: 13 growth stages; CONTAINS InterPro DOMAIN/s: Ras GTPase (InterPro:IPR001806), Small GTP-binding protein (InterPro:IPR005225), Small GTPase (InterPro:IPR020851), Ras (InterPro:IPR013753), Ras small GTPase, Rab type (I…	AT1G09630	0.999959	1.00517e-05	2.57286	69	154	211	153	15	31	33	17	126.835	103.222	146.506	101.161	11.5517	22.3103	25.9897	20.4397
protein_coding	Integrase-type DNA-binding superfamily protein	NA	Integrase-type DNA-binding superfamily protein; FUNCTIONS IN: DNA binding, sequence-specific DNA binding transcription factor activity; INVOLVED IN: regulation of transcription, DNA-dependent; LOCATED IN: nucleus; EXPRESSED IN: 22 plant structures; EXPRESSED DURING: 13 growth stages; CONTAINS InterPro DOMAIN/s: DNA-binding, integrase-type (InterPro:IPR016177), Pathogenesis-related transcriptional…	AT1G22190	0.999958	1.01203e-05	-3.37966	1	6	4	12	40	60	56	49	1.93673	4.11775	2.87547	8.02632	30.6379	43.0877	44.034	58.7262
protein_coding	Cystatin/monellin superfamily protein	NA	Cystatin/monellin superfamily protein; FUNCTIONS IN: cysteine-type endopeptidase inhibitor activity; INVOLVED IN: biological_process unknown; LOCATED IN: cell wall; EXPRESSED IN: 24 plant structures; EXPRESSED DURING: 15 growth stages; CONTAINS InterPro DOMAIN/s: Proteinase inhibitor I25, cystatin (InterPro:IPR000010), Proteinase inhibitor I25, cystatin, conserved region (InterPro:IPR020381); BES…	AT5G47550	0.999958	1.01888e-05	-2.86382	2	8	5	7	35	49	36	31	3.77347	5.457	3.56934	4.72368	26.8206	35.2066	28.3433	37.19
protein_coding	RING/FYVE/PHD zinc finger superfamily protein	NA	RING/FYVE/PHD zinc finger superfamily protein; CONTAINS InterPro DOMAIN/s: Protein of unknown function DUF3675 (InterPro:IPR022143), Zinc finger, C3HC4 RING-type (InterPro:IPR018957), Zinc finger, RING-CH-type (InterPro:IPR011016); BEST Arabidopsis thaliana protein match is: RING/FYVE/PHD zinc finger superfamily protein (TAIR:AT2G02960.3); Has 1793 Blast hits to 1789 proteins in 214 species: Arch…	AT1G14260	0.999958	1.02573e-05	3.81405	21	27	21	24	4	0	2	1	38.6714	18.1799	14.6712	15.9526	3.15379	0.1	1.66907	1.29645
protein_coding	NA	NA	unknown protein; FUNCTIONS IN: molecular_function unknown; INVOLVED IN: biological_process unknown; LOCATED IN: chloroplast thylakoid membrane, chloroplast; EXPRESSED IN: 22 plant structures; EXPRESSED DURING: 13 growth stages; Has 11 Blast hits to 11 proteins in 5 species: Archae - 0; Bacteria - 0; Metazoa - 0; Fungi - 0; Plants - 11; Viruses - 0; Other Eukaryotes - 0 (source: NCBI BLink).	AT2G01870	0.999958	1.03259e-05	-3.80947	1	8	0	4	41	39	52	36	1.93673	5.457	0.1	2.74211	31.4013	28.042	40.8958	43.1723
protein_coding	Uncharacterized conserved protein (DUF2358)	NA	Uncharacterized conserved protein (DUF2358); FUNCTIONS IN: molecular_function unknown; INVOLVED IN: biological_process unknown; LOCATED IN: chloroplast; CONTAINS InterPro DOMAIN/s: Protein of unknown function DUF2358 (InterPro:IPR018790); BEST Arabidopsis thaliana protein match is: Uncharacterized conserved protein (DUF2358) (TAIR:AT1G79510.2); Has 274 Blast hits to 274 proteins in 79 species: Ar…	AT1G16320	0.999958	1.03943e-05	-2.50429	8	21	20	21	94	92	112	81	14.7939	14.1621	13.9774	13.9711	71.864	66.0145	87.9679	97.0127
protein_coding	regulatory components of ABA receptor 3	Encodes RCAR3, a regulatory component of ABA receptor. Interacts with protein phosphatase 2Cs ABI1 and ABI2. Stimulates ABA signaling.	regulatory components of ABA receptor 3 (RCAR3); CONTAINS InterPro DOMAIN/s: Polyketide cyclase/dehydrase (InterPro:IPR019587); BEST Arabidopsis thaliana protein match is: regulatory component of ABA receptor 1 (TAIR:AT1G01360.1); Has 1807 Blast hits to 1807 proteins in 277 species: Archae - 0; Bacteria - 0; Metazoa - 736; Fungi - 347; Plants - 385; Viruses - 0; Other Eukaryotes - 339 (source: NC…	AT5G53160	0.999958	1.04624e-05	-2.62928	11	15	29	17	109	132	120	93	20.3041	10.1444	20.2222	11.3289	83.3157	94.6729	94.2442	111.37
protein_coding	Protein of unknown function (DUF300)	NA	Protein of unknown function (DUF300); INVOLVED IN: biological_process unknown; LOCATED IN: endomembrane system; EXPRESSED IN: 23 plant structures; EXPRESSED DURING: 14 growth stages; CONTAINS InterPro DOMAIN/s: Protein of unknown function DUF300 (InterPro:IPR005178); BEST Arabidopsis thaliana protein match is: Protein of unknown function (DUF300) (TAIR:AT4G21570.1); Has 839 Blast hits to 837 prot…	AT1G11200	0.999957	1.05305e-05	2.33987	84	183	188	176	33	54	21	19	154.386	122.641	130.547	116.353	25.2937	38.7889	16.5752	22.8326
protein_coding	O-methyltransferase family protein	NA	O-methyltransferase family protein; CONTAINS InterPro DOMAIN/s: Winged helix-turn-helix transcription repressor DNA-binding (InterPro:IPR011991), Plant methyltransferase dimerisation (InterPro:IPR012967), O-methyltransferase, family 2 (InterPro:IPR001077), O-methyltransferase, COMT, eukaryota (InterPro:IPR016461); BEST Arabidopsis thaliana protein match is: O-methyltransferase 1 (TAIR:AT5G54160.1…	AT1G33030	0.999957	1.06682e-05	2.22978	44	120	130	143	20	33	15	19	80.9162	80.455	90.3028	94.5553	15.3689	23.7432	11.868	22.8326
protein_coding	extra-large GTP-binding protein 2	NA	extra-large GTP-binding protein 2 (XLG2); FUNCTIONS IN: guanyl nucleotide binding, signal transducer activity; INVOLVED IN: in 7 processes; LOCATED IN: nucleus; EXPRESSED IN: 28 plant structures; EXPRESSED DURING: 13 growth stages; CONTAINS InterPro DOMAIN/s: Guanine nucleotide binding protein (G-protein), alpha subunit (InterPro:IPR001019), G protein alpha subunit, helical insertion (InterPro:IP…	AT4G34390	0.999957	1.07373e-05	3.03433	97	253	129	252	22	43	16	11	178.263	169.515	89.6089	166.553	16.8958	30.9079	12.6526	13.261
protein_coding	phospholipase D gamma 1	phospholipase D (gamma)	phospholipase D gamma 1 (PLDGAMMA1); FUNCTIONS IN: phospholipase D activity, protein binding, phosphatidylinositol-4,5-bisphosphate binding; INVOLVED IN: defense response to bacterium, incompatible interaction, embryo development ending in seed dormancy; LOCATED IN: plasma membrane; EXPRESSED IN: 20 plant structures; EXPRESSED DURING: 12 growth stages; CONTAINS InterPro DOMAIN/s: C2 membrane targ…	AT4G11850	0.999956	1.08771e-05	2.58932	194	565	386	549	52	125	66	38	356.426	378.438	267.933	362.729	39.7992	89.6577	51.8793	45.5652
protein_coding	microtubule-associated protein-related	NA	microtubule-associated protein-related; FUNCTIONS IN: molecular_function unknown; INVOLVED IN: biological_process unknown; LOCATED IN: plasma membrane; EXPRESSED IN: 13 plant structures; EXPRESSED DURING: 6 growth stages; Has 30201 Blast hits to 17322 proteins in 780 species: Archae - 12; Bacteria - 1396; Metazoa - 17338; Fungi - 3422; Plants - 5037; Viruses - 0; Other Eukaryotes - 2996 (source: …	AT4G39320	0.999956	1.0947e-05	3.80454	11	17	16	20	1	4	0	0	20.3041	11.4836	11.2019	13.3105	0.863447	2.96585	0.1	0.1
protein_coding	Protein phosphatase 2C family protein	NA	Protein phosphatase 2C family protein; FUNCTIONS IN: protein serine/threonine phosphatase activity, catalytic activity; INVOLVED IN: biological_process unknown; LOCATED IN: cellular_component unknown; EXPRESSED IN: 22 plant structures; EXPRESSED DURING: 13 growth stages; CONTAINS InterPro DOMAIN/s: Protein phosphatase 2C-related (InterPro:IPR001932), Protein phosphatase 2C (InterPro:IPR015655), P…	AT5G27930	0.999956	1.10167e-05	-4.05757	0	2	1	2	23	18	19	14	0.1	1.43925	0.793868	1.42105	17.6593	12.9963	15.0062	16.8503
protein_coding	NA	NA	unknown protein; BEST Arabidopsis thaliana protein match is: unknown protein (TAIR:AT5G06280.3); Has 24 Blast hits to 24 proteins in 7 species: Archae - 0; Bacteria - 0; Metazoa - 0; Fungi - 0; Plants - 24; Viruses - 0; Other Eukaryotes - 0 (source: NCBI BLink).	AT3G52520	0.999955	1.10872e-05	3.94644	20	37	15	39	2	4	2	0	36.8347	24.8761	10.508	25.8605	1.62689	2.96585	1.66907	0.1
protein_coding	Heavy metal transport/detoxification superfamily protein	NA	Heavy metal transport/detoxification superfamily protein ; FUNCTIONS IN: metal ion binding; INVOLVED IN: metal ion transport; LOCATED IN: endomembrane system; EXPRESSED IN: 6 plant structures; EXPRESSED DURING: 4 anthesis, petal differentiation and expansion stage; CONTAINS InterPro DOMAIN/s: Heavy metal transport/detoxification protein (InterPro:IPR006121), Heavy-metal-associated, conserved site…	AT2G35730	0.999955	1.11585e-05	2.95232	27	72	65	125	6	15	8	6	49.6918	48.313	45.2014	82.6658	4.68068	10.8469	6.37628	7.27872
protein_coding	calmodulin-binding family protein	NA	calmodulin-binding family protein; CONTAINS InterPro DOMAIN/s: IQ calmodulin-binding region (InterPro:IPR000048); BEST Arabidopsis thaliana protein match is: calmodulin-binding family protein (TAIR:AT4G33050.3); Has 390 Blast hits to 271 proteins in 57 species: Archae - 0; Bacteria - 20; Metazoa - 0; Fungi - 100; Plants - 264; Viruses - 0; Other Eukaryotes - 6 (source: NCBI BLink).	AT5G57010	0.999955	1.12296e-05	5.05997	5	43	14	44	0	1	0	1	9.28366	28.8939	9.81415	29.1632	0.1	0.816462	0.1	1.29645
protein_coding	NAD(P)-binding Rossmann-fold superfamily protein	encodes a type-II membrane protein that catalyzes 4-epimerization of UDP-D-Xylose to UDP-L-Arabinose in vitro, the nucleotide sugar used by glycosyltransferases in the arabinosylation of cell wall polysaccharides and wall-resident proteoglycans.	MURUS 4 (MUR4); FUNCTIONS IN: UDP-arabinose 4-epimerase activity, catalytic activity; INVOLVED IN: plant-type cell wall biogenesis, arabinose biosynthetic process, nucleotide-sugar metabolic process; LOCATED IN: Golgi apparatus; EXPRESSED IN: 24 plant structures; EXPRESSED DURING: 15 growth stages; CONTAINS InterPro DOMAIN/s: NAD-dependent epimerase/dehydratase (InterPro:IPR001509), NAD(P)-bindin…	AT1G30620	0.999955	1.13007e-05	2.82118	69	198	161	194	23	46	13	8	126.835	132.686	111.813	128.242	17.6593	33.0572	10.299	9.67162
protein_coding	NA	NA	unknown protein; BEST Arabidopsis thaliana protein match is: unknown protein (TAIR:AT5G01225.1); Has 35333 Blast hits to 34131 proteins in 2444 species: Archae - 798; Bacteria - 22429; Metazoa - 974; Fungi - 991; Plants - 531; Viruses - 0; Other Eukaryotes - 9610 (source: NCBI BLink).	AT3G09032	0.999954	1.13718e-05	3.66124	9	27	14	28	2	1	3	0	16.6306	18.1799	9.81415	18.5947	1.62689	0.816462	2.45361	0.1
protein_coding	NIMA-related kinase 5	Encodes a member of the NIMA-related serine/threonine kinases (Neks) that have been linked to cell-cycle regulation in fungi and mammals. Plant Neks might be involved in plant development processes.	NIMA-related kinase 5 (NEK5); FUNCTIONS IN: protein serine/threonine kinase activity, protein kinase activity, kinase activity, ATP binding; INVOLVED IN: protein amino acid phosphorylation; EXPRESSED IN: 18 plant structures; EXPRESSED DURING: 10 growth stages; CONTAINS InterPro DOMAIN/s: Protein kinase, ATP binding site (InterPro:IPR017441), Serine/threonine-protein kinase domain (InterPro:IPR002…	AT3G20860	0.999954	1.14429e-05	3.04569	16	58	64	55	6	10	3	3	29.4877	38.9382	44.5075	36.429	4.68068	7.26462	2.45361	3.68936
protein_coding	lectin-receptor kinase	member of Receptor kinase-like protein family	lectin-receptor kinase (HLECRK); FUNCTIONS IN: kinase activity; INVOLVED IN: protein amino acid phosphorylation; LOCATED IN: endomembrane system; EXPRESSED IN: 9 plant structures; EXPRESSED DURING: LP.06 six leaves visible, LP.04 four leaves visible, 4 anthesis, LP.10 ten leaves visible, LP.08 eight leaves visible; CONTAINS InterPro DOMAIN/s: Legume lectin, beta chain (InterPro:IPR001220), Protei…	AT3G59700	0.999954	1.15138e-05	2.83372	63	210	186	247	26	33	30	8	115.814	140.721	129.159	163.25	19.9496	23.7432	23.6361	9.67162
protein_coding	Protein of unknown function (DUF1639)	NA	Protein of unknown function (DUF1639); CONTAINS InterPro DOMAIN/s: Protein of unknown function DUF1639 (InterPro:IPR012438); BEST Arabidopsis thaliana protein match is: Protein of unknown function (DUF1639) (TAIR:AT1G68340.1); Has 265 Blast hits to 265 proteins in 16 species: Archae - 0; Bacteria - 0; Metazoa - 1; Fungi - 0; Plants - 264; Viruses - 0; Other Eukaryotes - 0 (source: NCBI BLink).	AT1G25370	0.999953	1.16569e-05	2.40043	29	88	60	100	10	20	14	7	53.3653	59.027	41.7321	66.1526	7.73447	14.4292	11.0835	8.47517
protein_coding	NA	NA	unknown protein; FUNCTIONS IN: molecular_function unknown; INVOLVED IN: biological_process unknown; LOCATED IN: cellular_component unknown; Has 30201 Blast hits to 17322 proteins in 780 species: Archae - 12; Bacteria - 1396; Metazoa - 17338; Fungi - 3422; Plants - 5037; Viruses - 0; Other Eukaryotes - 2996 (source: NCBI BLink).	AT3G15518	0.999953	1.17292e-05	3.94323	260	800	815	741	20	50	89	11	477.651	535.8	565.602	489.55	15.3689	35.9231	69.9236	13.261
other_rna	other RNA	Unknown gene	NA	AT5G37485	0.999953	1.18741e-05	5.31618	7	8	23	15	0	1	0	0	12.9571	5.457	16.059	10.0079	0.1	0.816462	0.1	0.1
protein_coding	HMG (high mobility group) box protein	NA	HMG (high mobility group) box protein; FUNCTIONS IN: sequence-specific DNA binding transcription factor activity; LOCATED IN: nucleus, chloroplast; EXPRESSED IN: 19 plant structures; EXPRESSED DURING: 13 growth stages; CONTAINS InterPro DOMAIN/s: High mobility group, superfamily (InterPro:IPR009071), High mobility group, HMG1/HMG2 (InterPro:IPR000910); BEST Arabidopsis thaliana protein match is: …	AT4G11080	0.999952	1.19469e-05	2.82641	14	48	31	50	3	3	8	4	25.8143	32.242	21.6099	33.1263	2.39034	2.24939	6.37628	4.88581
protein_coding	NA	NA	unknown protein; LOCATED IN: plasma membrane; EXPRESSED IN: 22 plant structures; EXPRESSED DURING: 13 growth stages; BEST Arabidopsis thaliana protein match is: unknown protein (TAIR:AT5G22310.1); Has 22320 Blast hits to 15179 proteins in 1213 species: Archae - 372; Bacteria - 2307; Metazoa - 10906; Fungi - 1700; Plants - 1146; Viruses - 65; Other Eukaryotes - 5824 (source: NCBI BLink).	AT3G11590	0.999952	1.20198e-05	-3.81545	1	1	0	1	14	17	13	14	1.93673	0.769625	0.1	0.760526	10.7883	12.2798	10.299	16.8503
protein_coding	calmodulin-binding family protein	NA	calmodulin-binding family protein; FUNCTIONS IN: calmodulin binding; INVOLVED IN: N-terminal protein myristoylation; EXPRESSED IN: 22 plant structures; EXPRESSED DURING: 13 growth stages; CONTAINS InterPro DOMAIN/s: IQ calmodulin-binding region (InterPro:IPR000048); BEST Arabidopsis thaliana protein match is: calmodulin-binding family protein (TAIR:AT4G33050.3); Has 368 Blast hits to 279 proteins…	AT2G26190	0.999952	1.20928e-05	3.28013	51	141	103	172	9	15	23	2	93.7734	94.5171	71.5684	113.711	6.97102	10.8469	18.1443	2.49291
protein_coding	D-mannose binding lectin protein with Apple-like carbohydrate-binding domain	curculin-like (mannose-binding) lectin family protein, low similarity to ser/thr protein kinase from Zea mays (GI:2598067); contains Pfam lectin (probable mannose binding) domain PF01453 but not the protein kinase domain of the Z. mays protein	D-mannose binding lectin protein with Apple-like carbohydrate-binding domain; FUNCTIONS IN: sugar binding; LOCATED IN: apoplast, cell wall, plasma membrane, plant-type cell wall; EXPRESSED IN: phloem, stem, guard cell, cultured cell, callus; CONTAINS InterPro DOMAIN/s: Curculin-like (mannose-binding) lectin (InterPro:IPR001480), Apple-like (InterPro:IPR003609); BEST Arabidopsis thaliana protein m…	AT1G78850	0.999952	1.21657e-05	2.81226	673	1961	1437	2124	165	356	226	122	1236.22	1313.23	997.188	1403.06	126.069	255.16	177.405	146.067
protein_coding	S-adenosyl-L-methionine-dependent methyltransferases superfamily protein	NA	S-adenosyl-L-methionine-dependent methyltransferases superfamily protein; FUNCTIONS IN: methyltransferase activity; INVOLVED IN: metabolic process; LOCATED IN: cellular_component unknown; EXPRESSED IN: 17 plant structures; EXPRESSED DURING: 9 growth stages; CONTAINS InterPro DOMAIN/s: Methyltransferase type 11 (InterPro:IPR013216); BEST Arabidopsis thaliana protein match is: S-adenosyl-L-methioni…	AT3G54150	0.999951	1.22397e-05	3.76285	348	943	426	987	42	86	64	16	639.283	631.556	295.688	652.04	32.1648	61.7157	50.3103	19.2432
protein_coding	RmlC-like cupins superfamily protein	NA	RmlC-like cupins superfamily protein; FUNCTIONS IN: calmodulin binding; INVOLVED IN: biological_process unknown; LOCATED IN: plasma membrane; EXPRESSED IN: stem, flower; CONTAINS InterPro DOMAIN/s: Pirin, C-terminal (InterPro:IPR008778), Pirin (InterPro:IPR012093), Cupin, RmlC-type (InterPro:IPR011051), Pirin, N-terminal (InterPro:IPR003829); BEST Arabidopsis thaliana protein match is: pirin (TAI…	AT2G43120	0.999951	1.23138e-05	2.38309	75	146	118	138	28	41	21	9	137.855	97.8652	81.9764	91.2526	21.4765	29.4749	16.5752	10.8681
protein_coding	Calcium-binding EF-hand family protein	NA	Calcium-binding EF-hand family protein; FUNCTIONS IN: calcium ion binding; INVOLVED IN: biological_process unknown; LOCATED IN: endomembrane system; CONTAINS InterPro DOMAIN/s: EF-Hand 1, calcium-binding site (InterPro:IPR018247), EF-HAND 2 (InterPro:IPR018249), S100/Calbindin-D9k, conserved site (InterPro:IPR001751), EF-hand-like domain (InterPro:IPR011992), Calcium-binding EF-hand (InterPro:IPR…	AT3G29000	0.999951	1.23884e-05	3.25501	53	189	122	206	9	17	27	5	97.4468	126.659	84.7519	136.168	6.97102	12.2798	21.2825	6.08226
protein_coding	UDP-glucosyl transferase 71B6	Encodes a protein with UDP-glucosyl transferase activity that was shown to preferentially glucosylates abscisic acid (ABA), and not its catabolites. Moreover, UGT71B6 was shown to have a strict preference for the naturally-occurring ABA enantiomer, (+)-ABA, and not its 'unnatural' relative, (-)-ABA. This is in contrast to the other identified UGT genes catalyzing the glucosylation of ABA which we…	UDP-glucosyl transferase 71B6 (UGT71B6); FUNCTIONS IN: UDP-glycosyltransferase activity, transferase activity, transferring glycosyl groups, abscisic acid glucosyltransferase activity; INVOLVED IN: response to salt stress, response to abscisic acid stimulus, response to osmotic stress, abscisic acid catabolic process; LOCATED IN: membrane; EXPRESSED IN: stem, rosette leaf, cultured cell, stamen, …	AT3G21780	0.99995	1.2463e-05	2.08257	52	127	103	134	23	42	20	14	95.6101	85.1423	71.5684	88.6105	17.6593	30.1914	15.7907	16.8503
protein_coding	NA	NA	unknown protein; BEST Arabidopsis thaliana protein match is: unknown protein (TAIR:AT1G28190.1); Has 30201 Blast hits to 17322 proteins in 780 species: Archae - 12; Bacteria - 1396; Metazoa - 17338; Fungi - 3422; Plants - 5037; Viruses - 0; Other Eukaryotes - 2996 (source: NCBI BLink).	AT5G12340	0.99995	1.26128e-05	3.50017	72	124	78	131	19	5	12	3	132.345	83.1335	54.2217	86.629	14.6055	3.68231	9.51442	3.68936
protein_coding	C2 calcium/lipid-binding and GRAM domain containing protein	NA	C2 calcium/lipid-binding and GRAM domain containing protein; CONTAINS InterPro DOMAIN/s: C2 membrane targeting protein (InterPro:IPR018029), C2 calcium/lipid-binding domain, CaLB (InterPro:IPR008973), GRAM (InterPro:IPR004182), C2 region (InterPro:IPR020477), C2 calcium-dependent membrane targeting (InterPro:IPR000008); BEST Arabidopsis thaliana protein match is: C2 calcium/lipid-binding and GRAM…	AT1G03370	0.999949	1.26887e-05	2.21436	61	185	110	206	30	39	32	17	112.141	123.981	76.4254	136.168	23.0034	28.042	25.2051	20.4397
protein_coding	WRKY DNA-binding protein 28	member of WRKY Transcription Factor; Group II-c	WRKY DNA-binding protein 28 (WRKY28); CONTAINS InterPro DOMAIN/s: DNA-binding WRKY (InterPro:IPR003657), Transcription factor, WRKY group IIc (InterPro:IPR017396); BEST Arabidopsis thaliana protein match is: WRKY DNA-binding protein 8 (TAIR:AT5G46350.1); Has 1807 Blast hits to 1807 proteins in 277 species: Archae - 0; Bacteria - 0; Metazoa - 736; Fungi - 347; Plants - 385; Viruses - 0; Other Euka…	AT4G18170	0.999949	1.27649e-05	2.17611	63	104	83	97	25	22	25	11	115.814	69.741	57.691	64.1711	19.1862	15.8622	19.7134	13.261
protein_coding	WRKY DNA-binding protein 11	member of WRKY Transcription Factor; Group II-d; negative regulator of basal resistance to Pseudomonas syringae.	WRKY DNA-binding protein 11 (WRKY11); CONTAINS InterPro DOMAIN/s: DNA-binding WRKY (InterPro:IPR003657), Transcription factor, WRKY, Zn-cluster (InterPro:IPR018872); BEST Arabidopsis thaliana protein match is: WRKY DNA-binding protein 17 (TAIR:AT2G24570.1); Has 3338 Blast hits to 2891 proteins in 186 species: Archae - 0; Bacteria - 0; Metazoa - 0; Fungi - 0; Plants - 3320; Viruses - 0; Other Euka…	AT4G31550	0.999949	1.28409e-05	2.81572	199	426	531	607	55	75	95	26	365.61	285.36	368.544	401.04	42.0896	53.8346	74.6308	31.2078
protein_coding	S-locus lectin protein kinase family protein	NA	S-locus lectin protein kinase family protein; FUNCTIONS IN: protein serine/threonine kinase activity, sugar binding, protein kinase activity, ATP binding; INVOLVED IN: protein amino acid phosphorylation, recognition of pollen; LOCATED IN: endomembrane system; EXPRESSED IN: 19 plant structures; EXPRESSED DURING: 13 growth stages; CONTAINS InterPro DOMAIN/s: Curculin-like (mannose-binding) lectin (…	AT2G19130	0.999947	1.29996e-05	2.59351	68	155	82	132	24	26	19	8	124.998	103.892	56.9971	87.2895	18.4227	18.728	15.0062	9.67162
protein_coding	UDP-glucosyl transferase 88A1	NA	UDP-glucosyl transferase 88A1 (UGT88A1); FUNCTIONS IN: in 6 functions; INVOLVED IN: metabolic process; LOCATED IN: cellular_component unknown; EXPRESSED IN: 22 plant structures; EXPRESSED DURING: 13 growth stages; CONTAINS InterPro DOMAIN/s: UDP-glucuronosyl/UDP-glucosyltransferase (InterPro:IPR002213); BEST Arabidopsis thaliana protein match is: UDP-glucosyl transferase 72B3 (TAIR:AT1G01420.1); …	AT3G16520	0.999946	1.3081e-05	-3.34648	4	13	4	11	90	64	78	78	7.44693	8.80512	2.87547	7.36579	68.8102	45.9535	61.2937	93.4233
protein_coding	FAD/NAD(P)-binding oxidoreductase family protein	Encodes CTF2B.	CTF2B; FUNCTIONS IN: monooxygenase activity; INVOLVED IN: oxidation reduction; LOCATED IN: mitochondrion; EXPRESSED IN: pollen tube; CONTAINS InterPro DOMAIN/s: Monooxygenase, FAD-binding (InterPro:IPR002938); BEST Arabidopsis thaliana protein match is: FAD/NAD(P)-binding oxidoreductase family protein (TAIR:AT2G35660.1); Has 10342 Blast hits to 10313 proteins in 1526 species: Archae - 25; Bacteri…	AT2G29720	0.999946	1.32432e-05	3.16812	226	478	238	438	30	81	30	23	415.202	320.181	165.241	289.411	23.0034	58.1334	23.6361	27.6184
protein_coding	lipoxygenase 3	Lipoxygenase	lipoxygenase 3 (LOX3); FUNCTIONS IN: oxidoreductase activity, acting on single donors with incorporation of molecular oxygen, incorporation of two atoms of oxygen, lipoxygenase activity, iron ion binding, metal ion binding; INVOLVED IN: growth, response to fungus, jasmonic acid biosynthetic process, response to wounding, defense response; LOCATED IN: chloroplast; EXPRESSED IN: 22 plant structures…	AT1G17420	0.999945	1.33256e-05	2.37722	33	139	93	102	18	20	11	15	60.7122	93.1778	64.6297	67.4737	13.842	14.4292	8.72989	18.0468
protein_coding	SKP1/ASK1-interacting protein 2	Encodes an SKP1 interacting partner (SKIP2).Encodes an F-box protein. Based on genetic analysis appears to be functionally redundant with VFB1,2, and 3. When expression of all 4 genes is reduced plants show defects in growth and reduced expression of auxin response genes.	SKP1/ASK1-interacting protein 2 (SKIP2); FUNCTIONS IN: ubiquitin-protein ligase activity; INVOLVED IN: N-terminal protein myristoylation; LOCATED IN: cytoplasm; EXPRESSED IN: 25 plant structures; EXPRESSED DURING: 14 growth stages; CONTAINS InterPro DOMAIN/s: F-box domain, cyclin-like (InterPro:IPR001810), F-box domain, Skp2-like (InterPro:IPR022364); BEST Arabidopsis thaliana protein match is: V…	AT5G67250	0.999944	1.3409e-05	1.82989	41	114	103	133	26	32	20	24	75.406	76.4372	71.5684	87.95	19.9496	23.0268	15.7907	28.8149
protein_coding	rhamnogalacturonan xylosyltransferase 2	Encodes a protein with UDP-xylose-dependent xylosyltransferase activity, which transfers Xyl onto L-fucose and (albeit less efficiently) L-arabinose. The linkage to L-fucose was shown to be preferentially to the <i>O</i>-4 position. Analysis of mutant containing T-DNA insertion in this gene indicate that the RGXT2 protein might be involved in the synthesis of the &alpha;-D-Xyl-(1,3)-&alpha;-L-Fuc…	rhamnogalacturonan xylosyltransferase 2 (RGXT2); CONTAINS InterPro DOMAIN/s: Reticulon (InterPro:IPR003388), Nucleotide-diphospho-sugar transferase, predicted (InterPro:IPR005069); BEST Arabidopsis thaliana protein match is: rhamnogalacturonan xylosyltransferase 1 (TAIR:AT4G01770.1); Has 310 Blast hits to 306 proteins in 29 species: Archae - 0; Bacteria - 0; Metazoa - 2; Fungi - 0; Plants - 281; …	AT4G01750	0.999944	1.35751e-05	2.73342	192	476	490	516	44	83	102	25	352.753	318.841	340.095	340.932	33.6917	59.5663	80.1226	30.0113
protein_coding	receptor-like protein kinase-related family protein	NA	receptor-like protein kinase-related family protein; FUNCTIONS IN: molecular_function unknown; INVOLVED IN: response to karrikin; LOCATED IN: endomembrane system; EXPRESSED IN: 21 plant structures; EXPRESSED DURING: 13 growth stages; CONTAINS InterPro DOMAIN/s: Protein of unknown function DUF26 (InterPro:IPR002902); BEST Arabidopsis thaliana protein match is: Receptor-like protein kinase-related …	AT5G48540	0.999944	1.36582e-05	3.20195	580	1597	1343	1461	100	276	140	45	1065.41	1069.49	931.964	965.129	76.4447	197.843	109.935	53.9404
protein_coding	RING/U-box superfamily protein	NA	RING/U-box superfamily protein; FUNCTIONS IN: zinc ion binding; INVOLVED IN: N-terminal protein myristoylation; CONTAINS InterPro DOMAIN/s: Zinc finger, RING-type (InterPro:IPR001841); BEST Arabidopsis thaliana protein match is: RING/U-box superfamily protein (TAIR:AT3G06140.1); Has 1807 Blast hits to 1807 proteins in 277 species: Archae - 0; Bacteria - 0; Metazoa - 736; Fungi - 347; Plants - 385…	AT5G19080	0.999943	1.37416e-05	1.98426	26	62	65	72	12	19	17	8	47.8551	41.6167	45.2014	47.6579	9.26136	13.7128	13.4371	9.67162
protein_coding	Chitinase family protein	NA	Chitinase family protein; FUNCTIONS IN: chitinase activity; INVOLVED IN: cell wall macromolecule catabolic process; LOCATED IN: endomembrane system; EXPRESSED IN: 22 plant structures; EXPRESSED DURING: 13 growth stages; CONTAINS InterPro DOMAIN/s: Glycoside hydrolase, family 19, catalytic (InterPro:IPR000726); BEST Arabidopsis thaliana protein match is: Chitinase family protein (TAIR:AT2G43590.1).	AT3G47540	0.999943	1.38253e-05	2.79442	38	112	112	134	18	22	13	4	69.8958	75.098	77.8132	88.6105	13.842	15.8622	10.299	4.88581
protein_coding	AGC (cAMP-dependent, cGMP-dependent and protein kinase C) kinase family protein	Arabidopsis protein kinase	AGC2-1; FUNCTIONS IN: kinase activity; INVOLVED IN: protein amino acid phosphorylation; LOCATED IN: cellular_component unknown; EXPRESSED IN: hypocotyl, root, stamen, pollen tube; EXPRESSED DURING: 4 anthesis, petal differentiation and expansion stage; CONTAINS InterPro DOMAIN/s: Protein kinase, catalytic domain (InterPro:IPR000719), Serine/threonine-protein kinase domain (InterPro:IPR002290), Se…	AT3G25250	0.999943	1.39089e-05	5.56361	10	20	5	26	0	1	0	0	18.4673	13.4925	3.56934	17.2737	0.1	0.816462	0.1	0.1
protein_coding	FAD-dependent oxidoreductase family protein	NA	FAD-dependent oxidoreductase family protein; FUNCTIONS IN: sarcosine oxidase activity; INVOLVED IN: tetrahydrofolate metabolic process, oxidation reduction; LOCATED IN: cellular_component unknown; EXPRESSED IN: 23 plant structures; EXPRESSED DURING: 13 growth stages; CONTAINS InterPro DOMAIN/s: FAD dependent oxidoreductase (InterPro:IPR006076), Sarcosine oxidase, monomeric (InterPro:IPR006281); H…	AT2G24580	0.999943	1.39922e-05	-2.90733	3	12	5	5	49	47	46	40	5.6102	8.1355	3.56934	3.40263	37.5089	33.7737	36.1886	47.9581
protein_coding	myb domain protein 122	Encodes a putative transcription factor, member of the R2R3 factor gene family (MYB122).	myb domain protein 122 (MYB122); CONTAINS InterPro DOMAIN/s: SANT, DNA-binding (InterPro:IPR001005), Homeodomain-like (InterPro:IPR009057), Myb, DNA-binding (InterPro:IPR014778), HTH transcriptional regulator, Myb-type, DNA-binding (InterPro:IPR017930), Homeodomain-related (InterPro:IPR012287), Myb transcription factor (InterPro:IPR015495); BEST Arabidopsis thaliana protein match is: myb domain p…	AT1G74080	0.999942	1.41614e-05	2.98458	16	49	33	47	5	7	7	0	29.4877	32.9116	22.9976	31.1447	3.91723	5.11523	5.59175	0.1
protein_coding	cytochrome P450, family 71, subfamily A, polypeptide 13	putative cytochrome P450	cytochrome P450, family 71, subfamily A, polypeptide 13 (CYP71A13); CONTAINS InterPro DOMAIN/s: Cytochrome P450 (InterPro:IPR001128), Cytochrome P450, E-class, group I (InterPro:IPR002401), Cytochrome P450, conserved site (InterPro:IPR017972); BEST Arabidopsis thaliana protein match is: cytochrome P450, family 71, subfamily A, polypeptide 12 (TAIR:AT2G30750.1); Has 35333 Blast hits to 34131 prote…	AT2G30770	0.999942	1.42463e-05	6.22091	5	15	9	6	0	0	0	0	9.28366	10.1444	6.34481	4.06316	0.1	0.1	0.1	0.1
protein_coding	calmodulin-domain protein kinase 7	calmodulin-domain protein kinase CDPK isoform 7 (CPK7)	calmodulin-domain protein kinase 7 (CPK7); FUNCTIONS IN: in 6 functions; INVOLVED IN: protein amino acid phosphorylation; LOCATED IN: plasma membrane; EXPRESSED IN: 23 plant structures; EXPRESSED DURING: 13 growth stages; CONTAINS InterPro DOMAIN/s: EF-Hand 1, calcium-binding site (InterPro:IPR018247), Serine/threonine-protein kinase domain (InterPro:IPR002290), Calcium-binding EF-hand (InterPro:…	AT5G12480	0.999941	1.4332e-05	2.35648	68	233	162	242	35	50	24	22	124.998	156.123	112.507	159.947	26.8206	35.9231	18.9288	26.422
protein_coding	calmodulin-binding family protein	NA	embryo sac development arrest 39 (EDA39); FUNCTIONS IN: calmodulin binding; INVOLVED IN: polar nucleus fusion, response to chitin; LOCATED IN: cellular_component unknown; EXPRESSED IN: 22 plant structures; EXPRESSED DURING: 13 growth stages; CONTAINS InterPro DOMAIN/s: IQ calmodulin-binding region (InterPro:IPR000048); BEST Arabidopsis thaliana protein match is: calmodulin-binding family protein …	AT4G33050	0.999941	1.44174e-05	3.36111	1308	2959	3090	3238	185	308	441	113	2402.55	1981.52	2144.15	2138.88	141.338	220.77	346.08	135.299
protein_coding	NAC (No Apical Meristem) domain transcriptional regulator superfamily protein	induced by wounding, belongs to a large family of putative transcriptional activators with NAC domain.	ATAF2; CONTAINS InterPro DOMAIN/s: No apical meristem (NAM) protein (InterPro:IPR003441); BEST Arabidopsis thaliana protein match is: NAC domain containing protein 102 (TAIR:AT5G63790.1); Has 30201 Blast hits to 17322 proteins in 780 species: Archae - 12; Bacteria - 1396; Metazoa - 17338; Fungi - 3422; Plants - 5037; Viruses - 0; Other Eukaryotes - 2996 (source: NCBI BLink).	AT5G08790	0.99994	1.45043e-05	2.05286	113	200	208	253	64	40	48	35	207.651	134.025	144.424	167.213	48.9606	28.7585	37.7577	41.9758
protein_coding	alpha/beta-Hydrolases superfamily protein	NA	alpha/beta-Hydrolases superfamily protein; FUNCTIONS IN: triglyceride lipase activity; INVOLVED IN: lipid metabolic process; EXPRESSED IN: root; CONTAINS InterPro DOMAIN/s: Lipase, class 3 (InterPro:IPR002921); BEST Arabidopsis thaliana protein match is: alpha/beta-Hydrolases superfamily protein (TAIR:AT1G06800.1); Has 1971 Blast hits to 1966 proteins in 378 species: Archae - 0; Bacteria - 534; M…	AT1G30370	0.99994	1.45919e-05	3.21477	19	69	53	70	7	3	11	1	34.9979	46.3041	36.875	46.3368	5.44413	2.24939	8.72989	1.29645
protein_coding	thioredoxin H-type 9	Associated to plasma membrane. Moves cell to cell, suggesting a role in intercellular communication.	thioredoxin H-type 9 (TH9); INVOLVED IN: cell communication; LOCATED IN: cytosol, nucleus, plasma membrane, plastid; EXPRESSED IN: 26 plant structures; EXPRESSED DURING: 15 growth stages; CONTAINS InterPro DOMAIN/s: Thioredoxin fold (InterPro:IPR012335), Thioredoxin, core (InterPro:IPR015467), Thioredoxin domain (InterPro:IPR013766), Thioredoxin, conserved site (InterPro:IPR017937), Thioredoxin-l…	AT3G08710	0.999939	1.46795e-05	2.24455	114	370	262	327	52	85	51	33	209.488	247.861	181.893	216.092	39.7992	60.9992	40.1113	39.5829
protein_coding	HCP-like superfamily protein with MYND-type zinc finger	NA	HCP-like superfamily protein with MYND-type zinc finger; FUNCTIONS IN: binding, zinc ion binding; INVOLVED IN: biological_process unknown; LOCATED IN: cellular_component unknown; EXPRESSED IN: 23 plant structures; EXPRESSED DURING: 15 growth stages; CONTAINS InterPro DOMAIN/s: Zinc finger, MYND-type (InterPro:IPR002893), Tetratricopeptide-like helical (InterPro:IPR011990), Sel1-like (InterPro:IPR…	AT5G50450	0.999939	1.47669e-05	-3.07965	4	9	16	15	68	120	104	62	7.44693	6.12662	11.2019	10.0079	52.0144	86.0754	81.6917	74.2801
protein_coding	NA	NA	unknown protein; FUNCTIONS IN: molecular_function unknown; INVOLVED IN: biological_process unknown; LOCATED IN: mitochondrion; EXPRESSED IN: 22 plant structures; EXPRESSED DURING: 13 growth stages; BEST Arabidopsis thaliana protein match is: unknown protein (TAIR:AT2G18210.1); Has 50 Blast hits to 50 proteins in 7 species: Archae - 0; Bacteria - 0; Metazoa - 0; Fungi - 0; Plants - 50; Viruses - 0…	AT4G36500	0.999938	1.48557e-05	3.30331	376	806	663	1113	58	80	139	29	690.712	539.817	460.134	735.266	44.3799	57.4169	109.15	34.7971
protein_coding	BAK1-interacting receptor-like kinase 1	Encodes a BAK1-interacting receptor-like kinase named BIR1. Negatively regulates multiple plant resistance signaling pathways, one of which is the SOBIR1(AT2G31880)-dependent pathway.	BAK1-interacting receptor-like kinase 1 (BIR1); FUNCTIONS IN: protein kinase activity; INVOLVED IN: negative regulation of defense response; LOCATED IN: plasma membrane; EXPRESSED IN: 23 plant structures; EXPRESSED DURING: 13 growth stages; CONTAINS InterPro DOMAIN/s: Protein kinase, catalytic domain (InterPro:IPR000719), Leucine-rich repeat-containing N-terminal domain, type 2 (InterPro:IPR01321…	AT5G48380	0.999938	1.49442e-05	2.38468	176	534	434	542	77	124	79	39	323.365	357.68	301.239	358.105	58.8854	88.9413	62.0783	46.7617
protein_coding	allene oxide cyclase 3	Encodes allene oxide cyclase, one of the enzymes involved in jasmonic acid biosynthesis. One of four genes in Arabidopsis that encode this enzyme. mRNA expression is upregulated in senescing leaves. Note: Nomenclature for Arabidopsis allene oxide cyclase 3 (AOC3, AT3G25780) gene is based on Stenzel et al. 2003 Plant Molecular Biology 51:895-911. AOC3 (AT3G25780) is also referred to as AOC2 in He …	allene oxide cyclase 3 (AOC3); FUNCTIONS IN: allene-oxide cyclase activity; INVOLVED IN: response to salt stress, response to fungus, jasmonic acid biosynthetic process; LOCATED IN: plasma membrane, membrane; EXPRESSED IN: 20 plant structures; EXPRESSED DURING: 14 growth stages; CONTAINS InterPro DOMAIN/s: Allene oxide cyclase (InterPro:IPR009410); BEST Arabidopsis thaliana protein match is: alle…	AT3G25780	0.999938	1.50331e-05	2.89873	37	82	48	76	10	17	5	3	68.0591	55.0092	33.4056	50.3	7.73447	12.2798	4.02268	3.68936
protein_coding	Protein phosphatase 2A regulatory B subunit family protein	Encodes protein phosphatase 2A (PP2A) B'zeta subunit. Targeted to mitochondria.	Protein phosphatase 2A regulatory B subunit family protein; FUNCTIONS IN: protein phosphatase type 2A regulator activity; INVOLVED IN: signal transduction; LOCATED IN: mitochondrion, protein phosphatase type 2A complex; EXPRESSED IN: 22 plant structures; EXPRESSED DURING: 14 growth stages; CONTAINS InterPro DOMAIN/s: Protein phosphatase 2A, regulatory B subunit, B56 (InterPro:IPR002554); BEST Ara…	AT3G21650	0.999938	1.5122e-05	2.27705	21	61	48	60	10	8	15	5	38.6714	40.9471	33.4056	39.7316	7.73447	5.83169	11.868	6.08226
protein_coding	Integrase-type DNA-binding superfamily protein	Encodes a putative transcription factor containing an AP2 domain. Is a member of the ERF (ethylene response factor) subfamily B-4 of ERF/AP2 transcription factor family. Expressed in response to ABA, osmotic stress, sugar stress and drought. Mutants are hypersensitive to these stresses. May be involved in regulation of ABA mediated stress response.	ABA REPRESSOR1 (ABR1); CONTAINS InterPro DOMAIN/s: DNA-binding, integrase-type (InterPro:IPR016177), Pathogenesis-related transcriptional factor/ERF, DNA-binding (InterPro:IPR001471); BEST Arabidopsis thaliana protein match is: Integrase-type DNA-binding superfamily protein (TAIR:AT5G61890.1); Has 1807 Blast hits to 1807 proteins in 277 species: Archae - 0; Bacteria - 0; Metazoa - 736; Fungi - 34…	AT5G64750	0.999938	1.5211e-05	2.4589	66	102	147	111	17	32	14	16	121.324	68.4017	102.099	73.4184	13.0786	23.0268	11.0835	19.2432
protein_coding	Protein kinase superfamily protein	plant-type connexin (gap junction-type protein), a component of plasmodesmata	CONNEXIN 32; FUNCTIONS IN: protein serine/threonine kinase activity, protein kinase activity, kinase activity, ATP binding; INVOLVED IN: protein amino acid phosphorylation; EXPRESSED IN: 22 plant structures; EXPRESSED DURING: 13 growth stages; CONTAINS InterPro DOMAIN/s: Protein kinase, ATP binding site (InterPro:IPR017441), Serine/threonine-protein kinase domain (InterPro:IPR002290), Serine-thre…	AT4G35600	0.999937	1.53889e-05	2.21043	26	74	70	88	19	11	12	10	47.8551	49.6522	48.6707	58.2263	14.6055	7.98108	9.51442	12.0645
protein_coding	Eukaryotic aspartyl protease family protein	NA	Eukaryotic aspartyl protease family protein; FUNCTIONS IN: aspartic-type endopeptidase activity; INVOLVED IN: proteolysis; LOCATED IN: endomembrane system; EXPRESSED IN: 22 plant structures; EXPRESSED DURING: 13 growth stages; CONTAINS InterPro DOMAIN/s: Peptidase aspartic (InterPro:IPR021109), Peptidase aspartic, catalytic (InterPro:IPR009007), Peptidase A1 (InterPro:IPR001461); BEST Arabidopsis…	AT1G66180	0.999937	1.55678e-05	-3.50536	0	2	6	5	30	31	31	29	0.1	1.43925	4.26321	3.40263	23.0034	22.3103	24.4206	34.7971
protein_coding	mitogen-activated protein kinase 16	member of MAP Kinase	mitogen-activated protein kinase 16 (MPK16); FUNCTIONS IN: MAP kinase activity; INVOLVED IN: signal transduction; LOCATED IN: plasma membrane, vacuole; EXPRESSED IN: 22 plant structures; EXPRESSED DURING: 13 growth stages; CONTAINS InterPro DOMAIN/s: Protein kinase, ATP binding site (InterPro:IPR017441), MAP kinase, conserved site (InterPro:IPR003527), Protein kinase, catalytic domain (InterPro:I…	AT5G19010	0.999937	1.56571e-05	-2.62055	4	12	6	11	45	57	59	38	7.44693	8.1355	4.26321	7.36579	34.4551	40.9383	46.3876	45.5652
protein_coding	Plant-specific GATA-type zinc finger transcription factor family protein	Encodes a protein containing a GATA type zinc finger domain that is expressed in the embryo axis and involved in germination. Mutants have a reduced rate of germination even when stratified.	BLUE MICROPYLAR END 3 (BME3); CONTAINS InterPro DOMAIN/s: Zinc finger, NHR/GATA-type (InterPro:IPR013088), Transcription factor, GATA, plant (InterPro:IPR016679), Zinc finger, GATA-type (InterPro:IPR000679); BEST Arabidopsis thaliana protein match is: GATA transcription factor 11 (TAIR:AT1G08010.2); Has 1480 Blast hits to 1450 proteins in 168 species: Archae - 0; Bacteria - 0; Metazoa - 58; Fungi…	AT3G54810	0.999936	1.57468e-05	2.2136	50	141	156	180	34	22	28	21	91.9366	94.5171	108.343	118.995	26.0572	15.8622	22.067	25.2255
protein_coding	NA	NA	unknown protein; Has 53 Blast hits to 53 proteins in 9 species: Archae - 0; Bacteria - 0; Metazoa - 1; Fungi - 0; Plants - 52; Viruses - 0; Other Eukaryotes - 0 (source: NCBI BLink).	AT1G08180	0.999936	1.58373e-05	-4.22635	0	1	0	3	20	17	19	12	0.1	0.769625	0.1	2.08158	15.3689	12.2798	15.0062	14.4574
protein_coding	cytochrome P450, family 71, subfamily B, polypeptide 4	cytochrome P450 monooxygenase	cytochrome P450, family 71, subfamily B, polypeptide 4 (CYP71B4); FUNCTIONS IN: electron carrier activity, monooxygenase activity, iron ion binding, oxygen binding, heme binding; INVOLVED IN: oxidation reduction; LOCATED IN: endomembrane system; EXPRESSED IN: 11 plant structures; EXPRESSED DURING: 9 growth stages; CONTAINS InterPro DOMAIN/s: Cytochrome P450 (InterPro:IPR001128), Cytochrome P450, …	AT3G26280	0.999934	1.59297e-05	-3.10628	1	18	16	14	78	95	92	82	1.93673	12.1532	11.2019	9.34737	59.6488	68.1639	72.2772	98.2091
protein_coding	Cytochrome b561/ferric reductase transmembrane protein family	NA	Cytochrome b561/ferric reductase transmembrane protein family; LOCATED IN: endomembrane system, integral to membrane; EXPRESSED IN: 16 plant structures; EXPRESSED DURING: 7 growth stages; CONTAINS InterPro DOMAIN/s: Cytochrome b561, eukaryote (InterPro:IPR004877), Cytochrome b561/ferric reductase transmembrane (InterPro:IPR006593); BEST Arabidopsis thaliana protein match is: Cytochrome b561/ferri…	AT1G14730	0.999934	1.6022e-05	3.39798	13	35	63	34	2	3	4	3	23.9775	23.5369	43.8137	22.5579	1.62689	2.24939	3.23814	3.68936
protein_coding	NA	NA	unknown protein; LOCATED IN: cellular_component unknown; BEST Arabidopsis thaliana protein match is: unknown protein (TAIR:AT5G23490.1); Has 30201 Blast hits to 17322 proteins in 780 species: Archae - 12; Bacteria - 1396; Metazoa - 17338; Fungi - 3422; Plants - 5037; Viruses - 0; Other Eukaryotes - 2996 (source: NCBI BLink).	AT5G23510	0.999934	1.61142e-05	2.43455	234	612	586	672	94	144	108	44	429.895	409.91	406.706	443.974	71.864	103.27	84.8298	52.7439
protein_coding	Cyclin-dependent kinase inhibitor family protein	Encodes a cyclin-dependent kinase inhibitor protein that functions as a negative regulator of cell division and promoter of endoreduplication. A member of seven KRP genes found in Arabidopsis thaliana. Differential expression patterns for distinct KRPs were revealed by in situ hybridization. Both SKP2b and RKP appear to be involved in the degradation of KRP1.	ICK1; CONTAINS InterPro DOMAIN/s: Cyclin-dependent kinase inhibitor (InterPro:IPR003175), Cyclin-dependent kinase inhibitor, plant (InterPro:IPR016701); BEST Arabidopsis thaliana protein match is: KIP-related protein 2 (TAIR:AT3G50630.1); Has 507 Blast hits to 479 proteins in 88 species: Archae - 0; Bacteria - 19; Metazoa - 119; Fungi - 13; Plants - 208; Viruses - 0; Other Eukaryotes - 148 (sourc…	AT2G23430	0.999934	1.62066e-05	-3.32518	1	10	3	12	65	63	49	47	1.93673	6.79625	2.1816	8.02632	49.724	45.2371	38.5422	56.3333
protein_coding	Protein kinase superfamily protein	NA	Protein kinase superfamily protein; FUNCTIONS IN: protein serine/threonine kinase activity, protein kinase activity, kinase activity, ATP binding; INVOLVED IN: protein amino acid phosphorylation; LOCATED IN: chloroplast; EXPRESSED IN: 22 plant structures; EXPRESSED DURING: 13 growth stages; CONTAINS InterPro DOMAIN/s: Protein kinase, ATP binding site (InterPro:IPR017441), Serine/threonine-protein…	AT2G17220	0.999934	1.62988e-05	1.74059	49	113	99	131	37	29	26	22	90.0999	75.7676	68.7929	86.629	28.3475	20.8774	20.4979	26.422
protein_coding	calmodulin 2	Encodes a touch-inducible calmodulin that has higher affinity to kinesin-like calmodulin binding motor protein than CAM4 or CAM6.	calmodulin 2 (CAM2); CONTAINS InterPro DOMAIN/s: EF-Hand 1, calcium-binding site (InterPro:IPR018247), EF-HAND 2 (InterPro:IPR018249), EF-hand-like domain (InterPro:IPR011992), Calcium-binding EF-hand (InterPro:IPR002048), EF-hand (InterPro:IPR018248); BEST Arabidopsis thaliana protein match is: calmodulin 5 (TAIR:AT2G27030.3).	AT2G41110	0.999934	1.6391e-05	2.45417	396	804	1005	924	154	207	122	90	727.446	538.478	697.437	610.426	117.671	148.408	95.8133	107.781
protein_coding	pectin methylesterase 3	encodes a pectin methylesterase, targeted by a cellulose binding protein (CBP) from the parasitic nematode Heterodera schachtii during parasitism.	pectin methylesterase 3 (PME3); FUNCTIONS IN: pectinesterase activity; INVOLVED IN: response to nematode; LOCATED IN: cell wall, apoplast, plasma membrane, cytoplasm; EXPRESSED IN: 23 plant structures; EXPRESSED DURING: 14 growth stages; CONTAINS InterPro DOMAIN/s: Pectinesterase, active site (InterPro:IPR018040), Pectin lyase fold/virulence factor (InterPro:IPR011050), Pectinesterase, catalytic …	AT3G14310	0.999933	1.64836e-05	-2.56837	13	46	19	38	174	176	174	132	23.9775	30.9027	13.2835	25.2	132.94	126.197	136.609	158.032
protein_coding	Pathogenesis-related thaumatin superfamily protein	NA	Pathogenesis-related thaumatin superfamily protein; FUNCTIONS IN: molecular_function unknown; INVOLVED IN: response to other organism; LOCATED IN: endomembrane system; EXPRESSED IN: 22 plant structures; EXPRESSED DURING: 13 growth stages; CONTAINS InterPro DOMAIN/s: Thaumatin, conserved site (InterPro:IPR017949), Thaumatin, pathogenesis-related (InterPro:IPR001938); BEST Arabidopsis thaliana prot…	AT1G75800	0.999933	1.65761e-05	-3.43463	0	7	5	4	44	37	33	29	0.1	4.78737	3.56934	2.74211	33.6917	26.6091	25.9897	34.7971
protein_coding	NAD(P)-binding Rossmann-fold superfamily protein	NA	NAD(P)-binding Rossmann-fold superfamily protein; FUNCTIONS IN: coenzyme binding, binding, cinnamoyl-CoA reductase activity, catalytic activity; INVOLVED IN: lignin biosynthetic process, cellular metabolic process, metabolic process; LOCATED IN: cellular_component unknown; EXPRESSED IN: 22 plant structures; EXPRESSED DURING: 13 growth stages; CONTAINS InterPro DOMAIN/s: NAD-dependent epimerase/de…	AT5G14700	0.999933	1.66686e-05	5.00783	40	129	40	191	1	1	7	2	73.5693	86.4816	27.8547	126.261	0.863447	0.816462	5.59175	2.49291
protein_coding	FAD-binding Berberine family protein	NA	FAD-binding Berberine family protein; FUNCTIONS IN: electron carrier activity, oxidoreductase activity, FAD binding, catalytic activity; LOCATED IN: endomembrane system; EXPRESSED IN: stem, stamen; EXPRESSED DURING: 4 anthesis; CONTAINS InterPro DOMAIN/s: FAD-binding, type 2 (InterPro:IPR016166), Berberine/berberine-like (InterPro:IPR012951), FAD linked oxidase, N-terminal (InterPro:IPR006094); B…	AT1G26420	0.999933	1.68533e-05	2.65689	229	624	642	580	75	144	71	40	420.712	417.946	445.563	383.205	57.3585	103.27	55.802	47.9581
protein_coding	Histone superfamily protein	NA	Histone superfamily protein; FUNCTIONS IN: DNA binding; INVOLVED IN: nucleosome assembly; LOCATED IN: nucleus, nucleosome; EXPRESSED IN: 22 plant structures; EXPRESSED DURING: 13 growth stages; CONTAINS InterPro DOMAIN/s: Histone H2B (InterPro:IPR000558), Histone-fold (InterPro:IPR009072), Histone core (InterPro:IPR007125); BEST Arabidopsis thaliana protein match is: Histone superfamily protein (…	AT2G28720	0.999932	1.70379e-05	-2.57723	8	34	32	24	133	171	145	96	14.7939	22.8672	22.3038	15.9526	101.638	122.615	113.858	114.959
protein_coding	GOLDEN2-like 2	Encodes GLK2, Golden2-like 2, one of a pair of partially redundant nuclear transcription factors that regulate chloroplast development in a cell-autonomous manner. GLK1, Golden2-like 1, is encoded by At2g20570. GLK1 and GLK2 regulate the expression of the photosynthetic apparatus.	GOLDEN2-like 2 (GLK2); CONTAINS InterPro DOMAIN/s: Homeodomain-like (InterPro:IPR009057), Myb, DNA-binding (InterPro:IPR014778), Myb-like DNA-binding domain, SHAQKYF class (InterPro:IPR006447), HTH transcriptional regulator, Myb-type, DNA-binding (InterPro:IPR017930), Homeodomain-related (InterPro:IPR012287); BEST Arabidopsis thaliana protein match is: GBF's pro-rich region-interacting factor 1 (…	AT5G44190	0.999932	1.71301e-05	-3.17995	2	4	8	5	39	63	37	31	3.77347	2.7785	5.65094	3.40263	29.8744	45.2371	29.1278	37.19
protein_coding	Phosphoglycerate mutase family protein	NA	Phosphoglycerate mutase family protein; FUNCTIONS IN: catalytic activity; INVOLVED IN: metabolic process; LOCATED IN: cellular_component unknown; CONTAINS InterPro DOMAIN/s: Histidine phosphatase superfamily, clade-1 (InterPro:IPR013078), Phosphoglycerate/bisphosphoglycerate mutase, active site (InterPro:IPR001345); BEST Arabidopsis thaliana protein match is: Phosphoglycerate mutase family protei…	AT1G09935	0.999932	1.72221e-05	6.01441	4	12	5	10	0	0	0	0	7.44693	8.1355	3.56934	6.70526	0.1	0.1	0.1	0.1
protein_coding	aminophospholipid ATPase 1	Encodes a putative aminophospholipid translocase (p-type ATPase) involved in chilling response.	aminophospholipid ATPase 1 (ALA1); FUNCTIONS IN: protein binding, ATPase activity, coupled to transmembrane movement of ions, phosphorylative mechanism; INVOLVED IN: metabolic process, phospholipid transport, ATP biosynthetic process; LOCATED IN: plasma membrane; EXPRESSED IN: 25 plant structures; EXPRESSED DURING: 15 growth stages; CONTAINS InterPro DOMAIN/s: Haloacid dehalogenase-like hydrolase…	AT5G04930	0.999931	1.73149e-05	2.79164	98	336	159	352	38	49	25	20	180.1	225.094	110.425	232.605	29.111	35.2066	19.7134	24.0291
protein_coding	Ankyrin repeat family protein	NA	Ankyrin repeat family protein; INVOLVED IN: biological_process unknown; LOCATED IN: cellular_component unknown; EXPRESSED IN: 19 plant structures; EXPRESSED DURING: 12 growth stages; CONTAINS InterPro DOMAIN/s: Ankyrin repeat-containing domain (InterPro:IPR020683), Ankyrin repeat (InterPro:IPR002110); BEST Arabidopsis thaliana protein match is: Ankyrin repeat family protein (TAIR:AT1G10340.1).	AT2G24600	0.999931	1.74075e-05	3.67039	123	379	168	305	12	22	40	5	226.018	253.888	116.67	201.561	9.26136	15.8622	31.4814	6.08226
protein_coding	Cyclic nucleotide-regulated ion channel family protein	'defense, no death' gene (DND1) encodes a mutated cyclic nucleotide-gated cation channel; Same as CNGC2 (article ID 229): Cyclic nucleotide gated channel, activated by cAMP, conducts K+ and other monovalent cations but excludes Na+, does not contain the GYG amino acid sequence found in other channels with this conductivity profile. Conducts Ca2+ into cells which is linked to the generation of NO …	DEFENSE NO DEATH 1 (DND1); CONTAINS InterPro DOMAIN/s: Cyclic nucleotide-binding (InterPro:IPR000595), Cyclic nucleotide-binding-like (InterPro:IPR018490), RmlC-like jelly roll fold (InterPro:IPR014710); BEST Arabidopsis thaliana protein match is: cyclic nucleotide-gated cation channel 4 (TAIR:AT5G54250.2); Has 35333 Blast hits to 34131 proteins in 2444 species: Archae - 798; Bacteria - 22429; Me…	AT5G15410	0.99993	1.75936e-05	-4.04512	3	15	3	7	78	94	159	102	5.6102	10.1444	2.1816	4.72368	59.6488	67.4474	124.841	122.138
protein_coding	Protein of unknown function (DUF295)	NA	Protein of unknown function (DUF295); FUNCTIONS IN: molecular_function unknown; INVOLVED IN: biological_process unknown; LOCATED IN: chloroplast; EXPRESSED IN: 10 plant structures; EXPRESSED DURING: 7 growth stages; CONTAINS InterPro DOMAIN/s: Protein of unknown function DUF295 (InterPro:IPR005174); BEST Arabidopsis thaliana protein match is: Protein of unknown function (DUF295) (TAIR:AT1G68960.1…	AT5G03390	0.999929	1.76896e-05	3.8246	4	16	13	16	0	1	2	0	7.44693	10.814	9.12028	10.6684	0.1	0.816462	1.66907	0.1
protein_coding	6-phosphogluconolactonase 1	NA	6-phosphogluconolactonase 1 (PGL1); FUNCTIONS IN: 6-phosphogluconolactonase activity, catalytic activity; INVOLVED IN: pentose-phosphate shunt, carbohydrate metabolic process; LOCATED IN: cellular_component unknown; EXPRESSED IN: 11 plant structures; EXPRESSED DURING: LP.06 six leaves visible, LP.04 four leaves visible, 4 anthesis, petal differentiation and expansion stage; CONTAINS InterPro DOMA…	AT1G13700	0.999928	1.77867e-05	-4.15538	0	5	9	2	57	68	84	36	0.1	3.44812	6.34481	1.42105	43.6165	48.8194	66.001	43.1723
protein_coding	UDP-glucosyl transferase 74B1	Encodes a UDP-glucose:thiohydroximate S-glucosyltransferase, involved in glucosinolate biosynthesis	UDP-glucosyl transferase 74B1 (UGT74B1); CONTAINS InterPro DOMAIN/s: UDP-glucuronosyl/UDP-glucosyltransferase (InterPro:IPR002213); BEST Arabidopsis thaliana protein match is: UDP-glycosyltransferase 74 F1 (TAIR:AT2G43840.1); Has 7754 Blast hits to 7677 proteins in 493 species: Archae - 0; Bacteria - 488; Metazoa - 2030; Fungi - 39; Plants - 5027; Viruses - 105; Other Eukaryotes - 65 (source: NCB…	AT1G24100	0.999927	1.78856e-05	2.61273	113	329	435	362	34	68	59	31	207.651	220.407	301.932	239.211	26.0572	48.8194	46.3876	37.19
protein_coding	NA	NA	unknown protein; FUNCTIONS IN: molecular_function unknown; INVOLVED IN: biological_process unknown; LOCATED IN: mitochondrion; BEST Arabidopsis thaliana protein match is: unknown protein (TAIR:AT3G07440.1); Has 32 Blast hits to 32 proteins in 11 species: Archae - 0; Bacteria - 0; Metazoa - 0; Fungi - 0; Plants - 32; Viruses - 0; Other Eukaryotes - 0 (source: NCBI BLink).	AT5G48530	0.999924	1.80874e-05	4.41961	45	102	33	137	5	7	4	0	82.753	68.4017	22.9976	90.5921	3.91723	5.11523	3.23814	0.1
protein_coding	NA	NA	unknown protein; BEST Arabidopsis thaliana protein match is: unknown protein (TAIR:AT5G45410.3); Has 35333 Blast hits to 34131 proteins in 2444 species: Archae - 798; Bacteria - 22429; Metazoa - 974; Fungi - 991; Plants - 531; Viruses - 0; Other Eukaryotes - 9610 (source: NCBI BLink).	AT4G25030	0.999924	1.81902e-05	2.5271	670	1498	1743	1579	255	348	203	146	1230.71	1003.2	1209.51	1043.07	194.779	249.429	159.361	174.782
protein_coding	Protein of unknown function (DUF1442)	NA	Protein of unknown function (DUF1442); CONTAINS InterPro DOMAIN/s: Protein of unknown function DUF1442 (InterPro:IPR009902); BEST Arabidopsis thaliana protein match is: Protein of unknown function (DUF1442) (TAIR:AT1G12320.1); Has 98 Blast hits to 97 proteins in 12 species: Archae - 0; Bacteria - 0; Metazoa - 0; Fungi - 0; Plants - 98; Viruses - 0; Other Eukaryotes - 0 (source: NCBI BLink).	AT1G62840	0.999924	1.82928e-05	2.49294	35	56	39	46	11	8	10	5	64.3856	37.599	27.1608	30.4842	8.49791	5.83169	7.94535	6.08226
protein_coding	GDSL-like Lipase/Acylhydrolase superfamily protein	NA	GDSL-like Lipase/Acylhydrolase superfamily protein; FUNCTIONS IN: hydrolase activity, acting on ester bonds, carboxylesterase activity; INVOLVED IN: lipid metabolic process; LOCATED IN: endomembrane system; CONTAINS InterPro DOMAIN/s: Lipase, GDSL (InterPro:IPR001087); BEST Arabidopsis thaliana protein match is: GDSL-like Lipase/Acylhydrolase superfamily protein (TAIR:AT1G28670.1); Has 3327 Blast…	AT1G28660	0.999924	1.83953e-05	-3.65154	3	4	4	10	84	44	80	56	5.6102	2.7785	2.87547	6.70526	64.2295	31.6243	62.8628	67.1014
protein_coding	NA	NA	FUNCTIONS IN: molecular_function unknown; INVOLVED IN: biological_process unknown; LOCATED IN: cellular_component unknown; BEST Arabidopsis thaliana protein match is: embryo defective 2170 (TAIR:AT1G21390.1); Has 61 Blast hits to 61 proteins in 18 species: Archae - 0; Bacteria - 8; Metazoa - 8; Fungi - 2; Plants - 40; Viruses - 3; Other Eukaryotes - 0 (source: NCBI BLink).	AT1G76980	0.999924	1.84978e-05	2.32714	14	38	38	48	9	6	7	4	25.8143	25.5457	26.467	31.8053	6.97102	4.39877	5.59175	4.88581
protein_coding	NA	NA	unknown protein; Has 38 Blast hits to 38 proteins in 14 species: Archae - 0; Bacteria - 4; Metazoa - 11; Fungi - 11; Plants - 11; Viruses - 0; Other Eukaryotes - 1 (source: NCBI BLink).	AT2G32235	0.999923	1.86011e-05	2.77492	344	912	382	1010	100	138	76	69	631.936	610.798	265.157	667.232	76.4447	98.9717	59.7247	82.6552
protein_coding	Tyrosine transaminase family protein	NA	Tyrosine transaminase family protein; FUNCTIONS IN: 1-aminocyclopropane-1-carboxylate synthase activity, transferase activity, transferring nitrogenous groups, pyridoxal phosphate binding, transaminase activity, catalytic activity; INVOLVED IN: cellular amino acid and derivative metabolic process, biosynthetic process; LOCATED IN: cellular_component unknown; EXPRESSED IN: stem; CONTAINS InterPro …	AT4G28420	0.999922	1.87064e-05	4.44587	27	57	105	40	1	6	4	0	49.6918	38.2686	72.9561	26.5211	0.863447	4.39877	3.23814	0.1
protein_coding	FAD-binding Berberine family protein	NA	FAD-binding Berberine family protein; FUNCTIONS IN: electron carrier activity, oxidoreductase activity, FAD binding, catalytic activity; INVOLVED IN: response to oxidative stress; LOCATED IN: apoplast, plasma membrane, plant-type cell wall; EXPRESSED IN: 26 plant structures; EXPRESSED DURING: 14 growth stages; CONTAINS InterPro DOMAIN/s: FAD-binding, type 2 (InterPro:IPR016166), Berberine/berberi…	AT4G20830	0.999922	1.88113e-05	2.98731	1481	3474	2788	3872	414	597	269	207	2720.3	2326.38	1934.6	2557.66	316.167	427.828	211.14	247.766
protein_coding	NA	NA	unknown protein; FUNCTIONS IN: molecular_function unknown; INVOLVED IN: biological_process unknown; LOCATED IN: endomembrane system; BEST Arabidopsis thaliana protein match is: unknown protein (TAIR:AT2G04515.1); Has 30201 Blast hits to 17322 proteins in 780 species: Archae - 12; Bacteria - 1396; Metazoa - 17338; Fungi - 3422; Plants - 5037; Viruses - 0; Other Eukaryotes - 2996 (source: NCBI BLin…	AT2G04495	0.999922	1.89159e-05	3.12977	23	110	48	73	4	8	11	4	42.3449	73.7587	33.4056	48.3184	3.15379	5.83169	8.72989	4.88581
protein_coding	Protein kinase superfamily protein	NA	Protein kinase superfamily protein; FUNCTIONS IN: protein serine/threonine kinase activity, protein kinase activity, kinase activity, ATP binding; INVOLVED IN: protein amino acid phosphorylation; LOCATED IN: cellular_component unknown; EXPRESSED IN: 20 plant structures; EXPRESSED DURING: 12 growth stages; CONTAINS InterPro DOMAIN/s: Protein kinase, ATP binding site (InterPro:IPR017441), Protein k…	AT3G09010	0.99992	1.91286e-05	4.05531	48	92	51	116	4	15	2	0	88.2632	61.7055	35.4873	76.7211	3.15379	10.8469	1.66907	0.1
protein_coding	P-loop containing nucleoside triphosphate hydrolases superfamily protein	NA	P-loop containing nucleoside triphosphate hydrolases superfamily protein; FUNCTIONS IN: nucleobase, nucleoside, nucleotide kinase activity, nucleotide kinase activity, ATP binding; INVOLVED IN: nucleobase, nucleoside, nucleotide and nucleic acid metabolic process, anaerobic respiration, nucleotide metabolic process; LOCATED IN: mitochondrion; EXPRESSED IN: 22 plant structures; EXPRESSED DURING: 1…	AT3G01820	0.999919	1.9236e-05	2.09503	64	156	155	170	40	46	20	20	117.651	104.561	107.649	112.389	30.6379	33.0572	15.7907	24.0291
protein_coding	calmodulin (CAM)-binding protein of 25 kDa	Encodes a novel calmodulin binding protein whose gene expression is induced by dehydration and ionic (salt) and non-ionic (mannitol) osmotic stress. Lines over-expressing this gene are more sensitive and anti-sense lines are more tolerant to osmotic stress, suggesting this gene may be a negative regulator of response to osmotic stress.	calmodulin (CAM)-binding protein of 25 kDa (CAMBP25); CONTAINS InterPro DOMAIN/s: VQ (InterPro:IPR008889); BEST Arabidopsis thaliana protein match is: VQ motif-containing protein (TAIR:AT3G56880.1); Has 142 Blast hits to 142 proteins in 12 species: Archae - 0; Bacteria - 0; Metazoa - 0; Fungi - 0; Plants - 142; Viruses - 0; Other Eukaryotes - 0 (source: NCBI BLink).	AT2G41010	0.999919	1.93439e-05	2.40247	20	69	65	74	5	15	13	7	36.8347	46.3041	45.2014	48.979	3.91723	10.8469	10.299	8.47517
protein_coding	NA	NA	unknown protein; BEST Arabidopsis thaliana protein match is: unknown protein (TAIR:AT4G13266.1); Has 339 Blast hits to 265 proteins in 12 species: Archae - 0; Bacteria - 0; Metazoa - 0; Fungi - 0; Plants - 339; Viruses - 0; Other Eukaryotes - 0 (source: NCBI BLink).	AT3G13950	0.999917	1.94542e-05	2.45838	149	333	367	399	53	102	46	29	273.773	223.085	254.749	263.65	40.5627	73.1791	36.1886	34.7971
protein_coding	calmodulin-binding receptor-like cytoplasmic kinase 1	Arabidopsis thaliana calmodulin-binding receptor-like kinase mRNA	calmodulin-binding receptor-like cytoplasmic kinase 1 (CRCK1); FUNCTIONS IN: protein serine/threonine kinase activity, protein kinase activity, kinase activity, ATP binding; INVOLVED IN: protein amino acid phosphorylation; LOCATED IN: cellular_component unknown; EXPRESSED IN: 7 plant structures; EXPRESSED DURING: LP.06 six leaves visible, LP.04 four leaves visible, 4 anthesis; CONTAINS InterPro D…	AT5G58940	0.999917	1.95649e-05	2.96387	33	118	105	111	11	24	6	5	60.7122	79.1157	72.9561	73.4184	8.49791	17.2951	4.80721	6.08226
protein_coding	Regulator of chromosome condensation (RCC1) family with FYVE zinc finger domain	NA	Regulator of chromosome condensation (RCC1) family with FYVE zinc finger domain; CONTAINS InterPro DOMAIN/s: Regulator of chromosome condensation, RCC1 (InterPro:IPR000408), Disease resistance/zinc finger/chromosome condensation-like region (InterPro:IPR013591), Zinc finger, FYVE-type (InterPro:IPR000306), Regulator of chromosome condensation/beta-lactamase-inhibitor protein II (InterPro:IPR00909…	AT5G42140	0.999916	1.96759e-05	2.37228	15	31	25	26	6	5	5	3	27.651	20.8584	17.4467	17.2737	4.68068	3.68231	4.02268	3.68936
protein_coding	Protein phosphatase 2C family protein	NA	Protein phosphatase 2C family protein; FUNCTIONS IN: protein serine/threonine phosphatase activity, catalytic activity; LOCATED IN: chloroplast; EXPRESSED IN: 24 plant structures; EXPRESSED DURING: 15 growth stages; CONTAINS InterPro DOMAIN/s: Protein phosphatase 2C-related (InterPro:IPR001932), Protein phosphatase 2C (InterPro:IPR015655), Protein phosphatase 2C, N-terminal (InterPro:IPR014045); …	AT3G02750	0.999915	1.97881e-05	2.04865	83	240	188	244	49	61	49	22	152.549	160.81	130.547	161.268	37.5089	43.8042	38.5422	26.422
protein_coding	glutathione S-transferase TAU 10	Encodes glutathione transferase belonging to the tau class of GSTs. Naming convention according to Wagner et al. (2002).	glutathione S-transferase TAU 10 (GSTU10); CONTAINS InterPro DOMAIN/s: Thioredoxin fold (InterPro:IPR012335), Glutathione S-transferase, C-terminal-like (InterPro:IPR010987), Glutathione S-transferase/chloride channel, C-terminal (InterPro:IPR017933), Glutathione S-transferase, N-terminal (InterPro:IPR004045), Thioredoxin-like fold (InterPro:IPR012336); BEST Arabidopsis thaliana protein match is:…	AT1G74590	0.999914	1.99027e-05	3.17842	57	141	198	159	7	32	15	7	104.794	94.5171	137.486	105.124	5.44413	23.0268	11.868	8.47517
protein_coding	Ypt/Rab-GAP domain of gyp1p superfamily protein	NA	Ypt/Rab-GAP domain of gyp1p superfamily protein; FUNCTIONS IN: RAB GTPase activator activity; INVOLVED IN: regulation of Rab GTPase activity; LOCATED IN: intracellular, chloroplast; EXPRESSED IN: 22 plant structures; EXPRESSED DURING: 13 growth stages; CONTAINS InterPro DOMAIN/s: RabGAP/TBC (InterPro:IPR000195); BEST Arabidopsis thaliana protein match is: Ypt/Rab-GAP domain of gyp1p superfamily p…	AT3G49350	0.999912	2.00201e-05	2.08273	23	70	44	63	14	14	8	9	42.3449	46.9737	30.6302	41.7132	10.7883	10.1305	6.37628	10.8681
protein_coding	DNAJ heat shock N-terminal domain-containing protein	NA	DNAJ heat shock N-terminal domain-containing protein; FUNCTIONS IN: unfolded protein binding, heat shock protein binding; INVOLVED IN: protein folding; LOCATED IN: cellular_component unknown; EXPRESSED IN: 24 plant structures; EXPRESSED DURING: 13 growth stages; CONTAINS InterPro DOMAIN/s: Molecular chaperone, heat shock protein, Hsp40, DnaJ (InterPro:IPR015609), Heat shock protein DnaJ, N-termin…	AT1G76700	0.999912	2.01374e-05	1.99011	59	130	114	157	37	20	24	28	108.467	87.1512	79.2009	103.803	28.3475	14.4292	18.9288	33.6007
protein_coding	cysteine-rich RLK (RECEPTOR-like protein kinase) 41	Encodes a cysteine-rich receptor-like protein kinase.	cysteine-rich RLK (RECEPTOR-like protein kinase) 41 (CRK41); FUNCTIONS IN: protein serine/threonine kinase activity, protein kinase activity, ATP binding; INVOLVED IN: protein amino acid phosphorylation; LOCATED IN: endomembrane system; EXPRESSED IN: 12 plant structures; EXPRESSED DURING: 9 growth stages; CONTAINS InterPro DOMAIN/s: Protein kinase, ATP binding site (InterPro:IPR017441), Protein k…	AT4G00970	0.999912	2.02544e-05	3.12277	57	125	70	102	4	22	14	4	104.794	83.8031	48.6707	67.4737	3.15379	15.8622	11.0835	4.88581
protein_coding	Eukaryotic aspartyl protease family protein	NA	Eukaryotic aspartyl protease family protein; FUNCTIONS IN: aspartic-type endopeptidase activity; INVOLVED IN: proteolysis; LOCATED IN: anchored to membrane; EXPRESSED IN: 22 plant structures; EXPRESSED DURING: 13 growth stages; CONTAINS InterPro DOMAIN/s: Peptidase aspartic (InterPro:IPR021109), Peptidase aspartic, catalytic (InterPro:IPR009007), Peptidase A1 (InterPro:IPR001461), Peptidase aspar…	AT2G17760	0.999911	2.0372e-05	1.97291	65	189	233	170	41	48	42	28	119.488	126.659	161.771	112.389	31.4013	34.4902	33.0505	33.6007
protein_coding	alpha/beta-Hydrolases superfamily protein	NA	alpha/beta-Hydrolases superfamily protein; BEST Arabidopsis thaliana protein match is: alpha/beta-Hydrolases superfamily protein (TAIR:AT5G14980.1); Has 1807 Blast hits to 1807 proteins in 277 species: Archae - 0; Bacteria - 0; Metazoa - 736; Fungi - 347; Plants - 385; Viruses - 0; Other Eukaryotes - 339 (source: NCBI BLink).	AT5G19290	0.999911	2.049e-05	2.78968	30	86	102	61	5	9	14	9	55.202	57.6877	70.8745	40.3921	3.91723	6.54816	11.0835	10.8681
protein_coding	MAP kinase substrate 1	Encodes a nuclear-localized member of a plant specific gene family involved in mediating responses to pathogens. Interacts with WRKY transcriptional regulators.	MAP kinase substrate 1 (MKS1); CONTAINS InterPro DOMAIN/s: VQ (InterPro:IPR008889); BEST Arabidopsis thaliana protein match is: VQ motif-containing protein (TAIR:AT1G21326.1); Has 153 Blast hits to 153 proteins in 16 species: Archae - 0; Bacteria - 5; Metazoa - 0; Fungi - 1; Plants - 147; Viruses - 0; Other Eukaryotes - 0 (source: NCBI BLink).	AT3G18690	0.999911	2.06077e-05	2.20273	39	76	108	93	12	25	20	11	71.7326	50.9915	75.0377	61.529	9.26136	18.0115	15.7907	13.261
protein_coding	NA	NA	unknown protein; BEST Arabidopsis thaliana protein match is: unknown protein (TAIR:AT5G19190.1); Has 33 Blast hits to 33 proteins in 12 species: Archae - 0; Bacteria - 0; Metazoa - 1; Fungi - 0; Plants - 32; Viruses - 0; Other Eukaryotes - 0 (source: NCBI BLink).	AT3G06070	0.99991	2.07253e-05	-3.57476	2	3	4	9	58	41	74	37	3.77347	2.10887	2.87547	6.04474	44.3799	29.4749	58.1556	44.3688
protein_coding	NA	NA	unknown protein; BEST Arabidopsis thaliana protein match is: unknown protein (TAIR:AT5G12010.1); Has 945 Blast hits to 944 proteins in 87 species: Archae - 0; Bacteria - 0; Metazoa - 519; Fungi - 43; Plants - 365; Viruses - 0; Other Eukaryotes - 18 (source: NCBI BLink).	AT4G29780	0.999908	2.0846e-05	2.9022	26	45	37	70	8	3	10	3	47.8551	30.2331	25.7731	46.3368	6.20757	2.24939	7.94535	3.68936
protein_coding	cysteine-rich RLK (RECEPTOR-like protein kinase) 24	Encodes a cysteine-rich receptor-like protein kinase.	cysteine-rich RLK (RECEPTOR-like protein kinase) 24 (CRK24); FUNCTIONS IN: kinase activity; INVOLVED IN: protein amino acid phosphorylation; EXPRESSED IN: central cell, stem, cauline leaf, leaf; EXPRESSED DURING: LP.06 six leaves visible; CONTAINS InterPro DOMAIN/s: Protein kinase, ATP binding site (InterPro:IPR017441), Serine/threonine-protein kinase domain (InterPro:IPR002290), Protein of unkno…	AT4G23320	0.999908	2.09669e-05	3.05163	7	16	20	19	1	3	2	1	12.9571	10.814	13.9774	12.65	0.863447	2.24939	1.66907	1.29645
protein_coding	Peroxidase superfamily protein	NA	Peroxidase superfamily protein; FUNCTIONS IN: peroxidase activity, heme binding; INVOLVED IN: response to oxidative stress, oxidation reduction; LOCATED IN: endomembrane system; EXPRESSED IN: embryo, hypocotyl, fruit, root; EXPRESSED DURING: C globular stage; CONTAINS InterPro DOMAIN/s: Haem peroxidase (InterPro:IPR010255), Plant peroxidase (InterPro:IPR000823), Peroxidases heam-ligand binding si…	AT5G14130	0.999907	2.10888e-05	-4.16548	0	1	0	4	20	17	25	16	0.1	0.769625	0.1	2.74211	15.3689	12.2798	19.7134	19.2432
protein_coding	Peroxidase superfamily protein	NA	Peroxidase superfamily protein; FUNCTIONS IN: peroxidase activity, heme binding; INVOLVED IN: oxidation reduction, response to oxidative stress; LOCATED IN: vacuole; EXPRESSED IN: embryo, hypocotyl, root, flower, seed; EXPRESSED DURING: F mature embryo stage, petal differentiation and expansion stage, E expanded cotyledon stage, D bilateral stage; CONTAINS InterPro DOMAIN/s: Haem peroxidase (Inte…	AT4G08780	0.999907	2.12109e-05	2.80441	46	124	86	66	10	22	10	6	84.5897	83.1335	59.7726	43.6947	7.73447	15.8622	7.94535	7.27872
protein_coding	Disease resistance protein (TIR-NBS-LRR class) family	NA	Disease resistance protein (TIR-NBS-LRR class) family; FUNCTIONS IN: transmembrane receptor activity, nucleoside-triphosphatase activity, nucleotide binding, ATP binding; INVOLVED IN: signal transduction, apoptosis, defense response, innate immune response; LOCATED IN: intrinsic to membrane; EXPRESSED IN: 17 plant structures; EXPRESSED DURING: 10 growth stages; CONTAINS InterPro DOMAIN/s: ATPase,…	AT5G46270	0.999906	2.13333e-05	-5.53104	0	0	0	1	20	10	9	16	0.1	0.1	0.1	0.760526	15.3689	7.26462	7.16082	19.2432
protein_coding	Chloroplast-targeted copper chaperone protein	NA	Chloroplast-targeted copper chaperone protein; FUNCTIONS IN: copper ion binding, metal ion binding; INVOLVED IN: copper ion transport, metal ion transport; LOCATED IN: chloroplast; EXPRESSED IN: 21 plant structures; EXPRESSED DURING: 13 growth stages; CONTAINS InterPro DOMAIN/s: Heavy metal transport/detoxification protein (InterPro:IPR006121), Copper chaperone, chloroplast-targeted, predicted (I…	AT2G28660	0.999906	2.14555e-05	-5.07375	0	0	0	1	15	9	10	8	0.1	0.1	0.1	0.760526	11.5517	6.54816	7.94535	9.67162
protein_coding	Protein of unknown function (DUF760)	NA	Protein of unknown function (DUF760); CONTAINS InterPro DOMAIN/s: Protein of unknown function DUF760 (InterPro:IPR008479); BEST Arabidopsis thaliana protein match is: Protein of unknown function (DUF760) (TAIR:AT5G48590.1); Has 147 Blast hits to 143 proteins in 27 species: Archae - 0; Bacteria - 10; Metazoa - 0; Fungi - 0; Plants - 134; Viruses - 0; Other Eukaryotes - 3 (source: NCBI BLink).	AT3G07310	0.999906	2.15774e-05	-3.73029	0	9	6	9	61	52	90	54	0.1	6.12662	4.26321	6.04474	46.6703	37.356	70.7082	64.7084
protein_coding	COBRA-like protein 8 precursor	NA	COBRA-like protein 8 precursor (COBL8); CONTAINS InterPro DOMAIN/s: Glycosyl-phosphatidyl inositol-anchored, plant (InterPro:IPR006918); BEST Arabidopsis thaliana protein match is: COBRA-like protein-7 precursor (TAIR:AT4G16120.1); Has 377 Blast hits to 368 proteins in 29 species: Archae - 0; Bacteria - 0; Metazoa - 0; Fungi - 0; Plants - 377; Viruses - 0; Other Eukaryotes - 0 (source: NCBI BLink…	AT3G16860	0.999906	2.1699e-05	2.40956	22	75	50	85	14	13	10	5	40.5081	50.3218	34.7934	56.2447	10.7883	9.414	7.94535	6.08226
protein_coding	NA	NA	unknown protein; FUNCTIONS IN: molecular_function unknown; INVOLVED IN: biological_process unknown; LOCATED IN: cellular_component unknown; Has 30201 Blast hits to 17322 proteins in 780 species: Archae - 12; Bacteria - 1396; Metazoa - 17338; Fungi - 3422; Plants - 5037; Viruses - 0; Other Eukaryotes - 2996 (source: NCBI BLink).	AT3G05936	0.999906	2.18208e-05	-4.05053	1	0	0	0	14	12	13	6	1.93673	0.1	0.1	0.1	10.7883	8.69754	10.299	7.27872
protein_coding	camphor resistance CrcB family protein	NA	camphor resistance CrcB family protein; CONTAINS InterPro DOMAIN/s: Camphor resistance CrcB protein (InterPro:IPR003691); Has 1596 Blast hits to 1594 proteins in 702 species: Archae - 22; Bacteria - 1268; Metazoa - 2; Fungi - 87; Plants - 37; Viruses - 0; Other Eukaryotes - 180 (source: NCBI BLink).	AT2G41705	0.999906	2.19424e-05	-3.24841	1	4	5	2	31	35	29	17	1.93673	2.7785	3.56934	1.42105	23.7669	25.1762	22.8515	20.4397
protein_coding	NA	NA	unknown protein; FUNCTIONS IN: molecular_function unknown; INVOLVED IN: biological_process unknown; LOCATED IN: cellular_component unknown; EXPRESSED IN: 23 plant structures; EXPRESSED DURING: 13 growth stages; BEST Arabidopsis thaliana protein match is: unknown protein (TAIR:AT4G19950.1); Has 246 Blast hits to 244 proteins in 29 species: Archae - 2; Bacteria - 16; Metazoa - 0; Fungi - 0; Plants …	AT1G31130	0.999906	2.20638e-05	1.69045	184	459	423	469	127	154	105	81	338.059	307.458	293.606	309.887	97.0577	110.435	82.4762	97.0127
other_rna	NA	NA	NA	AT1G23052	0.999905	2.21853e-05	-3.99657	2	1	1	0	29	18	38	18	3.77347	0.769625	0.793868	0.1	22.24	12.9963	29.9123	21.6361
protein_coding	phosphatidate cytidylyltransferase family protein	Encodes a putative dolichol kinase.	phosphatidate cytidylyltransferase family protein; FUNCTIONS IN: phosphatidate cytidylyltransferase activity, dolichol kinase activity; INVOLVED IN: phospholipid biosynthetic process; LOCATED IN: endomembrane system, membrane; EXPRESSED IN: 24 plant structures; EXPRESSED DURING: 15 growth stages; Has 410 Blast hits to 408 proteins in 217 species: Archae - 14; Bacteria - 44; Metazoa - 111; Fungi -…	AT3G45040	0.999904	2.24299e-05	1.71868	54	148	170	149	39	40	40	30	99.2836	99.2044	118.058	98.5184	29.8744	28.7585	31.4814	35.9936
protein_coding	Plant protein of unknown function (DUF247)	NA	Plant protein of unknown function (DUF247); INVOLVED IN: biological_process unknown; LOCATED IN: chloroplast; EXPRESSED IN: cotyledon, leaf whorl, root, leaf; EXPRESSED DURING: LP.06 six leaves visible, LP.04 four leaves visible, LP.10 ten leaves visible, LP.08 eight leaves visible, LP.12 twelve leaves visible; CONTAINS InterPro DOMAIN/s: Protein of unknown function DUF247, plant (InterPro:IPR004…	AT3G50140	0.999903	2.25538e-05	2.69506	13	27	34	37	6	7	2	2	23.9775	18.1799	23.6915	24.5395	4.68068	5.11523	1.66907	2.49291
protein_coding	GTP binding protein beta 1	Encodes the heterotrimeric G-protein beta subunit and is involved in organ shape. A significant fraction of the protein is found in the ER. Mutants carrying null alleles express similar fruit phenotypes, as seen in er plants, but differ from er in that the stem is only slightly shorter than that in the wild type, the pedicel is slightly longer than that in the wild type, and the leaves are rounde…	GTP binding protein beta 1 (AGB1); FUNCTIONS IN: protein binding, GTPase activity, nucleotide binding; INVOLVED IN: in 11 processes; LOCATED IN: endoplasmic reticulum, plasma membrane, CUL4 RING ubiquitin ligase complex, heterotrimeric G-protein complex; EXPRESSED IN: 26 plant structures; EXPRESSED DURING: 14 growth stages; CONTAINS InterPro DOMAIN/s: WD40 repeat 2 (InterPro:IPR019782), WD40 repe…	AT4G34460	0.999902	2.26796e-05	2.06662	111	392	226	441	63	82	70	47	203.977	262.593	156.914	291.392	48.1971	58.8499	55.0175	56.3333
protein_coding	C2H2-type zinc finger family protein	Encodes a zinc finger protein involved in high light and cold acclimation. Overexpression of this putative transcription factor increases the expression level of 9 cold-responsive genes and represses the expression level of 15 cold-responsive genes, including CBF genes. Also, lines overexpressing this gene exhibits a small but reproducible increase in freeze tolerance. Because of the repression o…	RESPONSIVE TO HIGH LIGHT 41 (RHL41); FUNCTIONS IN: sequence-specific DNA binding transcription factor activity, zinc ion binding, nucleic acid binding; INVOLVED IN: in 11 processes; LOCATED IN: intracellular; EXPRESSED IN: 24 plant structures; EXPRESSED DURING: 13 growth stages; CONTAINS InterPro DOMAIN/s: Zinc finger, C2H2-like (InterPro:IPR015880), Zinc finger, C2H2-type (InterPro:IPR007087); B…	AT5G59820	0.999899	2.30595e-05	2.77454	31	117	210	162	14	24	18	12	57.0387	78.4461	145.812	107.105	10.7883	17.2951	14.2216	14.4574
protein_coding	Glutamine amidotransferase type 1 family protein	NA	Glutamine amidotransferase type 1 family protein; FUNCTIONS IN: catalytic activity, anthranilate synthase activity; INVOLVED IN: glutamine metabolic process, biosynthetic process, metabolic process; LOCATED IN: chloroplast; CONTAINS InterPro DOMAIN/s: Glutamine amidotransferase class-I, C-terminal (InterPro:IPR000991), Glutamine amidotransferase superfamily (InterPro:IPR011702), Anthranilate synt…	AT1G24807	0.999898	2.33177e-05	2.37842	31	94	122	94	16	21	18	8	57.0387	63.0447	84.7519	62.1895	12.3151	15.1457	14.2216	9.67162
protein_coding	CBL-interacting protein kinase 23	Arabidopsis thaliana CBL-interacting protein kinase 23. CIPK23 serves as a positive regulator of the potassium transporter AKT1 by directly phosphorylating AKT1. CIPK23 is activated by the binding of two calcineurin B-like proteins, CBL1 and CBL9.	CBL-interacting protein kinase 23 (CIPK23); CONTAINS InterPro DOMAIN/s: Protein kinase, ATP binding site (InterPro:IPR017441), Serine/threonine-protein kinase domain (InterPro:IPR002290), NAF/FISL domain (InterPro:IPR018451), Serine/threonine-protein kinase-like domain (InterPro:IPR017442), Protein kinase-like domain (InterPro:IPR011009), Serine/threonine-protein kinase, active site (InterPro:IPR…	AT1G30270	0.999897	2.35778e-05	1.56304	67	144	124	171	51	44	37	35	123.161	96.5259	86.1396	113.05	39.0358	31.6243	29.1278	41.9758
protein_coding	WVD2-like 1	Member of a small gene family which have a KLEEK domain which may be involved in protein- protein interactions. Over expression of WDL1 results in abnormal root development.	WVD2-like 1 (WDL1); FUNCTIONS IN: molecular_function unknown; INVOLVED IN: circumnutation, root morphogenesis; LOCATED IN: cytoplasm; EXPRESSED IN: 25 plant structures; EXPRESSED DURING: 15 growth stages; CONTAINS InterPro DOMAIN/s: Xklp2 targeting protein (InterPro:IPR009675); BEST Arabidopsis thaliana protein match is: TPX2 (targeting protein for Xklp2) protein family (TAIR:AT5G28646.2); Has 35…	AT3G04630	0.999897	2.37082e-05	2.48414	24	56	41	40	2	11	8	7	44.1816	37.599	28.5486	26.5211	1.62689	7.98108	6.37628	8.47517
protein_coding	Leucine-rich repeat protein kinase family protein	NA	Leucine-rich repeat protein kinase family protein; FUNCTIONS IN: kinase activity; INVOLVED IN: protein amino acid phosphorylation; LOCATED IN: endomembrane system; EXPRESSED IN: 9 plant structures; EXPRESSED DURING: 8 growth stages; CONTAINS InterPro DOMAIN/s: Protein kinase, ATP binding site (InterPro:IPR017441), Protein kinase, catalytic domain (InterPro:IPR000719), Serine/threonine-protein kin…	AT1G51890	0.999897	2.38385e-05	2.73102	400	934	799	973	133	207	108	42	734.793	625.529	554.5	642.792	101.638	148.408	84.8298	50.351
protein_coding	prenylated RAB acceptor 1.B4	NA	prenylated RAB acceptor 1.B4 (PRA1.B4); CONTAINS InterPro DOMAIN/s: Prenylated rab acceptor PRA1 (InterPro:IPR004895); BEST Arabidopsis thaliana protein match is: prenylated RAB acceptor 1.B5 (TAIR:AT5G01640.1); Has 506 Blast hits to 506 proteins in 121 species: Archae - 0; Bacteria - 0; Metazoa - 113; Fungi - 53; Plants - 299; Viruses - 0; Other Eukaryotes - 41 (source: NCBI BLink).	AT2G38360	0.999896	2.39695e-05	2.63731	35	94	155	129	19	18	18	8	64.3856	63.0447	107.649	85.3079	14.6055	12.9963	14.2216	9.67162
protein_coding	CHY-type/CTCHY-type/RING-type Zinc finger protein	NA	CHY-type/CTCHY-type/RING-type Zinc finger protein; FUNCTIONS IN: zinc ion binding; EXPRESSED IN: 24 plant structures; EXPRESSED DURING: 15 growth stages; CONTAINS InterPro DOMAIN/s: Zinc finger, CTCHY-type (InterPro:IPR017921), Zinc finger, CHY-type (InterPro:IPR008913), Zinc finger, RING-type (InterPro:IPR001841), Zinc finger, C3HC4 RING-type (InterPro:IPR018957); BEST Arabidopsis thaliana prote…	AT5G18650	0.999895	2.42333e-05	-2.42016	13	33	41	33	176	158	154	124	23.9775	22.1976	28.5486	21.8974	134.467	113.301	120.918	148.46
protein_coding	Tyrosine phosphatase family protein	NA	Tyrosine phosphatase family protein; FUNCTIONS IN: phosphatase activity, protein tyrosine phosphatase activity, phosphoprotein phosphatase activity; INVOLVED IN: dephosphorylation; LOCATED IN: cellular_component unknown; EXPRESSED IN: 22 plant structures; EXPRESSED DURING: 15 growth stages; CONTAINS InterPro DOMAIN/s: Protein-tyrosine phosphatase, active site (InterPro:IPR016130), Protein-tyrosin…	AT3G02800	0.999894	2.44973e-05	3.44244	38	107	56	139	8	10	13	1	69.8958	71.7498	38.9566	91.9132	6.20757	7.26462	10.299	1.29645
protein_coding	high mobility group A5	This gene is predicted to encodes a histone H1/H5 family member. A plant line expressing an RNAi construct targeted against HON5 shows a reduced level of agrobacterium-mediated root transformation.	high mobility group A5 (HON5); FUNCTIONS IN: DNA binding; INVOLVED IN: DNA mediated transformation, nucleosome assembly; LOCATED IN: nucleolus, nucleus, chloroplast, nucleosome; EXPRESSED IN: 23 plant structures; EXPRESSED DURING: 13 growth stages; CONTAINS InterPro DOMAIN/s: Winged helix-turn-helix transcription repressor DNA-binding (InterPro:IPR011991), A.T hook-like (InterPro:IPR020478), AT h…	AT1G48620	0.999894	2.46294e-05	-3.19773	1	7	2	7	30	36	46	28	1.93673	4.78737	1.48774	4.72368	23.0034	25.8926	36.1886	33.6007
protein_coding	DA1-related protein 6	NA	DA1-related protein 6 (DAR6); FUNCTIONS IN: zinc ion binding; EXPRESSED IN: 13 plant structures; EXPRESSED DURING: 8 growth stages; CONTAINS InterPro DOMAIN/s: Zinc finger, LIM-type (InterPro:IPR001781), Ubiquitin interacting motif (InterPro:IPR003903), Protein of unknown function DUF3633 (InterPro:IPR022087); BEST Arabidopsis thaliana protein match is: DA1-related protein 5 (TAIR:AT5G66630.1); H…	AT5G66620	0.999893	2.47622e-05	2.93757	12	32	26	51	5	6	2	2	22.1408	21.528	18.1406	33.7868	3.91723	4.39877	1.66907	2.49291
protein_coding	Class I glutamine amidotransferase-like superfamily protein	Encodes protease I (pfpI)-like protein YLS5.	YLS5; INVOLVED IN: response to ethylene stimulus, response to salt stress, leaf senescence, response to abscisic acid stimulus; LOCATED IN: endomembrane system; EXPRESSED IN: 23 plant structures; EXPRESSED DURING: 13 growth stages; CONTAINS InterPro DOMAIN/s: ThiJ/PfpI (InterPro:IPR002818); BEST Arabidopsis thaliana protein match is: Class I glutamine amidotransferase-like superfamily protein (TA…	AT2G38860	0.999893	2.48953e-05	3.32854	478	1324	1750	1191	94	205	130	45	878.058	886.683	1214.37	786.787	71.864	146.975	102.09	53.9404
protein_coding	Glutamine amidotransferase type 1 family protein	NA	Glutamine amidotransferase type 1 family protein; FUNCTIONS IN: catalytic activity, anthranilate synthase activity; INVOLVED IN: glutamine metabolic process, biosynthetic process, metabolic process; CONTAINS InterPro DOMAIN/s: Glutamine amidotransferase class-I, C-terminal (InterPro:IPR000991), Glutamine amidotransferase superfamily (InterPro:IPR011702), Anthranilate synthase, glutamine amidotran…	AT1G25083	0.999893	2.50281e-05	2.41218	33	103	131	104	17	22	20	8	60.7122	69.0713	90.9967	68.7947	13.0786	15.8622	15.7907	9.67162
protein_coding	Glutamine amidotransferase type 1 family protein	NA	Glutamine amidotransferase type 1 family protein; FUNCTIONS IN: catalytic activity, anthranilate synthase activity; INVOLVED IN: glutamine metabolic process, biosynthetic process, metabolic process; CONTAINS InterPro DOMAIN/s: Glutamine amidotransferase class-I, C-terminal (InterPro:IPR000991), Glutamine amidotransferase superfamily (InterPro:IPR011702), Anthranilate synthase, glutamine amidotran…	AT1G25155	0.999891	2.51628e-05	2.41895	33	104	132	104	17	22	20	8	60.7122	69.741	91.6905	68.7947	13.0786	15.8622	15.7907	9.67162
protein_coding	Glutamine amidotransferase type 1 family protein	NA	Glutamine amidotransferase type 1 family protein; FUNCTIONS IN: catalytic activity, anthranilate synthase activity; INVOLVED IN: glutamine metabolic process, biosynthetic process, metabolic process; CONTAINS InterPro DOMAIN/s: Glutamine amidotransferase class-I, C-terminal (InterPro:IPR000991), Glutamine amidotransferase superfamily (InterPro:IPR011702), Anthranilate synthase, glutamine amidotran…	AT1G24909	0.999891	2.52971e-05	2.41895	33	104	132	104	17	22	20	8	60.7122	69.741	91.6905	68.7947	13.0786	15.8622	15.7907	9.67162
protein_coding	NA	NA	unknown protein; FUNCTIONS IN: molecular_function unknown; INVOLVED IN: biological_process unknown; LOCATED IN: nucleus; EXPRESSED IN: 24 plant structures; EXPRESSED DURING: 15 growth stages; Has 30201 Blast hits to 17322 proteins in 780 species: Archae - 12; Bacteria - 1396; Metazoa - 17338; Fungi - 3422; Plants - 5037; Viruses - 0; Other Eukaryotes - 2996 (source: NCBI BLink).	AT5G59960	0.999891	2.5431e-05	-2.69394	8	21	34	29	147	131	156	114	14.7939	14.1621	23.6915	19.2553	112.327	93.9565	122.487	136.496
protein_coding	NA	NA	unknown protein; BEST Arabidopsis thaliana protein match is: unknown protein (TAIR:AT5G22520.1); Has 30201 Blast hits to 17322 proteins in 780 species: Archae - 12; Bacteria - 1396; Metazoa - 17338; Fungi - 3422; Plants - 5037; Viruses - 0; Other Eukaryotes - 2996 (source: NCBI BLink).	AT5G22530	0.999891	2.55655e-05	3.3175	24	73	31	61	1	8	8	2	44.1816	48.9826	21.6099	40.3921	0.863447	5.83169	6.37628	2.49291
protein_coding	Protein kinase superfamily protein	NA	Protein kinase superfamily protein; FUNCTIONS IN: protein serine/threonine kinase activity, protein kinase activity, ATP binding; INVOLVED IN: protein amino acid phosphorylation; LOCATED IN: plasma membrane; EXPRESSED IN: 21 plant structures; EXPRESSED DURING: 13 growth stages; CONTAINS InterPro DOMAIN/s: Protein kinase, ATP binding site (InterPro:IPR017441), Serine/threonine-protein kinase domai…	AT1G66880	0.999891	2.56997e-05	2.52411	56	162	152	150	19	28	37	7	102.957	108.579	105.568	99.179	14.6055	20.1609	29.1278	8.47517
protein_coding	NDR1/HIN1-like 3	encodes a protein whose sequence is similar to tobacco hairpin-induced gene (HIN1) and Arabidopsis non-race specific disease resistance gene (NDR1). Expression of this gene is induced by cucumber mosaic virus, spermine and Pseudomonas syringae pv. tomato DC3000. The gene product is localized to the plasma membrane.	NDR1/HIN1-like 3 (NHL3); FUNCTIONS IN: molecular_function unknown; INVOLVED IN: defense response to virus, defense response to bacterium, response to bacterium; LOCATED IN: plasma membrane; EXPRESSED IN: 28 plant structures; EXPRESSED DURING: 13 growth stages; CONTAINS InterPro DOMAIN/s: Late embryogenesis abundant protein, group 2 (InterPro:IPR004864); BEST Arabidopsis thaliana protein match is:…	AT5G06320	0.99989	2.58337e-05	2.43533	369	978	1298	1172	160	191	215	107	677.854	654.993	900.74	774.237	122.251	136.944	168.775	128.12
protein_coding	B-box type zinc finger protein with CCT domain	NA	B-box type zinc finger protein with CCT domain; FUNCTIONS IN: sequence-specific DNA binding transcription factor activity, zinc ion binding; INVOLVED IN: regulation of transcription; LOCATED IN: membrane; EXPRESSED IN: leaf; CONTAINS InterPro DOMAIN/s: CCT domain (InterPro:IPR010402), Zinc finger, B-box (InterPro:IPR000315); BEST Arabidopsis thaliana protein match is: B-box type zinc finger prote…	AT1G25440	0.99989	2.59674e-05	-3.47178	2	10	8	4	79	85	43	46	3.77347	6.79625	5.65094	2.74211	60.4123	60.9992	33.835	55.1368
protein_coding	A20/AN1-like zinc finger family protein	NA	A20/AN1-like zinc finger family protein; FUNCTIONS IN: DNA binding, zinc ion binding; INVOLVED IN: biological_process unknown; LOCATED IN: cellular_component unknown; EXPRESSED IN: 23 plant structures; EXPRESSED DURING: 15 growth stages; CONTAINS InterPro DOMAIN/s: Zinc finger, AN1-type (InterPro:IPR000058), Zinc finger, A20-type (InterPro:IPR002653); BEST Arabidopsis thaliana protein match is: A…	AT4G12040	0.999889	2.6103e-05	1.7778	244	588	545	645	144	196	146	96	448.263	393.839	378.258	426.14	110.036	140.526	114.642	114.959
protein_coding	bifunctional nuclease in basal defense response 1	Encodes a nucleases AtBBD1 involved in ABA-mediated callose deposition.	bifunctional nuclease in basal defense response 1 (BBD1); CONTAINS InterPro DOMAIN/s: Protein of unknown function DUF151 (InterPro:IPR003729), UvrB/UvrC protein (InterPro:IPR001943); BEST Arabidopsis thaliana protein match is: Wound-responsive family protein (TAIR:AT1G19660.2); Has 843 Blast hits to 843 proteins in 291 species: Archae - 44; Bacteria - 501; Metazoa - 0; Fungi - 0; Plants - 105; Vi…	AT1G75380	0.999889	2.62385e-05	-4.25058	12	68	75	71	826	695	1438	769	22.1408	45.6345	52.1401	46.9974	630.707	498.041	1128.26	920.172
protein_coding	Pyruvate kinase family protein	NA	Pyruvate kinase family protein; FUNCTIONS IN: pyruvate kinase activity, potassium ion binding, magnesium ion binding, catalytic activity; INVOLVED IN: glycolysis; LOCATED IN: plasma membrane; EXPRESSED IN: guard cell; CONTAINS InterPro DOMAIN/s: Pyruvate/Phosphoenolpyruvate kinase, catalytic core (InterPro:IPR015813), Pyruvate kinase, alpha/beta (InterPro:IPR015794), Pyruvate kinase, beta-barrel-…	AT2G36580	0.999889	2.63737e-05	1.86082	93	182	185	180	55	60	32	32	170.916	121.972	128.466	118.995	42.0896	43.0877	25.2051	38.3865
protein_coding	cytochrome P450, family 71, subfamily B, polypeptide 26	putative cytochrome P450	cytochrome P450, family 71, subfamily B, polypeptide 26 (CYP71B26); FUNCTIONS IN: electron carrier activity, monooxygenase activity, iron ion binding, oxygen binding, heme binding; INVOLVED IN: oxidation reduction; LOCATED IN: endomembrane system; EXPRESSED IN: 22 plant structures; EXPRESSED DURING: 13 growth stages; CONTAINS InterPro DOMAIN/s: Cytochrome P450 (InterPro:IPR001128), Cytochrome P45…	AT3G26290	0.999887	2.65106e-05	-2.61867	8	19	13	16	76	136	84	58	14.7939	12.8229	9.12028	10.6684	58.122	97.5388	66.001	69.4943
protein_coding	ethylene-responsive element binding factor 15	encodes a member of the ERF (ethylene response factor) subfamily B-3 of ERF/AP2 transcription factor family. The protein contains one AP2 domain. There are 18 members in this subfamily including ATERF-1, ATERF-2, AND ATERF-5.	ethylene-responsive element binding factor 15 (ERF15); FUNCTIONS IN: DNA binding, transcription activator activity, sequence-specific DNA binding transcription factor activity; INVOLVED IN: ethylene mediated signaling pathway, regulation of transcription, DNA-dependent, response to chitin; LOCATED IN: chloroplast; EXPRESSED IN: stem, root; CONTAINS InterPro DOMAIN/s: DNA-binding, integrase-type (…	AT2G31230	0.999887	2.66473e-05	1.8033	42	64	73	95	20	18	20	19	77.2428	42.956	50.7523	62.85	15.3689	12.9963	15.7907	22.8326
protein_coding	CTP synthase family protein	NA	CTP synthase family protein; FUNCTIONS IN: CTP synthase activity, catalytic activity; INVOLVED IN: pyrimidine ribonucleotide metabolic process, pyrimidine nucleotide biosynthetic process; EXPRESSED IN: 21 plant structures; EXPRESSED DURING: 13 growth stages; CONTAINS InterPro DOMAIN/s: Glutamine amidotransferase class-I, C-terminal (InterPro:IPR000991), CTP synthase (InterPro:IPR004468), CTP synt…	AT1G30820	0.999887	2.67837e-05	-3.03399	6	18	16	29	177	127	106	109	11.1204	12.1532	11.2019	19.2553	135.23	91.0906	83.2607	130.513
protein_coding	Integrase-type DNA-binding superfamily protein	encodes a member of the DREB subfamily A-5 of ERF/AP2 transcription factor family. The protein contains one AP2 domain. There are 16 members in this subfamily including RAP2.1, RAP2.9 and RAP2.10.	Integrase-type DNA-binding superfamily protein; CONTAINS InterPro DOMAIN/s: DNA-binding, integrase-type (InterPro:IPR016177), Pathogenesis-related transcriptional factor/ERF, DNA-binding (InterPro:IPR001471); BEST Arabidopsis thaliana protein match is: Integrase-type DNA-binding superfamily protein (TAIR:AT1G22810.1); Has 4894 Blast hits to 4892 proteins in 218 species: Archae - 0; Bacteria - 0; …	AT1G71520	0.999886	2.69206e-05	4.20854	39	89	39	135	6	3	8	0	71.7326	59.6966	27.1608	89.2711	4.68068	2.24939	6.37628	0.1
protein_coding	phytosulfokin receptor 1	Encodes a protein interacting with phytosulfokine, a five amino acid sulfated peptide (YIYTQ).	phytosulfokin receptor 1 (PSKR1); FUNCTIONS IN: peptide receptor activity, protein serine/threonine kinase activity, ATP binding; INVOLVED IN: protein amino acid phosphorylation, transmembrane receptor protein tyrosine kinase signaling pathway, response to wounding; LOCATED IN: endomembrane system; EXPRESSED IN: 23 plant structures; EXPRESSED DURING: 13 growth stages; CONTAINS InterPro DOMAIN/s: …	AT2G02220	0.999886	2.70574e-05	2.7614	140	364	364	394	27	70	74	17	257.243	243.843	252.668	260.347	20.7131	50.2523	58.1556	20.4397
protein_coding	EXORDIUM like 4	NA	EXORDIUM like 4 (EXL4); FUNCTIONS IN: molecular_function unknown; INVOLVED IN: biological_process unknown; LOCATED IN: membrane; EXPRESSED IN: 23 plant structures; EXPRESSED DURING: 13 growth stages; CONTAINS InterPro DOMAIN/s: Phosphate-induced protein 1 (InterPro:IPR006766); BEST Arabidopsis thaliana protein match is: EXORDIUM like 2 (TAIR:AT5G64260.1); Has 396 Blast hits to 396 proteins in 24 …	AT5G09440	0.999886	2.7194e-05	-2.63218	25	90	58	79	435	335	393	295	46.0183	60.3662	40.3443	52.2816	332.199	240.115	308.422	353.054
protein_coding	VQ motif-containing protein	NA	VQ motif-containing protein; FUNCTIONS IN: molecular_function unknown; INVOLVED IN: biological_process unknown; LOCATED IN: chloroplast; EXPRESSED IN: 14 plant structures; EXPRESSED DURING: 7 growth stages; CONTAINS InterPro DOMAIN/s: VQ (InterPro:IPR008889); BEST Arabidopsis thaliana protein match is: VQ motif-containing protein (TAIR:AT1G28280.2); Has 128 Blast hits to 128 proteins in 13 specie…	AT1G80450	0.999886	2.73308e-05	2.42281	17	62	51	59	9	9	13	3	31.3245	41.6167	35.4873	39.0711	6.97102	6.54816	10.299	3.68936
protein_coding	Protein kinase superfamily protein	NA	Protein kinase superfamily protein; FUNCTIONS IN: protein kinase activity, kinase activity, ATP binding; INVOLVED IN: protein amino acid phosphorylation; EXPRESSED IN: 19 plant structures; EXPRESSED DURING: 13 growth stages; CONTAINS InterPro DOMAIN/s: Protein kinase, ATP binding site (InterPro:IPR017441), Protein kinase, catalytic domain (InterPro:IPR000719), Serine/threonine-protein kinase-like…	AT2G28940	0.999883	2.77507e-05	2.1294	15	42	34	32	6	7	9	5	27.651	28.2242	23.6915	21.2368	4.68068	5.11523	7.16082	6.08226
protein_coding	PEP1 receptor 1	Encodes a leucine-rich repeat receptor kinase. Functions as a receptor for AtPep1 to amplify innate immunity response to pathogen attacks.	PEP1 receptor 1 (PEPR1); FUNCTIONS IN: protein binding, protein serine/threonine kinase activity, kinase activity, ATP binding; INVOLVED IN: response to jasmonic acid stimulus, protein amino acid phosphorylation, transmembrane receptor protein tyrosine kinase signaling pathway, response to wounding, innate immune response; LOCATED IN: plasma membrane; EXPRESSED IN: 24 plant structures; EXPRESSED …	AT1G73080	0.999882	2.78912e-05	2.74963	39	83	39	73	14	9	10	4	71.7326	55.6788	27.1608	48.3184	10.7883	6.54816	7.94535	4.88581
protein_coding	nuclear factor Y, subunit B3	NA	nuclear factor Y, subunit B3 (NF-YB3); FUNCTIONS IN: sequence-specific DNA binding transcription factor activity; INVOLVED IN: regulation of transcription, DNA-dependent; LOCATED IN: nucleus, intracellular; EXPRESSED IN: 21 plant structures; EXPRESSED DURING: 13 growth stages; CONTAINS InterPro DOMAIN/s: Transcription factor, CBFA/NFYB, DNA topoisomerase (InterPro:IPR003957), Transcription factor…	AT4G14540	0.999881	2.80337e-05	-3.45723	3	3	3	6	70	46	33	34	5.6102	2.10887	2.1816	4.06316	53.5413	33.0572	25.9897	40.7794
protein_coding	actin depolymerizing factor 9	NA	actin depolymerizing factor 9 (ADF9); FUNCTIONS IN: actin binding; INVOLVED IN: biological_process unknown; LOCATED IN: intracellular; EXPRESSED IN: 8 plant structures; EXPRESSED DURING: 4 anthesis, petal differentiation and expansion stage; CONTAINS InterPro DOMAIN/s: Actin-binding, cofilin/tropomyosin type (InterPro:IPR002108); BEST Arabidopsis thaliana protein match is: actin depolymerizing fa…	AT4G34970	0.999879	2.81777e-05	-4.65205	0	1	1	0	12	21	16	6	0.1	0.769625	0.793868	0.1	9.26136	15.1457	12.6526	7.27872
protein_coding	Thioesterase/thiol ester dehydrase-isomerase superfamily protein	NA	Thioesterase/thiol ester dehydrase-isomerase superfamily protein; BEST Arabidopsis thaliana protein match is: Thioesterase/thiol ester dehydrase-isomerase superfamily protein (TAIR:AT5G48370.1); Has 35333 Blast hits to 34131 proteins in 2444 species: Archae - 798; Bacteria - 22429; Metazoa - 974; Fungi - 991; Plants - 531; Viruses - 0; Other Eukaryotes - 9610 (source: NCBI BLink).	AT2G30720	0.999879	2.83217e-05	1.97496	36	123	118	129	19	34	28	16	66.2224	82.4638	81.9764	85.3079	14.6055	24.4597	22.067	19.2432
protein_coding	Disease resistance protein (TIR-NBS-LRR class) family	NA	Disease resistance protein (TIR-NBS-LRR class) family; FUNCTIONS IN: transmembrane receptor activity, nucleoside-triphosphatase activity, nucleotide binding, ATP binding; INVOLVED IN: signal transduction, defense response, apoptosis, innate immune response; LOCATED IN: intrinsic to membrane, chloroplast; CONTAINS InterPro DOMAIN/s: ATPase, AAA+ type, core (InterPro:IPR003593), NB-ARC (InterPro:IP…	AT5G41740	0.999878	2.84662e-05	2.41173	29	94	50	90	13	15	16	5	53.3653	63.0447	34.7934	59.5474	10.0248	10.8469	12.6526	6.08226
protein_coding	glycerol-3-phosphate acyltransferase 2	Encodes a member of a family of proteins with glycerol-3-phosphate acyltransferase activity.	glycerol-3-phosphate acyltransferase 2 (GPAT2); FUNCTIONS IN: acyltransferase activity; INVOLVED IN: metabolic process; EXPRESSED IN: 13 plant structures; EXPRESSED DURING: 8 growth stages; CONTAINS InterPro DOMAIN/s: Phospholipid/glycerol acyltransferase (InterPro:IPR002123); BEST Arabidopsis thaliana protein match is: glycerol-3-phosphate acyltransferase 3 (TAIR:AT4G01950.1); Has 367 Blast hits…	AT1G02390	0.999876	2.86137e-05	2.67925	16	34	27	48	9	4	3	3	29.4877	22.8672	18.8344	31.8053	6.97102	2.96585	2.45361	3.68936
protein_coding	alpha/beta-Hydrolases superfamily protein	Encodes a soluble lysophosphatidic acid acyltransferase with additional triacylglycerol lipase and phosphatidylcholine hydrolyzing enzymatic activities. Plays a pivotal role in maintaining the lipid homeostasis by regulating both phospholipid and neutral lipid levels.	alpha/beta-Hydrolases superfamily protein; CONTAINS InterPro DOMAIN/s: Alpha/beta hydrolase fold-1 (InterPro:IPR000073); BEST Arabidopsis thaliana protein match is: alpha/beta-Hydrolases superfamily protein (TAIR:AT1G64670.1); Has 35333 Blast hits to 34131 proteins in 2444 species: Archae - 798; Bacteria - 22429; Metazoa - 974; Fungi - 991; Plants - 531; Viruses - 0; Other Eukaryotes - 9610 (sour…	AT4G24160	0.999876	2.87617e-05	2.21152	37	178	112	156	21	35	21	18	68.0591	119.293	77.8132	103.142	16.1324	25.1762	16.5752	21.6361
protein_coding	S-locus lectin protein kinase family protein	NA	S-locus lectin protein kinase family protein; FUNCTIONS IN: in 6 functions; INVOLVED IN: protein amino acid phosphorylation, recognition of pollen; LOCATED IN: endomembrane system; CONTAINS InterPro DOMAIN/s: Curculin-like (mannose-binding) lectin (InterPro:IPR001480), PAN-2 domain (InterPro:IPR013227), Apple-like (InterPro:IPR003609), S-locus receptor kinase, C-terminal (InterPro:IPR021820), Ser…	AT1G61430	0.999875	2.89104e-05	2.21889	17	37	28	40	5	11	8	3	31.3245	24.8761	19.5283	26.5211	3.91723	7.98108	6.37628	3.68936
protein_coding	Protein of unknown function (DUF761)	NA	Protein of unknown function (DUF761); CONTAINS InterPro DOMAIN/s: Protein of unknown function DUF761, plant (InterPro:IPR008480); BEST Arabidopsis thaliana protein match is: unknown protein (TAIR:AT5G56980.1); Has 30201 Blast hits to 17322 proteins in 780 species: Archae - 12; Bacteria - 1396; Metazoa - 17338; Fungi - 3422; Plants - 5037; Viruses - 0; Other Eukaryotes - 2996 (source: NCBI BLink).	AT2G26110	0.999874	2.90597e-05	-3.26649	1	2	5	2	24	25	30	17	1.93673	1.43925	3.56934	1.42105	18.4227	18.0115	23.6361	20.4397
protein_coding	endoplasmic reticulum oxidoreductins 1	endoplasmic reticulum oxidoreductin	endoplasmic reticulum oxidoreductins 1 (ERO1); FUNCTIONS IN: FAD binding, oxidoreductase activity, acting on sulfur group of donors, disulfide as acceptor; INVOLVED IN: oxidation reduction, protein thiol-disulfide exchange; LOCATED IN: endoplasmic reticulum; EXPRESSED IN: 24 plant structures; EXPRESSED DURING: 14 growth stages; CONTAINS InterPro DOMAIN/s: Endoplasmic reticulum oxidoreductin 1 (In…	AT1G72280	0.999874	2.92086e-05	2.86968	24	39	51	52	8	4	11	1	44.1816	26.2154	35.4873	34.4474	6.20757	2.96585	8.72989	1.29645
protein_coding	Malectin/receptor-like protein kinase family protein	NA	Malectin/receptor-like protein kinase family protein; FUNCTIONS IN: kinase activity; INVOLVED IN: protein amino acid phosphorylation; LOCATED IN: endomembrane system; CONTAINS InterPro DOMAIN/s: Protein kinase, ATP binding site (InterPro:IPR017441), Malectin/receptor-like protein kinase (InterPro:IPR021720), Protein kinase, catalytic domain (InterPro:IPR000719), Serine-threonine/tyrosine-protein …	AT5G39000	0.999873	2.9359e-05	3.21254	8	16	22	18	2	2	3	0	14.7939	10.814	15.3651	11.9895	1.62689	1.53292	2.45361	0.1
protein_coding	basic helix-loop-helix (bHLH) DNA-binding superfamily protein	NA	basic helix-loop-helix (bHLH) DNA-binding superfamily protein; FUNCTIONS IN: sequence-specific DNA binding transcription factor activity; INVOLVED IN: response to cytokinin stimulus, regulation of transcription; LOCATED IN: nucleus; EXPRESSED IN: 13 plant structures; EXPRESSED DURING: 8 growth stages; CONTAINS InterPro DOMAIN/s: Helix-loop-helix DNA-binding domain (InterPro:IPR001092), Helix-loop…	AT2G18300	0.999872	2.95103e-05	-5.2374	0	0	1	0	12	14	20	5	0.1	0.1	0.793868	0.1	9.26136	10.1305	15.7907	6.08226
protein_coding	Dormancy/auxin associated family protein	NA	Dormancy/auxin associated family protein; FUNCTIONS IN: molecular_function unknown; LOCATED IN: cellular_component unknown; EXPRESSED IN: 23 plant structures; EXPRESSED DURING: 13 growth stages; CONTAINS InterPro DOMAIN/s: Dormancyauxin associated (InterPro:IPR008406); BEST Arabidopsis thaliana protein match is: Dormancy/auxin associated family protein (TAIR:AT1G54070.1); Has 192 Blast hits to 19…	AT1G56220	0.999871	2.96633e-05	-3.33209	41	121	220	186	1116	1490	1413	1107	75.406	81.1246	152.751	122.958	852.107	1067.63	1108.65	1324.57
protein_coding	diacylglycerol kinase 7	encodes a diacylglycerol kinase. Applying a specific diacylglycerol kinase inhibitor to the growth media resulted in reduced root elongation and plant growth. Gene is expressed throughout the plant but is strongest in flowers and young seedlings.	diacylglycerol kinase 7 (DGK7); FUNCTIONS IN: diacylglycerol kinase activity; INVOLVED IN: activation of protein kinase C activity by G-protein coupled receptor protein signaling pathway, root development, leaf development; LOCATED IN: plasma membrane; EXPRESSED IN: 23 plant structures; EXPRESSED DURING: 14 growth stages; CONTAINS InterPro DOMAIN/s: Diacylglycerol kinase, catalytic domain (InterP…	AT4G30340	0.99987	2.98163e-05	2.06644	33	90	103	110	15	31	16	14	60.7122	60.3662	71.5684	72.7579	11.5517	22.3103	12.6526	16.8503
protein_coding	homeobox 12	Encodes a homeodomain leucine zipper class I (HD-Zip I) protein. Loss of function mutant has abnormally shaped leaves and stems.	homeobox 12 (HB-12); CONTAINS InterPro DOMAIN/s: Homeobox, conserved site (InterPro:IPR017970), Homeobox (InterPro:IPR001356), Homeodomain-like (InterPro:IPR009057), Helix-turn-helix motif, lambda-like repressor (InterPro:IPR000047), Leucine zipper, homeobox-associated (InterPro:IPR003106), Homeodomain-related (InterPro:IPR012287); BEST Arabidopsis thaliana protein match is: homeobox 7 (TAIR:AT2G…	AT3G61890	0.99987	2.99696e-05	-3.24409	1	8	10	8	54	88	51	36	1.93673	5.457	7.03868	5.38421	41.3261	63.1486	40.1113	43.1723
protein_coding	Protein of unknown function, DUF584	NA	Protein of unknown function, DUF584; CONTAINS InterPro DOMAIN/s: Protein of unknown function DUF584 (InterPro:IPR007608); BEST Arabidopsis thaliana protein match is: Protein of unknown function, DUF584 (TAIR:AT3G45210.1); Has 318 Blast hits to 318 proteins in 20 species: Archae - 0; Bacteria - 0; Metazoa - 0; Fungi - 0; Plants - 318; Viruses - 0; Other Eukaryotes - 0 (source: NCBI BLink).	AT2G28400	0.999869	3.0124e-05	1.71241	58	122	116	149	24	52	35	24	106.631	81.7942	80.5886	98.5184	18.4227	37.356	27.5587	28.8149
protein_coding	Galactose oxidase/kelch repeat superfamily protein	NA	Galactose oxidase/kelch repeat superfamily protein; CONTAINS InterPro DOMAIN/s: Galactose oxidase/kelch, beta-propeller (InterPro:IPR011043), Kelch repeat type 1 (InterPro:IPR006652), Kelch related (InterPro:IPR013089), Kelch-type beta propeller (InterPro:IPR015915); BEST Arabidopsis thaliana protein match is: Galactose oxidase/kelch repeat superfamily protein (TAIR:AT2G02870.3); Has 8067 Blast h…	AT1G14330	0.999868	3.02788e-05	1.91364	59	162	159	149	44	39	24	27	108.467	108.579	110.425	98.5184	33.6917	28.042	18.9288	32.4042
protein_coding	protein kinase 2A	Encodes protein kinase APK2a.	protein kinase 2A (APK2A); FUNCTIONS IN: protein serine/threonine kinase activity, protein kinase activity, kinase activity, ATP binding; INVOLVED IN: protein amino acid phosphorylation; LOCATED IN: chloroplast; EXPRESSED IN: 17 plant structures; EXPRESSED DURING: 9 growth stages; CONTAINS InterPro DOMAIN/s: Protein kinase, ATP binding site (InterPro:IPR017441), Protein kinase, catalytic domain (…	AT1G14370	0.999867	3.04344e-05	1.98917	71	235	172	253	48	45	55	27	130.508	157.462	119.445	167.213	36.7454	32.3408	43.2494	32.4042
protein_coding	exostosin family protein	NA	exostosin family protein; FUNCTIONS IN: catalytic activity; LOCATED IN: endomembrane system, membrane; EXPRESSED IN: 21 plant structures; EXPRESSED DURING: 13 growth stages; CONTAINS InterPro DOMAIN/s: Exostosin-like (InterPro:IPR004263), EGF-like (InterPro:IPR006210); BEST Arabidopsis thaliana protein match is: FRA8 homolog (TAIR:AT5G22940.1); Has 35333 Blast hits to 34131 proteins in 2444 speci…	AT3G57630	0.999867	3.05897e-05	2.66213	28	40	36	38	8	11	3	3	51.5285	26.885	25.0792	25.2	6.20757	7.98108	2.45361	3.68936
protein_coding	Plant invertase/pectin methylesterase inhibitor superfamily protein	NA	Plant invertase/pectin methylesterase inhibitor superfamily protein; FUNCTIONS IN: enzyme inhibitor activity, pectinesterase inhibitor activity, pectinesterase activity; INVOLVED IN: response to salt stress; LOCATED IN: endomembrane system; EXPRESSED IN: 22 plant structures; EXPRESSED DURING: 13 growth stages; CONTAINS InterPro DOMAIN/s: Pectinesterase inhibitor (InterPro:IPR006501); BEST Arabido…	AT5G62350	0.999866	3.07459e-05	-2.30987	15	36	27	40	167	187	122	104	27.651	24.2065	18.8344	26.5211	127.596	134.078	95.8133	124.531
protein_coding	C2H2-type zinc finger family protein	NA	C2H2-type zinc finger family protein; FUNCTIONS IN: sequence-specific DNA binding transcription factor activity, zinc ion binding, nucleic acid binding; INVOLVED IN: regulation of transcription; LOCATED IN: intracellular; EXPRESSED IN: 20 plant structures; EXPRESSED DURING: 11 growth stages; CONTAINS InterPro DOMAIN/s: Zinc finger, C2H2-like (InterPro:IPR015880), Zinc finger, C2H2-type (InterPro:…	AT2G28200	0.999866	3.09019e-05	-4.63325	0	1	1	0	11	9	15	14	0.1	0.769625	0.793868	0.1	8.49791	6.54816	11.868	16.8503
protein_coding	Protein of unknown function (DUF3511)	NA	Protein of unknown function (DUF3511); FUNCTIONS IN: molecular_function unknown; INVOLVED IN: biological_process unknown; LOCATED IN: plasma membrane; EXPRESSED IN: 22 plant structures; EXPRESSED DURING: 13 growth stages; CONTAINS InterPro DOMAIN/s: Protein of unknown function DUF3511 (InterPro:IPR021899); BEST Arabidopsis thaliana protein match is: Protein of unknown function (DUF3511) (TAIR:AT2…	AT5G11970	0.999866	3.10576e-05	2.82511	229	527	634	562	70	135	52	27	420.712	352.992	440.012	371.316	53.5413	96.8223	40.8958	32.4042
protein_coding	Cytochrome P450 superfamily protein	Encodes a member of the CP90A family, a cytochrome P450 monooxygenase which converts 6-deoxocathasterone to 6-deoxoteasterone in the late C6 oxidation pathway and cathasterone to teasterone in the early C6 oxidation pathway of brassinolide biosynthesis. Expressed in cotyledons and leaves. Mutants display de-etiolation and derepression of light-induced genes in the dark, dwarfism, male sterility a…	CONSTITUTIVE PHOTOMORPHOGENIC DWARF (CPD); FUNCTIONS IN: electron carrier activity, monooxygenase activity, iron ion binding, oxygen binding, heme binding; INVOLVED IN: in 9 processes; EXPRESSED IN: 23 plant structures; EXPRESSED DURING: 13 growth stages; CONTAINS InterPro DOMAIN/s: Cytochrome P450 (InterPro:IPR001128), Cytochrome P450, E-class, group I (InterPro:IPR002401), Cytochrome P450, cons…	AT5G05690	0.999864	3.12155e-05	-2.65042	5	7	9	10	53	46	65	38	9.28366	4.78737	6.34481	6.70526	40.5627	33.0572	51.0948	45.5652
protein_coding	NA	NA	unknown protein; FUNCTIONS IN: molecular_function unknown; INVOLVED IN: response to karrikin; LOCATED IN: endomembrane system; EXPRESSED IN: cotyledon, hypocotyl, leaf; EXPRESSED DURING: LP.04 four leaves visible; BEST Arabidopsis thaliana protein match is: unknown protein (TAIR:AT2G23270.1); Has 30201 Blast hits to 17322 proteins in 780 species: Archae - 12; Bacteria - 1396; Metazoa - 17338; Fun…	AT4G37290	0.999861	3.13784e-05	3.48778	8	14	24	17	0	1	3	1	14.7939	9.47474	16.7528	11.3289	0.1	0.816462	2.45361	1.29645
protein_coding	ferrochelatase 1	encodes ferrochelatase I located in plastids. Involved in heme biosynthesis in non-photosynthetic tissues and induced by oxidative stress in photosynthetic tissues to supply heme for defensive hemoproteins	ferrochelatase 1 (FC1); FUNCTIONS IN: ferrochelatase activity; INVOLVED IN: response to oxidative stress, heme biosynthetic process, tetrapyrrole biosynthetic process; LOCATED IN: mitochondrion, chloroplast, plastid; EXPRESSED IN: 24 plant structures; EXPRESSED DURING: 14 growth stages; CONTAINS InterPro DOMAIN/s: Ferrochelatase, active site (InterPro:IPR019772), Ferrochelatase (InterPro:IPR00101…	AT5G26030	0.99986	3.1542e-05	2.10007	160	439	285	494	87	111	74	46	293.977	294.065	197.852	326.4	66.5199	79.6272	58.1556	55.1368
protein_coding	anthranilate synthase beta subunit 1	Catalyzes the first step of tryptophan biosynthesis: Chorismate L-Glutamine = Anthranilate Pyruvate L-Glutamate. Functions as a heterocomplex with anthranilate synthase alpha subunit (ASA1 or ASA2).	anthranilate synthase beta subunit 1 (ASB1); FUNCTIONS IN: anthranilate synthase activity; INVOLVED IN: tryptophan biosynthetic process, response to ethylene stimulus, response to bacterium, auxin biosynthetic process, lateral root primordium development; LOCATED IN: chloroplast; EXPRESSED IN: pericycle, cotyledon vascular system, primary root tip, lateral root primordium; CONTAINS InterPro DOMAI…	AT1G25220	0.99986	3.17054e-05	2.4438	145	437	506	489	64	106	76	35	266.426	292.726	351.197	323.097	48.9606	76.0449	59.7247	41.9758
protein_coding	DNAJ-like 20	DnaJ-like protein (J20); nuclear gene	DNAJ-like 20 (J20); FUNCTIONS IN: heat shock protein binding; INVOLVED IN: protein folding, response to stress; LOCATED IN: nucleus; EXPRESSED IN: 23 plant structures; EXPRESSED DURING: 13 growth stages; CONTAINS InterPro DOMAIN/s: Molecular chaperone, heat shock protein, Hsp40, DnaJ (InterPro:IPR015609), Heat shock protein DnaJ, N-terminal (InterPro:IPR001623), Heat shock protein DnaJ, conserved…	AT4G13830	0.999859	3.1869e-05	-2.84649	14	35	43	31	197	188	300	165	25.8143	23.5369	29.9363	20.5763	150.499	134.795	235.461	197.515
protein_coding	G-protein gamma subunit 2	heterotrimeric G-protein gamma subunit 2(AGG2)	G-protein gamma subunit 2 (AGG2); FUNCTIONS IN: molecular_function unknown; INVOLVED IN: basipetal auxin transport, seed germination, lateral root development; LOCATED IN: plasma membrane, heterotrimeric G-protein complex; EXPRESSED IN: hydathode, root cortex, root epidermis, differentiation zone, guard cell; BEST Arabidopsis thaliana protein match is: Ggamma-subunit 1 (TAIR:AT3G63420.2); Has 82 …	AT3G22942	0.999859	3.20322e-05	2.79088	11	46	35	46	1	6	8	3	20.3041	30.9027	24.3854	30.4842	0.863447	4.39877	6.37628	3.68936
protein_coding	Plant protein of unknown function (DUF946)	NA	Plant protein of unknown function (DUF946); CONTAINS InterPro DOMAIN/s: Protein of unknown function DUF946 (InterPro:IPR009291); BEST Arabidopsis thaliana protein match is: Plant protein of unknown function (DUF946) (TAIR:AT3G04350.1); Has 1807 Blast hits to 1807 proteins in 277 species: Archae - 0; Bacteria - 0; Metazoa - 736; Fungi - 347; Plants - 385; Viruses - 0; Other Eukaryotes - 339 (sourc…	AT5G18490	0.999858	3.21962e-05	1.61028	62	144	109	144	44	32	44	28	113.977	96.5259	75.7316	95.2158	33.6917	23.0268	34.6196	33.6007
protein_coding	Protein kinase superfamily protein	NA	Protein kinase superfamily protein; FUNCTIONS IN: protein serine/threonine kinase activity, protein kinase activity, kinase activity, ATP binding; INVOLVED IN: protein amino acid phosphorylation, N-terminal protein myristoylation; LOCATED IN: plasma membrane; EXPRESSED IN: 25 plant structures; EXPRESSED DURING: 15 growth stages; CONTAINS InterPro DOMAIN/s: Protein kinase, ATP binding site (InterP…	AT3G17410	0.999857	3.23609e-05	2.17684	275	745	726	814	139	210	118	86	505.202	498.97	503.848	537.769	106.219	150.557	92.6752	102.995
protein_coding	ATPase E1-E2 type family protein / haloacid dehalogenase-like hydrolase family protein	NA	ATPase E1-E2 type family protein / haloacid dehalogenase-like hydrolase family protein; FUNCTIONS IN: ATPase activity, coupled to transmembrane movement of ions, phosphorylative mechanism; INVOLVED IN: metabolic process, phospholipid transport, ATP biosynthetic process; EXPRESSED IN: 24 plant structures; EXPRESSED DURING: 15 growth stages; CONTAINS InterPro DOMAIN/s: Haloacid dehalogenase-like hy…	AT1G26130	0.999857	3.25256e-05	2.41848	11	26	28	28	4	4	7	2	20.3041	17.5102	19.5283	18.5947	3.15379	2.96585	5.59175	2.49291
protein_coding	zinc finger (C3HC4-type RING finger) family protein	NA	zinc finger (C3HC4-type RING finger) family protein; FUNCTIONS IN: zinc ion binding; INVOLVED IN: response to chitin; EXPRESSED IN: 24 plant structures; EXPRESSED DURING: 15 growth stages; CONTAINS InterPro DOMAIN/s: Zinc finger, RING-type (InterPro:IPR001841), Zinc finger, C3HC4 RING-type (InterPro:IPR018957), Protein of unknown function DUF1117 (InterPro:IPR010543); BEST Arabidopsis thaliana pr…	AT3G46620	0.999856	3.28561e-05	2.13664	55	120	154	142	28	26	38	14	101.12	80.455	106.956	93.8948	21.4765	18.728	29.9123	16.8503
protein_coding	phytochrome interacting factor 3	Transcription factor interacting with photoreceptors phyA and phyB. Forms a ternary complex in vitro with G-box element of the promoters of LHY, CCA1. Acts as a negative regulator of phyB signalling. It degrades rapidly after irradiation of dark grown seedlings in a process controlled by phytochromes. Does not play a significant role in controlling light input and function of the circadian clockw…	phytochrome interacting factor 3 (PIF3); CONTAINS InterPro DOMAIN/s: Helix-loop-helix DNA-binding domain (InterPro:IPR001092), Helix-loop-helix DNA-binding (InterPro:IPR011598); BEST Arabidopsis thaliana protein match is: phytochrome interacting factor 3-like 1 (TAIR:AT2G46970.1); Has 4326 Blast hits to 4310 proteins in 315 species: Archae - 0; Bacteria - 2; Metazoa - 732; Fungi - 183; Plants - 3…	AT1G09530	0.999856	3.30215e-05	-3.62362	1	3	8	3	54	33	50	34	1.93673	2.10887	5.65094	2.08158	41.3261	23.7432	39.3268	40.7794
pseudogene	NA	pseudogene of unknown protein	expressed protein, Several heterogeneous transcript sequences map to this position	AT1G79245	0.999855	3.31877e-05	2.30277	340	660	480	773	145	112	149	66	624.589	442.052	333.156	510.687	110.8	80.3437	116.996	79.0659
protein_coding	NA	NA	unknown protein; BEST Arabidopsis thaliana protein match is: unknown protein (TAIR:AT5G22530.1); Has 14 Blast hits to 14 proteins in 2 species: Archae - 0; Bacteria - 0; Metazoa - 0; Fungi - 0; Plants - 14; Viruses - 0; Other Eukaryotes - 0 (source: NCBI BLink).	AT5G22520	0.999855	3.33534e-05	4.26035	32	228	74	168	4	12	8	1	58.8755	152.774	51.4462	111.068	3.15379	8.69754	6.37628	1.29645
protein_coding	ARM repeat superfamily protein	NA	ARM repeat superfamily protein; FUNCTIONS IN: ubiquitin-protein ligase activity, binding; INVOLVED IN: response to chitin; LOCATED IN: ubiquitin ligase complex; EXPRESSED IN: root; CONTAINS InterPro DOMAIN/s: U box domain (InterPro:IPR003613), Armadillo-like helical (InterPro:IPR011989), Armadillo (InterPro:IPR000225), Armadillo-type fold (InterPro:IPR016024); BEST Arabidopsis thaliana protein ma…	AT5G01830	0.999855	3.3519e-05	2.60842	24	29	38	54	9	6	7	3	44.1816	19.5191	26.467	35.7684	6.97102	4.39877	5.59175	3.68936
protein_coding	serine/threonine protein kinase 2	Encodes a ribosomal-protein S6 kinase. Gene expression is induced by cold and salt (NaCl). Activation of AtS6k is regulated by 1-naphthylacetic acid and kinetin, at least in part, via a lipid kinase-dependent pathway. Phosphorylates specifically mammalian and plant S6 at 25 degrees C but not at 37 degrees C. Involved in translational up-regulation of ribosomal proteins.	Arabidopsis thaliana protein kinase 19 (ATPK19); CONTAINS InterPro DOMAIN/s: Protein kinase, ATP binding site (InterPro:IPR017441), Serine/threonine-protein kinase domain (InterPro:IPR002290), Serine/threonine-protein kinase-like domain (InterPro:IPR017442), AGC-kinase, C-terminal (InterPro:IPR000961), Protein kinase-like domain (InterPro:IPR011009), Protein kinase, C-terminal (InterPro:IPR017892…	AT3G08720	0.999854	3.36847e-05	2.11844	35	96	60	94	12	24	22	8	64.3856	64.384	41.7321	62.1895	9.26136	17.2951	17.3598	9.67162
protein_coding	NA	NA	unknown protein; FUNCTIONS IN: molecular_function unknown; INVOLVED IN: biological_process unknown; LOCATED IN: cellular_component unknown; EXPRESSED IN: cultured cell; Has 4 Blast hits to 4 proteins in 2 species: Archae - 0; Bacteria - 0; Metazoa - 0; Fungi - 0; Plants - 4; Viruses - 0; Other Eukaryotes - 0 (source: NCBI BLink).	AT4G08555	0.999853	3.38512e-05	3.30536	24	80	152	144	9	16	7	5	44.1816	53.67	105.568	95.2158	6.97102	11.5634	5.59175	6.08226
protein_coding	purple acid phosphatase 17	NA	purple acid phosphatase 17 (PAP17); CONTAINS InterPro DOMAIN/s: Metallophosphoesterase (InterPro:IPR004843); BEST Arabidopsis thaliana protein match is: purple acid phosphatase 3 (TAIR:AT1G14700.1); Has 1229 Blast hits to 1218 proteins in 312 species: Archae - 4; Bacteria - 345; Metazoa - 336; Fungi - 8; Plants - 191; Viruses - 0; Other Eukaryotes - 345 (source: NCBI BLink).	AT3G17790	0.999852	3.40194e-05	-2.27747	7	17	20	15	69	74	71	61	12.9571	11.4836	13.9774	10.0079	52.7778	53.1182	55.802	73.0836
protein_coding	autoinhibited Ca2+/ATPase II	NA	autoinhibited Ca2+/ATPase II (ACA.l); FUNCTIONS IN: calmodulin binding, ATPase activity, coupled to transmembrane movement of ions, phosphorylative mechanism; INVOLVED IN: phospholipid transport, ATP biosynthetic process; LOCATED IN: plasma membrane; EXPRESSED IN: 23 plant structures; EXPRESSED DURING: 12 growth stages; CONTAINS InterPro DOMAIN/s: ATPase, P-type, phospholipid-translocating, flipp…	AT1G13210	0.999849	3.4191e-05	2.67669	179	520	275	487	52	92	67	23	328.875	348.305	190.914	321.776	39.7992	66.0145	52.6639	27.6184
protein_coding	U-box domain-containing protein kinase family protein	NA	U-box domain-containing protein kinase family protein; FUNCTIONS IN: ubiquitin-protein ligase activity, protein serine/threonine kinase activity, protein kinase activity, kinase activity, ATP binding; INVOLVED IN: protein amino acid phosphorylation, protein ubiquitination, response to stress; EXPRESSED IN: 21 plant structures; EXPRESSED DURING: 13 growth stages; CONTAINS InterPro DOMAIN/s: UspA (…	AT5G61560	0.999849	3.43622e-05	2.45665	72	166	204	191	18	47	38	13	132.345	111.258	141.649	126.261	13.842	33.7737	29.9123	15.6539
protein_coding	Core-2/I-branching beta-1,6-N-acetylglucosaminyltransferase family protein	NA	Core-2/I-branching beta-1,6-N-acetylglucosaminyltransferase family protein; CONTAINS InterPro DOMAIN/s: Core-2/I-Branching enzyme (InterPro:IPR021141); BEST Arabidopsis thaliana protein match is: Core-2/I-branching beta-1,6-N-acetylglucosaminyltransferase family protein (TAIR:AT1G68380.1); Has 622 Blast hits to 618 proteins in 34 species: Archae - 0; Bacteria - 10; Metazoa - 12; Fungi - 1; Plants…	AT1G68390	0.999849	3.45336e-05	4.28395	5	28	16	38	1	3	0	0	9.28366	18.8495	11.2019	25.2	0.863447	2.24939	0.1	0.1
protein_coding	calcium-dependent protein kinase 28	member of Calcium Dependent Protein Kinase	calcium-dependent protein kinase 28 (CPK28); FUNCTIONS IN: protein serine/threonine kinase activity, calmodulin-dependent protein kinase activity, protein kinase activity, calcium ion binding, ATP binding; INVOLVED IN: protein amino acid phosphorylation; LOCATED IN: plasma membrane; EXPRESSED IN: 23 plant structures; EXPRESSED DURING: 13 growth stages; CONTAINS InterPro DOMAIN/s: Protein kinase, …	AT5G66210	0.999846	3.48794e-05	2.60122	115	344	117	340	34	47	47	22	211.324	230.451	81.2825	224.679	26.0572	33.7737	36.9732	26.422
protein_coding	Protein kinase superfamily protein	NA	Protein kinase superfamily protein; FUNCTIONS IN: protein serine/threonine kinase activity, protein kinase activity, kinase activity, ATP binding; INVOLVED IN: protein amino acid phosphorylation; LOCATED IN: endomembrane system; EXPRESSED IN: 23 plant structures; EXPRESSED DURING: 13 growth stages; CONTAINS InterPro DOMAIN/s: Protein kinase, catalytic domain (InterPro:IPR000719), Serine/threonine…	AT5G15730	0.999846	3.5053e-05	2.04111	53	176	131	157	26	42	40	15	97.4468	117.954	90.9967	103.803	19.9496	30.1914	31.4814	18.0468
protein_coding	cysteine-rich RLK (RECEPTOR-like protein kinase) 7	Encodes a cysteine-rich receptor-like protein kinase.	cysteine-rich RLK (RECEPTOR-like protein kinase) 7 (CRK7); FUNCTIONS IN: kinase activity; INVOLVED IN: protein amino acid phosphorylation; LOCATED IN: endomembrane system; EXPRESSED IN: 11 plant structures; EXPRESSED DURING: 9 growth stages; CONTAINS InterPro DOMAIN/s: Protein kinase, ATP binding site (InterPro:IPR017441), Protein kinase, catalytic domain (InterPro:IPR000719), Protein of unknown …	AT4G23150	0.999845	3.52269e-05	3.78744	5	13	12	13	0	3	0	0	9.28366	8.80512	8.42641	8.68684	0.1	2.24939	0.1	0.1
protein_coding	basic helix-loop-helix (bHLH) DNA-binding superfamily protein	NA	basic helix-loop-helix (bHLH) DNA-binding superfamily protein; FUNCTIONS IN: DNA binding, sequence-specific DNA binding transcription factor activity; INVOLVED IN: regulation of transcription; LOCATED IN: nucleus; EXPRESSED IN: 14 plant structures; EXPRESSED DURING: LP.06 six leaves visible, LP.04 four leaves visible, 4 anthesis, petal differentiation and expansion stage, LP.08 eight leaves visib…	AT5G48560	0.999845	3.54007e-05	2.54531	12	26	22	26	3	8	2	2	22.1408	17.5102	15.3651	17.2737	2.39034	5.83169	1.66907	2.49291
protein_coding	NA	NA	FUNCTIONS IN: molecular_function unknown; INVOLVED IN: biological_process unknown; LOCATED IN: chloroplast; EXPRESSED IN: 13 plant structures; EXPRESSED DURING: 9 growth stages; BEST Arabidopsis thaliana protein match is: Pyridoxal phosphate (PLP)-dependent transferases superfamily protein (TAIR:AT5G51920.1); Has 520 Blast hits to 468 proteins in 130 species: Archae - 5; Bacteria - 23; Metazoa - …	AT4G22980	0.999845	3.55744e-05	4.40735	15	33	7	27	2	1	1	0	27.651	22.1976	4.95707	17.9342	1.62689	0.816462	0.884535	0.1
protein_coding	ROTUNDIFOLIA like 8	NA	ROTUNDIFOLIA like 8 (RTFL8); FUNCTIONS IN: molecular_function unknown; INVOLVED IN: shoot development; LOCATED IN: chloroplast; EXPRESSED IN: 23 plant structures; EXPRESSED DURING: 13 growth stages; CONTAINS InterPro DOMAIN/s: DVL (InterPro:IPR012552); BEST Arabidopsis thaliana protein match is: ROTUNDIFOLIA like 7 (TAIR:AT3G55515.1); Has 171 Blast hits to 171 proteins in 12 species: Archae - 0; …	AT2G39705	0.999845	3.5748e-05	-2.8283	2	4	8	5	38	33	34	26	3.77347	2.7785	5.65094	3.40263	29.111	23.7432	26.7742	31.2078
protein_coding	Zinc finger (C3HC4-type RING finger) family protein	NA	Zinc finger (C3HC4-type RING finger) family protein; FUNCTIONS IN: ubiquitin-protein ligase activity, zinc ion binding; LOCATED IN: plasma membrane; EXPRESSED IN: 12 plant structures; EXPRESSED DURING: 4 anthesis, LP.10 ten leaves visible, petal differentiation and expansion stage, LP.08 eight leaves visible; CONTAINS InterPro DOMAIN/s: Zinc finger, RING-type (InterPro:IPR001841), Zinc finger, C3…	AT1G08050	0.999844	3.59221e-05	2.3982	39	124	83	87	15	29	10	9	71.7326	83.1335	57.691	57.5658	11.5517	20.8774	7.94535	10.8681
protein_coding	Late embryogenesis abundant (LEA) hydroxyproline-rich glycoprotein family	NA	Late embryogenesis abundant (LEA) hydroxyproline-rich glycoprotein family; CONTAINS InterPro DOMAIN/s: Late embryogenesis abundant protein, group 2 (InterPro:IPR004864); BEST Arabidopsis thaliana protein match is: Late embryogenesis abundant (LEA) hydroxyproline-rich glycoprotein family (TAIR:AT2G46150.1); Has 35333 Blast hits to 34131 proteins in 2444 species: Archae - 798; Bacteria - 22429; Met…	AT1G64065	0.999844	3.60962e-05	3.05296	32	71	46	118	2	10	11	7	58.8755	47.6433	32.0179	78.0421	1.62689	7.26462	8.72989	8.47517
protein_coding	NSP-interacting kinase 3	NA	NSP-interacting kinase 3 (NIK3); FUNCTIONS IN: kinase activity; INVOLVED IN: protein amino acid phosphorylation; LOCATED IN: plasma membrane; EXPRESSED IN: 22 plant structures; EXPRESSED DURING: 13 growth stages; CONTAINS InterPro DOMAIN/s: Protein kinase, ATP binding site (InterPro:IPR017441), Protein kinase, catalytic domain (InterPro:IPR000719), Leucine-rich repeat-containing N-terminal domain…	AT1G60800	0.999841	3.62742e-05	-4.43526	0	0	0	2	11	11	14	8	0.1	0.1	0.1	1.42105	8.49791	7.98108	11.0835	9.67162
protein_coding	alpha/beta-Hydrolases superfamily protein	NA	alpha/beta-Hydrolases superfamily protein; CONTAINS InterPro DOMAIN/s: Protein of unknown function DUF829, transmembrane 53 (InterPro:IPR008547); BEST Arabidopsis thaliana protein match is: alpha/beta-Hydrolases superfamily protein (TAIR:AT2G18245.1); Has 401 Blast hits to 400 proteins in 106 species: Archae - 0; Bacteria - 0; Metazoa - 180; Fungi - 77; Plants - 116; Viruses - 0; Other Eukaryotes…	AT3G19970	0.99984	3.6453e-05	2.55909	9	26	19	28	4	2	5	2	16.6306	17.5102	13.2835	18.5947	3.15379	1.53292	4.02268	2.49291
protein_coding	AMP-dependent synthetase and ligase family protein	NA	AMP-dependent synthetase and ligase family protein; FUNCTIONS IN: catalytic activity; INVOLVED IN: metabolic process; EXPRESSED IN: 18 plant structures; EXPRESSED DURING: 10 growth stages; CONTAINS InterPro DOMAIN/s: AMP-binding, conserved site (InterPro:IPR020845), AMP-dependent synthetase/ligase (InterPro:IPR000873); BEST Arabidopsis thaliana protein match is: acyl activating enzyme 5 (TAIR:AT5…	AT1G75960	0.999839	3.66317e-05	-6.00767	0	0	0	0	6	8	10	6	0.1	0.1	0.1	0.1	4.68068	5.83169	7.94535	7.27872
protein_coding	glutamate receptor 2.8	member of Putative ligand-gated ion channel subunit family	glutamate receptor 2.8 (GLR2.8); FUNCTIONS IN: intracellular ligand-gated ion channel activity; INVOLVED IN: cellular calcium ion homeostasis, response to light stimulus; LOCATED IN: endomembrane system, membrane; EXPRESSED IN: 7 plant structures; EXPRESSED DURING: 6 growth stages; CONTAINS InterPro DOMAIN/s: Extracellular solute-binding protein, family 3 (InterPro:IPR001638), Ionotropic glutamat…	AT2G29110	0.999839	3.68107e-05	6.60193	2	22	7	23	0	0	0	0	3.77347	14.8317	4.95707	15.2921	0.1	0.1	0.1	0.1
protein_coding	DEA(D/H)-box RNA helicase family protein	NA	DEA(D/H)-box RNA helicase family protein; FUNCTIONS IN: helicase activity, ATP-dependent helicase activity, nucleic acid binding, ATP binding; LOCATED IN: cellular_component unknown; EXPRESSED IN: 23 plant structures; EXPRESSED DURING: 13 growth stages; CONTAINS InterPro DOMAIN/s: RNA helicase, DEAD-box type, Q motif (InterPro:IPR014014), DNA/RNA helicase, DEAD/DEAH box type, N-terminal (InterPro…	AT2G45810	0.999838	3.69897e-05	-3.1285	2	12	5	7	47	43	68	47	3.77347	8.1355	3.56934	4.72368	35.982	30.9079	53.4484	56.3333
protein_coding	trehalose phosphate synthase	Encodes an enzyme putatively involved in trehalose biosynthesis. The protein has a trehalose synthase (TPS)-like domain that may or may not be active as well as a trehalose phosphatase (TPP)-like domain.	trehalose phosphate synthase (TPS10); FUNCTIONS IN: transferase activity, transferring glycosyl groups, trehalose-phosphatase activity; INVOLVED IN: trehalose biosynthetic process, metabolic process; LOCATED IN: cellular_component unknown; EXPRESSED IN: 25 plant structures; EXPRESSED DURING: 13 growth stages; CONTAINS InterPro DOMAIN/s: HAD-superfamily hydrolase, subfamily IIB (InterPro:IPR006379…	AT1G60140	0.999838	3.71682e-05	-2.72726	4	9	4	12	50	43	48	46	7.44693	6.12662	2.87547	8.02632	38.2723	30.9079	37.7577	55.1368
protein_coding	autoinhibited Ca2+-ATPase 11	NA	autoinhibited Ca2+-ATPase 11 (ACA11); FUNCTIONS IN: calcium-transporting ATPase activity, calmodulin binding; INVOLVED IN: defense response to bacterium, negative regulation of programmed cell death, anion homeostasis; LOCATED IN: plant-type vacuole membrane, chloroplast, plasma membrane, vacuole; EXPRESSED IN: 26 plant structures; EXPRESSED DURING: 15 growth stages; CONTAINS InterPro DOMAIN/s: A…	AT3G57330	0.999837	3.73476e-05	2.00174	161	386	248	410	83	96	86	41	295.814	258.575	172.179	270.916	63.4661	68.8803	67.57	49.1546
protein_coding	nudix hydrolase homolog 18	NA	nudix hydrolase homolog 18 (NUDT18); FUNCTIONS IN: hydrolase activity; INVOLVED IN: biological_process unknown; CONTAINS InterPro DOMAIN/s: NUDIX hydrolase domain-like (InterPro:IPR015797), NUDIX hydrolase, conserved site (InterPro:IPR020084), NUDIX hydrolase domain (InterPro:IPR000086); BEST Arabidopsis thaliana protein match is: nudix hydrolase homolog 17 (TAIR:AT2G01670.1); Has 1011 Blast hits…	AT1G14860	0.999836	3.75291e-05	-3.37604	0	2	6	3	25	28	28	17	0.1	1.43925	4.26321	2.08158	19.1862	20.1609	22.067	20.4397
protein_coding	NA	NA	unknown protein; Has 35333 Blast hits to 34131 proteins in 2444 species: Archae - 798; Bacteria - 22429; Metazoa - 974; Fungi - 991; Plants - 531; Viruses - 0; Other Eukaryotes - 9610 (source: NCBI BLink).	AT1G59865	0.999834	3.77121e-05	3.93405	8	37	12	25	1	1	3	0	14.7939	24.8761	8.42641	16.6132	0.863447	0.816462	2.45361	0.1
protein_coding	Protein phosphatase 2C family protein	NA	Protein phosphatase 2C family protein; FUNCTIONS IN: protein serine/threonine phosphatase activity, catalytic activity; LOCATED IN: cellular_component unknown; EXPRESSED IN: 22 plant structures; EXPRESSED DURING: 13 growth stages; CONTAINS InterPro DOMAIN/s: Protein phosphatase 2C-related (InterPro:IPR001932), Protein phosphatase 2C (InterPro:IPR015655), Protein phosphatase 2C, N-terminal (InterP…	AT4G28400	0.999834	3.80772e-05	1.69207	44	127	118	115	32	32	38	19	80.9162	85.1423	81.9764	76.0605	24.5303	23.0268	29.9123	22.8326
protein_coding	Disease resistance protein (TIR-NBS-LRR class) family	NA	Disease resistance protein (TIR-NBS-LRR class) family; FUNCTIONS IN: transmembrane receptor activity, nucleoside-triphosphatase activity, nucleotide binding, ATP binding; INVOLVED IN: signal transduction, defense response, apoptosis, innate immune response; LOCATED IN: intrinsic to membrane; EXPRESSED IN: 21 plant structures; EXPRESSED DURING: 13 growth stages; CONTAINS InterPro DOMAIN/s: ATPase,…	AT3G04220	0.999834	3.82592e-05	5.45161	6	31	5	20	0	1	0	0	11.1204	20.8584	3.56934	13.3105	0.1	0.816462	0.1	0.1
protein_coding	Histone H3 K4-specific methyltransferase SET7/9 family protein	NA	Histone H3 K4-specific methyltransferase SET7/9 family protein; CONTAINS InterPro DOMAIN/s: MORN motif (InterPro:IPR003409); BEST Arabidopsis thaliana protein match is: Histone H3 K4-specific methyltransferase SET7/9 family protein (TAIR:AT2G35170.1); Has 26543 Blast hits to 6479 proteins in 565 species: Archae - 0; Bacteria - 4119; Metazoa - 3892; Fungi - 164; Plants - 2567; Viruses - 0; Other E…	AT4G17080	0.999831	3.84441e-05	-2.83776	2	7	5	3	29	32	38	22	3.77347	4.78737	3.56934	2.08158	22.24	23.0268	29.9123	26.422
protein_coding	basic helix-loop-helix (bHLH) DNA-binding superfamily protein	NA	basic helix-loop-helix (bHLH) DNA-binding superfamily protein; FUNCTIONS IN: DNA binding, sequence-specific DNA binding transcription factor activity; INVOLVED IN: regulation of transcription; LOCATED IN: nucleus; EXPRESSED IN: 21 plant structures; EXPRESSED DURING: 13 growth stages; CONTAINS InterPro DOMAIN/s: Helix-loop-helix DNA-binding domain (InterPro:IPR001092), Helix-loop-helix DNA-binding…	AT3G57800	0.99983	3.86303e-05	-2.59565	3	9	7	8	44	36	39	36	5.6102	6.12662	4.95707	5.38421	33.6917	25.8926	30.6969	43.1723
protein_coding	alpha 1,4-glycosyltransferase family protein	NA	alpha 1,4-glycosyltransferase family protein; FUNCTIONS IN: transferase activity, transferring glycosyl groups, transferase activity; INVOLVED IN: biological_process unknown; LOCATED IN: Golgi stack; EXPRESSED IN: 10 plant structures; EXPRESSED DURING: 6 growth stages; CONTAINS InterPro DOMAIN/s: Alpha 1,4-glycosyltransferase conserved region (InterPro:IPR007652), Glycosyltransferase, DXD sugar-b…	AT3G09020	0.999829	3.90024e-05	1.50498	49	94	88	120	34	37	34	20	90.0999	63.0447	61.1604	79.3632	26.0572	26.6091	26.7742	24.0291
protein_coding	cryptochrome 1	Encodes CRY1, a flavin-type blue-light photoreceptor with ATP binding and autophosphorylation activity. Functions in perception of blue / green ratio of light. The photoreceptor may be involved in electron transport. Mutant phenotype displays a blue light-dependent inhibition of hypocotyl elongation. Photoreceptor activity requires light-induced homodimerisation of the N-terminal CNT1 domains of …	cryptochrome 1 (CRY1); CONTAINS InterPro DOMAIN/s: Rossmann-like alpha/beta/alpha sandwich fold (InterPro:IPR014729), Cryptochrome/DNA photolyase, class 1 conserved site, C-terminal (InterPro:IPR018394), DNA photolyase, N-terminal (InterPro:IPR006050), Cryptochrome C-terminal (InterPro:IPR020978), DNA photolyase, FAD-binding/Cryptochrome, C-terminal (InterPro:IPR005101), Cryptochrome, plant (Inte…	AT4G08920	0.999829	3.91883e-05	-2.72748	4	15	14	27	104	101	79	72	7.44693	10.1444	9.81415	17.9342	79.4985	72.4626	62.0783	86.2446
protein_coding	Protein kinase superfamily protein	NA	Protein kinase superfamily protein; FUNCTIONS IN: protein kinase activity, kinase activity, ATP binding; INVOLVED IN: protein amino acid phosphorylation; LOCATED IN: plasma membrane; EXPRESSED IN: 23 plant structures; EXPRESSED DURING: 13 growth stages; CONTAINS InterPro DOMAIN/s: Protein kinase, ATP binding site (InterPro:IPR017441), Protein kinase, catalytic domain (InterPro:IPR000719), Serine/…	AT3G09830	0.999829	3.93739e-05	2.12052	82	190	139	174	28	65	32	16	150.712	127.329	96.5476	115.032	21.4765	46.67	25.2051	19.2432
protein_coding	calmodulin-binding receptor-like cytoplasmic kinase 2	high overall homology to CRCK1	calmodulin-binding receptor-like cytoplasmic kinase 2 (CRCK2); FUNCTIONS IN: protein serine/threonine kinase activity, protein kinase activity, kinase activity, ATP binding; INVOLVED IN: pollen development; EXPRESSED IN: 22 plant structures; EXPRESSED DURING: 13 growth stages; CONTAINS InterPro DOMAIN/s: Protein kinase, ATP binding site (InterPro:IPR017441), Protein kinase, catalytic domain (Inte…	AT4G00330	0.999827	3.95619e-05	1.56573	140	291	304	315	87	120	92	58	257.243	194.961	211.036	208.166	66.5199	86.0754	72.2772	69.4943
protein_coding	NA	NA	unknown protein; FUNCTIONS IN: molecular_function unknown; INVOLVED IN: biological_process unknown; LOCATED IN: chloroplast, chloroplast stroma; EXPRESSED IN: 22 plant structures; EXPRESSED DURING: 13 growth stages; Has 26 Blast hits to 26 proteins in 9 species: Archae - 0; Bacteria - 0; Metazoa - 0; Fungi - 0; Plants - 26; Viruses - 0; Other Eukaryotes - 0 (source: NCBI BLink).	AT1G51100	0.999825	3.97521e-05	-3.57233	0	2	2	4	20	17	23	19	0.1	1.43925	1.48774	2.74211	15.3689	12.2798	18.1443	22.8326
protein_coding	NA	NA	unknown protein; FUNCTIONS IN: molecular_function unknown; INVOLVED IN: biological_process unknown; LOCATED IN: chloroplast; EXPRESSED IN: 22 plant structures; EXPRESSED DURING: 13 growth stages; BEST Arabidopsis thaliana protein match is: unknown protein (TAIR:AT1G13390.2); Has 125 Blast hits to 125 proteins in 18 species: Archae - 0; Bacteria - 0; Metazoa - 0; Fungi - 0; Plants - 125; Viruses -…	AT1G68490	0.999825	3.99419e-05	-2.52117	6	10	8	10	64	56	42	43	11.1204	6.79625	5.65094	6.70526	48.9606	40.2219	33.0505	51.5475
protein_coding	Leucine-rich repeat (LRR) family protein	NA	Leucine-rich repeat (LRR) family protein; INVOLVED IN: signal transduction, defense response; LOCATED IN: apoplast, cell wall, chloroplast, membrane; EXPRESSED IN: 23 plant structures; EXPRESSED DURING: 13 growth stages; CONTAINS InterPro DOMAIN/s: Leucine-rich repeat-containing N-terminal domain, type 2 (InterPro:IPR013210), Leucine-rich repeat (InterPro:IPR001611); BEST Arabidopsis thaliana pro…	AT3G20820	0.999822	4.01353e-05	-4.69805	0	1	1	0	12	12	23	8	0.1	0.769625	0.793868	0.1	9.26136	8.69754	18.1443	9.67162
protein_coding	BON association protein 1	Encodes a protein with a C2 domain that binds to BON1 in yeast two hybrid analyses. Its ability to bind to phospholipids is enhanced by calcium ions. Involved in maintaining cell homeostasis.	BON association protein 1 (BAP1); FUNCTIONS IN: phospholipid binding, protein binding; INVOLVED IN: in 7 processes; LOCATED IN: membrane; EXPRESSED IN: 21 plant structures; EXPRESSED DURING: 13 growth stages; CONTAINS InterPro DOMAIN/s: C2 calcium/lipid-binding domain, CaLB (InterPro:IPR008973), C2 calcium-dependent membrane targeting (InterPro:IPR000008); BEST Arabidopsis thaliana protein match …	AT3G61190	0.999819	4.05269e-05	1.79884	87	173	172	226	30	53	65	37	159.896	115.945	119.445	149.379	23.0034	38.0725	51.0948	44.3688
[truncated: 1,860 more rows]

## Sheet: raw-data
				raw count data								Normalized count data (tags per million)
				flg22 1hr				water 1hr				flg22 1hr				water 1hr
Locus	Likelihood	FDR	log2FC	flg1hr_R1_EXPRSS	flg1hr_R2_EXPRSS	flg1hr_R3_EXPRSS	flg1hr_R4_EXPRSS	h2o1hr_R1_EXPRSS	h2o1hr_R2_EXPRSS	h2o1hr_R3_EXPRSS	h2o1hr_R4_EXPRSS	flg1hr_R1_EXPRSS	flg1hr_R2_EXPRSS	flg1hr_R3_EXPRSS	flg1hr_R4_EXPRSS	h2o1hr_R1_EXPRSS	h2o1hr_R2_EXPRSS	h2o1hr_R3_EXPRSS	h2o1hr_R4_EXPRSS
[truncated: 38,423 more rows]
