# Supplementary material for: EXPRSS: an Illumina based high-throughput expression-profiling method to reveal transcriptional dynamics
Source: BMC Genomics. 2014 May 6;15(1):341. doi: 10.1186/1471-2164-15-341 (PMC4035070; doi:10.1186/1471-2164-15-341)
Supplement: Supplementary file 5 — Additional file 5: Details of genes differentially expressed in NlaIII-DGE Tag-seq. (XLSX 6 MB) [file 12864_2013_6041_MOESM5_ESM.xlsx]

## Sheet: Additional file 5
Additional file 5. Details of genes differentially expressed in NlaIII-DGE Tag-seq.
								raw count data								Normalized count data (tags per million)
								flg22 1hr				water 1hr				flg22 1hr				water 1hr
Type	Short_description	Curator_summary	Computational_description	Locus	Likelihood	FDR	log2FC	flg1hr_R1_NlaDGE	flg1hr_R2_NlaDGE	flg1hr_R3_NlaDGE	flg1hr_R4_NlaDGE	h201hr_R1_NlaDGE	h201hr_R2_NlaDGE	h201hr_R3_NlaDGE	h201hr_R4_NlaDGE	flg1hr_R1_NlaDGE	flg1hr_R2_NlaDGE	flg1hr_R3_NlaDGE	flg1hr_R4_NlaDGE	h201hr_R1_NlaDGE	h201hr_R2_NlaDGE	h201hr_R3_NlaDGE	h201hr_R4_NlaDGE
protein_coding	elicitor peptide 3 precursor	NA	elicitor peptide 3 precursor (PROPEP3); Has 30201 Blast hits to 17322 proteins in 780 species: Archae - 12; Bacteria - 1396; Metazoa - 17338; Fungi - 3422; Plants - 5037; Viruses - 0; Other Eukaryotes - 2996 (source: NCBI BLink).	AT5G64905	0.999994	5.72014e-06	8.82348	1620	1680	2563	1744	1	1	12	1	1208.8	1330.39	1701.55	1567	0.798852	0.837196	10.3707	0.812872
protein_coding	precursor of peptide 1	Encodes a putative 92-aa protein that is the precursor of AtPep1, a 23-aa peptide which activates transcription of the defensive gene defensin (PDF1.2) and activates the synthesis of H2O2, both being components of the innate immune response.	precursor of peptide 1 (PROPEP1); BEST Arabidopsis thaliana protein match is: elicitor peptide 2 precursor (TAIR:AT5G64890.1); Has 30201 Blast hits to 17322 proteins in 780 species: Archae - 12; Bacteria - 1396; Metazoa - 17338; Fungi - 3422; Plants - 5037; Viruses - 0; Other Eukaryotes - 2996 (source: NCBI BLink).	AT5G64900	0.999972	1.69146e-05	6.9938	50	27	57	48	1	0	0	0	37.4055	21.4797	37.9394	43.2258	0.798852	0.1	0.1	0.1
protein_coding	pleiotropic drug resistance 12	ABC transporter family involved in ABA transport and resistance to lead. Localizes to plasma membrane. Upregulated by lead. Expressed in leaves, flowers, stomata and roots.	pleiotropic drug resistance 12 (PDR12); CONTAINS InterPro DOMAIN/s: ATPase, AAA+ type, core (InterPro:IPR003593), ABC transporter-like (InterPro:IPR003439), Plant PDR ABC transporter associated (InterPro:IPR013581), ABC-2 type transporter (InterPro:IPR013525); BEST Arabidopsis thaliana protein match is: pleiotropic drug resistance 11 (TAIR:AT1G66950.1); Has 377983 Blast hits to 279992 proteins in…	AT1G15520	0.999967	2.21913e-05	7.26454	422	1170	195	500	3	3	5	4	314.958	926.552	129.551	449.327	2.19655	2.31159	4.37946	2.95149
protein_coding	peptidoglycan-binding LysM domain-containing protein	NA	peptidoglycan-binding LysM domain-containing protein; FUNCTIONS IN: molecular_function unknown; INVOLVED IN: cell wall macromolecule catabolic process; LOCATED IN: endomembrane system; EXPRESSED IN: 15 plant structures; EXPRESSED DURING: 6 growth stages; BEST Arabidopsis thaliana protein match is: peptidoglycan-binding LysM domain-containing protein (TAIR:AT4G25433.1); Has 63 Blast hits to 63 pro…	AT5G62150	0.999947	2.98561e-05	5.37468	329	247	153	154	5	5	7	4	245.57	195.684	101.669	138.462	3.59426	3.78598	6.09125	2.95149
protein_coding	HXXXD-type acyl-transferase family protein	NA	HXXXD-type acyl-transferase family protein; FUNCTIONS IN: transferase activity, transferring acyl groups other than amino-acyl groups, transferase activity; INVOLVED IN: biological_process unknown; LOCATED IN: cellular_component unknown; EXPRESSED IN: 17 plant structures; EXPRESSED DURING: 12 growth stages; CONTAINS InterPro DOMAIN/s: Transferase (InterPro:IPR003480); BEST Arabidopsis thaliana pr…	AT5G42830	0.999942	3.54464e-05	6.18586	49	44	58	26	1	1	0	0	36.6594	34.9409	38.6033	23.4598	0.798852	0.837196	0.1	0.1
protein_coding	Protein of unknown function (DUF679)	NA	Protein of unknown function (DUF679); CONTAINS InterPro DOMAIN/s: Protein of unknown function DUF679 (InterPro:IPR007770); BEST Arabidopsis thaliana protein match is: Protein of unknown function (DUF679) (TAIR:AT3G02430.1); Has 267 Blast hits to 259 proteins in 17 species: Archae - 0; Bacteria - 0; Metazoa - 0; Fungi - 0; Plants - 267; Viruses - 0; Other Eukaryotes - 0 (source: NCBI BLink).	AT4G24310	0.999926	4.1884e-05	5.62161	437	378	263	196	6	5	11	3	326.15	299.415	174.692	176.197	4.29311	3.78598	9.51482	2.23862
protein_coding	CRINKLY4 related 3	NA	CRINKLY4 related 3 (CCR3); FUNCTIONS IN: kinase activity; INVOLVED IN: protein amino acid phosphorylation; LOCATED IN: endomembrane system; EXPRESSED IN: 23 plant structures; EXPRESSED DURING: 10 growth stages; CONTAINS InterPro DOMAIN/s: Protein kinase, ATP binding site (InterPro:IPR017441), Regulator of chromosome condensation/beta-lactamase-inhibitor protein II (InterPro:IPR009091), Protein ki…	AT3G55950	0.999925	4.65584e-05	5.41622	46	24	46	33	1	0	1	1	34.421	19.1041	30.6371	29.749	0.798852	0.1	0.955893	0.812872
protein_coding	cytochrome P450, family 71, subfamily A, polypeptide 12	putative cytochrome P450	cytochrome P450, family 71, subfamily A, polypeptide 12 (CYP71A12); FUNCTIONS IN: electron carrier activity, monooxygenase activity, iron ion binding, oxygen binding, heme binding; INVOLVED IN: response to bacterium; LOCATED IN: endomembrane system; EXPRESSED IN: stem, stamen; EXPRESSED DURING: 4 anthesis; CONTAINS InterPro DOMAIN/s: Cytochrome P450 (InterPro:IPR001128), Cytochrome P450, conserve…	AT2G30750	0.999921	5.06321e-05	5.52102	391	265	342	296	14	3	10	1	291.829	209.937	227.137	266.042	9.88392	2.31159	8.65893	0.812872
protein_coding	NA	NA	unknown protein; BEST Arabidopsis thaliana protein match is: unknown protein (TAIR:AT1G24600.1); Has 22 Blast hits to 22 proteins in 5 species: Archae - 0; Bacteria - 0; Metazoa - 0; Fungi - 0; Plants - 22; Viruses - 0; Other Eukaryotes - 0 (source: NCBI BLink).	AT1G67920	0.999916	5.43926e-05	5.64284	393	200	798	136	9	6	7	7	293.321	158.468	529.852	122.29	6.38966	4.52318	6.09125	5.0901
protein_coding	Chitinase family protein	NA	Chitinase family protein; FUNCTIONS IN: chitinase activity; INVOLVED IN: carbohydrate metabolic process, cell wall macromolecule catabolic process; LOCATED IN: endomembrane system; EXPRESSED IN: stem, cotyledon, leaf whorl, root; CONTAINS InterPro DOMAIN/s: Glycoside hydrolase, family 19 (InterPro:IPR016283), Glycoside hydrolase, family 19, catalytic (InterPro:IPR000726); BEST Arabidopsis thalian…	AT1G02360	0.999916	5.74021e-05	6.65076	1308	1422	842	752	10	12	19	1	976.011	1126.1	559.061	675.737	7.08852	8.94635	16.362	0.812872
protein_coding	Phototropic-responsive NPH3 family protein	NA	Phototropic-responsive NPH3 family protein; FUNCTIONS IN: signal transducer activity; INVOLVED IN: response to light stimulus; LOCATED IN: endomembrane system; EXPRESSED IN: 19 plant structures; EXPRESSED DURING: 13 growth stages; CONTAINS InterPro DOMAIN/s: NPH3 (InterPro:IPR004249), BTB/POZ (InterPro:IPR013069), BTB/POZ fold (InterPro:IPR011333), BTB/POZ-like (InterPro:IPR000210); BEST Arabidop…	AT3G19850	0.999907	6.0663e-05	-7.69617	0	0	0	0	29	28	32	20	0.1	0.1	0.1	0.1	20.3667	20.7415	27.4886	14.3574
protein_coding	gamma-glutamyl transpeptidase 1	The gene encodes a gamma-glutamyltransferase (AKA gamma-glutamyl transpeptidase, EC 2.3.2.2) that is located in vascular tissues (predominantly phloem) of leaves and is involved in the degradation of glutathione. The encoded enzyme also mitigates oxidative stress by metabolizing GSSG (oxidized form of GSH - glutathione) in the apoplast.	gamma-glutamyl transpeptidase 1 (GGT1); FUNCTIONS IN: gamma-glutamyltransferase activity, glutathione gamma-glutamylcysteinyltransferase activity; INVOLVED IN: response to oxidative stress, glutathione catabolic process; LOCATED IN: apoplast, plant-type cell wall; EXPRESSED IN: 26 plant structures; EXPRESSED DURING: 10 growth stages; CONTAINS InterPro DOMAIN/s: Gamma-glutamyltranspeptidase (Inter…	AT4G39640	0.999894	6.44204e-05	5.03746	294	296	124	262	12	7	7	5	219.456	234.484	82.4174	235.495	8.48622	5.26037	6.09125	3.66436
protein_coding	myb domain protein 15	Member of the R2R3 factor gene family.	myb domain protein 15 (MYB15); CONTAINS InterPro DOMAIN/s: SANT, DNA-binding (InterPro:IPR001005), Homeodomain-like (InterPro:IPR009057), Myb, DNA-binding (InterPro:IPR014778), HTH transcriptional regulator, Myb-type, DNA-binding (InterPro:IPR017930), Homeodomain-related (InterPro:IPR012287), Myb transcription factor (InterPro:IPR015495); BEST Arabidopsis thaliana protein match is: myb domain pro…	AT3G23250	0.99984	7.17728e-05	5.0418	185	143	179	112	7	1	8	2	138.13	113.333	118.929	100.727	4.99196	0.837196	6.94714	1.52574
protein_coding	PLAT/LH2 domain-containing lipoxygenase family protein	NA	PLAT/LH2 domain-containing lipoxygenase family protein; FUNCTIONS IN: oxidoreductase activity, acting on single donors with incorporation of molecular oxygen, incorporation of two atoms of oxygen, lipoxygenase activity, iron ion binding, metal ion binding; INVOLVED IN: growth, jasmonic acid biosynthetic process, response to wounding, defense response; LOCATED IN: chloroplast; EXPRESSED IN: 17 pla…	AT1G72520	0.999818	8.51746e-05	7.3001	111	37	21	52	1	0	0	0	82.9181	29.398	14.0408	46.8196	0.798852	0.1	0.1	0.1
protein_coding	Late embryogenesis abundant (LEA) hydroxyproline-rich glycoprotein family	Encodes a protein whose sequence is similar to tobacco hairpin-induced gene (HIN1) and Arabidopsis non-race specific disease resistance gene (NDR1). Expression of this gene is induced by cucumber mosaic virus, spermine and during senescence. The gene product is localized to the chloroplast.	YELLOW-LEAF-SPECIFIC GENE 9 (YLS9); FUNCTIONS IN: molecular_function unknown; INVOLVED IN: defense response to virus, leaf senescence, response to other organism; LOCATED IN: chloroplast; EXPRESSED IN: 7 plant structures; EXPRESSED DURING: 4 anthesis, 4 leaf senescence stage, petal differentiation and expansion stage; CONTAINS InterPro DOMAIN/s: Late embryogenesis abundant protein, group 2 (Inter…	AT2G35980	0.999817	9.12792e-05	6.64991	462	136	301	609	2	1	6	6	344.803	107.79	199.919	547.258	1.4977	0.837196	5.23536	4.37723
protein_coding	WRKY DNA-binding protein 55	member of WRKY Transcription Factor; Group III	WRKY DNA-binding protein 55 (WRKY55); CONTAINS InterPro DOMAIN/s: DNA-binding WRKY (InterPro:IPR003657); BEST Arabidopsis thaliana protein match is: WRKY DNA-binding protein 46 (TAIR:AT2G46400.1); Has 942 Blast hits to 929 proteins in 64 species: Archae - 0; Bacteria - 0; Metazoa - 0; Fungi - 0; Plants - 942; Viruses - 0; Other Eukaryotes - 0 (source: NCBI BLink).	AT2G40740	0.999814	0.000101676	6.35972	178	33	88	58	1	2	0	1	132.907	26.2307	58.5188	52.2103	0.798852	1.57439	0.1	0.812872
protein_coding	Phosphoglycerate mutase family protein	NA	Phosphoglycerate mutase family protein; FUNCTIONS IN: molecular_function unknown; INVOLVED IN: biological_process unknown; LOCATED IN: cellular_component unknown; CONTAINS InterPro DOMAIN/s: Histidine phosphatase superfamily, clade-1 (InterPro:IPR013078); BEST Arabidopsis thaliana protein match is: Phosphoglycerate mutase family protein (TAIR:AT2G17280.2); Has 475 Blast hits to 475 proteins in 96…	AT1G09932	0.999801	0.000106804	5.2621	623	325	853	280	22	5	15	11	464.926	257.448	566.364	251.667	15.4747	3.78598	12.9384	7.94159
protein_coding	NA	NA	unknown protein; FUNCTIONS IN: molecular_function unknown; INVOLVED IN: biological_process unknown; LOCATED IN: endomembrane system; EXPRESSED IN: sperm cell, root; BEST Arabidopsis thaliana protein match is: unknown protein (TAIR:AT1G36622.1); Has 14 Blast hits to 14 proteins in 2 species: Archae - 0; Bacteria - 0; Metazoa - 0; Fungi - 0; Plants - 14; Viruses - 0; Other Eukaryotes - 0 (source: N…	AT1G36640	0.99977	0.000112947	6.46203	426	290	1291	322	4	2	12	6	317.943	229.733	857.13	289.402	2.89541	1.57439	10.3707	4.37723
protein_coding	Auxin-responsive family protein	NA	Auxin-responsive family protein; LOCATED IN: plasma membrane, membrane; EXPRESSED IN: 21 plant structures; EXPRESSED DURING: 12 growth stages; CONTAINS InterPro DOMAIN/s: Cytochrome b561, eukaryote (InterPro:IPR004877), Uncharacterised conserved protein UCP037471 (InterPro:IPR017214), Protein of unknown function DUF568, DOMON-like (InterPro:IPR007613), DOMON related (InterPro:IPR005018), Cytochro…	AT5G35735	0.999769	0.000118572	5.28498	4582	3023	3075	2391	159	23	93	68	3418.77	2393.83	2041.44	2148.3	111.217	17.0555	79.698	48.5753
protein_coding	glutamate decarboxylase 4	NA	glutamate decarboxylase 4 (GAD4); FUNCTIONS IN: calmodulin binding; INVOLVED IN: carboxylic acid metabolic process, glutamate metabolic process, glutamate decarboxylation to succinate; LOCATED IN: cytosol, nucleus; CONTAINS InterPro DOMAIN/s: Pyridoxal phosphate-dependent transferase, major domain (InterPro:IPR015424), Pyridoxal phosphate-dependent decarboxylase (InterPro:IPR002129), Glutamate de…	AT2G02010	0.999758	0.000124199	6.19351	91	30	54	20	0	1	1	0	67.996	23.8552	35.9479	18.0691	0.1	0.837196	0.955893	0.1
protein_coding	mitogen-activated protein kinase kinase kinase 15	member of MEKK subfamily	mitogen-activated protein kinase kinase kinase 15 (MAPKKK15); FUNCTIONS IN: protein serine/threonine kinase activity, protein kinase activity, kinase activity, ATP binding; INVOLVED IN: protein amino acid phosphorylation; LOCATED IN: cellular_component unknown; CONTAINS InterPro DOMAIN/s: Protein kinase, ATP binding site (InterPro:IPR017441), Protein kinase, catalytic domain (InterPro:IPR000719),…	AT5G55090	0.999683	0.000132577	8.34941	68	27	72	322	0	0	1	0	50.8354	21.4797	47.8972	289.402	0.1	0.1	0.955893	0.1
protein_coding	Protein of unknown function (DUF1262)	NA	Protein of unknown function (DUF1262); CONTAINS InterPro DOMAIN/s: Protein of unknown function DUF1262 (InterPro:IPR010683); BEST Arabidopsis thaliana protein match is: Protein of unknown function (DUF1262) (TAIR:AT1G13480.1); Has 107 Blast hits to 100 proteins in 12 species: Archae - 0; Bacteria - 6; Metazoa - 0; Fungi - 0; Plants - 101; Viruses - 0; Other Eukaryotes - 0 (source: NCBI BLink).	AT1G13520	0.999666	0.000140964	5.92464	433	705	232	471	6	7	15	2	323.165	558.346	154.113	423.271	4.29311	5.26037	12.9384	1.52574
protein_coding	CYS, MET, PRO, and GLY protein 2	NA	CYS, MET, PRO, and GLY protein 2 (CMPG2); FUNCTIONS IN: ubiquitin-protein ligase activity, binding; INVOLVED IN: response to chitin; LOCATED IN: ubiquitin ligase complex; EXPRESSED IN: 23 plant structures; EXPRESSED DURING: 11 growth stages; CONTAINS InterPro DOMAIN/s: U box domain (InterPro:IPR003613), Armadillo-like helical (InterPro:IPR011989), Armadillo-type fold (InterPro:IPR016024); BEST Ar…	AT5G64660	0.999665	0.000148743	5.09387	48	56	41	74	2	1	3	0	35.9133	44.443	27.3178	66.5855	1.4977	0.837196	2.66768	0.1
protein_coding	Bifunctional inhibitor/lipid-transfer protein/seed storage 2S albumin superfamily protein	NA	Bifunctional inhibitor/lipid-transfer protein/seed storage 2S albumin superfamily protein; FUNCTIONS IN: lipid binding; INVOLVED IN: lipid transport; LOCATED IN: anchored to membrane; EXPRESSED IN: 14 plant structures; EXPRESSED DURING: 10 growth stages; CONTAINS InterPro DOMAIN/s: Bifunctional inhibitor/plant lipid transfer protein/seed storage (InterPro:IPR016140), Plant lipid transfer protein/…	AT3G22600	0.999633	0.000157122	6.86941	1300	328	7150	846	35	16	7	21	970.042	259.823	4746.63	760.191	24.5598	11.8951	6.09125	15.0703
protein_coding	WRKY DNA-binding protein 17	member of WRKY Transcription Factor; Group II-d; negative regulator of basal resistance to Pseudomonas syringae.	WRKY DNA-binding protein 17 (WRKY17); CONTAINS InterPro DOMAIN/s: DNA-binding WRKY (InterPro:IPR003657), Transcription factor, WRKY, Zn-cluster (InterPro:IPR018872); BEST Arabidopsis thaliana protein match is: WRKY DNA-binding protein 11 (TAIR:AT4G31550.1); Has 3398 Blast hits to 2942 proteins in 193 species: Archae - 0; Bacteria - 0; Metazoa - 2; Fungi - 4; Plants - 3369; Viruses - 0; Other Euka…	AT2G24570	0.999438	0.000198939	3.98343	139	63	85	54	7	4	7	3	103.809	49.9859	56.5272	48.6165	4.99196	3.04878	6.09125	2.23862
protein_coding	Disease resistance protein (TIR-NBS class)	NA	Disease resistance protein (TIR-NBS class); FUNCTIONS IN: transmembrane receptor activity, nucleoside-triphosphatase activity, nucleotide binding, ATP binding; INVOLVED IN: signal transduction, defense response, apoptosis, innate immune response; LOCATED IN: intrinsic to membrane, chloroplast; EXPRESSED IN: 22 plant structures; EXPRESSED DURING: 10 growth stages; CONTAINS InterPro DOMAIN/s: ATPas…	AT1G66090	0.999427	0.000211008	4.92453	35	43	61	28	0	2	1	2	26.2138	34.1491	40.5948	25.2567	0.1	1.57439	0.955893	1.52574
protein_coding	cytochrome P450, family 82, subfamily C, polypeptide 2	member of CYP82C	cytochrome P450, family 82, subfamily C, polypeptide 2 (CYP82C2); FUNCTIONS IN: electron carrier activity, monooxygenase activity, iron ion binding, oxygen binding, heme binding; INVOLVED IN: oxidation reduction; LOCATED IN: endomembrane system; CONTAINS InterPro DOMAIN/s: Cytochrome P450 (InterPro:IPR001128), Cytochrome P450, conserved site (InterPro:IPR017972), Cytochrome P450, E-class, group I…	AT4G31970	0.999413	0.00022277	4.8062	49	24	18	30	2	1	1	0	36.6594	19.1041	12.0493	27.0536	1.4977	0.837196	0.955893	0.1
protein_coding	alpha/beta-Hydrolases superfamily protein	NA	alpha/beta-Hydrolases superfamily protein; CONTAINS InterPro DOMAIN/s: Protein of unknown function DUF676, hydrolase-like (InterPro:IPR007751); BEST Arabidopsis thaliana protein match is: alpha/beta-Hydrolases superfamily protein (TAIR:AT4G25770.1); Has 35333 Blast hits to 34131 proteins in 2444 species: Archae - 798; Bacteria - 22429; Metazoa - 974; Fungi - 991; Plants - 531; Viruses - 0; Other …	AT1G10040	0.999411	0.000233854	4.5769	46	50	35	19	3	1	1	1	34.421	39.6919	23.3347	17.1706	2.19655	0.837196	0.955893	0.812872
protein_coding	cytochrome P450, family 82, subfamily C, polypeptide 4	member of CYP82C	cytochrome P450, family 82, subfamily C, polypeptide 4 (CYP82C4); FUNCTIONS IN: electron carrier activity, monooxygenase activity, iron ion binding, oxygen binding, heme binding; INVOLVED IN: oxidation reduction; LOCATED IN: endomembrane system; EXPRESSED IN: root; CONTAINS InterPro DOMAIN/s: Cytochrome P450 (InterPro:IPR001128), Cytochrome P450, E-class, group I (InterPro:IPR002401), Cytochrome …	AT4G31940	0.999396	0.000244733	5.68613	48	24	17	29	2	0	0	0	35.9133	19.1041	11.3854	26.1551	1.4977	0.1	0.1	0.1
protein_coding	cytochrome P450, family 82, subfamily C, polypeptide 3	member of CYP82C	cytochrome P450, family 82, subfamily C, polypeptide 3 (CYP82C3); FUNCTIONS IN: electron carrier activity, monooxygenase activity, iron ion binding, oxygen binding, heme binding; INVOLVED IN: oxidation reduction; LOCATED IN: endomembrane system; CONTAINS InterPro DOMAIN/s: Cytochrome P450 (InterPro:IPR001128), Cytochrome P450, E-class, group I (InterPro:IPR002401), Cytochrome P450, conserved site…	AT4G31950	0.999373	0.000265524	6.32873	57	30	21	12	0	1	0	0	42.6282	23.8552	14.0408	10.8814	0.1	0.837196	0.1	0.1
protein_coding	Integrase-type DNA-binding superfamily protein	encodes a member of the DREB subfamily A-5 of ERF/AP2 transcription factor family. The protein contains one AP2 domain. There are 16 members in this subfamily including RAP2.1, RAP2.9 and RAP2.10.	Integrase-type DNA-binding superfamily protein; CONTAINS InterPro DOMAIN/s: DNA-binding, integrase-type (InterPro:IPR016177), Pathogenesis-related transcriptional factor/ERF, DNA-binding (InterPro:IPR001471); BEST Arabidopsis thaliana protein match is: Integrase-type DNA-binding superfamily protein (TAIR:AT1G22810.1); Has 4894 Blast hits to 4892 proteins in 218 species: Archae - 0; Bacteria - 0; …	AT1G71520	0.999365	0.000275516	4.38711	198	55	76	71	8	3	5	3	147.83	43.6511	50.5526	63.8902	5.69081	2.31159	4.37946	2.23862
protein_coding	phloem protein 2-B14	NA	phloem protein 2-B14 (PP2-B14); FUNCTIONS IN: carbohydrate binding; LOCATED IN: endomembrane system; CONTAINS InterPro DOMAIN/s: F-box domain, cyclin-like (InterPro:IPR001810); BEST Arabidopsis thaliana protein match is: phloem protein 2-B13 (TAIR:AT1G56240.1); Has 533 Blast hits to 518 proteins in 36 species: Archae - 0; Bacteria - 0; Metazoa - 0; Fungi - 0; Plants - 533; Viruses - 0; Other Euka…	AT1G56250	0.999361	0.000285081	7.60922	42	8	40	15	0	0	0	0	31.4366	6.43471	26.654	13.5768	0.1	0.1	0.1	0.1
protein_coding	myb domain protein 122	Encodes a putative transcription factor, member of the R2R3 factor gene family (MYB122).	myb domain protein 122 (MYB122); CONTAINS InterPro DOMAIN/s: SANT, DNA-binding (InterPro:IPR001005), Homeodomain-like (InterPro:IPR009057), Myb, DNA-binding (InterPro:IPR014778), HTH transcriptional regulator, Myb-type, DNA-binding (InterPro:IPR017930), Homeodomain-related (InterPro:IPR012287), Myb transcription factor (InterPro:IPR015495); BEST Arabidopsis thaliana protein match is: myb domain p…	AT1G74080	0.999344	0.000294584	6.29151	12	10	9	9	0	0	0	0	9.05331	8.01839	6.07465	8.18608	0.1	0.1	0.1	0.1
protein_coding	NA	NA	BEST Arabidopsis thaliana protein match is: glycine-rich protein (TAIR:AT5G28630.1); Has 1536 Blast hits to 1202 proteins in 136 species: Archae - 0; Bacteria - 8; Metazoa - 888; Fungi - 120; Plants - 71; Viruses - 39; Other Eukaryotes - 410 (source: NCBI BLink).	AT5G28610	0.99931	0.000304481	4.68934	222	106	65	95	8	5	5	1	165.736	84.0349	43.2502	85.4531	5.69081	3.78598	4.37946	0.812872
protein_coding	metacaspase 8	Encodes a metacaspase (cysteine-type endopeptidase) that is involved in promoting programmed cell death in response to hydrogen peroxide (H2O2), UV light, and methyl viologen (MV). Transcript levels rise in response to UV-C, H2O2, and MV. In vitro assays demonstrate that this enzyme has a preference for cleaving after an arginine residue, and it has a pH optimum of 8.0.	metacaspase 8 (MC8); CONTAINS InterPro DOMAIN/s: Peptidase C14, caspase catalytic (InterPro:IPR011600); BEST Arabidopsis thaliana protein match is: metacaspase 7 (TAIR:AT1G79310.1); Has 1067 Blast hits to 1064 proteins in 261 species: Archae - 3; Bacteria - 286; Metazoa - 0; Fungi - 258; Plants - 304; Viruses - 0; Other Eukaryotes - 216 (source: NCBI BLink).	AT1G16420	0.999304	0.000314034	4.78052	31	51	50	23	1	2	2	0	23.2294	40.4838	33.2925	20.7644	0.798852	1.57439	1.81179	0.1
protein_coding	NA	NA	unknown protein; Has 35333 Blast hits to 34131 proteins in 2444 species: Archae - 798; Bacteria - 22429; Metazoa - 974; Fungi - 991; Plants - 531; Viruses - 0; Other Eukaryotes - 9610 (source: NCBI BLink).	AT4G28085	0.999292	0.000323413	4.59821	4466	3032	3779	2634	277	52	172	82	3332.22	2400.96	2508.79	2366.63	193.682	38.4342	147.314	58.5555
protein_coding	MAP kinase 11	member of MAP Kinase	MAP kinase 11 (MPK11); FUNCTIONS IN: MAP kinase activity, kinase activity; INVOLVED IN: signal transduction, response to abscisic acid stimulus; LOCATED IN: cellular_component unknown; EXPRESSED IN: 22 plant structures; EXPRESSED DURING: 13 growth stages; CONTAINS InterPro DOMAIN/s: Protein kinase, ATP binding site (InterPro:IPR017441), Serine/threonine-protein kinase domain (InterPro:IPR002290),…	AT1G01560	0.999258	0.000333152	4.99677	33	12	16	15	1	1	0	0	24.7216	9.60207	10.7216	13.5768	0.798852	0.837196	0.1	0.1
protein_coding	NADP-malic enzyme 2	The malic enzyme (EC 1.1.1.40) encoded by AtNADP-ME2 is presumably a cytosolic enzyme involved in malate metabolism and possibly assisting the oxidative pentose phosphate pathway. AtNADP-ME2 counts for the major part of NADP-ME activity in mature tissues of Arabidopsis.	NADP-malic enzyme 2 (NADP-ME2); FUNCTIONS IN: malate dehydrogenase (oxaloacetate-decarboxylating) (NADP+) activity, oxidoreductase activity, acting on NADH or NADPH, NAD or NADP as acceptor, malic enzyme activity; INVOLVED IN: response to cadmium ion, malate metabolic process, pentose-phosphate shunt, oxidative branch, protein homooligomerization; LOCATED IN: in 6 components; EXPRESSED IN: 26 pla…	AT5G11670	0.999151	0.000355115	4.49286	4974	3424	3009	3437	313	127	86	175	3711.25	2711.36	1997.62	3088.08	218.841	93.7239	73.7068	124.853
protein_coding	calcium-dependent protein kinase 27	member of Calcium Dependent Protein Kinase	calcium-dependent protein kinase 27 (CPK27); FUNCTIONS IN: protein serine/threonine kinase activity, protein kinase activity, kinase activity, calcium ion binding, ATP binding; INVOLVED IN: protein amino acid phosphorylation, N-terminal protein myristoylation; LOCATED IN: cytosol; CONTAINS InterPro DOMAIN/s: Protein kinase, ATP binding site (InterPro:IPR017441), EF-Hand 1, calcium-binding site (I…	AT4G04700	0.999114	0.000366653	3.94932	88	50	68	35	6	3	5	1	65.7576	39.6919	45.2418	31.5459	4.29311	2.31159	4.37946	0.812872
protein_coding	NA	NA	unknown protein; FUNCTIONS IN: molecular_function unknown; INVOLVED IN: biological_process unknown; LOCATED IN: cellular_component unknown; Has 10 Blast hits to 10 proteins in 5 species: Archae - 0; Bacteria - 0; Metazoa - 0; Fungi - 0; Plants - 10; Viruses - 0; Other Eukaryotes - 0 (source: NCBI BLink).	AT3G19615	0.999102	0.000388583	4.39685	32	16	30	53	2	1	2	1	23.9755	12.7694	20.0155	47.718	1.4977	0.837196	1.81179	0.812872
protein_coding	cytochrome P450, family 71, subfamily A, polypeptide 18	putative cytochrome P450	cytochrome P450, family 71, subfamily A, polypeptide 18 (CYP71A18); FUNCTIONS IN: electron carrier activity, monooxygenase activity, iron ion binding, oxygen binding, heme binding; INVOLVED IN: oxidation reduction; CONTAINS InterPro DOMAIN/s: Cytochrome P450 (InterPro:IPR001128), Cytochrome P450, E-class, group I (InterPro:IPR002401), Cytochrome P450, conserved site (InterPro:IPR017972); BEST Ara…	AT1G11610	0.999094	0.000399135	4.48779	11	13	20	13	1	0	1	0	8.3072	10.3939	13.377	11.7799	0.798852	0.1	0.955893	0.1
protein_coding	Cytokine-induced anti-apoptosis inhibitor 1, Fe-S biogenesis	NA	Cytokine-induced anti-apoptosis inhibitor 1, Fe-S biogenesis; FUNCTIONS IN: molecular_function unknown; INVOLVED IN: biological_process unknown; EXPRESSED IN: 23 plant structures; EXPRESSED DURING: 14 growth stages; CONTAINS InterPro DOMAIN/s: Protein of unknown function DUF689 (InterPro:IPR007785); BEST Arabidopsis thaliana protein match is: Cytokine-induced anti-apoptosis inhibitor 1, Fe-S biog…	AT5G18400	0.999078	0.000409594	3.76133	454	228	368	242	36	31	18	12	338.834	180.639	244.397	217.526	25.2587	22.9531	15.5061	8.65446
protein_coding	Putative membrane lipoprotein	NA	Putative membrane lipoprotein; Has 25 Blast hits to 25 proteins in 10 species: Archae - 0; Bacteria - 2; Metazoa - 2; Fungi - 1; Plants - 18; Viruses - 0; Other Eukaryotes - 2 (source: NCBI BLink).	AT3G18250	0.999045	0.000420282	6.15948	1230	186	969	358	20	2	13	2	917.815	147.382	643.37	321.746	14.077	1.57439	11.2266	1.52574
protein_coding	NA	NA	unknown protein; LOCATED IN: endomembrane system.	AT2G27389	0.998968	0.000432056	4.41628	338	172	413	338	22	5	11	23	252.285	136.296	274.27	303.777	15.4747	3.78598	9.51482	16.496
protein_coding	NA	NA	unknown protein; Has 17 Blast hits to 17 proteins in 6 species: Archae - 0; Bacteria - 0; Metazoa - 0; Fungi - 0; Plants - 17; Viruses - 0; Other Eukaryotes - 0 (source: NCBI BLink).	AT2G03310	0.998957	0.000443582	-7.07794	0	1	1	0	64	210	41	22	0.1	0.891839	0.76385	0.1	44.8265	154.911	35.1916	15.7832
protein_coding	Protein kinase superfamily protein	NA	Protein kinase superfamily protein; FUNCTIONS IN: protein serine/threonine kinase activity, protein kinase activity, ATP binding; INVOLVED IN: protein amino acid phosphorylation; LOCATED IN: endomembrane system; EXPRESSED IN: 12 plant structures; EXPRESSED DURING: 7 growth stages; CONTAINS InterPro DOMAIN/s: Protein kinase, catalytic domain (InterPro:IPR000719), Serine/threonine-protein kinase-li…	AT5G54590	0.998945	0.000454904	5.74128	36	11	10	18	1	0	0	0	26.9599	8.81023	6.7385	16.2722	0.798852	0.1	0.1	0.1
protein_coding	Peroxidase superfamily protein	NA	Peroxidase superfamily protein; FUNCTIONS IN: peroxidase activity, heme binding; INVOLVED IN: response to oxidative stress, oxidation reduction; LOCATED IN: endomembrane system; EXPRESSED IN: leaf apex, sepal, root, stamen; EXPRESSED DURING: 4 anthesis; CONTAINS InterPro DOMAIN/s: Haem peroxidase (InterPro:IPR010255), Plant peroxidase (InterPro:IPR000823), Peroxidases heam-ligand binding site (In…	AT1G14540	0.998924	0.000466188	6.48472	2579	948	1211	1300	7	4	51	0	1924.32	750.763	804.022	1168.09	4.99196	3.04878	43.7505	0.1
protein_coding	plant U-box 23	Encodes a cytoplasmically localized U-box domain containing E3 ubiquitin ligase that is involved in the response to water stress and acts as a negative regulator of PAMP-triggered immunity.	plant U-box 23 (PUB23); CONTAINS InterPro DOMAIN/s: U box domain (InterPro:IPR003613), Armadillo-like helical (InterPro:IPR011989), Armadillo-type fold (InterPro:IPR016024); BEST Arabidopsis thaliana protein match is: plant U-box 22 (TAIR:AT3G52450.1); Has 2501 Blast hits to 2466 proteins in 187 species: Archae - 0; Bacteria - 34; Metazoa - 243; Fungi - 89; Plants - 1910; Viruses - 3; Other Eukar…	AT2G35930	0.998898	0.000477541	5.96257	688	326	96	268	3	3	13	2	513.423	258.24	63.8296	240.885	2.19655	2.31159	11.2266	1.52574
protein_coding	phloem protein 2-B13	NA	phloem protein 2-B13 (PP2-B13); FUNCTIONS IN: carbohydrate binding; LOCATED IN: endomembrane system; CONTAINS InterPro DOMAIN/s: F-box domain, cyclin-like (InterPro:IPR001810), F-box domain, Skp2-like (InterPro:IPR022364); BEST Arabidopsis thaliana protein match is: phloem protein 2-B14 (TAIR:AT1G56250.1); Has 533 Blast hits to 519 proteins in 34 species: Archae - 0; Bacteria - 0; Metazoa - 0; Fu…	AT1G56240	0.998867	0.000499723	6.02287	10	6	8	9	0	0	0	0	7.56109	4.85103	5.4108	8.18608	0.1	0.1	0.1	0.1
protein_coding	FAD-binding Berberine family protein	NA	FAD-binding Berberine family protein; FUNCTIONS IN: electron carrier activity, oxidoreductase activity, FAD binding, catalytic activity; LOCATED IN: endomembrane system; EXPRESSED IN: 9 plant structures; EXPRESSED DURING: LP.06 six leaves visible, LP.04 four leaves visible, 4 anthesis, LP.08 eight leaves visible; CONTAINS InterPro DOMAIN/s: FAD-binding, type 2 (InterPro:IPR016166), Berberine/berb…	AT1G26380	0.998864	0.000510499	6.94243	2021	693	6169	764	29	6	4	38	1507.99	548.844	4095.39	686.518	20.3667	4.52318	3.52357	27.1891
protein_coding	NA	NA	unknown protein; Has 1807 Blast hits to 1807 proteins in 277 species: Archae - 0; Bacteria - 0; Metazoa - 736; Fungi - 347; Plants - 385; Viruses - 0; Other Eukaryotes - 339 (source: NCBI BLink).	AT5G67350	0.998808	0.000521859	4.65593	22	13	15	18	0	0	2	0	16.5144	10.3939	10.0577	16.2722	0.1	0.1	1.81179	0.1
protein_coding	1-aminocyclopropane-1-carboxylic acid (acc) synthase 6	encodes a a member of the 1-aminocyclopropane-1-carboxylate (ACC) synthase (S-adenosyl-L-methionine methylthioadenosine-lyase, EC 4.4.1.14) gene family	1-aminocyclopropane-1-carboxylic acid (acc) synthase 6 (ACS6); CONTAINS InterPro DOMAIN/s: 1-aminocyclopropane-1-carboxylate synthase (InterPro:IPR001176), Aminotransferase, class I/classII (InterPro:IPR004839), Pyridoxal phosphate-dependent transferase, major domain (InterPro:IPR015424), Aminotransferases, class-I, pyridoxal-phosphate-binding site (InterPro:IPR004838), Pyridoxal phosphate-depend…	AT4G11280	0.998794	0.00054371	4.13615	254	110	219	85	16	4	12	5	189.612	87.2023	145.483	76.4685	11.2816	3.04878	10.3707	3.66436
protein_coding	lectin receptor kinase a4.1	Encodes LecRKA4.2, a member of the lectin receptor kinase subfamily A4 (LecRKA4.1 At5g01540; LecRKA4.2 At5g01550; LecRKA4.3 At5g01560). Together with other members of the subfamily, functions redundantly in the negative regulation of ABA response in seed germination.	lectin receptor kinase a4.1 (LECRKA4.2); FUNCTIONS IN: protein serine/threonine kinase activity, binding, protein kinase activity, kinase activity, ATP binding; INVOLVED IN: abscisic acid mediated signaling pathway, seed germination; EXPRESSED IN: 6 plant structures; EXPRESSED DURING: 4 anthesis, petal differentiation and expansion stage; CONTAINS InterPro DOMAIN/s: Legume lectin, beta chain (Int…	AT5G01550	0.998751	0.000554912	4.59391	13	11	13	22	1	0	1	0	9.79942	8.81023	8.73005	19.866	0.798852	0.1	0.955893	0.1
protein_coding	Plant protein of unknown function (DUF828)	Belongs to a large family of plant-specific genes of unknown function. Involved in resistance to the powdery mildew species Erysiphe cichoracearum and Erysiphe orontii, but not to the unrelated pathogens Pseudomonas syringae or Peronospora parasitica. A member of the TBL (TRICHOME BIREFRINGENCE-LIKE) gene family containing a plant-specific DUF231 (domain of unknown function) domain. TBL gene fami…	POWDERY MILDEW RESISTANT 5 (PMR5); CONTAINS InterPro DOMAIN/s: Protein of unknown function DUF231, plant (InterPro:IPR004253); BEST Arabidopsis thaliana protein match is: TRICHOME BIREFRINGENCE-LIKE 45 (TAIR:AT2G30010.1); Has 35333 Blast hits to 34131 proteins in 2444 species: Archae - 798; Bacteria - 22429; Metazoa - 974; Fungi - 991; Plants - 531; Viruses - 0; Other Eukaryotes - 9610 (source: N…	AT5G58600	0.998722	0.000566209	-5.15109	1	0	0	1	20	33	28	14	0.846109	0.1	0.1	0.998453	14.077	24.4275	24.065	10.0802
protein_coding	Legume lectin family protein	Lectin like protein whose expression is induced upon treatment with chitin oligomers.	Legume lectin family protein; FUNCTIONS IN: carbohydrate binding, binding; INVOLVED IN: response to chitin; LOCATED IN: apoplast, cell wall, nucleus, plant-type cell wall; EXPRESSED IN: 16 plant structures; EXPRESSED DURING: 9 growth stages; CONTAINS InterPro DOMAIN/s: Legume lectin, beta chain (InterPro:IPR001220), Concanavalin A-like lectin/glucanase, subgroup (InterPro:IPR013320), Concanavalin…	AT3G16530	0.998714	0.000577283	5.64237	7087	2020	1433	2355	80	80	89	11	5287.78	1599.61	951.397	2115.96	56.0081	59.0757	76.2744	7.94159
protein_coding	Peroxidase superfamily protein	NA	Peroxidase superfamily protein; FUNCTIONS IN: peroxidase activity, heme binding; INVOLVED IN: response to oxidative stress, oxidation reduction; LOCATED IN: vacuole; EXPRESSED IN: hypocotyl, root; CONTAINS InterPro DOMAIN/s: Haem peroxidase (InterPro:IPR010255), Plant peroxidase (InterPro:IPR000823), Peroxidases heam-ligand binding site (InterPro:IPR019793), Haem peroxidase, plant/fungal/bacteria…	AT4G08770	0.998699	0.000588249	4.11121	962	564	485	369	39	46	36	18	717.857	446.697	322.067	331.629	27.3552	34.011	30.9121	12.9317
protein_coding	FAD-binding Berberine family protein	NA	FAD-binding Berberine family protein; FUNCTIONS IN: electron carrier activity, oxidoreductase activity, FAD binding, catalytic activity; INVOLVED IN: response to oxidative stress; LOCATED IN: apoplast, plasma membrane, plant-type cell wall; EXPRESSED IN: 26 plant structures; EXPRESSED DURING: 14 growth stages; CONTAINS InterPro DOMAIN/s: FAD-binding, type 2 (InterPro:IPR016166), Berberine/berberi…	AT4G20830	0.998699	0.000598888	4.48162	4732	5846	3094	4256	247	288	159	150	3530.69	4629.19	2054.05	3823.92	172.716	212.413	136.187	107.031
protein_coding	Homocysteine S-methyltransferase family protein	NA	HMT-1; CONTAINS InterPro DOMAIN/s: Homocysteine S-methyltransferase (InterPro:IPR003726); BEST Arabidopsis thaliana protein match is: homocysteine S-methyltransferase 3 (TAIR:AT3G22740.1).	AT3G25900	0.998693	0.000609306	5.95651	92	14	19	22	1	0	0	1	68.7421	11.1857	12.7131	19.866	0.798852	0.1	0.1	0.812872
protein_coding	FAD-binding Berberine family protein	NA	FAD-binding Berberine family protein; FUNCTIONS IN: electron carrier activity, oxidoreductase activity, FAD binding, catalytic activity; LOCATED IN: cellular_component unknown; CONTAINS InterPro DOMAIN/s: FAD-binding, type 2 (InterPro:IPR016166), Berberine/berberine-like (InterPro:IPR012951), FAD linked oxidase, N-terminal (InterPro:IPR006094); BEST Arabidopsis thaliana protein match is: FAD-bind…	AT1G26410	0.998687	0.000619505	5.39821	122	194	75	137	0	4	6	2	91.1253	153.717	49.8887	123.188	0.1	3.04878	5.23536	1.52574
protein_coding	NA	NA	unknown protein; BEST Arabidopsis thaliana protein match is: unknown protein (TAIR:AT1G48780.1); Has 155 Blast hits to 147 proteins in 23 species: Archae - 0; Bacteria - 0; Metazoa - 19; Fungi - 3; Plants - 126; Viruses - 0; Other Eukaryotes - 7 (source: NCBI BLink).	AT1G68330	0.998679	0.000629531	4.48195	14	10	24	10	1	0	1	0	10.5455	8.01839	16.0324	9.08453	0.798852	0.1	0.955893	0.1
protein_coding	wall associated kinase-like 7	WAK-like kinase	wall associated kinase-like 7 (WAKL7); FUNCTIONS IN: protein serine/threonine kinase activity; LOCATED IN: endomembrane system, integral to membrane; EXPRESSED IN: 12 plant structures; EXPRESSED DURING: 7 growth stages; CONTAINS InterPro DOMAIN/s: Wall-associated kinase (InterPro:IPR013695); BEST Arabidopsis thaliana protein match is: Wall-associated kinase family protein (TAIR:AT1G79670.1); Has …	AT1G16090	0.99867	0.000639394	4.58075	56	17	23	30	3	1	1	0	41.8821	13.5613	15.3685	27.0536	2.19655	0.837196	0.955893	0.1
protein_coding	calmodulin-binding family protein	NA	calmodulin-binding family protein; CONTAINS InterPro DOMAIN/s: IQ calmodulin-binding region (InterPro:IPR000048); BEST Arabidopsis thaliana protein match is: calmodulin-binding family protein (TAIR:AT4G33050.3); Has 390 Blast hits to 271 proteins in 57 species: Archae - 0; Bacteria - 20; Metazoa - 0; Fungi - 100; Plants - 264; Viruses - 0; Other Eukaryotes - 6 (source: NCBI BLink).	AT5G57010	0.998663	0.000649079	7.02698	29	16	6	15	0	0	0	0	21.7372	12.7694	4.0831	13.5768	0.1	0.1	0.1	0.1
protein_coding	NA	NA	unknown protein; BEST Arabidopsis thaliana protein match is: unknown protein (TAIR:AT5G22520.1); Has 30201 Blast hits to 17322 proteins in 780 species: Archae - 12; Bacteria - 1396; Metazoa - 17338; Fungi - 3422; Plants - 5037; Viruses - 0; Other Eukaryotes - 2996 (source: NCBI BLink).	AT5G22530	0.998618	0.000659118	5.1662	54	30	27	105	3	0	2	1	40.3899	23.8552	18.0239	94.4376	2.19655	0.1	1.81179	0.812872
protein_coding	Arabidopsis Inositol phosphorylceramide synthase 2	I	Arabidopsis Inositol phosphorylceramide synthase 2 (AtIPCS2); BEST Arabidopsis thaliana protein match is: Arabidopsis Inositol phosphorylceramide synthase 1 (TAIR:AT3G54020.1); Has 438 Blast hits to 435 proteins in 100 species: Archae - 0; Bacteria - 0; Metazoa - 250; Fungi - 0; Plants - 103; Viruses - 0; Other Eukaryotes - 85 (source: NCBI BLink).	AT2G37940	0.998616	0.000668911	5.47634	2983	3033	842	908	41	39	80	12	2225.74	2401.75	559.061	815.896	28.7529	28.8507	68.5714	8.65446
protein_coding	Chitinase family protein	NA	Chitinase family protein; FUNCTIONS IN: chitin binding, chitinase activity; INVOLVED IN: carbohydrate metabolic process, cell wall macromolecule catabolic process; LOCATED IN: endomembrane system; EXPRESSED IN: 7 plant structures; EXPRESSED DURING: LP.04 four leaves visible, 4 anthesis, C globular stage, LP.02 two leaves visible; CONTAINS InterPro DOMAIN/s: Chitin-binding, type 1, conserved site …	AT2G43590	0.998606	0.000678577	5.82379	141	48	224	62	4	4	0	0	105.301	38.1083	148.802	55.8041	2.89541	3.04878	0.1	0.1
protein_coding	exocyst subunit exo70 family protein B2	A member of EXO70 gene family, putative exocyst subunits, conserved in land plants. Arabidopsis thaliana contains 23 putative EXO70 genes, which can be classified into eight clusters on the phylogenetic tree.	exocyst subunit exo70 family protein B2 (EXO70B2); INVOLVED IN: exocytosis, vesicle docking involved in exocytosis; LOCATED IN: cytosol, nucleus, plasma membrane, exocyst; EXPRESSED IN: 19 plant structures; EXPRESSED DURING: 12 growth stages; CONTAINS InterPro DOMAIN/s: Exo70 exocyst complex subunit (InterPro:IPR004140); BEST Arabidopsis thaliana protein match is: exocyst subunit exo70 family pro…	AT1G07000	0.998559	0.000688615	3.59594	145	198	116	215	18	15	17	8	108.286	156.884	77.1066	193.267	12.6793	11.1579	14.6502	5.80297
other_rna	other RNA	Unknown gene	NA	AT5G37485	0.998552	0.000698482	6.22375	14	10	10	5	0	0	0	0	10.5455	8.01839	6.7385	4.59227	0.1	0.1	0.1	0.1
protein_coding	NA	NA	unknown protein; FUNCTIONS IN: molecular_function unknown; INVOLVED IN: biological_process unknown; LOCATED IN: endomembrane system; BEST Arabidopsis thaliana protein match is: unknown protein (TAIR:AT1G06135.1); Has 35333 Blast hits to 34131 proteins in 2444 species: Archae - 798; Bacteria - 22429; Metazoa - 974; Fungi - 991; Plants - 531; Viruses - 0; Other Eukaryotes - 9610 (source: NCBI BLink…	AT2G31345	0.998551	0.000708111	6.86473	21	14	129	17	1	0	0	0	15.7683	11.1857	85.7366	15.3737	0.798852	0.1	0.1	0.1
protein_coding	NA	NA	CONTAINS InterPro DOMAIN/s: Nucleotide-diphospho-sugar transferase, predicted (InterPro:IPR005069); BEST Arabidopsis thaliana protein match is: Nucleotide-diphospho-sugar transferase family protein (TAIR:AT5G44820.1); Has 801 Blast hits to 466 proteins in 35 species: Archae - 0; Bacteria - 0; Metazoa - 2; Fungi - 0; Plants - 750; Viruses - 0; Other Eukaryotes - 49 (source: NCBI BLink).	AT4G19970	0.998513	0.000727143	4.36538	24	7	26	16	1	1	1	0	18.0066	5.64287	17.3601	14.4753	0.798852	0.837196	0.955893	0.1
protein_coding	NA	NA	unknown protein; FUNCTIONS IN: molecular_function unknown; INVOLVED IN: biological_process unknown; LOCATED IN: endomembrane system; EXPRESSED IN: 10 plant structures; EXPRESSED DURING: 8 growth stages; Has 1807 Blast hits to 1807 proteins in 277 species: Archae - 0; Bacteria - 0; Metazoa - 736; Fungi - 347; Plants - 385; Viruses - 0; Other Eukaryotes - 339 (source: NCBI BLink).	AT5G05300	0.998493	0.000736776	5.59378	59	13	24	18	2	0	0	0	44.1205	10.3939	16.0324	16.2722	1.4977	0.1	0.1	0.1
protein_coding	APS-kinase 2	adenosine-5'-phosphosulfate-kinase (akn2) mRNA, complete	APS-kinase 2 (AKN2); CONTAINS InterPro DOMAIN/s: Adenylylsulphate kinase, C-terminal (InterPro:IPR002891); BEST Arabidopsis thaliana protein match is: APS kinase (TAIR:AT2G14750.1); Has 4962 Blast hits to 4962 proteins in 1492 species: Archae - 54; Bacteria - 3008; Metazoa - 246; Fungi - 282; Plants - 130; Viruses - 0; Other Eukaryotes - 1242 (source: NCBI BLink).	AT4G39940	0.998453	0.000746661	5.01086	334	217	628	1587	36	13	21	24	249.301	171.929	416.998	1425.95	25.2587	9.68355	18.0737	17.2089
protein_coding	PLANT U-BOX 39	NA	PLANT U-BOX 39 (PUB39); FUNCTIONS IN: ubiquitin-protein ligase activity, binding; INVOLVED IN: protein ubiquitination; LOCATED IN: ubiquitin ligase complex; CONTAINS InterPro DOMAIN/s: U box domain (InterPro:IPR003613), Armadillo-like helical (InterPro:IPR011989), Armadillo (InterPro:IPR000225), Armadillo-type fold (InterPro:IPR016024); BEST Arabidopsis thaliana protein match is: RING/U-box super…	AT3G47820	0.998366	0.000757356	4.4856	17	8	11	19	1	0	1	0	12.7839	6.43471	7.40235	17.1706	0.798852	0.1	0.955893	0.1
protein_coding	Peroxidase superfamily protein	NA	Peroxidase superfamily protein; FUNCTIONS IN: peroxidase activity, heme binding; INVOLVED IN: oxidation reduction, response to oxidative stress; LOCATED IN: endomembrane system; EXPRESSED IN: root; CONTAINS InterPro DOMAIN/s: Haem peroxidase (InterPro:IPR010255), Plant peroxidase (InterPro:IPR000823), Peroxidases heam-ligand binding site (InterPro:IPR019793), Haem peroxidase, plant/fungal/bacteri…	AT1G14550	0.998343	0.000768066	6.7226	381	76	399	272	11	0	0	0	284.368	60.2798	264.976	244.479	7.78737	0.1	0.1	0.1
protein_coding	NA	NA	unknown protein; BEST Arabidopsis thaliana protein match is: unknown protein (TAIR:AT5G36920.1); Has 9 Blast hits to 9 proteins in 2 species: Archae - 0; Bacteria - 0; Metazoa - 0; Fungi - 0; Plants - 9; Viruses - 0; Other Eukaryotes - 0 (source: NCBI BLink).	AT5G36925	0.99831	0.000778913	6.00598	5065	4199	8518	3302	151	5	152	7	3779.14	3325.03	5654.77	2966.79	105.627	3.78598	130.196	5.0901
protein_coding	Matrixin family protein	NA	Matrixin family protein; FUNCTIONS IN: metallopeptidase activity, metalloendopeptidase activity, zinc ion binding; INVOLVED IN: proteolysis, metabolic process; LOCATED IN: anchored to membrane; EXPRESSED IN: 13 plant structures; EXPRESSED DURING: 7 growth stages; CONTAINS InterPro DOMAIN/s: Peptidase M10, metallopeptidase (InterPro:IPR001818), Peptidoglycan binding-like (InterPro:IPR002477), Pept…	AT1G24140	0.998298	0.000789649	4.45236	50	11	39	23	2	1	2	0	37.4055	8.81023	25.9901	20.7644	1.4977	0.837196	1.81179	0.1
protein_coding	NAD(P)-binding Rossmann-fold superfamily protein	NA	NAD(P)-binding Rossmann-fold superfamily protein; FUNCTIONS IN: coenzyme binding, binding, cinnamoyl-CoA reductase activity, catalytic activity; INVOLVED IN: lignin biosynthetic process, cellular metabolic process, metabolic process; LOCATED IN: cellular_component unknown; EXPRESSED IN: 22 plant structures; EXPRESSED DURING: 13 growth stages; CONTAINS InterPro DOMAIN/s: NAD-dependent epimerase/de…	AT5G14700	0.99829	0.000800227	4.69077	59	21	92	43	5	2	1	0	44.1205	16.7286	61.1742	38.7335	3.59426	1.57439	0.955893	0.1
protein_coding	O-methyltransferase family protein	NA	O-methyltransferase family protein; FUNCTIONS IN: methyltransferase activity, O-methyltransferase activity, protein dimerization activity; LOCATED IN: cytosol; EXPRESSED IN: 9 plant structures; EXPRESSED DURING: LP.04 four leaves visible, LP.10 ten leaves visible, LP.08 eight leaves visible; CONTAINS InterPro DOMAIN/s: Winged helix-turn-helix transcription repressor DNA-binding (InterPro:IPR01199…	AT1G21120	0.998255	0.000810962	5.33821	473	421	139	199	5	4	18	2	353.01	333.464	92.3751	178.892	3.59426	3.04878	15.5061	1.52574
protein_coding	cryptdin protein-related	NA	cryptdin protein-related; FUNCTIONS IN: molecular_function unknown; INVOLVED IN: biological_process unknown; LOCATED IN: endomembrane system; EXPRESSED IN: petal, male gametophyte, flower; EXPRESSED DURING: L mature pollen stage, 4 anthesis, petal differentiation and expansion stage; BEST Arabidopsis thaliana protein match is: unknown protein (TAIR:AT3G21352.1); Has 27 Blast hits to 27 proteins i…	AT1G51915	0.998245	0.000821567	4.80854	127	126	182	154	2	0	16	1	94.8559	99.8717	120.921	138.462	1.4977	0.1	13.7943	0.812872
protein_coding	Disease resistance protein (TIR-NBS-LRR class) family	NA	Disease resistance protein (TIR-NBS-LRR class) family; FUNCTIONS IN: transmembrane receptor activity, nucleoside-triphosphatase activity, nucleotide binding, ATP binding; INVOLVED IN: defense response, response to ozone; LOCATED IN: mitochondrion; EXPRESSED IN: stem, root, stamen; EXPRESSED DURING: 4 anthesis; CONTAINS InterPro DOMAIN/s: ATPase, AAA+ type, core (InterPro:IPR003593), NB-ARC (Inter…	AT4G11170	0.998243	0.000831965	4.47768	98	115	168	60	8	5	6	0	73.2187	91.1615	111.627	54.0072	5.69081	3.78598	5.23536	0.1
protein_coding	Ankyrin repeat family protein / BTB/POZ domain-containing protein	NA	Ankyrin repeat family protein / BTB/POZ domain-containing protein; CONTAINS InterPro DOMAIN/s: BTB/POZ (InterPro:IPR013069), NPR1/NIM1 like, C-terminal (InterPro:IPR021094), BTB/POZ fold (InterPro:IPR011333), Ankyrin repeat-containing domain (InterPro:IPR020683), BTB/POZ-like (InterPro:IPR000210), Ankyrin repeat (InterPro:IPR002110); BEST Arabidopsis thaliana protein match is: regulatory protein …	AT4G26120	0.99822	0.000842382	3.55497	159	90	86	72	13	4	9	9	118.731	71.3655	57.1911	64.7886	9.18507	3.04878	7.80303	6.51585
protein_coding	receptor-like protein kinase-related family protein	NA	receptor-like protein kinase-related family protein; FUNCTIONS IN: molecular_function unknown; INVOLVED IN: response to karrikin; LOCATED IN: endomembrane system; EXPRESSED IN: 21 plant structures; EXPRESSED DURING: 13 growth stages; CONTAINS InterPro DOMAIN/s: Protein of unknown function DUF26 (InterPro:IPR002902); BEST Arabidopsis thaliana protein match is: Receptor-like protein kinase-related …	AT5G48540	0.998219	0.000852586	5.4646	2012	505	999	631	41	3	38	10	1501.27	399.979	663.286	567.024	28.7529	2.31159	32.6239	7.22872
protein_coding	F-box associated ubiquitination effector family protein	NA	F-box associated ubiquitination effector family protein; CONTAINS InterPro DOMAIN/s: F-box domain, cyclin-like (InterPro:IPR001810), F-box domain, Skp2-like (InterPro:IPR022364), F-box associated domain, type 3 (InterPro:IPR013187), F-box associated interaction domain (InterPro:IPR017451); BEST Arabidopsis thaliana protein match is: F-box and associated interaction domains-containing protein (TAI…	AT1G30780	0.998216	0.000862604	4.97995	13	6	17	10	0	0	0	1	9.79942	4.85103	11.3854	9.08453	0.1	0.1	0.1	0.812872
protein_coding	NA	NA	unknown protein; LOCATED IN: endomembrane system; BEST Arabidopsis thaliana protein match is: unknown protein (TAIR:AT2G31090.1); Has 70 Blast hits to 70 proteins in 13 species: Archae - 0; Bacteria - 0; Metazoa - 0; Fungi - 0; Plants - 70; Viruses - 0; Other Eukaryotes - 0 (source: NCBI BLink).	AT2G20562	0.998189	0.000872692	5.52315	292	193	233	968	9	5	20	4	217.964	152.925	154.777	869.803	6.38966	3.78598	17.2179	2.95149
protein_coding	Regulator of Vps4 activity in the MVB pathway protein	NA	Regulator of Vps4 activity in the MVB pathway protein; CONTAINS InterPro DOMAIN/s: Protein of unknown function DUF292, eukaryotic (InterPro:IPR005061); BEST Arabidopsis thaliana protein match is: Regulator of Vps4 activity in the MVB pathway protein (TAIR:AT1G34220.2); Has 628 Blast hits to 628 proteins in 152 species: Archae - 0; Bacteria - 0; Metazoa - 164; Fungi - 130; Plants - 284; Viruses - …	AT1G13340	0.998175	0.000882721	3.67188	312	80	136	234	17	14	15	16	232.886	63.4471	90.3836	210.338	11.9805	10.4207	12.9384	11.5059
protein_coding	DUF679 domain membrane protein 1	NA	DUF679 domain membrane protein 1 (DMP1); CONTAINS InterPro DOMAIN/s: Protein of unknown function DUF679 (InterPro:IPR007770); BEST Arabidopsis thaliana protein match is: DUF679 domain membrane protein 2 (TAIR:AT3G21550.1); Has 263 Blast hits to 255 proteins in 17 species: Archae - 0; Bacteria - 0; Metazoa - 0; Fungi - 0; Plants - 263; Viruses - 0; Other Eukaryotes - 0 (source: NCBI BLink).	AT3G21520	0.998123	0.000893075	7.69022	245	19	27	12	1	0	0	0	182.897	15.1449	18.0239	10.8814	0.798852	0.1	0.1	0.1
protein_coding	GDSL-motif lipase 4	Contains lipase signature motif and GDSL domain.	GDSL-motif lipase 4 (GLIP4); FUNCTIONS IN: lipase activity, carboxylesterase activity; INVOLVED IN: lipid metabolic process; LOCATED IN: endomembrane system; EXPRESSED IN: 13 plant structures; EXPRESSED DURING: 7 growth stages; CONTAINS InterPro DOMAIN/s: Lipase, GDSL, active site (InterPro:IPR008265), Lipase, GDSL (InterPro:IPR001087), Esterase, SGNH hydrolase-type (InterPro:IPR013830); BEST Ara…	AT3G14225	0.998083	0.000903628	8.77993	32	10	192	18	0	0	0	0	23.9755	8.01839	127.559	16.2722	0.1	0.1	0.1	0.1
protein_coding	NA	NA	unknown protein; Has 35333 Blast hits to 34131 proteins in 2444 species: Archae - 798; Bacteria - 22429; Metazoa - 974; Fungi - 991; Plants - 531; Viruses - 0; Other Eukaryotes - 9610 (source: NCBI BLink).	AT1G59865	0.997974	0.000936745	7.26984	14	32	6	24	0	0	0	0	10.5455	25.4388	4.0831	21.6629	0.1	0.1	0.1	0.1
protein_coding	NA	NA	unknown protein; FUNCTIONS IN: molecular_function unknown; INVOLVED IN: biological_process unknown; LOCATED IN: plasma membrane; EXPRESSED IN: 8 plant structures; EXPRESSED DURING: LP.04 four leaves visible, 4 anthesis, petal differentiation and expansion stage; BEST Arabidopsis thaliana protein match is: unknown protein (TAIR:AT1G20310.1); Has 66 Blast hits to 66 proteins in 15 species: Archae -…	AT1G76070	0.997863	0.000959645	5.77337	51	56	1515	45	6	9	6	6	38.1516	44.443	1005.83	40.5304	4.29311	6.73477	5.23536	4.37723
protein_coding	Cysteine proteinases superfamily protein	NA	Cysteine proteinases superfamily protein; CONTAINS InterPro DOMAIN/s: Ovarian tumour, otubain (InterPro:IPR003323); BEST Arabidopsis thaliana protein match is: Cysteine proteinases superfamily protein (TAIR:AT3G02070.1).	AT3G22260	0.997858	0.00097112	3.54937	50	37	84	74	8	2	6	5	37.4055	29.398	55.8634	66.5855	5.69081	1.57439	5.23536	3.66436
protein_coding	NA	NA	unknown protein; BEST Arabidopsis thaliana protein match is: unknown protein (TAIR:AT1G48180.1); Has 37 Blast hits to 37 proteins in 2 species: Archae - 0; Bacteria - 0; Metazoa - 0; Fungi - 0; Plants - 37; Viruses - 0; Other Eukaryotes - 0 (source: NCBI BLink).	AT1G51670	0.997824	0.000982701	4.43851	112	401	179	167	9	17	7	8	83.6643	317.627	118.929	150.142	6.38966	12.6323	6.09125	5.80297
protein_coding	WRKY DNA-binding protein 33	Member of the plant WRKY transcription factor family. Regulates the antagonistic relationship between defense pathways mediating responses to P. syringae and necrotrophic fungal pathogens. Located in nucleus. Involved in response to various abiotic stresses - especially salt stress.	WRKY DNA-binding protein 33 (WRKY33); CONTAINS InterPro DOMAIN/s: DNA-binding WRKY (InterPro:IPR003657); BEST Arabidopsis thaliana protein match is: WRKY DNA-binding protein 4 (TAIR:AT1G13960.1); Has 7573 Blast hits to 4449 proteins in 326 species: Archae - 2; Bacteria - 120; Metazoa - 293; Fungi - 170; Plants - 5689; Viruses - 9; Other Eukaryotes - 1290 (source: NCBI BLink).	AT2G38470	0.997774	0.000994543	4.93564	509	706	1523	1355	47	16	20	58	379.87	559.138	1011.14	1217.5	32.946	11.8951	17.2179	41.4466
protein_coding	Heavy metal transport/detoxification superfamily protein	NA	Heavy metal transport/detoxification superfamily protein ; FUNCTIONS IN: metal ion binding; INVOLVED IN: metal ion transport; EXPRESSED IN: 24 plant structures; EXPRESSED DURING: 13 growth stages; CONTAINS InterPro DOMAIN/s: Heavy metal transport/detoxification protein (InterPro:IPR006121); BEST Arabidopsis thaliana protein match is: Heavy metal transport/detoxification superfamily protein (TAIR:…	AT5G03380	0.997768	0.00100621	3.48738	288	150	169	193	28	20	19	6	214.98	118.876	112.291	173.501	19.6678	14.8439	16.362	4.37723
protein_coding	Cam-binding protein 60-like G	Encodes a calmodulin-binding protein CBP60g (calmodulin binding protein 60-like.g). The calmodulin-binding domain is located near the N-terminus; calmodulin binding is dependent on Ca(2+). Inducible by both bacterial pathogen and MAMP (microbe-associated molecular pattern) treatments. Bacterial growth is enhanced in cbp60g mutants. cbp60g mutants also show defects in salicylic acid (SA) accumulat…	Cam-binding protein 60-like G (CBP60G); FUNCTIONS IN: calmodulin binding; INVOLVED IN: defense response to bacterium, incompatible interaction, salicylic acid biosynthetic process, response to molecule of bacterial origin, response to bacterium; EXPRESSED IN: 15 plant structures; EXPRESSED DURING: 9 growth stages; CONTAINS InterPro DOMAIN/s: Calmodulin binding protein-like (InterPro:IPR012416); B…	AT5G26920	0.997693	0.00105289	3.77913	36	38	69	70	5	3	2	6	26.9599	30.1899	45.9056	62.9917	3.59426	2.31159	1.81179	4.37723
protein_coding	NA	NA	unknown protein; Has 1807 Blast hits to 1807 proteins in 277 species: Archae - 0; Bacteria - 0; Metazoa - 736; Fungi - 347; Plants - 385; Viruses - 0; Other Eukaryotes - 339 (source: NCBI BLink).	AT5G38310	0.997689	0.00106423	5.40926	38	143	116	86	1	1	6	0	28.4522	113.333	77.1066	77.367	0.798852	0.837196	5.23536	0.1
protein_coding	glutathione S-transferase TAU 12	Encodes glutathione transferase belonging to the tau class of GSTs. Naming convention according to Wagner et al. (2002).	glutathione S-transferase TAU 12 (GSTU12); CONTAINS InterPro DOMAIN/s: Thioredoxin fold (InterPro:IPR012335), Glutathione S-transferase, C-terminal-like (InterPro:IPR010987), Glutathione S-transferase/chloride channel, C-terminal (InterPro:IPR017933), Thioredoxin-like fold (InterPro:IPR012336), Glutathione S-transferase, N-terminal (InterPro:IPR004045); BEST Arabidopsis thaliana protein match is:…	AT1G69920	0.997655	0.00108685	5.34264	22	15	5	14	1	0	0	0	16.5144	11.9776	3.41925	12.6783	0.798852	0.1	0.1	0.1
protein_coding	O-fucosyltransferase family protein	NA	O-fucosyltransferase family protein; CONTAINS InterPro DOMAIN/s: GDP-fucose protein O-fucosyltransferase (InterPro:IPR019378); BEST Arabidopsis thaliana protein match is: O-fucosyltransferase family protein (TAIR:AT3G54100.1); Has 1807 Blast hits to 1807 proteins in 277 species: Archae - 0; Bacteria - 0; Metazoa - 736; Fungi - 347; Plants - 385; Viruses - 0; Other Eukaryotes - 339 (source: NCBI B…	AT5G01100	0.997634	0.00109807	4.13306	235	202	95	231	17	13	4	13	175.436	160.051	63.1657	207.643	11.9805	9.68355	3.52357	9.36733
protein_coding	glycine-rich protein	NA	glycine-rich protein; BEST Arabidopsis thaliana protein match is: unknown protein (TAIR:AT5G28610.1); Has 3156 Blast hits to 2062 proteins in 232 species: Archae - 6; Bacteria - 50; Metazoa - 1681; Fungi - 287; Plants - 258; Viruses - 160; Other Eukaryotes - 714 (source: NCBI BLink).	AT5G28630	0.997559	0.00110975	4.93483	27	28	174	17	2	1	2	2	20.245	22.2715	115.61	15.3737	1.4977	0.837196	1.81179	1.52574
protein_coding	Seven transmembrane MLO family protein	A member of a large family of seven-transmembrane domain proteins specific to plants, homologs of the barley mildew resistance locus o (MLO) protein. The Arabidopsis genome contains 15 genes encoding MLO proteins, with localization in plasma membrane. Phylogenetic analysis revealed four clades of closely-related AtMLO genes. ATMLO6 belongs to the clade IV, with AtMLO2, AtMLO3 and AtMLO12. The gen…	MILDEW RESISTANCE LOCUS O 6 (MLO6); CONTAINS InterPro DOMAIN/s: Mlo-related protein (InterPro:IPR004326); BEST Arabidopsis thaliana protein match is: Seven transmembrane MLO family protein (TAIR:AT1G11310.1).	AT1G61560	0.997451	0.00112216	4.83489	96	122	60	66	2	1	8	0	71.7265	96.7044	39.931	59.3979	1.4977	0.837196	6.94714	0.1
protein_coding	DNA mismatch repair protein MutS, type 2	NA	DNA mismatch repair protein MutS, type 2; FUNCTIONS IN: damaged DNA binding, mismatched DNA binding, ATP binding; INVOLVED IN: mismatch repair, maintenance of fidelity involved in DNA-dependent DNA replication; EXPRESSED IN: 22 plant structures; EXPRESSED DURING: 13 growth stages; CONTAINS InterPro DOMAIN/s: DNA mismatch repair protein MutS, core (InterPro:IPR007696), DNA mismatch repair protein …	AT1G65070	0.997367	0.00114737	-4.59951	2	0	1	0	27	26	15	15	1.59222	0.1	0.76385	0.1	18.969	19.2671	12.9384	10.7931
protein_coding	WRKY family transcription factor	Encodes a transcription factor WRKY6. Regulates Phosphate1 (Pho1) expression in response to low phosphate (Pi) stress.	WRKY6; CONTAINS InterPro DOMAIN/s: DNA-binding WRKY (InterPro:IPR003657); BEST Arabidopsis thaliana protein match is: WRKY family transcription factor (TAIR:AT4G04450.1); Has 3824 Blast hits to 3363 proteins in 295 species: Archae - 0; Bacteria - 33; Metazoa - 119; Fungi - 43; Plants - 3509; Viruses - 0; Other Eukaryotes - 120 (source: NCBI BLink).	AT1G62300	0.997366	0.00115986	4.00709	129	42	44	110	10	4	5	2	96.3481	33.3572	29.3094	98.9299	7.08852	3.04878	4.37946	1.52574
protein_coding	NA	NA	unknown protein; FUNCTIONS IN: molecular_function unknown; INVOLVED IN: response to wounding; LOCATED IN: endomembrane system; EXPRESSED IN: 23 plant structures; EXPRESSED DURING: 13 growth stages; BEST Arabidopsis thaliana protein match is: unknown protein (TAIR:AT1G32928.1); Has 42 Blast hits to 42 proteins in 8 species: Archae - 0; Bacteria - 0; Metazoa - 0; Fungi - 0; Plants - 42; Viruses - 0…	AT1G32920	0.997322	0.00117251	3.85977	786	504	1103	882	46	43	92	42	586.542	399.187	732.326	792.536	32.2472	31.7994	78.8421	30.0406
protein_coding	C2H2 and C2HC zinc fingers superfamily protein	NA	C2H2 and C2HC zinc fingers superfamily protein; FUNCTIONS IN: sequence-specific DNA binding transcription factor activity, zinc ion binding, nucleic acid binding; INVOLVED IN: response to chitin, regulation of transcription; LOCATED IN: intracellular; EXPRESSED IN: cotyledon, root, petiole; CONTAINS InterPro DOMAIN/s: Zinc finger, C2H2-like (InterPro:IPR015880), Zinc finger, C2H2-type (InterPro:I…	AT2G37430	0.997314	0.00118502	4.77826	50	61	59	99	1	0	7	1	37.4055	48.4022	39.2671	89.0469	0.798852	0.1	6.09125	0.812872
protein_coding	NAD(P)-binding Rossmann-fold superfamily protein	Catalyzes the first step in the de novo synthesis of GDP-L-fucose.	MURUS 1 (MUR1); FUNCTIONS IN: GDP-mannose 4,6-dehydratase activity; INVOLVED IN: 'de novo' GDP-L-fucose biosynthetic process, unidimensional cell growth; LOCATED IN: cytosol; EXPRESSED IN: 26 plant structures; EXPRESSED DURING: 15 growth stages; CONTAINS InterPro DOMAIN/s: NAD-dependent epimerase/dehydratase (InterPro:IPR001509), NAD(P)-binding domain (InterPro:IPR016040), GDP-mannose 4,6-dehydra…	AT3G51160	0.997295	0.00119747	2.99656	107	109	169	112	19	20	14	10	79.9337	86.4104	112.291	100.727	13.3782	14.8439	12.0825	7.22872
protein_coding	calmodulin like 42	Calcium sensor involved in trichome branching.	calmodulin like 42 (CML42); FUNCTIONS IN: calcium ion binding; INVOLVED IN: trichome branching; LOCATED IN: cellular_component unknown; EXPRESSED IN: 23 plant structures; EXPRESSED DURING: 13 growth stages; CONTAINS InterPro DOMAIN/s: EF-Hand 1, calcium-binding site (InterPro:IPR018247), EF-HAND 2 (InterPro:IPR018249), EF-hand-like domain (InterPro:IPR011992), Calcium-binding EF-hand (InterPro:IP…	AT4G20780	0.997277	0.00120988	5.64734	1590	943	853	7138	118	23	42	59	1186.41	746.804	566.364	6413.26	82.5645	17.0555	36.0475	42.1594
protein_coding	NA	NA	unknown protein; BEST Arabidopsis thaliana protein match is: unknown protein (TAIR:AT4G32030.1); Has 30201 Blast hits to 17322 proteins in 780 species: Archae - 12; Bacteria - 1396; Metazoa - 17338; Fungi - 3422; Plants - 5037; Viruses - 0; Other Eukaryotes - 2996 (source: NCBI BLink).	AT5G25210	0.997276	0.00122208	-4.78233	1	1	2	1	37	14	52	47	0.846109	0.891839	1.4277	0.998453	25.9575	10.4207	44.6064	33.605
protein_coding	NA	NA	unknown protein; BEST Arabidopsis thaliana protein match is: unknown protein (TAIR:AT5G45410.3); Has 35333 Blast hits to 34131 proteins in 2444 species: Archae - 798; Bacteria - 22429; Metazoa - 974; Fungi - 991; Plants - 531; Viruses - 0; Other Eukaryotes - 9610 (source: NCBI BLink).	AT4G25030	0.99727	0.00123415	5.04807	10844	1104	1204	1198	167	86	82	108	8090.91	874.29	799.375	1076.45	116.808	63.4989	70.2832	77.0901
protein_coding	NA	NA	unknown protein; BEST Arabidopsis thaliana protein match is: unknown protein (TAIR:AT2G32210.1); Has 180 Blast hits to 180 proteins in 22 species: Archae - 0; Bacteria - 0; Metazoa - 0; Fungi - 10; Plants - 170; Viruses - 0; Other Eukaryotes - 0 (source: NCBI BLink).	AT1G56060	0.997169	0.00125887	5.4763	720	214	804	490	15	3	3	31	537.299	169.554	533.835	440.342	10.5828	2.31159	2.66768	22.199
protein_coding	Eukaryotic aspartyl protease family protein	NA	Eukaryotic aspartyl protease family protein; FUNCTIONS IN: aspartic-type endopeptidase activity; INVOLVED IN: proteolysis; LOCATED IN: endomembrane system; EXPRESSED IN: 10 plant structures; EXPRESSED DURING: 4 anthesis, C globular stage, petal differentiation and expansion stage; CONTAINS InterPro DOMAIN/s: Peptidase aspartic (InterPro:IPR021109), Peptidase aspartic, catalytic (InterPro:IPR00900…	AT2G03200	0.997156	0.00128344	4.53047	14	9	17	33	1	1	0	1	10.5455	7.22655	11.3854	29.749	0.798852	0.837196	0.1	0.812872
protein_coding	chitin elicitor receptor kinase 1	LysM receptor-like kinase. Essential in the perception and transduction of the chitin oligosaccharide elicitor. Involved in chitin-mediated plant innate immunity. Located in the plasma membrane.	chitin elicitor receptor kinase 1 (CERK1); FUNCTIONS IN: transmembrane receptor protein kinase activity, receptor signaling protein activity, kinase activity; INVOLVED IN: defense response to fungus, incompatible interaction, response to chitin, detection of molecule of fungal origin; LOCATED IN: plasma membrane; EXPRESSED IN: 23 plant structures; EXPRESSED DURING: 13 growth stages; CONTAINS Inte…	AT3G21630	0.997137	0.0012956	4.4198	70	56	20	25	5	1	1	1	52.3277	44.443	13.377	22.5613	3.59426	0.837196	0.955893	0.812872
protein_coding	Class I glutamine amidotransferase-like superfamily protein	Encodes protease I (pfpI)-like protein YLS5.	YLS5; INVOLVED IN: response to ethylene stimulus, response to salt stress, leaf senescence, response to abscisic acid stimulus; LOCATED IN: endomembrane system; EXPRESSED IN: 23 plant structures; EXPRESSED DURING: 13 growth stages; CONTAINS InterPro DOMAIN/s: ThiJ/PfpI (InterPro:IPR002818); BEST Arabidopsis thaliana protein match is: Class I glutamine amidotransferase-like superfamily protein (TA…	AT2G38860	0.997105	0.00131981	4.98364	849	1001	8118	909	98	73	106	39	633.547	792.731	5389.23	816.794	68.5875	53.9153	90.8246	27.902
protein_coding	basic helix-loop-helix (bHLH) DNA-binding superfamily protein	NA	basic helix-loop-helix (bHLH) DNA-binding superfamily protein; FUNCTIONS IN: DNA binding, sequence-specific DNA binding transcription factor activity; INVOLVED IN: regulation of transcription; LOCATED IN: nucleus; EXPRESSED IN: 23 plant structures; EXPRESSED DURING: 13 growth stages; CONTAINS InterPro DOMAIN/s: Helix-loop-helix DNA-binding domain (InterPro:IPR001092), Helix-loop-helix DNA-binding…	AT2G42300	0.997072	0.00134375	-5.77949	0	0	0	1	20	49	16	10	0.1	0.1	0.1	0.998453	14.077	36.2226	13.7943	7.22872
protein_coding	Integrase-type DNA-binding superfamily protein	encodes a member of the DREB subfamily A-5 of ERF/AP2 transcription factor family. The protein contains one AP2 domain. There are 16 members in this subfamily including RAP2.1, RAP2.9 and RAP2.10.	Integrase-type DNA-binding superfamily protein; FUNCTIONS IN: DNA binding, sequence-specific DNA binding transcription factor activity; INVOLVED IN: regulation of transcription, DNA-dependent; LOCATED IN: nucleus; CONTAINS InterPro DOMAIN/s: DNA-binding, integrase-type (InterPro:IPR016177), Pathogenesis-related transcriptional factor/ERF, DNA-binding (InterPro:IPR001471); BEST Arabidopsis thalian…	AT1G22810	0.996937	0.00135649	4.38636	10	8	6	9	0	0	1	0	7.56109	6.43471	4.0831	8.18608	0.1	0.1	0.955893	0.1
protein_coding	ARM repeat superfamily protein	NA	ARM repeat superfamily protein; FUNCTIONS IN: ubiquitin-protein ligase activity, binding; INVOLVED IN: response to chitin; LOCATED IN: ubiquitin ligase complex; EXPRESSED IN: 14 plant structures; EXPRESSED DURING: 7 growth stages; CONTAINS InterPro DOMAIN/s: U box domain (InterPro:IPR003613), Armadillo-like helical (InterPro:IPR011989), Armadillo-type fold (InterPro:IPR016024); BEST Arabidopsis t…	AT5G37490	0.996932	0.00136907	4.97748	135	64	120	40	3	0	7	0	100.825	50.7777	79.762	36.0381	2.19655	0.1	6.09125	0.1
protein_coding	elicitor peptide 2 precursor	NA	elicitor peptide 2 precursor (PROPEP2); BEST Arabidopsis thaliana protein match is: precursor of peptide 1 (TAIR:AT5G64900.1); Has 30201 Blast hits to 17322 proteins in 780 species: Archae - 12; Bacteria - 1396; Metazoa - 17338; Fungi - 3422; Plants - 5037; Viruses - 0; Other Eukaryotes - 2996 (source: NCBI BLink).	AT5G64890	0.996927	0.00138151	4.32807	92	69	127	78	1	14	2	1	68.7421	54.7369	84.4089	70.1794	0.798852	10.4207	1.81179	0.812872
protein_coding	NA	NA	unknown protein; FUNCTIONS IN: molecular_function unknown; INVOLVED IN: biological_process unknown; LOCATED IN: cellular_component unknown; EXPRESSED IN: 22 plant structures; EXPRESSED DURING: 13 growth stages; Has 215 Blast hits to 205 proteins in 55 species: Archae - 5; Bacteria - 0; Metazoa - 50; Fungi - 10; Plants - 99; Viruses - 0; Other Eukaryotes - 51 (source: NCBI BLink).	AT2G17550	0.996904	0.00139393	-4.46819	2	1	0	0	18	21	22	17	1.59222	0.891839	0.1	0.1	12.6793	15.5811	18.9296	12.2188
protein_coding	Protein kinase superfamily protein	NA	Protein kinase superfamily protein; FUNCTIONS IN: protein serine/threonine kinase activity, protein kinase activity, kinase activity, ATP binding; INVOLVED IN: protein amino acid phosphorylation; LOCATED IN: cellular_component unknown; CONTAINS InterPro DOMAIN/s: Protein kinase, catalytic domain (InterPro:IPR000719), Serine/threonine-protein kinase-like domain (InterPro:IPR017442), Protein kinase…	AT2G40580	0.99688	0.00140634	3.99451	18	18	19	20	0	0	3	1	13.53	14.3531	12.7131	18.0691	0.1	0.1	2.66768	0.812872
protein_coding	methionine sulfoxide reductase B8	NA	methionine sulfoxide reductase B8 (MSRB8); FUNCTIONS IN: peptide-methionine-(S)-S-oxide reductase activity; INVOLVED IN: oxidation reduction; LOCATED IN: cytosol; EXPRESSED IN: root; CONTAINS InterPro DOMAIN/s: Methionine sulphoxide reductase B (InterPro:IPR002579), Mss4-like (InterPro:IPR011057); BEST Arabidopsis thaliana protein match is: methionine sulfoxide reductase B7 (TAIR:AT4G21830.2); Ha…	AT4G21840	0.996808	0.0014191	4.62659	11	6	14	5	1	0	0	0	8.3072	4.85103	9.3939	4.59227	0.798852	0.1	0.1	0.1
protein_coding	Late embryogenesis abundant (LEA) hydroxyproline-rich glycoprotein family	NA	Late embryogenesis abundant (LEA) hydroxyproline-rich glycoprotein family; CONTAINS InterPro DOMAIN/s: Late embryogenesis abundant protein, group 2 (InterPro:IPR004864); BEST Arabidopsis thaliana protein match is: unknown protein (TAIR:AT2G41990.1); Has 165 Blast hits to 162 proteins in 15 species: Archae - 0; Bacteria - 0; Metazoa - 0; Fungi - 0; Plants - 165; Viruses - 0; Other Eukaryotes - 0 (…	AT4G35170	0.996807	0.00143167	6.11576	11	3	9	12	0	0	0	0	8.3072	2.47552	6.07465	10.8814	0.1	0.1	0.1	0.1
protein_coding	Ypt/Rab-GAP domain of gyp1p superfamily protein	NA	Ypt/Rab-GAP domain of gyp1p superfamily protein; FUNCTIONS IN: RAB GTPase activator activity; INVOLVED IN: regulation of Rab GTPase activity; LOCATED IN: mitochondrion; EXPRESSED IN: 24 plant structures; EXPRESSED DURING: 15 growth stages; CONTAINS InterPro DOMAIN/s: RabGAP/TBC (InterPro:IPR000195); BEST Arabidopsis thaliana protein match is: Ypt/Rab-GAP domain of gyp1p superfamily protein (TAIR:…	AT5G54780	0.996753	0.00145701	3.5637	62	39	34	27	4	2	6	1	46.3588	30.9817	22.6709	24.3582	2.89541	1.57439	5.23536	0.812872
protein_coding	S-locus lectin protein kinase family protein	NA	S-locus lectin protein kinase family protein; FUNCTIONS IN: in 6 functions; INVOLVED IN: protein amino acid phosphorylation, recognition of pollen; EXPRESSED IN: 21 plant structures; EXPRESSED DURING: 13 growth stages; CONTAINS InterPro DOMAIN/s: Curculin-like (mannose-binding) lectin (InterPro:IPR001480), Protein kinase, ATP binding site (InterPro:IPR017441), PAN-2 domain (InterPro:IPR013227), A…	AT1G61360	0.996682	0.00146993	3.89296	128	224	36	72	12	7	8	5	95.602	177.472	23.9986	64.7886	8.48622	5.26037	6.94714	3.66436
protein_coding	Major facilitator superfamily protein	NA	Major facilitator superfamily protein; FUNCTIONS IN: transporter activity; INVOLVED IN: transport; LOCATED IN: endomembrane system, membrane; EXPRESSED IN: 23 plant structures; EXPRESSED DURING: 15 growth stages; CONTAINS InterPro DOMAIN/s: Major facilitator superfamily, general substrate transporter (InterPro:IPR016196), Biopterin transport-related protein BT1 (InterPro:IPR004324); BEST Arabidop…	AT5G54860	0.996579	0.00148339	3.47205	162	97	75	56	14	6	6	10	120.97	76.9084	49.8887	50.4134	9.88392	4.52318	5.23536	7.22872
protein_coding	WRKY DNA-binding protein 11	member of WRKY Transcription Factor; Group II-d; negative regulator of basal resistance to Pseudomonas syringae.	WRKY DNA-binding protein 11 (WRKY11); CONTAINS InterPro DOMAIN/s: DNA-binding WRKY (InterPro:IPR003657), Transcription factor, WRKY, Zn-cluster (InterPro:IPR018872); BEST Arabidopsis thaliana protein match is: WRKY DNA-binding protein 17 (TAIR:AT2G24570.1); Has 3338 Blast hits to 2891 proteins in 186 species: Archae - 0; Bacteria - 0; Metazoa - 0; Fungi - 0; Plants - 3320; Viruses - 0; Other Euka…	AT4G31550	0.99652	0.00149706	3.32937	175	273	187	241	34	14	28	14	130.669	216.272	124.24	216.627	23.861	10.4207	24.065	10.0802
protein_coding	nucleolar protein gar2-related	NA	nucleolar protein gar2-related; BEST Arabidopsis thaliana protein match is: unknown protein (TAIR:AT3G57780.1); Has 35333 Blast hits to 34131 proteins in 2444 species: Archae - 798; Bacteria - 22429; Metazoa - 974; Fungi - 991; Plants - 531; Viruses - 0; Other Eukaryotes - 9610 (source: NCBI BLink).	AT2G42320	0.996393	0.00153864	-5.44266	0	0	1	0	26	13	17	5	0.1	0.1	0.76385	0.1	18.2701	9.68355	14.6502	3.66436
protein_coding	WALL ASSOCIATED KINASE (WAK)-LIKE 10	NA	WALL ASSOCIATED KINASE (WAK)-LIKE 10 (WAKL10); FUNCTIONS IN: kinase activity; INVOLVED IN: protein amino acid phosphorylation; LOCATED IN: endomembrane system, integral to membrane; EXPRESSED IN: 10 plant structures; EXPRESSED DURING: 8 growth stages; CONTAINS InterPro DOMAIN/s: Wall-associated kinase (InterPro:IPR013695), EGF-like calcium-binding, conserved site (InterPro:IPR018097), Protein kin…	AT1G79680	0.996372	0.00155256	4.16573	180	143	190	86	7	19	6	1	134.4	113.333	126.231	77.367	4.99196	14.1067	5.23536	0.812872
protein_coding	syntaxin of plants 122	syntaxin protein, involved in the negative regulation of defense pathways such as programmed cell death, salicylic acid signalling pathway, jasmonic acid signalling pathway	syntaxin of plants 122 (SYP122); FUNCTIONS IN: SNAP receptor activity; INVOLVED IN: in 9 processes; LOCATED IN: plasma membrane; EXPRESSED IN: 22 plant structures; EXPRESSED DURING: 10 growth stages; CONTAINS InterPro DOMAIN/s: Target SNARE coiled-coil domain (InterPro:IPR000727), t-SNARE (InterPro:IPR010989), Syntaxin/epimorphin, conserved site (InterPro:IPR006012), Syntaxin, N-terminal (InterPr…	AT3G52400	0.996343	0.0015665	4.05214	4749	3474	3463	2400	332	99	322	94	3543.37	2750.95	2299.01	2156.39	232.119	73.0824	275.697	67.1099
protein_coding	Protein of unknown function (duplicated DUF1399)	NA	Protein of unknown function (duplicated DUF1399); CONTAINS InterPro DOMAIN/s: Protein of unknown function DUF1399 (InterPro:IPR009836); BEST Arabidopsis thaliana protein match is: Protein of unknown function (duplicated DUF1399) (TAIR:AT2G22660.2); Has 24258 Blast hits to 6156 proteins in 640 species: Archae - 4; Bacteria - 13513; Metazoa - 5207; Fungi - 694; Plants - 2964; Viruses - 274; Other E…	AT4G37900	0.996296	0.00158056	3.85908	102	41	44	21	6	4	3	1	76.2032	32.5654	29.3094	18.9675	4.29311	3.04878	2.66768	0.812872
protein_coding	glutamate receptor 2.9	member of Putative ligand-gated ion channel subunit family	glutamate receptor 2.9 (GLR2.9); FUNCTIONS IN: protein binding, intracellular ligand-gated ion channel activity; INVOLVED IN: cellular calcium ion homeostasis, response to light stimulus; LOCATED IN: endomembrane system, membrane; EXPRESSED IN: central cell; CONTAINS InterPro DOMAIN/s: Extracellular solute-binding protein, family 3 (InterPro:IPR001638), Ionotropic glutamate receptor (InterPro:IPR…	AT2G29100	0.996256	0.0015947	4.20738	16	12	7	11	0	0	1	1	12.0378	9.60207	4.74695	9.98299	0.1	0.1	0.955893	0.812872
protein_coding	Tyrosine transaminase family protein	NA	Tyrosine transaminase family protein; FUNCTIONS IN: 1-aminocyclopropane-1-carboxylate synthase activity, transferase activity, transferring nitrogenous groups, pyridoxal phosphate binding, transaminase activity, catalytic activity; INVOLVED IN: cellular amino acid and derivative metabolic process, biosynthetic process; LOCATED IN: cellular_component unknown; EXPRESSED IN: stem; CONTAINS InterPro …	AT4G28420	0.996212	0.00160894	4.76108	82	52	70	9	3	1	3	0	61.281	41.2756	46.5695	8.18608	2.19655	0.837196	2.66768	0.1
protein_coding	Protein of unknown function (DUF668)	NA	Protein of unknown function (DUF668); CONTAINS InterPro DOMAIN/s: Protein of unknown function DUF668 (InterPro:IPR007700), Protein of unknown function DUF3475 (InterPro:IPR021864); BEST Arabidopsis thaliana protein match is: Protein of unknown function (DUF668) (TAIR:AT1G34320.1); Has 465 Blast hits to 399 proteins in 71 species: Archae - 2; Bacteria - 14; Metazoa - 66; Fungi - 16; Plants - 336; …	AT1G30755	0.99611	0.00163798	4.45408	22	12	66	42	3	0	2	1	16.5144	9.60207	43.9141	37.835	2.19655	0.1	1.81179	0.812872
protein_coding	Cysteine/Histidine-rich C1 domain family protein	NA	Cysteine/Histidine-rich C1 domain family protein; CONTAINS InterPro DOMAIN/s: DC1 (InterPro:IPR004146), C1-like (InterPro:IPR011424); BEST Arabidopsis thaliana protein match is: Cysteine/Histidine-rich C1 domain family protein (TAIR:AT2G44370.1); Has 1973 Blast hits to 753 proteins in 27 species: Archae - 0; Bacteria - 0; Metazoa - 2; Fungi - 2; Plants - 1961; Viruses - 0; Other Eukaryotes - 8 (s…	AT2G17740	0.996071	0.00165258	5.4613	11125	1110	12098	7836	233	153	264	68	8300.57	879.041	8031.35	7040.38	162.932	112.891	226.056	48.5753
protein_coding	Legume lectin family protein	NA	Legume lectin family protein; FUNCTIONS IN: carbohydrate binding, binding; INVOLVED IN: defense response to fungus, incompatible interaction; LOCATED IN: apoplast, cell wall; EXPRESSED IN: 7 plant structures; CONTAINS InterPro DOMAIN/s: Legume lectin, beta chain (InterPro:IPR001220), Concanavalin A-like lectin/glucanase, subgroup (InterPro:IPR013320), Concanavalin A-like lectin/glucanase (InterPr…	AT3G15356	0.995976	0.00166759	5.08249	9687	2764	2181	2220	120	166	172	36	7227.66	2188.74	1447.96	1994.67	83.9622	122.475	147.314	25.7634
protein_coding	ARM repeat superfamily protein	NA	ARM repeat superfamily protein; FUNCTIONS IN: binding; INVOLVED IN: response to other organism, response to ozone; EXPRESSED IN: 16 plant structures; EXPRESSED DURING: 8 growth stages; CONTAINS InterPro DOMAIN/s: Armadillo-like helical (InterPro:IPR011989), Armadillo-type fold (InterPro:IPR016024); BEST Arabidopsis thaliana protein match is: ARM repeat superfamily protein (TAIR:AT5G37490.1); Has …	AT3G02840	0.995957	0.00169726	4.10808	88	64	182	67	9	1	4	9	65.7576	50.7777	120.921	60.2964	6.38966	0.837196	3.52357	6.51585
protein_coding	S-locus lectin protein kinase family protein	NA	S-locus lectin protein kinase family protein; FUNCTIONS IN: in 6 functions; INVOLVED IN: protein amino acid phosphorylation, recognition of pollen; LOCATED IN: endomembrane system; CONTAINS InterPro DOMAIN/s: Curculin-like (mannose-binding) lectin (InterPro:IPR001480), PAN-2 domain (InterPro:IPR013227), Apple-like (InterPro:IPR003609), S-locus receptor kinase, C-terminal (InterPro:IPR021820), Ser…	AT1G61430	0.995936	0.00171196	3.10267	38	18	32	18	5	2	3	2	28.4522	14.3531	21.3432	16.2722	3.59426	1.57439	2.66768	1.52574
protein_coding	arabinogalactan protein 16	Encodes arabinogalactan protein (AGP16).	arabinogalactan protein 16 (AGP16); CONTAINS InterPro DOMAIN/s: Protein of unknown function DUF1070 (InterPro:IPR009424); BEST Arabidopsis thaliana protein match is: arabinogalactan protein 20 (TAIR:AT3G61640.1); Has 35333 Blast hits to 34131 proteins in 2444 species: Archae - 798; Bacteria - 22429; Metazoa - 974; Fungi - 991; Plants - 531; Viruses - 0; Other Eukaryotes - 9610 (source: NCBI BLink…	AT2G46330	0.995887	0.00172678	4.49892	826	2370	1298	2215	61	46	133	64	616.386	1876.76	861.777	1990.17	42.7299	34.011	113.934	45.7238
protein_coding	NA	NA	unknown protein; LOCATED IN: chloroplast; BEST Arabidopsis thaliana protein match is: unknown protein (TAIR:AT3G23170.1); Has 74 Blast hits to 74 proteins in 6 species: Archae - 0; Bacteria - 0; Metazoa - 0; Fungi - 0; Plants - 74; Viruses - 0; Other Eukaryotes - 0 (source: NCBI BLink).	AT4G14450	0.995751	0.00174225	7.60198	46	3	49	9	0	0	0	0	34.421	2.47552	32.6286	8.18608	0.1	0.1	0.1	0.1
protein_coding	Pollen Ole e 1 allergen and extensin family protein	NA	Pollen Ole e 1 allergen and extensin family protein; CONTAINS InterPro DOMAIN/s: Pollen Ole e 1 allergen/extensin (InterPro:IPR006041); BEST Arabidopsis thaliana protein match is: Pollen Ole e 1 allergen and extensin family protein (TAIR:AT5G47635.1); Has 30201 Blast hits to 17322 proteins in 780 species: Archae - 12; Bacteria - 1396; Metazoa - 17338; Fungi - 3422; Plants - 5037; Viruses - 0; Oth…	AT4G17215	0.995616	0.00175836	5.02775	11	5	8	20	1	0	0	0	8.3072	4.05919	5.4108	18.0691	0.798852	0.1	0.1	0.1
protein_coding	Protein kinase superfamily protein	NA	Protein kinase superfamily protein; FUNCTIONS IN: protein serine/threonine kinase activity, protein kinase activity, ATP binding; INVOLVED IN: protein amino acid phosphorylation; LOCATED IN: chloroplast; EXPRESSED IN: 13 plant structures; EXPRESSED DURING: LP.06 six leaves visible, LP.04 four leaves visible, 4 anthesis, petal differentiation and expansion stage; CONTAINS InterPro DOMAIN/s: Protei…	AT1G68690	0.995607	0.00177432	4.57195	6	6	10	12	0	1	0	0	4.57666	4.85103	6.7385	10.8814	0.1	0.837196	0.1	0.1
protein_coding	Chitinase family protein	NA	Chitinase family protein; FUNCTIONS IN: chitin binding, chitinase activity; INVOLVED IN: response to salt stress; LOCATED IN: apoplast; EXPRESSED IN: 12 plant structures; EXPRESSED DURING: 11 growth stages; CONTAINS InterPro DOMAIN/s: Chitin-binding, type 1, conserved site (InterPro:IPR018371), Glycoside hydrolase, family 19 (InterPro:IPR016283), Chitin-binding, type 1 (InterPro:IPR001002), Glyco…	AT2G43620	0.995439	0.00180671	5.50278	682	261	1352	542	32	1	25	2	508.947	206.77	897.625	487.062	22.4633	0.837196	21.4973	1.52574
protein_coding	Malectin/receptor-like protein kinase family protein	NA	Malectin/receptor-like protein kinase family protein; FUNCTIONS IN: kinase activity; INVOLVED IN: protein amino acid phosphorylation; LOCATED IN: endomembrane system; CONTAINS InterPro DOMAIN/s: Protein kinase, ATP binding site (InterPro:IPR017441), Malectin/receptor-like protein kinase (InterPro:IPR021720), Protein kinase, catalytic domain (InterPro:IPR000719), Serine-threonine/tyrosine-protein …	AT5G39000	0.995403	0.00182332	3.54046	33	12	18	13	1	2	2	1	24.7216	9.60207	12.0493	11.7799	0.798852	1.57439	1.81179	0.812872
protein_coding	cysteine-rich RLK (RECEPTOR-like protein kinase) 20	Encodes a cysteine-rich receptor-like protein kinase.	cysteine-rich RLK (RECEPTOR-like protein kinase) 20 (CRK20); FUNCTIONS IN: kinase activity; INVOLVED IN: defense response to bacterium, defense response, programmed cell death, response to salicylic acid stimulus; LOCATED IN: chloroplast; EXPRESSED IN: 18 plant structures; EXPRESSED DURING: 11 growth stages; CONTAINS InterPro DOMAIN/s: Protein kinase, ATP binding site (InterPro:IPR017441), Serine…	AT4G23280	0.995302	0.00184033	4.60793	30	22	18	74	2	3	1	0	22.4833	17.5205	12.0493	66.5855	1.4977	2.31159	0.955893	0.1
protein_coding	cytochrome P450, family 79, subfamily B, polypeptide 2	Belongs to cytochrome P450 and is involved in tryptophan metabolism. Converts Trp to indo-3-acetaldoxime (IAOx), a precursor to IAA and indole glucosinolates.	cytochrome P450, family 79, subfamily B, polypeptide 2 (CYP79B2); FUNCTIONS IN: electron carrier activity, monooxygenase activity, iron ion binding, oxygen binding, heme binding; INVOLVED IN: in 8 processes; LOCATED IN: chloroplast; EXPRESSED IN: 25 plant structures; EXPRESSED DURING: 13 growth stages; CONTAINS InterPro DOMAIN/s: Cytochrome P450 (InterPro:IPR001128), Cytochrome P450, E-class, gro…	AT4G39950	0.995261	0.00185738	5.31364	170	46	254	216	10	0	1	7	126.939	36.5246	168.718	194.166	7.08852	0.1	0.955893	5.0901
protein_coding	xyloglucan endotransglucosylase/hydrolase 18	Encodes a xyloglucan endotransglucosylase/hydrolase with only only the endotransglucosylase (XET; EC 2.4.1.207) activity towards xyloglucan and non-detectable endohydrolytic (XEH; EC 3.2.1.151) activity. Expressed in the mature or basal regions of both the main and lateral roots, but not in the tip of these roots where cell division occurs.	xyloglucan endotransglucosylase/hydrolase 18 (XTH18); FUNCTIONS IN: hydrolase activity, acting on glycosyl bonds, xyloglucan endotransglucosylase activity; INVOLVED IN: xyloglucan metabolic process; LOCATED IN: endomembrane system, apoplast, cell wall; EXPRESSED IN: 13 plant structures; EXPRESSED DURING: 7 growth stages; CONTAINS InterPro DOMAIN/s: Xyloglucan endotransglucosylase/hydrolase (Inter…	AT4G30280	0.995232	0.00187441	6.31255	841	1072	572	6050	75	6	12	34	627.578	848.951	379.822	5435.74	52.5139	4.52318	10.3707	24.3376
protein_coding	Tetratricopeptide repeat (TPR)-like superfamily protein	NA	Tetratricopeptide repeat (TPR)-like superfamily protein; FUNCTIONS IN: binding; INVOLVED IN: biological_process unknown; LOCATED IN: chloroplast; EXPRESSED IN: 21 plant structures; EXPRESSED DURING: 13 growth stages; CONTAINS InterPro DOMAIN/s: Tetratricopeptide-like helical (InterPro:IPR011990), Tetratricopeptide repeat-containing (InterPro:IPR013026); BEST Arabidopsis thaliana protein match is:…	AT1G07280	0.995192	0.00189146	-5.12742	0	3	3	1	55	78	98	25	0.1	2.47552	2.09155	0.998453	38.5368	57.6013	83.9775	17.9218
protein_coding	arabinogalactan protein 41	Encodes a putative arabinogalactan-protein (AGP41).	arabinogalactan protein 41 (AGP41); FUNCTIONS IN: molecular_function unknown; INVOLVED IN: biological_process unknown; LOCATED IN: endomembrane system; EXPRESSED IN: stem, root, inflorescence, cultured cell, leaf; CONTAINS InterPro DOMAIN/s: Protein of unknown function DUF1070 (InterPro:IPR009424); BEST Arabidopsis thaliana protein match is: arabinogalactan protein 16 (TAIR:AT2G46330.1); Has 3533…	AT5G24105	0.995182	0.00190838	5.014	62	28	25	6	1	0	2	0	46.3588	22.2715	16.6962	5.49072	0.798852	0.1	1.81179	0.1
protein_coding	Chitinase family protein	NA	Chitinase family protein; FUNCTIONS IN: chitinase activity; INVOLVED IN: carbohydrate metabolic process, cell wall macromolecule catabolic process; LOCATED IN: cell wall; EXPRESSED IN: 18 plant structures; EXPRESSED DURING: 13 growth stages; CONTAINS InterPro DOMAIN/s: Glycoside hydrolase, family 19 (InterPro:IPR016283), Glycoside hydrolase, family 19, catalytic (InterPro:IPR000726); BEST Arabido…	AT4G01700	0.995137	0.00192535	3.53996	425	327	330	335	69	36	9	16	317.197	259.031	219.17	301.082	48.3208	26.6391	7.80303	11.5059
protein_coding	Late embryogenesis abundant (LEA) hydroxyproline-rich glycoprotein family	NA	Late embryogenesis abundant (LEA) hydroxyproline-rich glycoprotein family; CONTAINS InterPro DOMAIN/s: Late embryogenesis abundant protein, group 2 (InterPro:IPR004864); BEST Arabidopsis thaliana protein match is: NDR1/HIN1-like 25 (TAIR:AT5G36970.1); Has 985 Blast hits to 984 proteins in 28 species: Archae - 0; Bacteria - 0; Metazoa - 0; Fungi - 0; Plants - 985; Viruses - 0; Other Eukaryotes - 0…	AT1G65690	0.995023	0.00194279	4.92083	1050	198	592	547	54	18	7	4	783.515	156.884	393.099	491.554	37.838	13.3695	6.09125	2.95149
protein_coding	heptahelical transmembrane protein2	heptahelical transmembrane protein homologous to human adiponectin receptors and progestin receptors	heptahelical transmembrane protein2 (HHP2); FUNCTIONS IN: receptor activity; INVOLVED IN: response to hormone stimulus, response to sucrose stimulus; LOCATED IN: integral to membrane; EXPRESSED IN: 6 plant structures; EXPRESSED DURING: L mature pollen stage, M germinated pollen stage; CONTAINS InterPro DOMAIN/s: Hly-III related (InterPro:IPR004254); BEST Arabidopsis thaliana protein match is: hep…	AT4G30850	0.99499	0.00196022	3.2996	14	16	18	14	1	3	1	1	10.5455	12.7694	12.0493	12.6783	0.798852	2.31159	0.955893	0.812872
protein_coding	NA	NA	unknown protein; FUNCTIONS IN: molecular_function unknown; INVOLVED IN: N-terminal protein myristoylation; LOCATED IN: cellular_component unknown; EXPRESSED IN: 22 plant structures; EXPRESSED DURING: 13 growth stages; BEST Arabidopsis thaliana protein match is: unknown protein (TAIR:AT1G10530.1); Has 185 Blast hits to 185 proteins in 18 species: Archae - 0; Bacteria - 0; Metazoa - 0; Fungi - 3; P…	AT1G60010	0.994905	0.00197793	-5.32304	2	1	1	0	72	12	72	18	1.59222	0.891839	0.76385	0.1	50.4173	8.94635	61.7243	12.9317
protein_coding	NAD(P)-binding Rossmann-fold superfamily protein	NA	NAD(P)-binding Rossmann-fold superfamily protein; FUNCTIONS IN: oxidoreductase activity, binding, catalytic activity; INVOLVED IN: oxidation reduction, metabolic process; LOCATED IN: cellular_component unknown; EXPRESSED IN: 6 plant structures; EXPRESSED DURING: 4 anthesis, LP.10 ten leaves visible, petal differentiation and expansion stage, LP.08 eight leaves visible, LP.12 twelve leaves visible…	AT2G47140	0.99486	0.00201306	3.83267	38	74	19	29	3	3	4	1	28.4522	58.6961	12.7131	26.1551	2.19655	2.31159	3.52357	0.812872
protein_coding	NA	NA	unknown protein; FUNCTIONS IN: molecular_function unknown; INVOLVED IN: biological_process unknown; LOCATED IN: endomembrane system; Has 3 Blast hits to 3 proteins in 2 species: Archae - 0; Bacteria - 0; Metazoa - 0; Fungi - 0; Plants - 3; Viruses - 0; Other Eukaryotes - 0 (source: NCBI BLink).	AT3G13432	0.994843	0.00203053	3.97398	11	4	15	10	1	0	1	0	8.3072	3.26736	10.0577	9.08453	0.798852	0.1	0.955893	0.1
protein_coding	Concanavalin A-like lectin protein kinase family protein	NA	Concanavalin A-like lectin protein kinase family protein; FUNCTIONS IN: in 6 functions; INVOLVED IN: protein amino acid phosphorylation; LOCATED IN: endomembrane system; EXPRESSED IN: root; CONTAINS InterPro DOMAIN/s: Legume lectin, beta chain (InterPro:IPR001220), Protein kinase, ATP binding site (InterPro:IPR017441), Serine/threonine-protein kinase-like domain (InterPro:IPR017442), Concanavalin…	AT5G06740	0.994787	0.00204811	4.75774	19	32	6	10	1	0	1	0	14.2761	25.4388	4.0831	9.08453	0.798852	0.1	0.955893	0.1
protein_coding	serine-rich protein-related	NA	serine-rich protein-related; BEST Arabidopsis thaliana protein match is: unknown protein (TAIR:AT1G24577.1); Has 135 Blast hits to 133 proteins in 17 species: Archae - 0; Bacteria - 0; Metazoa - 0; Fungi - 0; Plants - 135; Viruses - 0; Other Eukaryotes - 0 (source: NCBI BLink).	AT3G56500	0.994773	0.00206558	4.35804	114	36	44	21	4	0	3	3	85.1565	28.6062	29.3094	18.9675	2.89541	0.1	2.66768	2.23862
protein_coding	RNA 3'-terminal phosphate cyclase/enolpyruvate transferase, alpha/beta	encodes 3-phosphoshikimate 1-carboxyvinyltransferase / 5-enolpyruvylshikimate-3-phosphate / EPSP synthase involved in chorismate biosynthesis	RNA 3'-terminal phosphate cyclase/enolpyruvate transferase, alpha/beta; FUNCTIONS IN: 3-phosphoshikimate 1-carboxyvinyltransferase activity; INVOLVED IN: glyphosate metabolic process, chorismate biosynthetic process, aromatic amino acid family biosynthetic process; LOCATED IN: chloroplast; EXPRESSED IN: guard cell; CONTAINS InterPro DOMAIN/s: 3-phosphoshikimate 1-carboxyvinyltransferase, core (In…	AT2G45300	0.994446	0.0021208	3.27523	112	40	100	53	15	6	4	7	83.6643	31.7736	66.485	47.718	10.5828	4.52318	3.52357	5.0901
protein_coding	vesicle-associated membrane protein 723	member of VAMP72 Gene Family	vesicle-associated membrane protein 723 (VAMP723); FUNCTIONS IN: molecular_function unknown; INVOLVED IN: transport, vesicle-mediated transport; LOCATED IN: endoplasmic reticulum, membrane; CONTAINS InterPro DOMAIN/s: Longin (InterPro:IPR010908), Longin-like (InterPro:IPR011012), Synaptobrevin (InterPro:IPR001388); BEST Arabidopsis thaliana protein match is: synaptobrevin-related protein 1 (TAIR:…	AT2G33110	0.99437	0.00213967	3.61719	47	15	38	26	5	3	2	0	35.1671	11.9776	25.3263	23.4598	3.59426	2.31159	1.81179	0.1
protein_coding	NA	NA	unknown protein; BEST Arabidopsis thaliana protein match is: unknown protein (TAIR:AT4G24590.1); Has 35333 Blast hits to 34131 proteins in 2444 species: Archae - 798; Bacteria - 22429; Metazoa - 974; Fungi - 991; Plants - 531; Viruses - 0; Other Eukaryotes - 9610 (source: NCBI BLink).	AT5G49710	0.994337	0.002177	-6.14029	0	0	0	0	10	6	15	5	0.1	0.1	0.1	0.1	7.08852	4.52318	12.9384	3.66436
protein_coding	UDP-glucosyl transferase 88A1	NA	UDP-glucosyl transferase 88A1 (UGT88A1); FUNCTIONS IN: in 6 functions; INVOLVED IN: metabolic process; LOCATED IN: cellular_component unknown; EXPRESSED IN: 22 plant structures; EXPRESSED DURING: 13 growth stages; CONTAINS InterPro DOMAIN/s: UDP-glucuronosyl/UDP-glucosyltransferase (InterPro:IPR002213); BEST Arabidopsis thaliana protein match is: UDP-glucosyl transferase 72B3 (TAIR:AT1G01420.1); …	AT3G16520	0.994255	0.00219588	-3.85022	1	2	1	1	23	15	21	23	0.846109	1.68368	0.76385	0.998453	16.1736	11.1579	18.0737	16.496
protein_coding	Leucine-rich receptor-like protein kinase family protein	Encodes a CLAVATA1-related receptor kinase-like protein required for both shoot and flower meristem function. Very similar to BAM1,with more than 85% a.a. identity. It has a broad expression pattern and is involved in vascular strand development in the leaf, control of leaf shape, size and symmetry, male gametophyte development and ovule specification and function. Anthers of double mutants (bam1…	BARELY ANY MERISTEM 2 (BAM2); FUNCTIONS IN: protein serine/threonine kinase activity, protein kinase activity, ATP binding; INVOLVED IN: in 9 processes; LOCATED IN: plasma membrane; EXPRESSED IN: 29 plant structures; EXPRESSED DURING: 15 growth stages; CONTAINS InterPro DOMAIN/s: Protein kinase, catalytic domain (InterPro:IPR000719), Leucine-rich repeat-containing N-terminal domain, type 2 (Inter…	AT3G49670	0.994245	0.00221461	-6.17588	0	0	0	0	12	7	5	15	0.1	0.1	0.1	0.1	8.48622	5.26037	4.37946	10.7931
protein_coding	RING/U-box superfamily protein	NA	RING/U-box superfamily protein; FUNCTIONS IN: zinc ion binding; INVOLVED IN: biological_process unknown; LOCATED IN: endomembrane system; EXPRESSED IN: 8 plant structures; EXPRESSED DURING: 4 anthesis, C globular stage, petal differentiation and expansion stage; CONTAINS InterPro DOMAIN/s: Zinc finger, RING-type (InterPro:IPR001841), Zinc finger, C3HC4 RING-type (InterPro:IPR018957); BEST Arabido…	AT5G53110	0.994215	0.00225173	5.08689	21	3	19	7	1	0	0	0	15.7683	2.47552	12.7131	6.38917	0.798852	0.1	0.1	0.1
protein_coding	Major facilitator superfamily protein	NA	Major facilitator superfamily protein; FUNCTIONS IN: carbohydrate transmembrane transporter activity, sugar:hydrogen symporter activity; INVOLVED IN: transport, transmembrane transport; LOCATED IN: integral to membrane, membrane; EXPRESSED IN: 17 plant structures; EXPRESSED DURING: 7 growth stages; CONTAINS InterPro DOMAIN/s: Major facilitator superfamily (InterPro:IPR020846), General substrate t…	AT5G18840	0.994115	0.00227055	-4.9714	6	3	1	3	169	125	127	19	4.57666	2.47552	0.76385	2.79536	118.206	92.2495	108.798	13.6446
protein_coding	cytochrome P450, family 87, subfamily A, polypeptide 9	member of CYP89A	cytochrome P450, family 87, subfamily A, polypeptide 9 (CYP89A9); FUNCTIONS IN: electron carrier activity, monooxygenase activity, iron ion binding, oxygen binding, heme binding; INVOLVED IN: response to cyclopentenone; LOCATED IN: endomembrane system; EXPRESSED IN: 22 plant structures; EXPRESSED DURING: 13 growth stages; CONTAINS InterPro DOMAIN/s: Cytochrome P450 (InterPro:IPR001128), Cytochrom…	AT3G03470	0.994115	0.00228918	-4.1527	8	4	8	6	98	54	97	236	6.06888	3.26736	5.4108	5.49072	68.5875	39.9086	83.1216	168.338
protein_coding	plant intracellular ras group-related LRR 2	Encodes PIRL2, a member of the Plant Intracellular Ras-group-related LRRs (Leucine rich repeat proteins). PIRLs are a distinct, plant-specific class of intracellular LRRs that likely mediate protein interactions, possibly in the context of signal transduction.	plant intracellular ras group-related LRR 2 (PIRL2); CONTAINS InterPro DOMAIN/s: Leucine-rich repeat, typical subtype (InterPro:IPR003591), Leucine-rich repeat (InterPro:IPR001611); BEST Arabidopsis thaliana protein match is: plant intracellular ras group-related LRR 3 (TAIR:AT1G12970.1); Has 88229 Blast hits to 35961 proteins in 1363 species: Archae - 28; Bacteria - 8944; Metazoa - 35427; Fungi …	AT3G26500	0.994105	0.00230768	3.15498	209	259	181	171	25	16	37	14	156.037	205.186	120.257	153.736	17.5713	11.8951	31.768	10.0802
protein_coding	nitrate transporter 1.5	Transmembrane nitrate transporter. Involved in xylem transport of nitrate from root to shoot. Induced in response to nitrate. Not involved in nitrate uptake. expressed in root pericycle cells.	nitrate transporter 1.5 (NRT1.5); CONTAINS InterPro DOMAIN/s: Oligopeptide transporter (InterPro:IPR000109), Major facilitator superfamily, general substrate transporter (InterPro:IPR016196); BEST Arabidopsis thaliana protein match is: NITRATE TRANSPORTER 1.8 (TAIR:AT4G21680.1); Has 7755 Blast hits to 7381 proteins in 1434 species: Archae - 0; Bacteria - 3851; Metazoa - 707; Fungi - 433; Plants -…	AT1G32450	0.994095	0.00234417	-5.77699	0	0	0	0	12	7	6	4	0.1	0.1	0.1	0.1	8.48622	5.26037	5.23536	2.95149
protein_coding	PLANT CADMIUM RESISTANCE 2	NA	PLANT CADMIUM RESISTANCE 2 (PCR2); FUNCTIONS IN: molecular_function unknown; INVOLVED IN: response to oxidative stress; LOCATED IN: plasma membrane; EXPRESSED IN: callus; CONTAINS InterPro DOMAIN/s: Protein of unknown function Cys-rich (InterPro:IPR006461); BEST Arabidopsis thaliana protein match is: PLAC8 family protein (TAIR:AT5G35525.1); Has 803 Blast hits to 802 proteins in 112 species: Archa…	AT1G14870	0.994019	0.00236254	3.79225	2282	1444	1696	2439	166	89	248	71	1702.72	1143.52	1125.99	2191.43	116.109	65.7105	212.361	50.7139
protein_coding	NA	NA	unknown protein; BEST Arabidopsis thaliana protein match is: unknown protein (TAIR:AT5G19190.1); Has 33 Blast hits to 33 proteins in 12 species: Archae - 0; Bacteria - 0; Metazoa - 1; Fungi - 0; Plants - 32; Viruses - 0; Other Eukaryotes - 0 (source: NCBI BLink).	AT3G06070	0.993885	0.00241789	-4.07187	3	0	3	1	40	24	39	19	2.33833	0.1	2.09155	0.998453	28.0541	17.7927	33.4798	13.6446
pseudogene	NA	pseudogene of cysteine-rich receptor-like protein kinase family protein	NA	AT4G23215	0.993709	0.00243707	4.84222	101	92	139	627	6	14	12	4	75.4571	72.9492	92.3751	563.43	4.29311	10.4207	10.3707	2.95149
protein_coding	respiratory burst oxidase homologue D	NADPH/respiratory burst oxidase protein D (RbohD).Interacts with AtrbohF gene to fine tune the spatial control of ROI production and hypersensitive response to cell in and around infection site.	respiratory burst oxidase homologue D (RBOHD); FUNCTIONS IN: NAD(P)H oxidase activity; INVOLVED IN: oxygen and reactive oxygen species metabolic process, defense response to fungus, response to heat, defense response, negative regulation of programmed cell death; LOCATED IN: plasma membrane; EXPRESSED IN: 24 plant structures; EXPRESSED DURING: 13 growth stages; CONTAINS InterPro DOMAIN/s: Ferredo…	AT5G47910	0.993611	0.0024755	4.14431	88	88	336	147	15	2	8	12	65.7576	69.7818	223.154	132.173	10.5828	1.57439	6.94714	8.65446
protein_coding	KNOTTED1-like homeobox gene 4	A member of Class II KN1-like homeodomain transcription factors (together with KNAT3 and KNAT5), with greatest homology to the maize knox1 homeobox protein. Expression regulated by light. Detected in all tissues examined, but most prominent in leaves and young siliques. Transient expression of GFP translational fusion protein suggests bipartite localization in nucleus and cytoplasm. KNAT4 promote…	KNOTTED1-like homeobox gene 4 (KNAT4); FUNCTIONS IN: transcription activator activity, sequence-specific DNA binding transcription factor activity; INVOLVED IN: response to light stimulus; LOCATED IN: cytosol, nucleus, cytoplasm; EXPRESSED IN: 30 plant structures; EXPRESSED DURING: 14 growth stages; CONTAINS InterPro DOMAIN/s: ELK (InterPro:IPR005539), KNOX1 (InterPro:IPR005540), Homeobox (InterP…	AT5G11060	0.993513	0.00249507	-3.80521	10	6	2	3	99	57	83	70	7.56109	4.85103	1.4277	2.79536	69.2863	42.1202	71.1391	50.001
protein_coding	cinnamoyl coa reductase	Encodes an cinnamoyl CoA reductase isoform. Involved in lignin biosynthesis.	cinnamoyl coa reductase (CCR2); CONTAINS InterPro DOMAIN/s: NAD-dependent epimerase/dehydratase (InterPro:IPR001509), NAD(P)-binding domain (InterPro:IPR016040); BEST Arabidopsis thaliana protein match is: cinnamoyl coa reductase 1 (TAIR:AT1G15950.1); Has 10779 Blast hits to 10766 proteins in 1817 species: Archae - 140; Bacteria - 4512; Metazoa - 410; Fungi - 946; Plants - 2512; Viruses - 14; Oth…	AT1G80820	0.99329	0.00253529	4.35427	149	38	58	58	2	6	6	0	111.27	30.1899	38.6033	52.2103	1.4977	4.52318	5.23536	0.1
protein_coding	Transcription factor jumonji (jmj) family protein / zinc finger (C5HC2 type) family protein	NA	Transcription factor jumonji (jmj) family protein / zinc finger (C5HC2 type) family protein; FUNCTIONS IN: sequence-specific DNA binding transcription factor activity; INVOLVED IN: response to chitin, regulation of transcription; LOCATED IN: nucleus; EXPRESSED IN: 24 plant structures; EXPRESSED DURING: 14 growth stages; CONTAINS InterPro DOMAIN/s: Transcription factor jumonji/aspartyl beta-hydrox…	AT5G46910	0.993245	0.00255558	3.78887	30	15	23	14	1	0	4	0	22.4833	11.9776	15.3685	12.6783	0.798852	0.1	3.52357	0.1
protein_coding	phytochelatin synthase 1 (PCS1)	Phytochelatin synthase gene confers tolerance to cadmium ions. Catalyzes phytochelatin (PC) synthesis from glutathione (GSH) in the presence of Cd2+, Zn2+, Cu2+ and Fe3+, but not by Co2+ or Ni2+.	CADMIUM SENSITIVE 1 (CAD1); FUNCTIONS IN: cadmium ion binding, copper ion binding, glutathione gamma-glutamylcysteinyltransferase activity; INVOLVED IN: in 6 processes; LOCATED IN: cytosol; EXPRESSED IN: 24 plant structures; EXPRESSED DURING: 13 growth stages; CONTAINS InterPro DOMAIN/s: Phytochelatin synthase, C-terminal (InterPro:IPR015407), Phytochelatin synthase (InterPro:IPR007719); BEST Ara…	AT5G44070	0.99313	0.00257622	3.89562	112	70	20	27	3	5	5	2	83.6643	55.5287	13.377	24.3582	2.19655	3.78598	4.37946	1.52574
protein_coding	ENTH/ANTH/VHS superfamily protein	NA	ENTH/ANTH/VHS superfamily protein; FUNCTIONS IN: phospholipid binding, binding; INVOLVED IN: biological_process unknown; LOCATED IN: cellular_component unknown; CONTAINS InterPro DOMAIN/s: Epsin-like, N-terminal (InterPro:IPR013809), ANTH (InterPro:IPR011417), ENTH/VHS (InterPro:IPR008942); BEST Arabidopsis thaliana protein match is: ENTH/ANTH/VHS superfamily protein (TAIR:AT5G65370.1); Has 1807 …	AT5G10410	0.9931	0.00259681	4.40383	20	8	46	19	2	2	0	0	15.0222	6.43471	30.6371	17.1706	1.4977	1.57439	0.1	0.1
protein_coding	Galactose oxidase/kelch repeat superfamily protein	NA	Galactose oxidase/kelch repeat superfamily protein; CONTAINS InterPro DOMAIN/s: F-box domain, cyclin-like (InterPro:IPR001810), Galactose oxidase/kelch, beta-propeller (InterPro:IPR011043), Kelch repeat type 1 (InterPro:IPR006652), Kelch related (InterPro:IPR013089), Kelch-type beta propeller (InterPro:IPR015915); BEST Arabidopsis thaliana protein match is: Galactose oxidase/kelch repeat superfam…	AT3G59940	0.993071	0.00261734	-5.34315	5	4	6	9	847	95	108	44	3.83055	3.26736	4.0831	8.18608	592.027	70.1336	92.5364	31.4664
protein_coding	NA	NA	unknown protein; CONTAINS InterPro DOMAIN/s: Protein of unknown function DUF313 (InterPro:IPR005508); BEST Arabidopsis thaliana protein match is: Domain of unknown function (DUF313) (TAIR:AT2G31720.1); Has 35333 Blast hits to 34131 proteins in 2444 species: Archae - 798; Bacteria - 22429; Metazoa - 974; Fungi - 991; Plants - 531; Viruses - 0; Other Eukaryotes - 9610 (source: NCBI BLink).	AT2G31862	0.993023	0.00263791	3.79298	21	32	32	7	1	1	2	2	15.7683	25.4388	21.3432	6.38917	0.798852	0.837196	1.81179	1.52574
protein_coding	NA	NA	unknown protein; FUNCTIONS IN: molecular_function unknown; INVOLVED IN: biological_process unknown; LOCATED IN: plasma membrane; EXPRESSED IN: 22 plant structures; EXPRESSED DURING: 13 growth stages; Has 283 Blast hits to 281 proteins in 136 species: Archae - 0; Bacteria - 145; Metazoa - 0; Fungi - 65; Plants - 41; Viruses - 0; Other Eukaryotes - 32 (source: NCBI BLink).	AT1G67060	0.993012	0.00265833	3.71537	163	48	193	83	17	3	12	4	121.716	38.1083	128.223	74.6716	11.9805	2.31159	10.3707	2.95149
protein_coding	arabinogalactan protein 15	Encodes arabinogalactan protein (AGP15).	arabinogalactan protein 15 (AGP15); Has 1807 Blast hits to 1807 proteins in 277 species: Archae - 0; Bacteria - 0; Metazoa - 736; Fungi - 347; Plants - 385; Viruses - 0; Other Eukaryotes - 339 (source: NCBI BLink).	AT5G11740	0.992738	0.00267984	4.64736	8563	1335	7584	4067	420	146	124	191	6389.03	1057.21	5034.74	3654.11	293.618	107.731	106.231	136.258
protein_coding	MATE efflux family protein	NA	MATE efflux family protein; FUNCTIONS IN: antiporter activity, drug transmembrane transporter activity, transporter activity; INVOLVED IN: drug transmembrane transport, transmembrane transport; LOCATED IN: membrane; EXPRESSED IN: stem, male gametophyte, flower; EXPRESSED DURING: 4 anthesis; CONTAINS InterPro DOMAIN/s: Multi antimicrobial extrusion protein MatE (InterPro:IPR002528); BEST Arabidops…	AT4G23030	0.992717	0.00270126	4.74566	88	31	23	24	5	0	1	0	65.7576	24.647	15.3685	21.6629	3.59426	0.1	0.955893	0.1
protein_coding	NA	NA	FUNCTIONS IN: molecular_function unknown; INVOLVED IN: response to cadmium ion; LOCATED IN: plasma membrane; EXPRESSED IN: 25 plant structures; EXPRESSED DURING: 13 growth stages; CONTAINS InterPro DOMAIN/s: Prefoldin (InterPro:IPR009053); BEST Arabidopsis thaliana protein match is: unknown protein (TAIR:AT1G05320.3); Has 470429 Blast hits to 168274 proteins in 4282 species: Archae - 6896; Bacter…	AT2G32240	0.992681	0.00272263	5.64101	3314	174	1139	77	35	15	11	33	2472.71	137.88	756.225	69.2809	24.5598	11.1579	9.51482	23.6248
protein_coding	Calcium-binding EF-hand family protein	NA	Calcium-binding EF-hand family protein; FUNCTIONS IN: calcium ion binding; INVOLVED IN: biological_process unknown; LOCATED IN: cellular_component unknown; EXPRESSED IN: 18 plant structures; EXPRESSED DURING: 9 growth stages; CONTAINS InterPro DOMAIN/s: EF-hand-like domain (InterPro:IPR011992); BEST Arabidopsis thaliana protein match is: calmodulin like 37 (TAIR:AT5G42380.1); Has 35333 Blast hits…	AT3G01830	0.992574	0.00274431	4.66244	970	680	606	1879	47	13	88	20	723.826	538.551	402.393	1688.29	32.946	9.68355	75.4185	14.3574
protein_coding	Protein of unknown function (DUF3755)	NA	Protein of unknown function (DUF3755); CONTAINS InterPro DOMAIN/s: Protein of unknown function DUF3755 (InterPro:IPR022228); BEST Arabidopsis thaliana protein match is: Protein of unknown function (DUF3755) (TAIR:AT1G60670.2); Has 35333 Blast hits to 34131 proteins in 2444 species: Archae - 798; Bacteria - 22429; Metazoa - 974; Fungi - 991; Plants - 531; Viruses - 0; Other Eukaryotes - 9610 (sour…	AT1G10820	0.992546	0.00276591	-5.71502	0	0	0	0	10	9	4	5	0.1	0.1	0.1	0.1	7.08852	6.73477	3.52357	3.66436
protein_coding	NA	NA	unknown protein; FUNCTIONS IN: molecular_function unknown; INVOLVED IN: biological_process unknown; LOCATED IN: chloroplast; EXPRESSED IN: stem; BEST Arabidopsis thaliana protein match is: unknown protein (TAIR:AT3G18560.1); Has 105 Blast hits to 105 proteins in 13 species: Archae - 0; Bacteria - 0; Metazoa - 0; Fungi - 0; Plants - 105; Viruses - 0; Other Eukaryotes - 0 (source: NCBI BLink).	AT1G49000	0.992451	0.00278775	4.51014	723	465	1320	599	29	4	74	21	539.537	368.305	876.382	538.273	20.3667	3.04878	63.436	15.0703
protein_coding	Eukaryotic aspartyl protease family protein	NA	Eukaryotic aspartyl protease family protein; FUNCTIONS IN: aspartic-type endopeptidase activity; INVOLVED IN: proteolysis; LOCATED IN: endomembrane system; EXPRESSED IN: shoot apex, hypocotyl, root, leaf; CONTAINS InterPro DOMAIN/s: Peptidase aspartic (InterPro:IPR021109), Peptidase aspartic, catalytic (InterPro:IPR009007), Peptidase A1 (InterPro:IPR001461); BEST Arabidopsis thaliana protein matc…	AT5G48430	0.992371	0.00280975	3.62994	2032	1824	1951	1951	287	118	194	44	1516.19	1444.41	1295.27	1752.98	200.67	87.0892	166.143	31.4664
protein_coding	bifunctional nuclease in basal defense response 1	Encodes a nucleases AtBBD1 involved in ABA-mediated callose deposition.	bifunctional nuclease in basal defense response 1 (BBD1); CONTAINS InterPro DOMAIN/s: Protein of unknown function DUF151 (InterPro:IPR003729), UvrB/UvrC protein (InterPro:IPR001943); BEST Arabidopsis thaliana protein match is: Wound-responsive family protein (TAIR:AT1G19660.2); Has 843 Blast hits to 843 proteins in 291 species: Archae - 44; Bacteria - 501; Metazoa - 0; Fungi - 0; Plants - 105; Vi…	AT1G75380	0.992293	0.00285372	-5.45434	28	7	34	15	2230	184	865	452	20.9911	5.64287	22.6709	13.5768	1558.54	135.744	740.447	322.318
protein_coding	pinoid-binding protein 1	Encodes a PINOID (PID)-binding protein containing putative EF-hand calcium-binding motifs. The interaction is dependent on the presence of calcium. mRNA expression is up-regulated by auxin. Not a phosphorylation target of PID, likely acts upstream of PID to regulate the activity of this protein in response to changes in calcium levels.	pinoid-binding protein 1 (PBP1); CONTAINS InterPro DOMAIN/s: EF-Hand 1, calcium-binding site (InterPro:IPR018247), EF-HAND 2 (InterPro:IPR018249), EF-hand-like domain (InterPro:IPR011992); BEST Arabidopsis thaliana protein match is: Calcium-binding EF-hand family protein (TAIR:AT4G27280.1); Has 1807 Blast hits to 1807 proteins in 277 species: Archae - 0; Bacteria - 0; Metazoa - 736; Fungi - 347; …	AT5G54490	0.992229	0.00287577	3.72517	18	8	16	5	1	0	1	1	13.53	6.43471	10.7216	4.59227	0.798852	0.1	0.955893	0.812872
protein_coding	Protein kinase superfamily protein	NA	Protein kinase superfamily protein; FUNCTIONS IN: protein kinase activity, kinase activity, ATP binding; INVOLVED IN: protein amino acid phosphorylation; LOCATED IN: endomembrane system; EXPRESSED IN: 12 plant structures; EXPRESSED DURING: 4 anthesis, C globular stage, petal differentiation and expansion stage; CONTAINS InterPro DOMAIN/s: Protein kinase, catalytic domain (InterPro:IPR000719), Ser…	AT3G01840	0.992197	0.00289777	4.67357	93	17	29	11	1	1	3	0	69.4882	13.5613	19.3516	9.98299	0.798852	0.837196	2.66768	0.1
protein_coding	NA	NA	unknown protein; FUNCTIONS IN: molecular_function unknown; INVOLVED IN: biological_process unknown; LOCATED IN: chloroplast; EXPRESSED IN: 22 plant structures; EXPRESSED DURING: 13 growth stages; BEST Arabidopsis thaliana protein match is: unknown protein (TAIR:AT1G22680.1); Has 58 Blast hits to 58 proteins in 13 species: Archae - 0; Bacteria - 0; Metazoa - 4; Fungi - 0; Plants - 49; Viruses - 0;…	AT1G71970	0.992175	0.00291967	-5.08745	2	0	1	0	26	60	19	11	1.59222	0.1	0.76385	0.1	18.2701	44.3318	16.362	7.94159
protein_coding	phosphatase 2C5	Encodes PP2C5, a member of the PP2C family phosphatases. PP2C5 acts as a MAPK phosphatase that positively regulates seed germination, stomatal closure and ABA-inducible gene expression.	phosphatase 2C5 (PP2C5); CONTAINS InterPro DOMAIN/s: Protein phosphatase 2C, manganese/magnesium aspartate binding site (InterPro:IPR000222), Protein phosphatase 2C-related (InterPro:IPR001932), Protein phosphatase 2C (InterPro:IPR015655), Protein phosphatase 2C, N-terminal (InterPro:IPR014045); BEST Arabidopsis thaliana protein match is: Protein phosphatase 2C family protein (TAIR:AT1G07160.1); …	AT2G40180	0.992103	0.00294169	4.32257	11	11	5	5	0	0	1	0	8.3072	8.81023	3.41925	4.59227	0.1	0.1	0.955893	0.1
protein_coding	membrane-anchored ubiquitin-fold protein 4 precursor	NA	membrane-anchored ubiquitin-fold protein 4 precursor (MUB4); CONTAINS InterPro DOMAIN/s: Membrane-anchored ubiquitin-fold protein, HCG-1 (InterPro:IPR017000), Ubiquitin (InterPro:IPR000626), Ubiquitin supergroup (InterPro:IPR019955); BEST Arabidopsis thaliana protein match is: Ubiquitin family protein (TAIR:AT4G24990.1); Has 168 Blast hits to 168 proteins in 26 species: Archae - 0; Bacteria - 0; …	AT3G26980	0.992092	0.00296357	4.85123	144	71	456	83	3	6	3	13	107.54	56.3206	302.815	74.6716	2.19655	4.52318	2.66768	9.36733
protein_coding	NA	NA	unknown protein; FUNCTIONS IN: molecular_function unknown; INVOLVED IN: biological_process unknown; LOCATED IN: cellular_component unknown; EXPRESSED IN: root; Has 30201 Blast hits to 17322 proteins in 780 species: Archae - 12; Bacteria - 1396; Metazoa - 17338; Fungi - 3422; Plants - 5037; Viruses - 0; Other Eukaryotes - 2996 (source: NCBI BLink).	AT3G49845	0.992087	0.00298528	3.75799	44	25	16	13	1	2	1	3	32.9288	19.896	10.7216	11.7799	0.798852	1.57439	0.955893	2.23862
protein_coding	B-box type zinc finger protein with CCT domain	NA	B-box type zinc finger protein with CCT domain; FUNCTIONS IN: sequence-specific DNA binding transcription factor activity, zinc ion binding; INVOLVED IN: regulation of transcription; LOCATED IN: intracellular; EXPRESSED IN: 21 plant structures; EXPRESSED DURING: 13 growth stages; CONTAINS InterPro DOMAIN/s: CCT domain (InterPro:IPR010402), Zinc finger, B-box (InterPro:IPR000315); BEST Arabidopsis…	AT1G68520	0.992046	0.00300697	-5.19796	1	3	6	4	226	39	45	255	0.846109	2.47552	4.0831	3.69381	158.04	28.8507	38.6152	181.882
protein_coding	Integrase-type DNA-binding superfamily protein	encodes a member of the ERF (ethylene response factor) subfamily B-4 of ERF/AP2 transcription factor family. The protein contains one AP2 domain. There are 7 members in this subfamily.	Integrase-type DNA-binding superfamily protein; CONTAINS InterPro DOMAIN/s: DNA-binding, integrase-type (InterPro:IPR016177), Pathogenesis-related transcriptional factor/ERF, DNA-binding (InterPro:IPR001471); BEST Arabidopsis thaliana protein match is: Integrase-type DNA-binding superfamily protein (TAIR:AT5G61890.1).	AT2G33710	0.992021	0.00302859	4.00267	9	19	11	12	2	0	0	1	6.81498	15.1449	7.40235	10.8814	1.4977	0.1	0.1	0.812872
protein_coding	cytokinin oxidase 4	It encodes a protein whose sequence is similar to cytokinin oxidase/dehydrogenase, which catalyzes the degradation of cytokinins.	cytokinin oxidase 4 (CKX4); FUNCTIONS IN: primary amine oxidase activity, cytokinin dehydrogenase activity; INVOLVED IN: cytokinin catabolic process; LOCATED IN: endomembrane system; EXPRESSED IN: 15 plant structures; EXPRESSED DURING: 9 growth stages; CONTAINS InterPro DOMAIN/s: Cytokinin dehydrogenase 1, FAD/cytokinin binding domain (InterPro:IPR015345), FAD-binding, type 2 (InterPro:IPR016166)…	AT4G29740	0.991948	0.00309281	3.86618	15	46	11	17	2	2	1	1	11.2916	36.5246	7.40235	15.3737	1.4977	1.57439	0.955893	0.812872
protein_coding	Protein of unknown function (DUF760)	NA	Protein of unknown function (DUF760); CONTAINS InterPro DOMAIN/s: Protein of unknown function DUF760 (InterPro:IPR008479); BEST Arabidopsis thaliana protein match is: Protein of unknown function (DUF760) (TAIR:AT5G48590.1); Has 147 Blast hits to 143 proteins in 27 species: Archae - 0; Bacteria - 10; Metazoa - 0; Fungi - 0; Plants - 134; Viruses - 0; Other Eukaryotes - 3 (source: NCBI BLink).	AT3G07310	0.99193	0.00311408	-4.50821	3	5	5	5	116	230	69	25	2.33833	4.05919	3.41925	4.59227	81.1668	169.655	59.1566	17.9218
protein_coding	Pentatricopeptide repeat (PPR) superfamily protein	NA	maternal effect embryo arrest 40 (MEE40); INVOLVED IN: embryo development ending in seed dormancy; LOCATED IN: chloroplast; EXPRESSED IN: 21 plant structures; EXPRESSED DURING: 13 growth stages; CONTAINS InterPro DOMAIN/s: Pentatricopeptide repeat (InterPro:IPR002885); BEST Arabidopsis thaliana protein match is: Pentatricopeptide repeat (PPR) superfamily protein (TAIR:AT5G64320.1); Has 58723 Blas…	AT3G53700	0.991912	0.00315621	-4.71323	1	1	1	0	27	44	11	10	0.846109	0.891839	0.76385	0.1	18.969	32.5366	9.51482	7.22872
protein_coding	cytochrome P450, family 71, subfamily B, polypeptide 4	cytochrome P450 monooxygenase	cytochrome P450, family 71, subfamily B, polypeptide 4 (CYP71B4); FUNCTIONS IN: electron carrier activity, monooxygenase activity, iron ion binding, oxygen binding, heme binding; INVOLVED IN: oxidation reduction; LOCATED IN: endomembrane system; EXPRESSED IN: 11 plant structures; EXPRESSED DURING: 9 growth stages; CONTAINS InterPro DOMAIN/s: Cytochrome P450 (InterPro:IPR001128), Cytochrome P450, …	AT3G26280	0.991864	0.00317721	-3.87485	4	7	4	1	54	62	66	60	3.08444	5.64287	2.7554	0.998453	37.838	45.8062	56.5889	42.8723
protein_coding	lipid transfer protein 5	Predicted to encode a PR (pathogenesis-related) protein. Belongs to the lipid transfer protein (PR-14) family with the following members: At2g38540/LTP1, At2g38530/LTP2, At5g59320/LTP3, At5g59310/LTP4, At3g51600/LTP5, At3g08770/LTP6, At2g15050/LTP7, At2g18370/LTP8, At2g15325/LTP9, At5g01870/LTP10, At4g33355/LTP11, At3g51590/LTP12, At5g44265/LTP13, At5g62065/LTP14, At4g08530/LTP15.	lipid transfer protein 5 (LTP5); FUNCTIONS IN: lipid transporter activity; INVOLVED IN: lipid transport; LOCATED IN: cell wall; EXPRESSED IN: 21 plant structures; EXPRESSED DURING: 13 growth stages; CONTAINS InterPro DOMAIN/s: Bifunctional inhibitor/plant lipid transfer protein/seed storage (InterPro:IPR016140), Plant lipid transfer protein/seed storage/trypsin-alpha amylase inhibitor (InterPro:I…	AT3G51600	0.991851	0.0031981	-4.17593	96	51	134	32	1666	1335	1492	1029	71.7265	40.4838	89.0559	28.8505	1164.39	984.257	1277.09	733.645
protein_coding	Plant basic secretory protein (BSP) family protein	NA	Plant basic secretory protein (BSP) family protein; INVOLVED IN: defense response; LOCATED IN: endomembrane system; EXPRESSED DURING: seedling growth; CONTAINS InterPro DOMAIN/s: Uncharacterised protein family, basic secretory protein (InterPro:IPR007541); BEST Arabidopsis thaliana protein match is: Plant basic secretory protein (BSP) family protein (TAIR:AT2G15130.1); Has 296 Blast hits to 296 p…	AT2G15220	0.991783	0.0032191	4.62983	52	18	20	16	0	1	0	3	38.8977	14.3531	13.377	14.4753	0.1	0.837196	0.1	2.23862
protein_coding	related to AP2 1	encodes a member of the DREB subfamily A-5 of ERF/AP2 transcription factor family (RAP2.1). The protein contains one AP2 domain. There are 16 members in this subfamily including RAP2.9 and RAP2.10.	related to AP2 1 (RAP2.1); CONTAINS InterPro DOMAIN/s: DNA-binding, integrase-type (InterPro:IPR016177), Pathogenesis-related transcriptional factor/ERF, DNA-binding (InterPro:IPR001471); BEST Arabidopsis thaliana protein match is: related to AP2 10 (TAIR:AT4G36900.1); Has 5681 Blast hits to 5559 proteins in 243 species: Archae - 0; Bacteria - 0; Metazoa - 0; Fungi - 0; Plants - 5675; Viruses - 0…	AT1G46768	0.991778	0.00323995	-3.60782	11	3	4	4	74	81	54	73	8.3072	2.47552	2.7554	3.69381	51.815	59.8129	46.3182	52.1396
protein_coding	O-Glycosyl hydrolases family 17 protein	NA	O-Glycosyl hydrolases family 17 protein; FUNCTIONS IN: cation binding, hydrolase activity, hydrolyzing O-glycosyl compounds, catalytic activity; INVOLVED IN: carbohydrate metabolic process; LOCATED IN: anchored to membrane; EXPRESSED IN: 7 plant structures; EXPRESSED DURING: L mature pollen stage, M germinated pollen stage, 4 anthesis, petal differentiation and expansion stage; CONTAINS InterPro …	AT5G64790	0.991548	0.003283	8.29473	129	2	25	12	0	0	0	0	96.3481	1.68368	16.6962	10.8814	0.1	0.1	0.1	0.1
protein_coding	homeobox gene 8	member of homeodomain-leucine zipper family, acting as a differentiation-promoting transcription factor of the vascular meristems.	homeobox gene 8 (HB-8); CONTAINS InterPro DOMAIN/s: Basic-leucine zipper (bZIP) transcription factor (InterPro:IPR004827), Homeobox (InterPro:IPR001356), Homeodomain-like (InterPro:IPR009057), Lipid-binding START (InterPro:IPR002913), MEKHLA (InterPro:IPR013978), Homeodomain-related (InterPro:IPR012287); BEST Arabidopsis thaliana protein match is: Homeobox-leucine zipper family protein / lipid-bi…	AT4G32880	0.991446	0.00332581	3.57012	18	19	22	21	0	0	4	2	13.53	15.1449	14.7047	18.9675	0.1	0.1	3.52357	1.52574
protein_coding	Plant neutral invertase family protein	NA	Plant neutral invertase family protein; FUNCTIONS IN: catalytic activity, beta-fructofuranosidase activity; INVOLVED IN: sucrose catabolic process, using beta-fructofuranosidase; LOCATED IN: cellular_component unknown; EXPRESSED IN: 19 plant structures; EXPRESSED DURING: 14 growth stages; CONTAINS InterPro DOMAIN/s: Plant neutral invertase (InterPro:IPR006937), Six-hairpin glycosidase-like (Inter…	AT1G22650	0.991239	0.00334799	2.91722	27	16	35	17	4	1	4	3	20.245	12.7694	23.3347	15.3737	2.89541	0.837196	3.52357	2.23862
protein_coding	calcium ATPase 2	Encodes a calmodulin-regulated Ca(2+)-pump located in the endoplasmic reticulum. Belongs to plant 2B ATPase's with an N-terminal autoinhibitor.	calcium ATPase 2 (ACA2); FUNCTIONS IN: calcium-transporting ATPase activity, calmodulin binding, calcium ion transmembrane transporter activity; INVOLVED IN: transport; LOCATED IN: endoplasmic reticulum, plasma membrane, endoplasmic reticulum membrane; EXPRESSED IN: 25 plant structures; EXPRESSED DURING: 15 growth stages; CONTAINS InterPro DOMAIN/s: ATPase, P-type, ATPase-associated domain (Inter…	AT4G37640	0.991166	0.00337029	3.65464	25	19	8	14	2	2	1	0	18.7527	15.1449	5.4108	12.6783	1.4977	1.57439	0.955893	0.1
protein_coding	D-mannose binding lectin protein with Apple-like carbohydrate-binding domain	curculin-like (mannose-binding) lectin family protein, low similarity to ser/thr protein kinase from Zea mays (GI:2598067); contains Pfam lectin (probable mannose binding) domain PF01453 but not the protein kinase domain of the Z. mays protein	D-mannose binding lectin protein with Apple-like carbohydrate-binding domain; FUNCTIONS IN: sugar binding; LOCATED IN: apoplast, cell wall, plasma membrane, plant-type cell wall; EXPRESSED IN: phloem, stem, guard cell, cultured cell, callus; CONTAINS InterPro DOMAIN/s: Curculin-like (mannose-binding) lectin (InterPro:IPR001480), Apple-like (InterPro:IPR003609); BEST Arabidopsis thaliana protein m…	AT1G78850	0.990939	0.00339333	4.43452	1123	460	1435	600	124	13	26	8	837.981	364.346	952.724	539.172	86.7576	9.68355	22.3532	5.80297
protein_coding	SBP (S-ribonuclease binding protein) family protein	NA	SBP (S-ribonuclease binding protein) family protein; FUNCTIONS IN: zinc ion binding; INVOLVED IN: biological_process unknown; LOCATED IN: cellular_component unknown; EXPRESSED IN: 11 plant structures; EXPRESSED DURING: M germinated pollen stage, 4 anthesis, C globular stage, petal differentiation and expansion stage; CONTAINS InterPro DOMAIN/s: Zinc finger, RING-type (InterPro:IPR001841), S-ribon…	AT1G32740	0.990902	0.00341633	-7.07277	0	0	0	0	28	33	2	11	0.1	0.1	0.1	0.1	19.6678	24.4275	1.81179	7.94159
protein_coding	zinc-finger protein 1	Encodes zinc-finger protein. mRNA levels are elevated in response to low temperature, cold temperatures and high salt. The protein is localized to the nucleus and acts as a transcriptional repressor.	zinc-finger protein 1 (ZF1); CONTAINS InterPro DOMAIN/s: Zinc finger, C2H2-like (InterPro:IPR015880), Zinc finger, C2H2-type (InterPro:IPR007087); BEST Arabidopsis thaliana protein match is: C2H2 and C2HC zinc fingers superfamily protein (TAIR:AT3G49930.1); Has 1807 Blast hits to 1807 proteins in 277 species: Archae - 0; Bacteria - 0; Metazoa - 736; Fungi - 347; Plants - 385; Viruses - 0; Other E…	AT5G67450	0.990828	0.00343945	4.46818	9	2	10	10	1	0	0	0	6.81498	1.68368	6.7385	9.08453	0.798852	0.1	0.1	0.1
protein_coding	Calcium-dependent lipid-binding (CaLB domain) family protein	NA	Calcium-dependent lipid-binding (CaLB domain) family protein; CONTAINS InterPro DOMAIN/s: C2 membrane targeting protein (InterPro:IPR018029), C2 calcium/lipid-binding domain, CaLB (InterPro:IPR008973), C2 calcium-dependent membrane targeting (InterPro:IPR000008); BEST Arabidopsis thaliana protein match is: soybean gene regulated by cold-2 (TAIR:AT1G09070.1); Has 30201 Blast hits to 17322 proteins…	AT4G34150	0.990784	0.00346255	3.24609	294	193	171	332	34	43	18	16	219.456	152.925	113.618	298.386	23.861	31.7994	15.5061	11.5059
protein_coding	Subtilase family protein	NA	Subtilase family protein; FUNCTIONS IN: identical protein binding, serine-type endopeptidase activity; INVOLVED IN: proteolysis, negative regulation of catalytic activity; LOCATED IN: apoplast, plasma membrane, vacuole, plant-type cell wall; EXPRESSED IN: 24 plant structures; EXPRESSED DURING: 13 growth stages; CONTAINS InterPro DOMAIN/s: Protease-associated PA (InterPro:IPR003137), Proteinase in…	AT3G14067	0.990572	0.00350928	-3.73145	11	5	6	12	178	74	88	152	8.3072	4.05919	4.0831	10.8814	124.496	54.6525	75.4185	108.456
protein_coding	NA	NA	unknown protein; FUNCTIONS IN: molecular_function unknown; INVOLVED IN: biological_process unknown; LOCATED IN: mitochondrion; BEST Arabidopsis thaliana protein match is: unknown protein (TAIR:AT3G07440.1); Has 32 Blast hits to 32 proteins in 11 species: Archae - 0; Bacteria - 0; Metazoa - 0; Fungi - 0; Plants - 32; Viruses - 0; Other Eukaryotes - 0 (source: NCBI BLink).	AT5G48530	0.990476	0.00355651	3.75197	49	18	50	16	4	0	4	1	36.6594	14.3531	33.2925	14.4753	2.89541	0.1	3.52357	0.812872
protein_coding	O-methyltransferase family protein	NA	O-methyltransferase family protein; FUNCTIONS IN: methyltransferase activity, O-methyltransferase activity, protein dimerization activity; LOCATED IN: cytosol; CONTAINS InterPro DOMAIN/s: Winged helix-turn-helix transcription repressor DNA-binding (InterPro:IPR011991), Plant methyltransferase dimerisation (InterPro:IPR012967), O-methyltransferase, family 2 (InterPro:IPR001077), O-methyltransferas…	AT1G21110	0.990234	0.00358086	4.83429	2568	2772	1825	919	90	31	147	5	1916.11	2195.08	1211.63	825.779	62.9966	22.9531	125.916	3.66436
protein_coding	NA	NA	unknown protein; FUNCTIONS IN: molecular_function unknown; INVOLVED IN: biological_process unknown; LOCATED IN: endomembrane system; EXPRESSED IN: 10 plant structures; EXPRESSED DURING: LP.04 four leaves visible, 4 anthesis, petal differentiation and expansion stage; Has 8 Blast hits to 8 proteins in 3 species: Archae - 0; Bacteria - 0; Metazoa - 0; Fungi - 0; Plants - 8; Viruses - 0; Other Eukar…	AT4G28460	0.990138	0.0036054	3.82405	30	9	24	19	0	2	3	0	22.4833	7.22655	16.0324	17.1706	0.1	1.57439	2.66768	0.1
protein_coding	ATP binding	NA	ATP binding; FUNCTIONS IN: ATP binding; INVOLVED IN: apoptosis, defense response; LOCATED IN: cellular_component unknown; EXPRESSED IN: stamen; EXPRESSED DURING: 4 anthesis; CONTAINS InterPro DOMAIN/s: NB-ARC (InterPro:IPR002182), Disease resistance protein (InterPro:IPR000767); BEST Arabidopsis thaliana protein match is: Disease resistance protein (TIR-NBS-LRR class) family (TAIR:AT2G14080.1).	AT1G57650	0.990098	0.0036299	3.72923	11	5	6	11	0	1	1	0	8.3072	4.05919	4.0831	9.98299	0.1	0.837196	0.955893	0.1
protein_coding	RING/U-box superfamily protein	NA	RING/U-box superfamily protein; FUNCTIONS IN: zinc ion binding; INVOLVED IN: response to chitin; LOCATED IN: endomembrane system; CONTAINS InterPro DOMAIN/s: Zinc finger, RING-type (InterPro:IPR001841), Zinc finger, C3HC4 RING-type (InterPro:IPR018957); BEST Arabidopsis thaliana protein match is: TOXICOS EN LEVADURA 2 (TAIR:AT3G16720.1); Has 30201 Blast hits to 17322 proteins in 780 species: Arch…	AT4G15975	0.990053	0.00365438	3.1626	28	19	28	22	0	4	5	1	20.9911	15.1449	18.6878	19.866	0.1	3.04878	4.37946	0.812872
protein_coding	NA	NA	unknown protein; FUNCTIONS IN: molecular_function unknown; INVOLVED IN: biological_process unknown; LOCATED IN: chloroplast thylakoid membrane, chloroplast; EXPRESSED IN: 22 plant structures; EXPRESSED DURING: 13 growth stages; Has 11 Blast hits to 11 proteins in 5 species: Archae - 0; Bacteria - 0; Metazoa - 0; Fungi - 0; Plants - 11; Viruses - 0; Other Eukaryotes - 0 (source: NCBI BLink).	AT2G01870	0.990053	0.00367868	-3.50284	5	2	1	1	35	24	30	20	3.83055	1.68368	0.76385	0.998453	24.5598	17.7927	25.7768	14.3574
protein_coding	NAD-dependent glycerol-3-phosphate dehydrogenase family protein	Encodes a putative dihydroxyacetone phosphate (DHAP) reductase involved in glycerol-3-phosphate supply within the chloroplast for synthesis of glycerolipids. Mutants have reduced levels of hexadecatrienoic acid, which is rescued by exogenous glycerol-3-phosphate. This gene appears to be involved in the flux of fatty acids in the prokaryotic glyerolipid biosynthesis pathway.	GLY1; FUNCTIONS IN: glycerol-3-phosphate dehydrogenase [NAD+] activity; INVOLVED IN: systemic acquired resistance, glycerol-3-phosphate metabolic process, glycerolipid biosynthetic process, glycerolipid metabolic process; LOCATED IN: glycerol-3-phosphate dehydrogenase complex, cytoplasm; EXPRESSED IN: 23 plant structures; EXPRESSED DURING: 13 growth stages; CONTAINS InterPro DOMAIN/s: 6-phosphogl…	AT2G40690	0.989862	0.00370352	-4.27395	0	0	0	1	12	9	8	4	0.1	0.1	0.1	0.998453	8.48622	6.73477	6.94714	2.95149
protein_coding	Cysteine/Histidine-rich C1 domain family protein	NA	Cysteine/Histidine-rich C1 domain family protein; CONTAINS InterPro DOMAIN/s: DC1 (InterPro:IPR004146), C1-like (InterPro:IPR011424); BEST Arabidopsis thaliana protein match is: Cysteine/Histidine-rich C1 domain family protein (TAIR:AT2G44370.1); Has 1807 Blast hits to 1807 proteins in 277 species: Archae - 0; Bacteria - 0; Metazoa - 736; Fungi - 347; Plants - 385; Viruses - 0; Other Eukaryotes -…	AT5G40590	0.989811	0.00372837	4.23035	34	103	99	65	2	5	8	0	25.4677	81.6594	65.8211	58.4995	1.4977	3.78598	6.94714	0.1
protein_coding	Cold acclimation protein WCOR413 family	NA	Cold acclimation protein WCOR413 family; FUNCTIONS IN: molecular_function unknown; INVOLVED IN: response to stress; LOCATED IN: membrane; EXPRESSED IN: 6 plant structures; EXPRESSED DURING: LP.06 six leaves visible, LP.04 four leaves visible, 4 anthesis, LP.10 ten leaves visible, LP.08 eight leaves visible; CONTAINS InterPro DOMAIN/s: Cold acclimation WCOR413 (InterPro:IPR008892); BEST Arabidopsi…	AT2G23680	0.989771	0.00375319	3.80132	139	20	79	46	10	4	5	1	103.809	15.9368	52.5441	41.4288	7.08852	3.04878	4.37946	0.812872
protein_coding	Class-II DAHP synthetase family protein	NA	Class-II DAHP synthetase family protein; FUNCTIONS IN: 3-deoxy-7-phosphoheptulonate synthase activity; INVOLVED IN: aromatic amino acid family biosynthetic process; LOCATED IN: membrane; EXPRESSED IN: 23 plant structures; EXPRESSED DURING: 15 growth stages; CONTAINS InterPro DOMAIN/s: DAHP synthetase, class II (InterPro:IPR002480); BEST Arabidopsis thaliana protein match is: 3-deoxy-D-arabino-hep…	AT1G22410	0.989755	0.00377787	3.62607	1590	2390	1279	1958	172	208	159	71	1186.41	1892.6	849.164	1759.27	120.302	153.437	136.187	50.7139
protein_coding	Protein of unknown function (DUF581)	NA	Protein of unknown function (DUF581); CONTAINS InterPro DOMAIN/s: Protein of unknown function DUF581 (InterPro:IPR007650); BEST Arabidopsis thaliana protein match is: Protein of unknown function (DUF581) (TAIR:AT1G19200.1); Has 483 Blast hits to 483 proteins in 20 species: Archae - 0; Bacteria - 0; Metazoa - 0; Fungi - 0; Plants - 483; Viruses - 0; Other Eukaryotes - 0 (source: NCBI BLink).	AT1G74940	0.989736	0.00380244	-4.79951	0	0	0	2	22	8	32	17	0.1	0.1	0.1	1.89691	15.4747	5.99757	27.4886	12.2188
protein_coding	Ribosomal protein S24/S35, mitochondrial	NA	Ribosomal protein S24/S35, mitochondrial; FUNCTIONS IN: molecular_function unknown; INVOLVED IN: biological_process unknown; LOCATED IN: cytosol, nucleus; EXPRESSED IN: cultured cell; CONTAINS InterPro DOMAIN/s: Ribosomal protein S24/S35, mitochondrial (InterPro:IPR019349); BEST Arabidopsis thaliana protein match is: Ribosomal protein S24/S35, mitochondrial (TAIR:AT4G21460.1); Has 302 Blast hits …	AT3G18240	0.989598	0.00385165	4.45339	18	11	39	138	3	4	2	1	13.53	8.81023	25.9901	124.087	2.19655	3.04878	1.81179	0.812872
protein_coding	4-coumarate:CoA ligase 5	The gene encodes a 4-coumarate coenzyme A ligase being able to use sinapate as substrate. The catalytic efficiency was in the following (descending) order: p-coumaric acid, caffeic acid, 5-OH-ferulic acid, ferulic acid and sinapic acid. At4CL5 was unable to use cinnamic acid as substrate. Knockout of At4CL5 (4cl5) revealed no effect on syringyl lignin content indicating that the activity observed…	4-coumarate:CoA ligase 5 (4CL5); CONTAINS InterPro DOMAIN/s: AMP-binding, conserved site (InterPro:IPR020845), AMP-dependent synthetase/ligase (InterPro:IPR000873); BEST Arabidopsis thaliana protein match is: 4-coumarate:CoA ligase 2 (TAIR:AT3G21240.1); Has 86695 Blast hits to 79061 proteins in 3832 species: Archae - 1152; Bacteria - 55057; Metazoa - 3672; Fungi - 4648; Plants - 2823; Viruses - 1…	AT3G21230	0.989587	0.00390059	3.73241	182	300	228	231	14	42	8	10	135.892	237.652	151.458	207.643	9.88392	31.0622	6.94714	7.22872
protein_coding	ZCF37	ZCF37 mRNA, complete cds	ZCF37; BEST Arabidopsis thaliana protein match is: unknown protein (TAIR:AT1G10220.1); Has 33 Blast hits to 33 proteins in 10 species: Archae - 0; Bacteria - 0; Metazoa - 2; Fungi - 0; Plants - 31; Viruses - 0; Other Eukaryotes - 0 (source: NCBI BLink).	AT1G59590	0.989586	0.0039248	4.88582	6	17	7	63	1	1	1	0	4.57666	13.5613	4.74695	56.7026	0.798852	0.837196	0.955893	0.1
protein_coding	ATP-dependent protease La (LON) domain protein	NA	ATP-dependent protease La (LON) domain protein; FUNCTIONS IN: ATP-dependent peptidase activity; INVOLVED IN: proteolysis; LOCATED IN: chloroplast; EXPRESSED IN: 19 plant structures; EXPRESSED DURING: 11 growth stages; CONTAINS InterPro DOMAIN/s: Peptidase S16, lon N-terminal (InterPro:IPR003111); BEST Arabidopsis thaliana protein match is: ATP-dependent protease La (LON) domain protein (TAIR:AT1G…	AT1G75460	0.989309	0.00394986	-4.80281	5	4	10	5	384	33	42	260	3.83055	3.26736	6.7385	4.59227	268.459	24.4275	36.0475	185.447
protein_coding	NA	NA	unknown protein; FUNCTIONS IN: molecular_function unknown; INVOLVED IN: biological_process unknown; LOCATED IN: endomembrane system; EXPRESSED IN: stem, sperm cell, root, stamen; EXPRESSED DURING: 4 anthesis; BEST Arabidopsis thaliana protein match is: unknown protein (TAIR:AT4G37290.1); Has 36 Blast hits to 35 proteins in 6 species: Archae - 0; Bacteria - 0; Metazoa - 0; Fungi - 0; Plants - 36; …	AT2G23270	0.989282	0.00397484	5.12936	4	3	7	4	0	0	0	0	3.08444	2.47552	4.74695	3.69381	0.1	0.1	0.1	0.1
protein_coding	NA	NA	unknown protein; Has 38 Blast hits to 38 proteins in 14 species: Archae - 0; Bacteria - 4; Metazoa - 11; Fungi - 11; Plants - 11; Viruses - 0; Other Eukaryotes - 1 (source: NCBI BLink).	AT2G32235	0.989224	0.00399984	6.02489	3302	144	1125	64	19	14	6	32	2463.75	114.125	746.931	57.601	13.3782	10.4207	5.23536	22.9119
protein_coding	tryptophan synthase alpha chain	Catalyzes the conversion of indole-3-glycerolphosphate to indole, the penultimate reaction in the biosynthesis of tryptophan. Functions as a heterocomplex with tryptophan synthase beta subunit (TSA2).	tryptophan synthase alpha chain (TSA1); FUNCTIONS IN: tryptophan synthase activity; INVOLVED IN: tryptophan biosynthetic process, defense response to bacterium, defense response by callose deposition in cell wall; LOCATED IN: chloroplast, chloroplast stroma; EXPRESSED IN: 23 plant structures; EXPRESSED DURING: 13 growth stages; CONTAINS InterPro DOMAIN/s: Tryptophan synthase, alpha chain, active …	AT3G54640	0.989136	0.00404967	3.14332	144	70	348	150	35	15	18	12	107.54	55.5287	231.12	134.868	24.5598	11.1579	15.5061	8.65446
protein_coding	O-methyltransferase family protein	NA	O-methyltransferase family protein; FUNCTIONS IN: methyltransferase activity, O-methyltransferase activity, protein dimerization activity; LOCATED IN: cytosol; EXPRESSED IN: stem, cotyledon, hypocotyl, root, leaf; EXPRESSED DURING: LP.04 four leaves visible; CONTAINS InterPro DOMAIN/s: Winged helix-turn-helix transcription repressor DNA-binding (InterPro:IPR011991), Plant methyltransferase dimeri…	AT1G21100	0.988909	0.00407528	3.91568	118	37	129	109	10	1	13	1	88.1409	29.398	85.7366	98.0314	7.08852	0.837196	11.2266	0.812872
protein_coding	S-locus lectin protein kinase family protein	NA	B120; FUNCTIONS IN: protein serine/threonine kinase activity, sugar binding, protein kinase activity, ATP binding; INVOLVED IN: protein amino acid phosphorylation, recognition of pollen; LOCATED IN: plasma membrane; EXPRESSED IN: 13 plant structures; EXPRESSED DURING: 8 growth stages; CONTAINS InterPro DOMAIN/s: Curculin-like (mannose-binding) lectin (InterPro:IPR001480), PAN-2 domain (InterPro:I…	AT4G21390	0.988776	0.00410118	3.44031	209	172	95	98	18	21	12	3	156.037	136.296	63.1657	88.1484	12.6793	15.5811	10.3707	2.23862
protein_coding	Glutathione S-transferase family protein	NA	Glutathione S-transferase family protein; FUNCTIONS IN: molecular_function unknown; INVOLVED IN: biological_process unknown; LOCATED IN: cellular_component unknown; EXPRESSED IN: stem; CONTAINS InterPro DOMAIN/s: Glutathione S-transferase, predicted (InterPro:IPR016639), Glutathione S-transferase, C-terminal-like (InterPro:IPR010987), Glutathione S-transferase/chloride channel, C-terminal (InterP…	AT5G44990	0.988593	0.00412755	4.15125	25	23	12	6	0	1	2	0	18.7527	18.3123	8.0662	5.49072	0.1	0.837196	1.81179	0.1
protein_coding	Arabidopsis phospholipase-like protein (PEARLI 4) family	NA	pEARLI4; CONTAINS InterPro DOMAIN/s: Phospholipase-like, arabidopsis (InterPro:IPR007942); BEST Arabidopsis thaliana protein match is: Arabidopsis phospholipase-like protein (PEARLI 4) family (TAIR:AT4G38560.1); Has 15842 Blast hits to 10281 proteins in 873 species: Archae - 33; Bacteria - 1976; Metazoa - 6640; Fungi - 3309; Plants - 1166; Viruses - 359; Other Eukaryotes - 2359 (source: NCBI BLin…	AT2G20960	0.988557	0.00415387	3.52111	11	20	9	28	2	2	1	1	8.3072	15.9368	6.07465	25.2567	1.4977	1.57439	0.955893	0.812872
protein_coding	cytochrome P450, family 71, subfamily A, polypeptide 13	putative cytochrome P450	cytochrome P450, family 71, subfamily A, polypeptide 13 (CYP71A13); CONTAINS InterPro DOMAIN/s: Cytochrome P450 (InterPro:IPR001128), Cytochrome P450, E-class, group I (InterPro:IPR002401), Cytochrome P450, conserved site (InterPro:IPR017972); BEST Arabidopsis thaliana protein match is: cytochrome P450, family 71, subfamily A, polypeptide 12 (TAIR:AT2G30750.1); Has 35333 Blast hits to 34131 prote…	AT2G30770	0.988523	0.00418012	3.25415	10	13	18	13	1	0	3	1	7.56109	10.3939	12.0493	11.7799	0.798852	0.1	2.66768	0.812872
protein_coding	monodehydroascorbate reductase	Encodes a member of the monodehydroascorbate reductase gene family. Critical for a mutualistic symbiosis between the host Arabidopsis and the root colonizing fungus Piriformospora indica.	monodehydroascorbate reductase (MDHAR); FUNCTIONS IN: monodehydroascorbate reductase (NADH) activity; INVOLVED IN: response to jasmonic acid stimulus, regulation of symbiosis, encompassing mutualism through parasitism, response to water deprivation, response to salt stress, response to symbiotic fungus; LOCATED IN: cytosol; EXPRESSED IN: 13 plant structures; EXPRESSED DURING: 7 growth stages; CON…	AT3G09940	0.988442	0.00423238	5.9136	14	6	2	8	0	0	0	0	10.5455	4.85103	1.4277	7.28763	0.1	0.1	0.1	0.1
protein_coding	UDP-Glycosyltransferase superfamily protein	NA	UDP-Glycosyltransferase superfamily protein; FUNCTIONS IN: transferase activity, transferring hexosyl groups; INVOLVED IN: metabolic process; CONTAINS InterPro DOMAIN/s: UDP-glucuronosyl/UDP-glucosyltransferase (InterPro:IPR002213); BEST Arabidopsis thaliana protein match is: Uridine diphosphate glycosyltransferase 74E2 (TAIR:AT1G05680.1).	AT1G05675	0.988424	0.00425842	5.04933	146	151	33	82	11	0	2	0	109.032	119.668	22.007	73.7732	7.78737	0.1	1.81179	0.1
protein_coding	O-methyltransferase family protein	NA	O-methyltransferase family protein; FUNCTIONS IN: methyltransferase activity, protein dimerization activity, O-methyltransferase activity; LOCATED IN: cytosol; EXPRESSED IN: 15 plant structures; EXPRESSED DURING: 9 growth stages; CONTAINS InterPro DOMAIN/s: Winged helix-turn-helix transcription repressor DNA-binding (InterPro:IPR011991), Plant methyltransferase dimerisation (InterPro:IPR012967), …	AT1G21130	0.98838	0.00428443	4.30148	438	643	136	281	36	18	22	3	326.896	509.252	90.3836	252.565	25.2587	13.3695	18.9296	2.23862
protein_coding	Disease resistance protein (CC-NBS-LRR class) family	NA	Disease resistance protein (CC-NBS-LRR class) family; FUNCTIONS IN: ATP binding; INVOLVED IN: N-terminal protein myristoylation, defense response; LOCATED IN: cellular_component unknown; CONTAINS InterPro DOMAIN/s: NB-ARC (InterPro:IPR002182), Disease resistance protein (InterPro:IPR000767); BEST Arabidopsis thaliana protein match is: Disease resistance protein (CC-NBS-LRR class) family (TAIR:AT1…	AT1G62630	0.98818	0.00433677	-5.71901	0	0	0	0	6	9	9	3	0.1	0.1	0.1	0.1	4.29311	6.73477	7.80303	2.23862
protein_coding	NA	NA	unknown protein; Has 30201 Blast hits to 17322 proteins in 780 species: Archae - 12; Bacteria - 1396; Metazoa - 17338; Fungi - 3422; Plants - 5037; Viruses - 0; Other Eukaryotes - 2996 (source: NCBI BLink).	AT2G23321	0.988146	0.00436305	5.04965	4	6	12	24	0	1	0	0	3.08444	4.85103	8.0662	21.6629	0.1	0.837196	0.1	0.1
protein_coding	cytochrome p450 72c1	Encodes a protein with similarity to other cytochrome P450's and is a homolog of BAS1. Over expression causes a dwarf phenotype resembling brassinolide resistant mutants. Double mutant analysis of sob7/bas1 loss of function mutants suggests these genes have redundant functions in light responsiveness. SOB7 may function in metabolizing brassinolides. Expressed in leaf, root, stem and silique but e…	cytochrome p450 72c1 (CYP72C1); FUNCTIONS IN: electron carrier activity, monooxygenase activity, iron ion binding, oxygen binding, heme binding; INVOLVED IN: response to light stimulus, brassinosteroid metabolic process, unidimensional cell growth; LOCATED IN: endomembrane system; EXPRESSED IN: 10 plant structures; EXPRESSED DURING: 6 growth stages; CONTAINS InterPro DOMAIN/s: Cytochrome P450 (In…	AT1G17060	0.98802	0.00441569	3.80732	29	39	19	214	7	6	6	5	21.7372	30.9817	12.7131	192.369	4.99196	4.52318	5.23536	3.66436
protein_coding	Leucine-rich repeat protein kinase family protein	NA	Leucine-rich repeat protein kinase family protein; FUNCTIONS IN: protein serine/threonine kinase activity, kinase activity, ATP binding; INVOLVED IN: transmembrane receptor protein tyrosine kinase signaling pathway, protein amino acid phosphorylation; LOCATED IN: chloroplast, plasma membrane; EXPRESSED IN: 19 plant structures; EXPRESSED DURING: 10 growth stages; CONTAINS InterPro DOMAIN/s: Protei…	AT5G01950	0.987975	0.00444202	3.14653	28	19	44	30	9	2	1	2	20.9911	15.1449	29.3094	27.0536	6.38966	1.57439	0.955893	1.52574
protein_coding	NA	NA	unknown protein; FUNCTIONS IN: molecular_function unknown; INVOLVED IN: anaerobic respiration; LOCATED IN: endomembrane system; EXPRESSED IN: 17 plant structures; EXPRESSED DURING: 9 growth stages; BEST Arabidopsis thaliana protein match is: unknown protein (TAIR:AT2G31945.1); Has 63 Blast hits to 63 proteins in 10 species: Archae - 0; Bacteria - 0; Metazoa - 0; Fungi - 0; Plants - 63; Viruses - …	AT1G05575	0.987805	0.00446876	2.93073	42	42	36	45	4	3	11	3	31.4366	33.3572	23.9986	40.5304	2.89541	2.31159	9.51482	2.23862
protein_coding	RING-H2 finger A1A	Encodes a putative RING-H2 finger protein RHA1a.	RING-H2 finger A1A (RHA1A); FUNCTIONS IN: zinc ion binding; EXPRESSED IN: 21 plant structures; EXPRESSED DURING: 13 growth stages; CONTAINS InterPro DOMAIN/s: Zinc finger, RING-type (InterPro:IPR001841), Zinc finger, C3HC4 RING-type (InterPro:IPR018957); BEST Arabidopsis thaliana protein match is: RING-H2 finger A1B (TAIR:AT4G11360.1); Has 7373 Blast hits to 7354 proteins in 262 species: Archae -…	AT4G11370	0.987648	0.00449585	4.26502	11	2	7	7	1	0	0	0	8.3072	1.68368	4.74695	6.38917	0.798852	0.1	0.1	0.1
protein_coding	NA	NA	LOCATED IN: endomembrane system; BEST Arabidopsis thaliana protein match is: cryptdin protein-related (TAIR:AT1G51915.1); Has 22 Blast hits to 22 proteins in 3 species: Archae - 0; Bacteria - 0; Metazoa - 0; Fungi - 0; Plants - 22; Viruses - 0; Other Eukaryotes - 0 (source: NCBI BLink).	AT1G51913	0.987613	0.00452287	4.68846	754	317	697	295	18	1	53	1	562.666	251.113	462.803	265.144	12.6793	0.837196	45.4623	0.812872
protein_coding	uclacyanin 2	Encodes a uclacyanin, a protein precursor that is closely related to precursors of stellacyanins and a blue copper protein from pea pods.	uclacyanin 2 (UCC2); FUNCTIONS IN: electron carrier activity, copper ion binding; LOCATED IN: anchored to plasma membrane, anchored to membrane; EXPRESSED IN: 21 plant structures; EXPRESSED DURING: 12 growth stages; CONTAINS InterPro DOMAIN/s: Plastocyanin-like (InterPro:IPR003245), Cupredoxin (InterPro:IPR008972); BEST Arabidopsis thaliana protein match is: uclacyanin 3 (TAIR:AT3G60280.1); Has 7…	AT2G44790	0.987584	0.00454981	3.43917	306	80	463	263	33	16	38	13	228.409	63.4471	307.462	236.393	23.1621	11.8951	32.6239	9.36733
protein_coding	Glutamate receptor family protein	member of Putative ligand-gated ion channel subunit family	ATGLR1.2; FUNCTIONS IN: protein binding, intracellular ligand-gated ion channel activity; INVOLVED IN: cellular calcium ion homeostasis, response to light stimulus; LOCATED IN: endomembrane system, membrane; EXPRESSED IN: 15 plant structures; EXPRESSED DURING: 7 growth stages; CONTAINS InterPro DOMAIN/s: Extracellular solute-binding protein, family 3 (InterPro:IPR001638), Ionotropic glutamate rec…	AT5G48400	0.987563	0.00457664	3.5099	40	28	66	33	10	4	0	1	29.9444	22.2715	43.9141	29.749	7.08852	3.04878	0.1	0.812872
protein_coding	Calcium-dependent protein kinase (CDPK) family protein	NA	Calcium-dependent protein kinase (CDPK) family protein; FUNCTIONS IN: in 6 functions; INVOLVED IN: N-terminal protein myristoylation; LOCATED IN: plasma membrane; EXPRESSED IN: 23 plant structures; EXPRESSED DURING: 13 growth stages; CONTAINS InterPro DOMAIN/s: Protein kinase, ATP binding site (InterPro:IPR017441), Serine/threonine-protein kinase domain (InterPro:IPR002290), EF-hand-like domain (…	AT5G24430	0.987543	0.00460335	3.60383	408	145	316	137	37	5	29	10	304.513	114.917	209.877	123.188	25.9575	3.78598	24.9209	7.22872
protein_coding	RING/U-box superfamily protein	NA	RING/U-box superfamily protein; FUNCTIONS IN: zinc ion binding; EXPRESSED IN: 21 plant structures; EXPRESSED DURING: 13 growth stages; CONTAINS InterPro DOMAIN/s: Zinc finger, RING-type (InterPro:IPR001841), Zinc finger, C3HC4 RING-type (InterPro:IPR018957); BEST Arabidopsis thaliana protein match is: RING/U-box superfamily protein (TAIR:AT5G40250.1); Has 9283 Blast hits to 9263 proteins in 297 s…	AT1G23980	0.987289	0.0046575	-4.94658	0	0	1	0	10	19	10	4	0.1	0.1	0.76385	0.1	7.08852	14.1067	8.65893	2.95149
protein_coding	Cupredoxin superfamily protein	NA	Cupredoxin superfamily protein; FUNCTIONS IN: oxidoreductase activity, L-ascorbate oxidase activity, copper ion binding; INVOLVED IN: oxidation reduction; LOCATED IN: endomembrane system, extracellular region; EXPRESSED IN: 19 plant structures; EXPRESSED DURING: 12 growth stages; CONTAINS InterPro DOMAIN/s: Multicopper oxidase, type 3 (InterPro:IPR011707), Multicopper oxidase, type 2 (InterPro:IP…	AT4G39830	0.987285	0.00468454	3.20174	16	34	20	17	3	1	4	1	12.0378	27.0225	13.377	15.3737	2.19655	0.837196	3.52357	0.812872
protein_coding	DNA glycosylase superfamily protein	NA	DNA glycosylase superfamily protein; FUNCTIONS IN: DNA-3-methyladenine glycosylase I activity, catalytic activity; INVOLVED IN: DNA repair, base-excision repair; EXPRESSED IN: 21 plant structures; EXPRESSED DURING: 13 growth stages; CONTAINS InterPro DOMAIN/s: DNA glycosylase (InterPro:IPR011257), Methyladenine glycosylase (InterPro:IPR005019); BEST Arabidopsis thaliana protein match is: DNA glyc…	AT5G44680	0.987091	0.004739	-3.72737	0	0	3	2	22	20	15	17	0.1	0.1	2.09155	1.89691	15.4747	14.8439	12.9384	12.2188
protein_coding	NA	NA	unknown protein; BEST Arabidopsis thaliana protein match is: unknown protein (TAIR:AT5G06280.3); Has 24 Blast hits to 24 proteins in 7 species: Archae - 0; Bacteria - 0; Metazoa - 0; Fungi - 0; Plants - 24; Viruses - 0; Other Eukaryotes - 0 (source: NCBI BLink).	AT3G52520	0.987006	0.00476642	3.82871	18	25	4	27	1	1	2	1	13.53	19.896	2.7554	24.3582	0.798852	0.837196	1.81179	0.812872
protein_coding	mitogen-activated protein kinase kinase 4	Encodes a mitogen-activated map kinase kinase (there are nine in Arabidopsis) involved in innate immunity. This protein activates MPK3/MPK6 and early-defense genes redundantly with MKK5. In plants with both MKK5 and MKK6 levels reduced by RNAi plants, floral organs do not abscise suggestion a role for both proteins in mediating floral organ abscission.	mitogen-activated protein kinase kinase 4 (MKK4); CONTAINS InterPro DOMAIN/s: Protein kinase, ATP binding site (InterPro:IPR017441), Protein kinase, catalytic domain (InterPro:IPR000719), Serine/threonine-protein kinase domain (InterPro:IPR002290), Serine/threonine-protein kinase-like domain (InterPro:IPR017442), Protein kinase-like domain (InterPro:IPR011009), Serine/threonine-protein kinase, ac…	AT1G51660	0.987006	0.00479367	2.9839	47	23	21	22	2	5	4	3	35.1671	18.3123	14.0408	19.866	1.4977	3.78598	3.52357	2.23862
protein_coding	uncoupling protein 5	Encodes one of the mitochondrial dicarboxylate carriers (DIC): DIC1 (AT2G22500), DIC2 (AT4G24570), DIC3 (AT5G09470).	uncoupling protein 5 (UCP5); FUNCTIONS IN: binding, dicarboxylic acid transmembrane transporter activity; INVOLVED IN: transport, mitochondrial transport; LOCATED IN: mitochondrion, mitochondrial inner membrane, membrane; EXPRESSED IN: 23 plant structures; EXPRESSED DURING: 15 growth stages; CONTAINS InterPro DOMAIN/s: Mitochondrial substrate carrier (InterPro:IPR001993), Mitochondrial brown fat …	AT2G22500	0.986887	0.00482112	3.60783	1681	1258	1824	1452	171	42	258	27	1254.31	996.233	1210.96	1304.65	119.604	31.0622	220.92	19.3475
protein_coding	SPFH/Band 7/PHB domain-containing membrane-associated protein family	NA	SPFH/Band 7/PHB domain-containing membrane-associated protein family; FUNCTIONS IN: molecular_function unknown; INVOLVED IN: biological_process unknown; LOCATED IN: plasma membrane; EXPRESSED IN: cultured cell; CONTAINS InterPro DOMAIN/s: Band 7 protein (InterPro:IPR001107); BEST Arabidopsis thaliana protein match is: SPFH/Band 7/PHB domain-containing membrane-associated protein family (TAIR:AT5G…	AT5G25260	0.986824	0.00484861	3.91759	284	337	191	233	6	12	44	4	211.995	266.95	126.895	209.44	4.29311	8.94635	37.7593	2.95149
protein_coding	Toll-Interleukin-Resistance (TIR) domain family protein	NA	Toll-Interleukin-Resistance (TIR) domain family protein; FUNCTIONS IN: transmembrane receptor activity; INVOLVED IN: signal transduction, defense response, innate immune response; LOCATED IN: intrinsic to membrane; EXPRESSED IN: 7 plant structures; EXPRESSED DURING: 9 growth stages; CONTAINS InterPro DOMAIN/s: Toll-Interleukin receptor (InterPro:IPR000157); BEST Arabidopsis thaliana protein match…	AT1G57630	0.986805	0.00487597	3.86001	706	208	432	252	40	18	45	4	526.853	164.803	286.883	226.51	28.0541	13.3695	38.6152	2.95149
protein_coding	glutathione S-transferase TAU 10	Encodes glutathione transferase belonging to the tau class of GSTs. Naming convention according to Wagner et al. (2002).	glutathione S-transferase TAU 10 (GSTU10); CONTAINS InterPro DOMAIN/s: Thioredoxin fold (InterPro:IPR012335), Glutathione S-transferase, C-terminal-like (InterPro:IPR010987), Glutathione S-transferase/chloride channel, C-terminal (InterPro:IPR017933), Glutathione S-transferase, N-terminal (InterPro:IPR004045), Thioredoxin-like fold (InterPro:IPR012336); BEST Arabidopsis thaliana protein match is:…	AT1G74590	0.986776	0.00490325	3.14888	42	38	30	33	1	8	4	3	31.4366	30.1899	20.0155	29.749	0.798852	5.99757	3.52357	2.23862
protein_coding	NA	NA	unknown protein; BEST Arabidopsis thaliana protein match is: unknown protein (TAIR:AT5G23160.1); Has 69 Blast hits to 69 proteins in 10 species: Archae - 0; Bacteria - 1; Metazoa - 0; Fungi - 0; Plants - 68; Viruses - 0; Other Eukaryotes - 0 (source: NCBI BLink).	AT5G08240	0.986754	0.00493043	4.09191	64	143	42	85	1	9	5	5	47.851	113.333	27.9817	76.4685	0.798852	6.73477	4.37946	3.66436
protein_coding	RING/U-box superfamily protein	NA	RING/U-box superfamily protein; FUNCTIONS IN: zinc ion binding; CONTAINS InterPro DOMAIN/s: Zinc finger, RING-type (InterPro:IPR001841), Zinc finger, C3HC4 RING-type (InterPro:IPR018957); BEST Arabidopsis thaliana protein match is: RING/U-box superfamily protein (TAIR:AT1G04360.1); Has 1807 Blast hits to 1807 proteins in 277 species: Archae - 0; Bacteria - 0; Metazoa - 736; Fungi - 347; Plants - …	AT5G43420	0.986721	0.00495753	3.75642	15	8	20	25	3	2	0	0	11.2916	6.43471	13.377	22.5613	2.19655	1.57439	0.1	0.1
protein_coding	Glycoprotein membrane precursor GPI-anchored	NA	Glycoprotein membrane precursor GPI-anchored; FUNCTIONS IN: molecular_function unknown; INVOLVED IN: biological_process unknown; LOCATED IN: endomembrane system; EXPRESSED IN: 24 plant structures; EXPRESSED DURING: 14 growth stages; BEST Arabidopsis thaliana protein match is: Glycoprotein membrane precursor GPI-anchored (TAIR:AT5G19230.1); Has 1807 Blast hits to 1807 proteins in 277 species: Arch…	AT5G19240	0.986609	0.00501189	5.49738	626	1030	91	304	6	10	27	1	467.164	815.694	60.5103	273.23	4.29311	7.47196	23.2091	0.812872
protein_coding	Leucine-rich repeat (LRR) family protein	NA	Leucine-rich repeat (LRR) family protein; BEST Arabidopsis thaliana protein match is: Leucine-rich repeat (LRR) family protein (TAIR:AT3G19320.1); Has 45026 Blast hits to 12967 proteins in 516 species: Archae - 11; Bacteria - 711; Metazoa - 1155; Fungi - 115; Plants - 40928; Viruses - 0; Other Eukaryotes - 2106 (source: NCBI BLink).	AT4G06744	0.986444	0.00506652	-4.36493	1	0	3	0	19	26	28	11	0.846109	0.1	2.09155	0.1	13.3782	19.2671	24.065	7.94159
protein_coding	Leucine-rich repeat transmembrane protein kinase	NA	Leucine-rich repeat transmembrane protein kinase; FUNCTIONS IN: protein serine/threonine kinase activity, protein kinase activity, ATP binding; INVOLVED IN: protein amino acid phosphorylation; LOCATED IN: plasma membrane; EXPRESSED IN: callus; CONTAINS InterPro DOMAIN/s: Serine/threonine-protein kinase domain (InterPro:IPR002290), Leucine-rich repeat (InterPro:IPR001611), Serine-threonine/tyrosin…	AT1G56140	0.986371	0.00509388	3.07281	169	88	50	60	21	8	9	7	126.192	69.7818	33.2925	54.0072	14.7759	5.99757	7.80303	5.0901
protein_coding	NA	NA	unknown protein; FUNCTIONS IN: molecular_function unknown; INVOLVED IN: biological_process unknown; LOCATED IN: cellular_component unknown; BEST Arabidopsis thaliana protein match is: unknown protein (TAIR:AT4G16840.1); Has 30201 Blast hits to 17322 proteins in 780 species: Archae - 12; Bacteria - 1396; Metazoa - 17338; Fungi - 3422; Plants - 5037; Viruses - 0; Other Eukaryotes - 2996 (source: NC…	AT2G35658	0.986354	0.00512111	3.50269	66	24	39	15	5	3	4	0	49.3432	19.1041	25.9901	13.5768	3.59426	2.31159	3.52357	0.1
protein_coding	Tautomerase/MIF superfamily protein	NA	Tautomerase/MIF superfamily protein; FUNCTIONS IN: molecular_function unknown; INVOLVED IN: inflammatory response, response to other organism; LOCATED IN: peroxisome; EXPRESSED IN: 20 plant structures; EXPRESSED DURING: 13 growth stages; CONTAINS InterPro DOMAIN/s: Tautomerase (InterPro:IPR014347), Macrophage migration inhibitory factor (InterPro:IPR001398); BEST Arabidopsis thaliana protein matc…	AT3G51660	0.986051	0.00514914	3.11382	269	267	103	229	32	33	16	26	200.803	211.521	68.4765	205.846	22.4633	24.4275	13.7943	18.6347
protein_coding	NA	NA	unknown protein; Has 65 Blast hits to 65 proteins in 11 species: Archae - 0; Bacteria - 0; Metazoa - 0; Fungi - 0; Plants - 65; Viruses - 0; Other Eukaryotes - 0 (source: NCBI BLink).	AT3G57450	0.986021	0.00517708	3.96408	2076	3715	2952	3023	80	227	330	114	1549.02	2941.78	1959.78	2716.12	56.0081	167.444	282.545	81.3674
protein_coding	WRKY family transcription factor	Encodes WRKY DNA-binding protein 29 (WRKY29).	WRKY29; CONTAINS InterPro DOMAIN/s: DNA-binding WRKY (InterPro:IPR003657); BEST Arabidopsis thaliana protein match is: WRKY family transcription factor (TAIR:AT4G01250.1); Has 3402 Blast hits to 2953 proteins in 188 species: Archae - 0; Bacteria - 0; Metazoa - 0; Fungi - 0; Plants - 3386; Viruses - 2; Other Eukaryotes - 14 (source: NCBI BLink).	AT4G23550	0.985977	0.00520499	5.13053	1115	162	670	188	34	4	20	1	832.012	128.378	444.879	169.009	23.861	3.04878	17.2179	0.812872
protein_coding	dormancy-associated protein-like 1	dormancy-associated protein (DRM1)	dormancy-associated protein-like 1 (DYL1); FUNCTIONS IN: molecular_function unknown; INVOLVED IN: response to fructose stimulus, response to sucrose stimulus, response to glucose stimulus; LOCATED IN: cellular_component unknown; EXPRESSED IN: 22 plant structures; EXPRESSED DURING: 13 growth stages; CONTAINS InterPro DOMAIN/s: Dormancyauxin associated (InterPro:IPR008406); BEST Arabidopsis thalian…	AT1G28330	0.98597	0.00523274	-4.21041	18	6	23	18	383	124	532	156	13.53	4.85103	15.3685	16.2722	267.76	91.5123	455.435	111.308
protein_coding	phosphoribosyl pyrophosphate (PRPP) synthase 3	Encodes a P-independent phosphoribosyl pyrophosphate (PRPP) synthase.	phosphoribosyl pyrophosphate (PRPP) synthase 3 (PRS3); FUNCTIONS IN: magnesium ion binding, ribose phosphate diphosphokinase activity; INVOLVED IN: nucleotide biosynthetic process, nucleoside metabolic process; LOCATED IN: chloroplast; EXPRESSED IN: 23 plant structures; EXPRESSED DURING: 15 growth stages; CONTAINS InterPro DOMAIN/s: Phosphoribosyltransferase (InterPro:IPR000836), Phosphoribosyl p…	AT1G10700	0.985736	0.00526105	3.52995	463	98	235	158	46	10	18	10	345.549	77.7002	156.105	142.056	32.2472	7.47196	15.5061	7.22872
protein_coding	NA	NA	unknown protein; FUNCTIONS IN: molecular_function unknown; INVOLVED IN: biological_process unknown; LOCATED IN: endomembrane system; BEST Arabidopsis thaliana protein match is: unknown protein (TAIR:AT2G04495.1); Has 30201 Blast hits to 17322 proteins in 780 species: Archae - 12; Bacteria - 1396; Metazoa - 17338; Fungi - 3422; Plants - 5037; Viruses - 0; Other Eukaryotes - 2996 (source: NCBI BLin…	AT2G04515	0.985706	0.00528928	2.81004	13	14	20	24	3	3	3	1	9.79942	11.1857	13.377	21.6629	2.19655	2.31159	2.66768	0.812872
protein_coding	Adenine nucleotide alpha hydrolases-like superfamily protein	NA	Adenine nucleotide alpha hydrolases-like superfamily protein; FUNCTIONS IN: molecular_function unknown; INVOLVED IN: response to stress; LOCATED IN: vacuole; EXPRESSED IN: 21 plant structures; EXPRESSED DURING: 13 growth stages; CONTAINS InterPro DOMAIN/s: UspA (InterPro:IPR006016), Rossmann-like alpha/beta/alpha sandwich fold (InterPro:IPR014729), Universal stress protein A (InterPro:IPR006015);…	AT3G62550	0.985581	0.00531772	-4.88314	12	4	9	2	149	62	440	101	9.05331	3.26736	6.07465	1.89691	104.229	45.8062	376.693	72.1
protein_coding	myb domain protein 85	Encodes a putative transcription factor (MYB85).	myb domain protein 85 (MYB85); CONTAINS InterPro DOMAIN/s: SANT, DNA-binding (InterPro:IPR001005), Homeodomain-like (InterPro:IPR009057), Myb, DNA-binding (InterPro:IPR014778), HTH transcriptional regulator, Myb-type, DNA-binding (InterPro:IPR017930), Homeodomain-related (InterPro:IPR012287), Myb transcription factor (InterPro:IPR015495); BEST Arabidopsis thaliana protein match is: myb domain pro…	AT4G22680	0.985516	0.00537437	3.41769	5	7	9	6	0	0	1	1	3.83055	5.64287	6.07465	5.49072	0.1	0.1	0.955893	0.812872
protein_coding	Zinc-binding dehydrogenase family protein	NA	Zinc-binding dehydrogenase family protein; FUNCTIONS IN: oxidoreductase activity, binding, catalytic activity, zinc ion binding; INVOLVED IN: response to oxidative stress; EXPRESSED IN: cultured cell, leaf; CONTAINS InterPro DOMAIN/s: GroES-like (InterPro:IPR011032), NAD(P)-binding domain (InterPro:IPR016040), Alcohol dehydrogenase, C-terminal (InterPro:IPR013149), Alcohol dehydrogenase superfami…	AT5G17000	0.985349	0.00540301	4.37563	331	5	44	7	6	4	4	4	247.062	4.05919	29.3094	6.38917	4.29311	3.04878	3.52357	2.95149
protein_coding	NA	NA	unknown protein; BEST Arabidopsis thaliana protein match is: unknown protein (TAIR:AT3G48180.1); Has 88 Blast hits to 88 proteins in 15 species: Archae - 0; Bacteria - 0; Metazoa - 0; Fungi - 0; Plants - 88; Viruses - 0; Other Eukaryotes - 0 (source: NCBI BLink).	AT1G19020	0.985197	0.00543193	4.53336	2401	4625	2523	2394	42	112	312	30	1791.51	3662.36	1674.99	2151	29.4518	82.666	267.138	21.4862
protein_coding	Transmembrane proteins 14C	NA	Transmembrane proteins 14C; FUNCTIONS IN: molecular_function unknown; INVOLVED IN: biological_process unknown; LOCATED IN: endomembrane system, membrane; EXPRESSED IN: 23 plant structures; EXPRESSED DURING: 15 growth stages; CONTAINS InterPro DOMAIN/s: Uncharacterised protein family UPF0136, Transmembrane (InterPro:IPR005349); BEST Arabidopsis thaliana protein match is: Transmembrane proteins 14C…	AT1G50740	0.985191	0.00546069	4.62957	449	635	240	1651	17	33	61	16	335.103	502.918	159.424	1483.45	11.9805	24.4275	52.3094	11.5059
protein_coding	Leucine-rich repeat transmembrane protein kinase	NA	Leucine-rich repeat transmembrane protein kinase; FUNCTIONS IN: protein serine/threonine kinase activity, protein kinase activity, ATP binding; INVOLVED IN: protein amino acid phosphorylation; LOCATED IN: plasma membrane, membrane; EXPRESSED IN: cultured cell; CONTAINS InterPro DOMAIN/s: Serine/threonine-protein kinase domain (InterPro:IPR002290), Leucine-rich repeat (InterPro:IPR001611), Serine-…	AT1G56130	0.985131	0.00548947	3.08168	170	87	48	56	20	10	8	6	126.939	68.99	31.9648	50.4134	14.077	7.47196	6.94714	4.37723
protein_coding	Zn-dependent exopeptidases superfamily protein	NA	Zn-dependent exopeptidases superfamily protein; FUNCTIONS IN: metallocarboxypeptidase activity, zinc ion binding; INVOLVED IN: proteolysis; LOCATED IN: membrane; EXPRESSED IN: 22 plant structures; EXPRESSED DURING: 13 growth stages; CONTAINS InterPro DOMAIN/s: Peptidase M14, carboxypeptidase A (InterPro:IPR000834); Has 30201 Blast hits to 17322 proteins in 780 species: Archae - 12; Bacteria - 139…	AT5G42320	0.985122	0.00551809	-3.8937	3	0	0	0	17	11	12	12	2.33833	0.1	0.1	0.1	11.9805	8.20916	10.3707	8.65446
protein_coding	receptor-like protein kinase-related family protein	Induced in response to Salicylic acid.Similar to receptor-like kinase 4 and 5. NPR1, a known positive regulator of the SA signaling pathway is responsible for the SA-dependent induction and constitutive repression of EP1 gene's basal expression.	EP1; FUNCTIONS IN: protein kinase activity; INVOLVED IN: programmed cell death, response to salicylic acid stimulus; LOCATED IN: apoplast; CONTAINS InterPro DOMAIN/s: Protein of unknown function DUF26 (InterPro:IPR002902); BEST Arabidopsis thaliana protein match is: cysteine-rich RLK (RECEPTOR-like protein kinase) 8 (TAIR:AT4G23160.1); Has 1472 Blast hits to 1417 proteins in 20 species: Archae - …	AT4G23170	0.98502	0.00554685	2.89917	143	93	249	109	21	27	22	8	106.794	73.741	165.399	98.0314	14.7759	20.0043	18.9296	5.80297
protein_coding	beta glucosidase 27	NA	beta glucosidase 27 (BGLU27); FUNCTIONS IN: cation binding, hydrolase activity, hydrolyzing O-glycosyl compounds, catalytic activity; INVOLVED IN: carbohydrate metabolic process; LOCATED IN: cellular_component unknown; EXPRESSED IN: stem, hypocotyl, sepal, stamen; EXPRESSED DURING: 4 anthesis; CONTAINS InterPro DOMAIN/s: Glycoside hydrolase, family 1 (InterPro:IPR001360), Glycoside hydrolase, fam…	AT3G60120	0.984838	0.00560447	3.57405	14	5	6	5	1	0	1	0	10.5455	4.05919	4.0831	4.59227	0.798852	0.1	0.955893	0.1
protein_coding	Protein of unknown function (DUF1645)	NA	Protein of unknown function (DUF1645); CONTAINS InterPro DOMAIN/s: Protein of unknown function DUF1645 (InterPro:IPR012442); BEST Arabidopsis thaliana protein match is: Protein of unknown function (DUF1645) (TAIR:AT2G15760.1); Has 309 Blast hits to 289 proteins in 68 species: Archae - 3; Bacteria - 16; Metazoa - 56; Fungi - 10; Plants - 169; Viruses - 0; Other Eukaryotes - 55 (source: NCBI BLink).	AT3G62630	0.984717	0.00563362	-6.64394	0	0	0	0	4	30	13	5	0.1	0.1	0.1	0.1	2.89541	22.2159	11.2266	3.66436
protein_coding	NRAMP metal ion transporter family protein	Involved in ethylene signal transduction. Acts downstream of CTR1. Positively regulates ORE1 and negatively regulates mir164A,B,C to regulate leaf senescence.	ETHYLENE INSENSITIVE 2 (EIN2); FUNCTIONS IN: transporter activity; INVOLVED IN: in 22 processes; LOCATED IN: membrane; EXPRESSED IN: 23 plant structures; EXPRESSED DURING: 13 growth stages; CONTAINS InterPro DOMAIN/s: Natural resistance-associated macrophage protein (InterPro:IPR001046), Ethylene-insensitive 2 (InterPro:IPR017187); BEST Arabidopsis thaliana protein match is: natural resistance-as…	AT5G03280	0.984681	0.0056627	-3.70955	1	0	2	1	25	12	12	10	0.846109	0.1	1.4277	0.998453	17.5713	8.94635	10.3707	7.22872
protein_coding	Photosystem II 5 kD protein	NA	Photosystem II 5 kD protein; FUNCTIONS IN: molecular_function unknown; INVOLVED IN: response to UV-B, response to wounding, response to ozone; LOCATED IN: chloroplast thylakoid membrane, chloroplast thylakoid lumen, chloroplast photosystem II; EXPRESSED IN: 22 plant structures; EXPRESSED DURING: 13 growth stages; BEST Arabidopsis thaliana protein match is: photosystem II subunit T (TAIR:AT3G21055…	AT1G51400	0.984583	0.00569191	-3.53749	9	13	11	5	90	123	143	88	6.81498	10.3939	7.40235	4.59227	62.9966	90.7751	122.493	62.8327
protein_coding	UDP-xylose synthase 4	encodes a protein similar to UDP-glucuronic acid decarboxylase. UDP-glucuronic acid decarboxylase produces UDP-xylose, which is a substrate for many cell wall carbohydrates including hemicellulose and pectin. UDP-xylose is also known to feedback regulate several cell wall biosynthetic enzymes.	UDP-xylose synthase 4 (UXS4); CONTAINS InterPro DOMAIN/s: NAD-dependent epimerase/dehydratase (InterPro:IPR001509), NAD(P)-binding domain (InterPro:IPR016040); BEST Arabidopsis thaliana protein match is: NAD(P)-binding Rossmann-fold superfamily protein (TAIR:AT3G62830.2).	AT2G47650	0.98453	0.0057211	2.51324	35	15	28	21	5	5	5	2	26.2138	11.9776	18.6878	18.9675	3.59426	3.78598	4.37946	1.52574
protein_coding	WRKY DNA-binding protein 48	Encodes WRKY48, a member of the WRKY Transcription Factor. WRKY48 is a stress- and pathogen-induced transcriptional activator that represses plant basal defense.	WRKY DNA-binding protein 48 (WRKY48); CONTAINS InterPro DOMAIN/s: DNA-binding WRKY (InterPro:IPR003657); BEST Arabidopsis thaliana protein match is: WRKY DNA-binding protein 23 (TAIR:AT2G47260.1); Has 1807 Blast hits to 1807 proteins in 277 species: Archae - 0; Bacteria - 0; Metazoa - 736; Fungi - 347; Plants - 385; Viruses - 0; Other Eukaryotes - 339 (source: NCBI BLink).	AT5G49520	0.984291	0.00575082	3.40961	43	21	14	22	4	1	4	0	32.1827	16.7286	9.3939	19.866	2.89541	0.837196	3.52357	0.1
protein_coding	RPM1-interacting protein 4 (RIN4) family protein	NA	RPM1-interacting protein 4 (RIN4) family protein; CONTAINS InterPro DOMAIN/s: RPM1-interacting protein 4, defence response (InterPro:IPR008700); BEST Arabidopsis thaliana protein match is: defense protein-related (TAIR:AT5G48657.2); Has 4930 Blast hits to 4046 proteins in 465 species: Archae - 6; Bacteria - 1879; Metazoa - 1598; Fungi - 263; Plants - 594; Viruses - 25; Other Eukaryotes - 565 (sou…	AT3G07195	0.984291	0.00578037	4.11174	115	38	182	71	8	12	3	0	85.9026	30.1899	120.921	63.8902	5.69081	8.94635	2.66768	0.1
protein_coding	Malectin/receptor-like protein kinase family protein	NA	Malectin/receptor-like protein kinase family protein; FUNCTIONS IN: protein serine/threonine kinase activity, protein kinase activity, kinase activity, ATP binding; INVOLVED IN: protein amino acid phosphorylation; LOCATED IN: endomembrane system; EXPRESSED IN: 14 plant structures; EXPRESSED DURING: 9 growth stages; CONTAINS InterPro DOMAIN/s: Protein kinase, ATP binding site (InterPro:IPR017441),…	AT5G39020	0.98411	0.00583953	3.16788	34	18	52	16	6	1	2	4	25.4677	14.3531	34.6202	14.4753	4.29311	0.837196	1.81179	2.95149
pseudogene	NA	NA	pseudogene, meprin and TRAF homology (MATH) domain protein -related, weak similarity to ubiquitin-specific protease 12 (Arabidopsis thaliana) GI:11993471; contains weak hit to Pfam PF00917: MATH domain	AT1G03580	0.984036	0.0058693	-4.46364	0	0	1	1	6	14	24	11	0.1	0.1	0.76385	0.998453	4.29311	10.4207	20.6414	7.94159
protein_coding	NA	NA	unknown protein; Has 29996 Blast hits to 6987 proteins in 655 species: Archae - 23; Bacteria - 6686; Metazoa - 10521; Fungi - 1178; Plants - 7439; Viruses - 681; Other Eukaryotes - 3468 (source: NCBI BLink).	AT1G53625	0.983979	0.00589907	5.30022	2	4	8	6	0	0	0	0	1.59222	3.26736	5.4108	5.49072	0.1	0.1	0.1	0.1
protein_coding	cysteine-rich RLK (RECEPTOR-like protein kinase) 39	Encodes a cysteine-rich receptor-like protein kinase.	cysteine-rich RLK (RECEPTOR-like protein kinase) 39 (CRK39); FUNCTIONS IN: kinase activity; INVOLVED IN: protein amino acid phosphorylation; LOCATED IN: endomembrane system; CONTAINS InterPro DOMAIN/s: Protein kinase, ATP binding site (InterPro:IPR017441), Protein kinase, catalytic domain (InterPro:IPR000719), Protein of unknown function DUF26 (InterPro:IPR002902), Serine/threonine-protein kinase…	AT4G04540	0.983903	0.00598787	4.27289	66	42	14	8	1	2	3	0	49.3432	33.3572	9.3939	7.28763	0.798852	1.57439	2.66768	0.1
protein_coding	WRKY family transcription factor	member of WRKY Transcription Factor; Group III	WRKY41; FUNCTIONS IN: sequence-specific DNA binding transcription factor activity; INVOLVED IN: regulation of transcription, DNA-dependent, regulation of transcription; CONTAINS InterPro DOMAIN/s: DNA-binding WRKY (InterPro:IPR003657); BEST Arabidopsis thaliana protein match is: WRKY family transcription factor (TAIR:AT4G23810.1); Has 3140 Blast hits to 2706 proteins in 123 species: Archae - 0; B…	AT4G11070	0.983665	0.00607699	4.12353	6	2	11	6	1	0	0	0	4.57666	1.68368	7.40235	5.49072	0.798852	0.1	0.1	0.1
protein_coding	NA	NA	unknown protein; FUNCTIONS IN: molecular_function unknown; INVOLVED IN: biological_process unknown; LOCATED IN: endomembrane system; EXPRESSED IN: stem, stamen; EXPRESSED DURING: 4 anthesis; Has 22 Blast hits to 22 proteins in 5 species: Archae - 0; Bacteria - 0; Metazoa - 0; Fungi - 0; Plants - 22; Viruses - 0; Other Eukaryotes - 0 (source: NCBI BLink).	AT1G51920	0.983479	0.006107	4.42157	169	94	303	74	2	4	20	0	126.192	74.5329	201.246	66.5855	1.4977	3.04878	17.2179	0.1
protein_coding	Galactose oxidase/kelch repeat superfamily protein	NA	Galactose oxidase/kelch repeat superfamily protein; CONTAINS InterPro DOMAIN/s: F-box domain, cyclin-like (InterPro:IPR001810), Galactose oxidase/kelch, beta-propeller (InterPro:IPR011043), Kelch repeat type 1 (InterPro:IPR006652), Kelch related (InterPro:IPR013089), Kelch-type beta propeller (InterPro:IPR015915); BEST Arabidopsis thaliana protein match is: Galactose oxidase/kelch repeat superfam…	AT4G39580	0.98338	0.00613712	2.67005	29	17	16	16	5	2	4	1	21.7372	13.5613	10.7216	14.4753	3.59426	1.57439	3.52357	0.812872
protein_coding	Pseudouridine synthase/archaeosine transglycosylase-like family protein	ATP sulfurylase	APS3; CONTAINS InterPro DOMAIN/s: Rossmann-like alpha/beta/alpha sandwich fold (InterPro:IPR014729), Pseudouridine synthase/archaeosine transglycosylase-like (InterPro:IPR015947), Sulphate adenylyltransferase (InterPro:IPR002650); BEST Arabidopsis thaliana protein match is: ATP sulfurylase 1 (TAIR:AT3G22890.1); Has 2059 Blast hits to 2056 proteins in 649 species: Archae - 98; Bacteria - 865; Meta…	AT4G14680	0.983295	0.00616732	3.04958	46	19	58	41	12	2	4	2	34.421	15.1449	38.6033	36.9366	8.48622	1.57439	3.52357	1.52574
protein_coding	cytochrome P450, family 81, subfamily D, polypeptide 8	member of CYP81D	cytochrome P450, family 81, subfamily D, polypeptide 8 (CYP81D8); FUNCTIONS IN: electron carrier activity, monooxygenase activity, iron ion binding, oxygen binding, heme binding; INVOLVED IN: response to karrikin; LOCATED IN: endoplasmic reticulum, plasma membrane; EXPRESSED IN: 20 plant structures; EXPRESSED DURING: 13 growth stages; CONTAINS InterPro DOMAIN/s: Cytochrome P450 (InterPro:IPR00112…	AT4G37370	0.983069	0.00619798	3.17299	7	11	9	10	2	1	0	1	5.32277	8.81023	6.07465	9.08453	1.4977	0.837196	0.1	0.812872
other_rna	other RNA	Unknown gene	NA	AT4G12917	0.983035	0.00622857	-3.90354	1	1	0	0	8	8	10	12	0.846109	0.891839	0.1	0.1	5.69081	5.99757	8.65893	8.65446
protein_coding	NA	NA	unknown protein; Has 1807 Blast hits to 1807 proteins in 277 species: Archae - 0; Bacteria - 0; Metazoa - 736; Fungi - 347; Plants - 385; Viruses - 0; Other Eukaryotes - 339 (source: NCBI BLink).	AT5G13100	0.982741	0.00625982	3.58149	48	33	103	25	6	3	7	0	35.9133	26.2307	68.4765	22.5613	4.29311	2.31159	6.09125	0.1
protein_coding	Protein of unknown function (DUF1639)	NA	Protein of unknown function (DUF1639); FUNCTIONS IN: molecular_function unknown; INVOLVED IN: biological_process unknown; LOCATED IN: cellular_component unknown; CONTAINS InterPro DOMAIN/s: Protein of unknown function DUF1639 (InterPro:IPR012438); BEST Arabidopsis thaliana protein match is: Protein of unknown function (DUF1639) (TAIR:AT3G03880.1); Has 250 Blast hits to 247 proteins in 15 species:…	AT1G55340	0.982173	0.0063238	-4.08991	0	2	1	0	24	16	13	7	0.1	1.68368	0.76385	0.1	16.8724	11.8951	11.2266	5.0901
protein_coding	4-coumarate:CoA ligase 1	encodes an isoform of 4-coumarate:CoA ligase (4CL), which is involved in the last step of the general phenylpropanoid pathway. In addition to 4-coumarate, it also converts ferulate. The catalytic efficiency was in the following (descending) order: p-coumaric acid, ferulic acid, caffeic acid and 5-OH-ferulic acid. At4CL1 was unable to use sinapic acid as substrate.	4-coumarate:CoA ligase 1 (4CL1); CONTAINS InterPro DOMAIN/s: AMP-binding, conserved site (InterPro:IPR020845), AMP-dependent synthetase/ligase (InterPro:IPR000873); BEST Arabidopsis thaliana protein match is: 4-coumarate:CoA ligase 2 (TAIR:AT3G21240.1); Has 83069 Blast hits to 75791 proteins in 3772 species: Archae - 1181; Bacteria - 53827; Metazoa - 3457; Fungi - 4480; Plants - 2791; Viruses - 1…	AT1G51680	0.982069	0.00635641	4.19477	1496	2095	702	1014	179	71	43	17	1116.28	1659	466.123	911.132	125.194	52.4409	36.9034	12.2188
protein_coding	exocyst subunit exo70 family protein E1	A member of EXO70 gene family, putative exocyst subunits, conserved in land plants. Arabidopsis thaliana contains 23 putative EXO70 genes, which can be classified into eight clusters on the phylogenetic tree.	exocyst subunit exo70 family protein E1 (EXO70E1); INVOLVED IN: exocytosis, vesicle docking involved in exocytosis; LOCATED IN: exocyst; EXPRESSED IN: 19 plant structures; EXPRESSED DURING: 12 growth stages; CONTAINS InterPro DOMAIN/s: Exo70 exocyst complex subunit (InterPro:IPR004140); BEST Arabidopsis thaliana protein match is: exocyst subunit exo70 family protein E2 (TAIR:AT5G61010.2); Has 880…	AT3G29400	0.982053	0.00638887	3.10401	107	88	89	140	20	7	21	2	79.9337	69.7818	59.1826	125.883	14.077	5.26037	18.0737	1.52574
protein_coding	CCT motif family protein	NA	CCT motif family protein; CONTAINS InterPro DOMAIN/s: CCT domain (InterPro:IPR010402); BEST Arabidopsis thaliana protein match is: CCT motif family protein (TAIR:AT4G25990.1); Has 1772 Blast hits to 1772 proteins in 105 species: Archae - 0; Bacteria - 0; Metazoa - 1; Fungi - 2; Plants - 1711; Viruses - 0; Other Eukaryotes - 58 (source: NCBI BLink).	AT1G07050	0.982029	0.00642123	-6.33083	0	0	0	0	11	24	5	3	0.1	0.1	0.1	0.1	7.78737	17.7927	4.37946	2.23862
protein_coding	Concanavalin A-like lectin protein kinase family protein	NA	Concanavalin A-like lectin protein kinase family protein; FUNCTIONS IN: in 6 functions; INVOLVED IN: protein amino acid phosphorylation; LOCATED IN: plasma membrane; EXPRESSED IN: stem, cotyledon, leaf, stamen; EXPRESSED DURING: LP.04 four leaves visible, 4 anthesis; CONTAINS InterPro DOMAIN/s: Legume lectin, beta chain (InterPro:IPR001220), Protein kinase, ATP binding site (InterPro:IPR017441), …	AT4G28350	0.981798	0.00648627	2.99791	282	145	186	241	43	10	44	11	210.503	114.917	123.576	216.627	30.1506	7.47196	37.7593	7.94159
protein_coding	alpha/beta-Hydrolases superfamily protein	NA	alpha/beta-Hydrolases superfamily protein; FUNCTIONS IN: hydrolase activity, catalytic activity; INVOLVED IN: biological_process unknown; LOCATED IN: cellular_component unknown; EXPRESSED IN: 22 plant structures; EXPRESSED DURING: 13 growth stages; CONTAINS InterPro DOMAIN/s: Epoxide hydrolase-like (InterPro:IPR000639), Alpha/beta hydrolase fold-1 (InterPro:IPR000073); BEST Arabidopsis thaliana p…	AT1G78210	0.98159	0.00658472	4.54965	123	44	452	25	14	7	2	3	91.8715	34.9409	300.16	22.5613	9.88392	5.26037	1.81179	2.23862
pseudogene	NA	NA	pseudogene, disease resistance protein (fragment), blastp match of 58% identity and 1.1e-16 P-value to GP|15787901|gb|AAL07542.1||AF316412 resistance gene analog NBS7 {Helianthus annuus}	AT1G56470	0.981411	0.00665021	5.82818	14	8	7	1	0	0	0	0	10.5455	6.43471	4.74695	0.998453	0.1	0.1	0.1	0.1
protein_coding	Eukaryotic aspartyl protease family protein	NA	Eukaryotic aspartyl protease family protein; FUNCTIONS IN: aspartic-type endopeptidase activity; INVOLVED IN: proteolysis; LOCATED IN: endomembrane system; EXPRESSED IN: root; CONTAINS InterPro DOMAIN/s: Peptidase aspartic (InterPro:IPR021109), Peptidase aspartic, catalytic (InterPro:IPR009007), Peptidase A1 (InterPro:IPR001461), Peptidase aspartic, active site (InterPro:IPR001969); BEST Arabidop…	AT3G51360	0.9814	0.00668285	4.35249	10	2	14	5	0	1	0	0	7.56109	1.68368	9.3939	4.59227	0.1	0.837196	0.1	0.1
protein_coding	NA	NA	unknown protein; FUNCTIONS IN: molecular_function unknown; INVOLVED IN: biological_process unknown; LOCATED IN: membrane; EXPRESSED IN: 16 plant structures; EXPRESSED DURING: 9 growth stages; CONTAINS InterPro DOMAIN/s: Protein of unknown function DUF975 (InterPro:IPR010380); BEST Arabidopsis thaliana protein match is: unknown protein (TAIR:AT2G18680.1); Has 186 Blast hits to 184 proteins in 18 s…	AT2G18690	0.981291	0.00671562	3.5922	2512	3078	1501	1059	153	229	208	91	1874.33	2437.38	996.538	951.562	107.024	168.918	178.126	64.9713
protein_coding	NA	NA	unknown protein; Has 1 Blast hits to 1 proteins in 1 species: Archae - 0; Bacteria - 0; Metazoa - 0; Fungi - 0; Plants - 1; Viruses - 0; Other Eukaryotes - 0 (source: NCBI BLink).	AT2G13430	0.981231	0.00674838	-4.40764	0	0	1	0	5	6	10	8	0.1	0.1	0.76385	0.1	3.59426	4.52318	8.65893	5.80297
protein_coding	Protein kinase superfamily protein	NA	Protein kinase superfamily protein; FUNCTIONS IN: protein serine/threonine/tyrosine kinase activity, kinase activity; INVOLVED IN: protein amino acid phosphorylation; LOCATED IN: cellular_component unknown; EXPRESSED IN: 13 plant structures; EXPRESSED DURING: 7 growth stages; CONTAINS InterPro DOMAIN/s: Protein kinase, ATP binding site (InterPro:IPR017441), Protein kinase, catalytic domain (Inter…	AT5G40540	0.981165	0.00678113	3.40301	43	17	21	43	5	0	3	4	32.1827	13.5613	14.0408	38.7335	3.59426	0.1	2.66768	2.95149
protein_coding	Protein kinase family protein with leucine-rich repeat domain	NA	Protein kinase family protein with leucine-rich repeat domain; FUNCTIONS IN: kinase activity; INVOLVED IN: protein amino acid phosphorylation; LOCATED IN: plasma membrane, membrane; EXPRESSED IN: 23 plant structures; EXPRESSED DURING: 14 growth stages; CONTAINS InterPro DOMAIN/s: Protein kinase, ATP binding site (InterPro:IPR017441), Protein kinase, catalytic domain (InterPro:IPR000719), Leucine-…	AT5G25930	0.981067	0.00681397	3.17092	62	57	22	22	6	6	5	1	46.3588	45.2348	14.7047	19.866	4.29311	4.52318	4.37946	0.812872
protein_coding	Peroxidase superfamily protein	NA	Peroxidase superfamily protein; FUNCTIONS IN: peroxidase activity, heme binding; INVOLVED IN: oxidation reduction, response to oxidative stress; LOCATED IN: endomembrane system; EXPRESSED IN: root; CONTAINS InterPro DOMAIN/s: Haem peroxidase (InterPro:IPR010255), Plant peroxidase (InterPro:IPR000823), Peroxidase, active site (InterPro:IPR019794), Haem peroxidase, plant/fungal/bacterial (InterPro:…	AT4G26010	0.98104	0.00684671	5.68501	9	10	7	1	0	0	0	0	6.81498	8.01839	4.74695	0.998453	0.1	0.1	0.1	0.1
protein_coding	proline-rich family protein	NA	proline-rich family protein; Has 82542 Blast hits to 34565 proteins in 1759 species: Archae - 180; Bacteria - 14907; Metazoa - 30313; Fungi - 7185; Plants - 15279; Viruses - 3169; Other Eukaryotes - 11509 (source: NCBI BLink).	AT2G27390	0.980843	0.00687981	5.29519	6	1	7	6	0	0	0	0	4.57666	0.891839	4.74695	5.49072	0.1	0.1	0.1	0.1
protein_coding	Protein kinase superfamily protein	NA	Protein kinase superfamily protein; FUNCTIONS IN: protein serine/threonine kinase activity, protein kinase activity, ATP binding; INVOLVED IN: protein amino acid phosphorylation; LOCATED IN: cellular_component unknown; EXPRESSED IN: 23 plant structures; EXPRESSED DURING: 14 growth stages; CONTAINS InterPro DOMAIN/s: Protein kinase, ATP binding site (InterPro:IPR017441), Serine/threonine-protein k…	AT1G74330	0.980818	0.00691279	4.0294	60	137	34	41	5	1	9	1	44.8666	108.582	22.6709	36.9366	3.59426	0.837196	7.80303	0.812872
protein_coding	similar to RCD one 2	Encodes a protein with similarity to RCD1 but without the WWE domain. The protein does have a PARP signature upstream of the C-terminal protein interaction domain. The PARP signature may bind NAD+ and attach the ADP-ribose-moiety from NAD+ to the target molecule. Its presence suggests a role for the protein in ADP ribosylation.	similar to RCD one 2 (SRO2); FUNCTIONS IN: NAD+ ADP-ribosyltransferase activity; INVOLVED IN: biological_process unknown; EXPRESSED IN: 15 plant structures; EXPRESSED DURING: 8 growth stages; CONTAINS InterPro DOMAIN/s: Poly(ADP-ribose) polymerase, catalytic domain (InterPro:IPR012317), RST domain of plant C-terminal (InterPro:IPR022003); BEST Arabidopsis thaliana protein match is: similar to RCD…	AT1G23550	0.980718	0.00694586	2.82992	40	21	13	32	4	4	5	2	29.9444	16.7286	8.73005	28.8505	2.89541	3.04878	4.37946	1.52574
protein_coding	phytosulfokin receptor 1	Encodes a protein interacting with phytosulfokine, a five amino acid sulfated peptide (YIYTQ).	phytosulfokin receptor 1 (PSKR1); FUNCTIONS IN: peptide receptor activity, protein serine/threonine kinase activity, ATP binding; INVOLVED IN: protein amino acid phosphorylation, transmembrane receptor protein tyrosine kinase signaling pathway, response to wounding; LOCATED IN: endomembrane system; EXPRESSED IN: 23 plant structures; EXPRESSED DURING: 13 growth stages; CONTAINS InterPro DOMAIN/s: …	AT2G02220	0.980522	0.00697928	2.57027	80	34	56	47	17	8	9	3	59.7888	27.0225	37.2756	42.3273	11.9805	5.99757	7.80303	2.23862
protein_coding	Protein of unknown function (DUF1262)	NA	Protein of unknown function (DUF1262); CONTAINS InterPro DOMAIN/s: Protein of unknown function DUF1262 (InterPro:IPR010683); BEST Arabidopsis thaliana protein match is: Protein of unknown function (DUF1262) (TAIR:AT1G13480.1); Has 101 Blast hits to 94 proteins in 9 species: Archae - 0; Bacteria - 0; Metazoa - 0; Fungi - 0; Plants - 101; Viruses - 0; Other Eukaryotes - 0 (source: NCBI BLink).	AT1G13550	0.980508	0.00701256	4.29845	117	48	340	44	7	13	5	1	87.3948	38.1083	225.809	39.6319	4.99196	9.68355	4.37946	0.812872
protein_coding	Glutamine amidotransferase type 1 family protein	NA	Glutamine amidotransferase type 1 family protein; FUNCTIONS IN: catalytic activity, anthranilate synthase activity; INVOLVED IN: glutamine metabolic process, biosynthetic process, metabolic process; LOCATED IN: chloroplast; CONTAINS InterPro DOMAIN/s: Glutamine amidotransferase class-I, C-terminal (InterPro:IPR000991), Glutamine amidotransferase superfamily (InterPro:IPR011702), Anthranilate synt…	AT1G24807	0.980123	0.00704668	2.97428	164	42	72	52	18	9	11	4	122.462	33.3572	47.8972	46.8196	12.6793	6.73477	9.51482	2.95149
protein_coding	SAUR-like auxin-responsive protein family	NA	SAUR-like auxin-responsive protein family ; CONTAINS InterPro DOMAIN/s: Auxin responsive SAUR protein (InterPro:IPR003676); BEST Arabidopsis thaliana protein match is: SAUR-like auxin-responsive protein family (TAIR:AT1G17345.1); Has 148 Blast hits to 148 proteins in 14 species: Archae - 0; Bacteria - 0; Metazoa - 0; Fungi - 0; Plants - 148; Viruses - 0; Other Eukaryotes - 0 (source: NCBI BLink).	AT1G72430	0.979678	0.00711641	-3.55106	1	2	0	1	18	13	10	16	0.846109	1.68368	0.1	0.998453	12.6793	9.68355	8.65893	11.5059
protein_coding	PLAC8 family protein	NA	PLAC8 family protein; FUNCTIONS IN: molecular_function unknown; INVOLVED IN: response to oxidative stress; LOCATED IN: plasma membrane; EXPRESSED IN: 10 plant structures; EXPRESSED DURING: 6 growth stages; CONTAINS InterPro DOMAIN/s: Protein of unknown function Cys-rich (InterPro:IPR006461); BEST Arabidopsis thaliana protein match is: PLAC8 family protein (TAIR:AT3G18450.1); Has 632 Blast hits to…	AT1G52200	0.979556	0.00715148	3.14545	2732	1158	3120	1944	326	290	263	138	2038.47	917.05	2071.31	1746.69	227.926	213.887	225.2	98.4763
protein_coding	FAD-binding Berberine family protein	NA	FAD-binding Berberine family protein; FUNCTIONS IN: electron carrier activity, oxidoreductase activity, FAD binding, catalytic activity; LOCATED IN: endomembrane system; EXPRESSED IN: stem, stamen; EXPRESSED DURING: 4 anthesis; CONTAINS InterPro DOMAIN/s: FAD-binding, type 2 (InterPro:IPR016166), Berberine/berberine-like (InterPro:IPR012951), FAD linked oxidase, N-terminal (InterPro:IPR006094); B…	AT1G26420	0.979493	0.00718653	2.76662	151	85	98	109	16	21	24	4	112.763	67.4063	65.1573	98.0314	11.2816	15.5811	20.6414	2.95149
protein_coding	arabinogalactan protein 2	Encodes arabinogalactan-protein (AGP2).	arabinogalactan protein 2 (AGP2); BEST Arabidopsis thaliana protein match is: arabinogalactan protein 3 (TAIR:AT4G40090.1); Has 40526 Blast hits to 18637 proteins in 1352 species: Archae - 307; Bacteria - 12509; Metazoa - 8294; Fungi - 3358; Plants - 6174; Viruses - 1616; Other Eukaryotes - 8268 (source: NCBI BLink).	AT2G22470	0.979376	0.00722171	3.74755	232	166	78	461	27	8	16	26	173.197	131.545	51.8803	414.287	18.969	5.99757	13.7943	18.6347
protein_coding	NA	NA	BEST Arabidopsis thaliana protein match is: 3'-5' exonuclease domain-containing protein / K homology domain-containing protein / KH domain-containing protein (TAIR:AT2G25910.2); Has 131 Blast hits to 125 proteins in 54 species: Archae - 0; Bacteria - 50; Metazoa - 12; Fungi - 12; Plants - 41; Viruses - 0; Other Eukaryotes - 16 (source: NCBI BLink).	AT2G25920	0.979313	0.00729181	-4.05542	0	1	0	0	7	5	6	8	0.1	0.891839	0.1	0.1	4.99196	3.78598	5.23536	5.80297
pseudogene	NA	NA	pseudogene, At14a-related protein, similar to At14a (GI:11994571 and GI:11994573) (Arabidopsis thaliana)	AT3G48650	0.979219	0.00732685	5.145	165	21	48	8	3	0	3	0	123.208	16.7286	31.9648	7.28763	2.19655	0.1	2.66768	0.1
protein_coding	NA	NA	unknown protein; BEST Arabidopsis thaliana protein match is: unknown protein (TAIR:AT3G11590.1); Has 30201 Blast hits to 17322 proteins in 780 species: Archae - 12; Bacteria - 1396; Metazoa - 17338; Fungi - 3422; Plants - 5037; Viruses - 0; Other Eukaryotes - 2996 (source: NCBI BLink).	AT5G22310	0.979211	0.00736173	-4.93542	0	0	1	0	6	12	19	4	0.1	0.1	0.76385	0.1	4.29311	8.94635	16.362	2.95149
protein_coding	proline-rich family protein	NA	proline-rich family protein; BEST Arabidopsis thaliana protein match is: proline-rich family protein (TAIR:AT1G70990.1); Has 45319 Blast hits to 18313 proteins in 1048 species: Archae - 86; Bacteria - 6513; Metazoa - 15272; Fungi - 3775; Plants - 11142; Viruses - 2024; Other Eukaryotes - 6507 (source: NCBI BLink).	AT1G02405	0.979187	0.00739648	3.15289	26	23	11	31	3	1	5	1	19.4988	18.3123	7.40235	27.952	2.19655	0.837196	4.37946	0.812872
protein_coding	NA	NA	unknown protein; FUNCTIONS IN: molecular_function unknown; INVOLVED IN: biological_process unknown; EXPRESSED IN: 22 plant structures; EXPRESSED DURING: 13 growth stages; Has 678 Blast hits to 539 proteins in 82 species: Archae - 0; Bacteria - 8; Metazoa - 429; Fungi - 41; Plants - 36; Viruses - 8; Other Eukaryotes - 156 (source: NCBI BLink).	AT1G75190	0.979145	0.00743117	-4.00816	2	2	6	4	76	22	103	28	1.59222	1.68368	4.0831	3.69381	53.2127	16.3183	88.2569	20.0604
small_nucleolar_rna	snoRNA	NA	snoRNA	AT3G50825	0.97904	0.00746595	-5.34322	0	0	0	0	8	5	6	2	0.1	0.1	0.1	0.1	5.69081	3.78598	5.23536	1.52574
protein_coding	cellulose synthase-like B3	encodes a gene similar to cellulose synthase	cellulose synthase-like B3 (CSLB03); FUNCTIONS IN: cellulose synthase activity, transferase activity, transferring glycosyl groups, transferase activity; INVOLVED IN: cellulose biosynthetic process, polysaccharide biosynthetic process; LOCATED IN: membrane; CONTAINS InterPro DOMAIN/s: Cellulose synthase (InterPro:IPR005150); BEST Arabidopsis thaliana protein match is: cellulose synthase-like B4 (…	AT2G32530	0.979031	0.00750057	-3.91551	1	1	0	0	16	5	8	10	0.846109	0.891839	0.1	0.1	11.2816	3.78598	6.94714	7.22872
protein_coding	phloem protein 2-A7	NA	phloem protein 2-A7 (PP2-A7); FUNCTIONS IN: carbohydrate binding; INVOLVED IN: signal transduction, defense response, innate immune response; LOCATED IN: intrinsic to membrane; EXPRESSED IN: 7 plant structures; EXPRESSED DURING: 4 anthesis, F mature embryo stage, 4 leaf senescence stage; CONTAINS InterPro DOMAIN/s: Toll-Interleukin receptor (InterPro:IPR000157); BEST Arabidopsis thaliana protein …	AT5G45090	0.978669	0.0076055	3.43599	37	15	47	10	1	1	4	3	27.706	11.9776	31.3009	9.08453	0.798852	0.837196	3.52357	2.23862
protein_coding	S-adenosyl-L-methionine-dependent methyltransferases superfamily protein	A member of the Arabidopsis SABATH methyltransferase gene family. Encodes PXMT1, a methyltransferase that methylates 1,7-paraxanthine.	PXMT1; CONTAINS InterPro DOMAIN/s: SAM dependent carboxyl methyltransferase (InterPro:IPR005299); BEST Arabidopsis thaliana protein match is: S-adenosyl-L-methionine-dependent methyltransferases superfamily protein (TAIR:AT1G66690.1); Has 35333 Blast hits to 34131 proteins in 2444 species: Archae - 798; Bacteria - 22429; Metazoa - 974; Fungi - 991; Plants - 531; Viruses - 0; Other Eukaryotes - 96…	AT1G66700	0.978654	0.00764038	3.82735	4	3	7	6	0	0	0	1	3.08444	2.47552	4.74695	5.49072	0.1	0.1	0.1	0.812872
protein_coding	NA	NA	unknown protein; BEST Arabidopsis thaliana protein match is: unknown protein (TAIR:AT3G57930.2); Has 1381 Blast hits to 1230 proteins in 175 species: Archae - 3; Bacteria - 25; Metazoa - 672; Fungi - 135; Plants - 127; Viruses - 30; Other Eukaryotes - 389 (source: NCBI BLink).	AT2G42190	0.978635	0.00767512	-6.04041	0	0	0	0	9	4	17	3	0.1	0.1	0.1	0.1	6.38966	3.04878	14.6502	2.23862
protein_coding	RING/U-box superfamily protein	E3 ligase-like protein induced by chitin oligomers.	RING/U-box superfamily protein; FUNCTIONS IN: ubiquitin-protein ligase activity, zinc ion binding; INVOLVED IN: defense response to fungus, response to chitin; LOCATED IN: endomembrane system; EXPRESSED IN: sperm cell, hypocotyl, root, stamen; EXPRESSED DURING: 4 anthesis, petal differentiation and expansion stage; CONTAINS InterPro DOMAIN/s: Zinc finger, RING-type (InterPro:IPR001841), Zinc fing…	AT2G35000	0.978624	0.00770972	5.16093	17	6	31	1	1	0	0	0	12.7839	4.85103	20.6793	0.998453	0.798852	0.1	0.1	0.1
protein_coding	Peroxidase superfamily protein	NA	Peroxidase superfamily protein; FUNCTIONS IN: peroxidase activity, heme binding; INVOLVED IN: defense response to fungus; LOCATED IN: endomembrane system; EXPRESSED IN: 17 plant structures; EXPRESSED DURING: 12 growth stages; CONTAINS InterPro DOMAIN/s: Haem peroxidase (InterPro:IPR010255), Plant peroxidase (InterPro:IPR000823), Haem peroxidase, plant/fungal/bacterial (InterPro:IPR002016); BEST A…	AT5G39580	0.978587	0.00774424	3.13952	762	436	722	793	84	37	100	94	568.635	345.342	479.4	712.573	58.8035	27.3763	85.6893	67.1099
protein_coding	2-oxoglutarate (2OG) and Fe(II)-dependent oxygenase superfamily protein	NA	2-oxoglutarate (2OG) and Fe(II)-dependent oxygenase superfamily protein; FUNCTIONS IN: oxidoreductase activity, acting on paired donors, with incorporation or reduction of molecular oxygen, 2-oxoglutarate as one donor, and incorporation of one atom each of oxygen into both donors, oxidoreductase activity; INVOLVED IN: biosynthetic process; LOCATED IN: cellular_component unknown; EXPRESSED IN: hyp…	AT2G36690	0.978485	0.00781322	4.43813	1349	1312	2916	988	26	21	206	20	1006.6	1038.99	1935.89	887.772	18.2701	15.5811	176.414	14.3574
protein_coding	alpha/beta-Hydrolases superfamily protein	NA	alpha/beta-Hydrolases superfamily protein; CONTAINS InterPro DOMAIN/s: Serine hydrolase (InterPro:IPR005645); BEST Arabidopsis thaliana protein match is: unknown protein (TAIR:AT4G24380.1); Has 35333 Blast hits to 34131 proteins in 2444 species: Archae - 798; Bacteria - 22429; Metazoa - 974; Fungi - 991; Plants - 531; Viruses - 0; Other Eukaryotes - 9610 (source: NCBI BLink).	AT5G65400	0.978329	0.00784786	-3.45726	1	1	5	1	23	27	19	21	0.846109	0.891839	3.41925	0.998453	16.1736	20.0043	16.362	15.0703
protein_coding	CLAVATA3/ESR-RELATED 14	Member of a large family of putative ligands homologous to the Clavata3 gene. Consists of a single exon. Can not replace CLV3 function in vivo.	CLAVATA3/ESR-RELATED 14 (CLE14); Has 8 Blast hits to 8 proteins in 3 species: Archae - 0; Bacteria - 0; Metazoa - 0; Fungi - 0; Plants - 8; Viruses - 0; Other Eukaryotes - 0 (source: NCBI BLink).	AT1G63245	0.978312	0.00788237	3.69176	10	6	25	14	3	1	0	0	7.56109	4.85103	16.6962	12.6783	2.19655	0.837196	0.1	0.1
protein_coding	basic helix-loop-helix (bHLH) DNA-binding superfamily protein	NA	basic helix-loop-helix (bHLH) DNA-binding superfamily protein; FUNCTIONS IN: DNA binding, sequence-specific DNA binding transcription factor activity; INVOLVED IN: regulation of transcription; LOCATED IN: nucleus; EXPRESSED IN: 14 plant structures; EXPRESSED DURING: LP.06 six leaves visible, LP.04 four leaves visible, 4 anthesis, petal differentiation and expansion stage, LP.08 eight leaves visib…	AT5G48560	0.978239	0.0079169	4.24225	20	5	11	23	3	0	0	0	15.0222	4.05919	7.40235	20.7644	2.19655	0.1	0.1	0.1
protein_coding	beta galactosidase 1	beta-galactosidase, glycosyl hydrolase family 35	beta galactosidase 1 (BGAL1); FUNCTIONS IN: beta-galactosidase activity; INVOLVED IN: carbohydrate metabolic process; LOCATED IN: cell wall, plant-type cell wall; EXPRESSED IN: 27 plant structures; EXPRESSED DURING: 13 growth stages; CONTAINS InterPro DOMAIN/s: Glycoside hydrolase, family 35, conserved site (InterPro:IPR019801), Glycoside hydrolase, family 35 (InterPro:IPR001944), D-galactoside/L…	AT3G13750	0.978178	0.0079514	-6.08288	13	42	25	5	651	3904	777	519	9.79942	33.3572	16.6962	4.59227	455.052	2878.11	665.128	370.08
protein_coding	DYNAMIN-like 1B	NA	DYNAMIN-like 1B (DL1B); FUNCTIONS IN: GTP binding, GTPase activity; EXPRESSED IN: 10 plant structures; EXPRESSED DURING: 6 growth stages; CONTAINS InterPro DOMAIN/s: Dynamin GTPase effector (InterPro:IPR003130), Dynamin, GTPase domain (InterPro:IPR001401), Dynamin, GTPase region, conserved site (InterPro:IPR019762), GTPase effector domain, GED (InterPro:IPR020850), Dynamin central region (InterPr…	AT3G61760	0.978151	0.0079858	4.24975	14	2	6	5	1	0	0	0	10.5455	1.68368	4.0831	4.59227	0.798852	0.1	0.1	0.1
protein_coding	beta-amylase 1	Encodes a chloroplast beta-amylase. Is necessary for leaf starch breakdown in the absence of BAM3.	beta-amylase 1 (BAM1); FUNCTIONS IN: beta-amylase activity; INVOLVED IN: response to water deprivation, starch catabolic process; LOCATED IN: cytosol, nucleus; EXPRESSED IN: 25 plant structures; EXPRESSED DURING: 15 growth stages; CONTAINS InterPro DOMAIN/s: Glycoside hydrolase, family 14, conserved site (InterPro:IPR018238), Glycoside hydrolase, family 14 (InterPro:IPR001554), Glycoside hydrolas…	AT3G23920	0.978099	0.00802016	-3.85611	33	28	36	40	534	269	244	1079	24.7216	22.2715	23.9986	36.0381	373.287	198.406	208.938	769.289
protein_coding	AIG2-like (avirulence induced gene) family protein	NA	AIG2-like (avirulence induced gene) family protein; CONTAINS InterPro DOMAIN/s: Butirosin biosynthesis, BtrG-like (InterPro:IPR013024), AIG2-like (InterPro:IPR009288); BEST Arabidopsis thaliana protein match is: AIG2-like (avirulence induced gene) family protein (TAIR:AT2G24390.1); Has 337 Blast hits to 337 proteins in 100 species: Archae - 29; Bacteria - 60; Metazoa - 0; Fungi - 74; Plants - 104…	AT4G31310	0.978066	0.00808853	-3.18274	3	1	2	2	30	15	15	20	2.33833	0.891839	1.4277	1.89691	21.0655	11.1579	12.9384	14.3574
protein_coding	Protein of unknown function (DUF300)	NA	Protein of unknown function (DUF300); INVOLVED IN: biological_process unknown; LOCATED IN: endomembrane system; EXPRESSED IN: 23 plant structures; EXPRESSED DURING: 14 growth stages; CONTAINS InterPro DOMAIN/s: Protein of unknown function DUF300 (InterPro:IPR005178); BEST Arabidopsis thaliana protein match is: Protein of unknown function (DUF300) (TAIR:AT4G21570.1); Has 839 Blast hits to 837 prot…	AT1G11200	0.977856	0.00812298	3.29417	107	20	43	50	13	4	4	2	79.9337	15.9368	28.6455	45.0227	9.18507	3.04878	3.52357	1.52574
protein_coding	phloem protein 2 A5	NA	phloem protein 2 A5 (PP2-A5); FUNCTIONS IN: carbohydrate binding; INVOLVED IN: signal transduction, defense response, innate immune response; LOCATED IN: intrinsic to membrane, chloroplast; EXPRESSED IN: 21 plant structures; EXPRESSED DURING: 12 growth stages; CONTAINS InterPro DOMAIN/s: Toll-Interleukin receptor (InterPro:IPR000157); BEST Arabidopsis thaliana protein match is: transmembrane rece…	AT1G65390	0.97785	0.00815727	3.06019	158	106	55	26	15	6	13	7	117.985	84.0349	36.6117	23.4598	10.5828	4.52318	11.2266	5.0901
protein_coding	Core-2/I-branching beta-1,6-N-acetylglucosaminyltransferase family protein	NA	Core-2/I-branching beta-1,6-N-acetylglucosaminyltransferase family protein; CONTAINS InterPro DOMAIN/s: Core-2/I-Branching enzyme (InterPro:IPR021141); BEST Arabidopsis thaliana protein match is: Core-2/I-branching beta-1,6-N-acetylglucosaminyltransferase family protein (TAIR:AT5G11730.1); Has 580 Blast hits to 580 proteins in 21 species: Archae - 0; Bacteria - 5; Metazoa - 0; Fungi - 0; Plants -…	AT5G16170	0.977804	0.00822552	3.54861	34	12	70	32	6	0	4	2	25.4677	9.60207	46.5695	28.8505	4.29311	0.1	3.52357	1.52574
protein_coding	NA	NA	unknown protein; BEST Arabidopsis thaliana protein match is: unknown protein (TAIR:AT4G28330.1); Has 46 Blast hits to 46 proteins in 10 species: Archae - 0; Bacteria - 0; Metazoa - 0; Fungi - 0; Plants - 46; Viruses - 0; Other Eukaryotes - 0 (source: NCBI BLink).	AT4G28340	0.977665	0.00825976	5.72131	11	7	1	7	0	0	0	0	8.3072	5.64287	0.76385	6.38917	0.1	0.1	0.1	0.1
protein_coding	Ankyrin repeat family protein	NA	Ankyrin repeat family protein; INVOLVED IN: biological_process unknown; LOCATED IN: cellular_component unknown; EXPRESSED IN: 19 plant structures; EXPRESSED DURING: 12 growth stages; CONTAINS InterPro DOMAIN/s: Ankyrin repeat-containing domain (InterPro:IPR020683), Ankyrin repeat (InterPro:IPR002110); BEST Arabidopsis thaliana protein match is: Ankyrin repeat family protein (TAIR:AT1G10340.1).	AT2G24600	0.977563	0.00832806	3.51102	48	34	16	16	6	0	2	2	35.9133	27.0225	10.7216	14.4753	4.29311	0.1	1.81179	1.52574
protein_coding	WRKY DNA-binding protein 30	member of WRKY Transcription Factor; Group III	WRKY DNA-binding protein 30 (WRKY30); FUNCTIONS IN: sequence-specific DNA binding transcription factor activity; INVOLVED IN: regulation of transcription, DNA-dependent, regulation of transcription; EXPRESSED IN: stem, stamen; EXPRESSED DURING: 4 anthesis; CONTAINS InterPro DOMAIN/s: DNA-binding WRKY (InterPro:IPR003657); BEST Arabidopsis thaliana protein match is: WRKY family transcription facto…	AT5G24110	0.977535	0.00836212	5.67563	290	1548	135	403	2	25	18	2	216.472	1225.87	89.7197	362.177	1.4977	18.5299	15.5061	1.52574
protein_coding	NA	NA	unknown protein; FUNCTIONS IN: molecular_function unknown; INVOLVED IN: biological_process unknown; LOCATED IN: cellular_component unknown; EXPRESSED IN: 21 plant structures; EXPRESSED DURING: 12 growth stages; BEST Arabidopsis thaliana protein match is: unknown protein (TAIR:AT4G02210.2); Has 30201 Blast hits to 17322 proteins in 780 species: Archae - 12; Bacteria - 1396; Metazoa - 17338; Fungi …	AT2G24960	0.977512	0.00839608	-4.14334	0	0	1	0	10	6	4	5	0.1	0.1	0.76385	0.1	7.08852	4.52318	3.52357	3.66436
protein_coding	2Fe-2S ferredoxin-like superfamily protein	NA	2Fe-2S ferredoxin-like superfamily protein; FUNCTIONS IN: electron carrier activity, iron-sulfur cluster binding, 2 iron, 2 sulfur cluster binding; INVOLVED IN: electron transport chain; LOCATED IN: chloroplast; EXPRESSED IN: 23 plant structures; EXPRESSED DURING: 13 growth stages; CONTAINS InterPro DOMAIN/s: Ferredoxin (InterPro:IPR001041), Ferredoxin [2Fe-2S], plant (InterPro:IPR010241), Beta-g…	AT4G14890	0.977326	0.00843032	-4.17321	1	0	0	1	20	5	7	18	0.846109	0.1	0.1	0.998453	14.077	3.78598	6.09125	12.9317
protein_coding	Tetratricopeptide repeat (TPR)-like superfamily protein	NA	Tetratricopeptide repeat (TPR)-like superfamily protein; FUNCTIONS IN: binding; INVOLVED IN: biological_process unknown; LOCATED IN: cellular_component unknown; EXPRESSED IN: 24 plant structures; EXPRESSED DURING: 15 growth stages; CONTAINS InterPro DOMAIN/s: Tetratricopeptide-like helical (InterPro:IPR011990), Tetratricopeptide repeat-containing (InterPro:IPR013026); Has 285 Blast hits to 281 pr…	AT4G39820	0.977303	0.00846445	3.76503	45	18	410	30	10	8	6	10	33.6749	14.3531	272.278	27.0536	7.08852	5.99757	5.23536	7.22872
protein_coding	NA	NA	unknown protein; BEST Arabidopsis thaliana protein match is: unknown protein (TAIR:AT5G22530.1); Has 14 Blast hits to 14 proteins in 2 species: Archae - 0; Bacteria - 0; Metazoa - 0; Fungi - 0; Plants - 14; Viruses - 0; Other Eukaryotes - 0 (source: NCBI BLink).	AT5G22520	0.977276	0.00849848	4.47372	31	18	7	5	0	0	2	0	23.2294	14.3531	4.74695	4.59227	0.1	0.1	1.81179	0.1
protein_coding	NA	NA	unknown protein; BEST Arabidopsis thaliana protein match is: Protein of unknown function (DUF793) (TAIR:AT1G01550.2); Has 99 Blast hits to 99 proteins in 25 species: Archae - 0; Bacteria - 10; Metazoa - 0; Fungi - 0; Plants - 89; Viruses - 0; Other Eukaryotes - 0 (source: NCBI BLink).	AT4G01360	0.97719	0.00853256	2.65553	41	28	24	17	6	4	6	1	30.6905	22.2715	16.0324	15.3737	4.29311	3.04878	5.23536	0.812872
protein_coding	Myosin heavy chain-related protein	NA	Myosin heavy chain-related protein; BEST Arabidopsis thaliana protein match is: Plant protein of unknown function (DUF827) (TAIR:AT5G16730.1); Has 160438 Blast hits to 85353 proteins in 3205 species: Archae - 2021; Bacteria - 26641; Metazoa - 65466; Fungi - 13044; Plants - 8368; Viruses - 589; Other Eukaryotes - 44309 (source: NCBI BLink).	AT4G40020	0.976973	0.00856698	5.4071	12	4	4	2	0	0	0	0	9.05331	3.26736	2.7554	1.89691	0.1	0.1	0.1	0.1
protein_coding	NA	NA	unknown protein; Has 30201 Blast hits to 17322 proteins in 780 species: Archae - 12; Bacteria - 1396; Metazoa - 17338; Fungi - 3422; Plants - 5037; Viruses - 0; Other Eukaryotes - 2996 (source: NCBI BLink).	AT1G78995	0.976944	0.00860132	-4.34861	0	2	1	1	18	9	44	21	0.1	1.68368	0.76385	0.998453	12.6793	6.73477	37.7593	15.0703
protein_coding	Cysteine/Histidine-rich C1 domain family protein	NA	Cysteine/Histidine-rich C1 domain family protein; INVOLVED IN: intracellular signaling pathway; LOCATED IN: cellular_component unknown; EXPRESSED IN: root; CONTAINS InterPro DOMAIN/s: Protein kinase C-like, phorbol ester/diacylglycerol binding (InterPro:IPR002219), C1-like (InterPro:IPR011424); BEST Arabidopsis thaliana protein match is: Cysteine/Histidine-rich C1 domain family protein (TAIR:AT2G…	AT2G42060	0.976891	0.00863562	3.02892	114	40	102	39	16	4	12	3	85.1565	31.7736	67.8127	35.1397	11.2816	3.04878	10.3707	2.23862
protein_coding	FLG22-induced receptor-like kinase 1	Receptor-like protein kinase. Involved in early defense signaling.	FLG22-induced receptor-like kinase 1 (FRK1); FUNCTIONS IN: kinase activity; INVOLVED IN: defense response to bacterium; LOCATED IN: endomembrane system; EXPRESSED IN: stem, sepal, stamen; EXPRESSED DURING: 4 anthesis; CONTAINS InterPro DOMAIN/s: Protein kinase, ATP binding site (InterPro:IPR017441), Serine/threonine-protein kinase domain (InterPro:IPR002290), Leucine-rich repeat (InterPro:IPR0016…	AT2G19190	0.976824	0.00866991	3.93396	188	871	306	257	45	40	10	18	140.369	689.792	203.238	231.002	31.5483	29.5878	8.65893	12.9317
protein_coding	CCCH-type zinc fingerfamily protein with RNA-binding domain	NA	CCCH-type zinc fingerfamily protein with RNA-binding domain; FUNCTIONS IN: nucleotide binding, zinc ion binding, nucleic acid binding; INVOLVED IN: biological_process unknown; EXPRESSED IN: 21 plant structures; EXPRESSED DURING: 13 growth stages; CONTAINS InterPro DOMAIN/s: Zinc finger, CCCH-type (InterPro:IPR000571), RNA recognition motif, RNP-1 (InterPro:IPR000504), Nucleotide-binding, alpha-be…	AT5G12440	0.976594	0.00870458	-5.64925	0	0	0	0	9	11	2	5	0.1	0.1	0.1	0.1	6.38966	8.20916	1.81179	3.66436
protein_coding	S-locus lectin protein kinase family protein	NA	S-locus lectin protein kinase family protein; FUNCTIONS IN: in 6 functions; INVOLVED IN: protein amino acid phosphorylation, recognition of pollen; LOCATED IN: endomembrane system; EXPRESSED IN: 13 plant structures; EXPRESSED DURING: 4 anthesis, F mature embryo stage, petal differentiation and expansion stage, E expanded cotyledon stage, D bilateral stage; CONTAINS InterPro DOMAIN/s: Curculin-lik…	AT1G61370	0.976592	0.0087391	2.5623	30	27	18	14	6	2	4	3	22.4833	21.4797	12.0493	12.6783	4.29311	1.57439	3.52357	2.23862
protein_coding	cysteine-rich RLK (RECEPTOR-like protein kinase) 38	Encodes a cysteine-rich receptor-like protein kinase.	cysteine-rich RLK (RECEPTOR-like protein kinase) 38 (CRK38); FUNCTIONS IN: kinase activity; INVOLVED IN: protein amino acid phosphorylation; LOCATED IN: endomembrane system; EXPRESSED IN: trichome, stamen; EXPRESSED DURING: 4 anthesis; CONTAINS InterPro DOMAIN/s: Protein kinase, ATP binding site (InterPro:IPR017441), Protein kinase, catalytic domain (InterPro:IPR000719), Protein of unknown functi…	AT4G04510	0.976532	0.00877359	6.41127	4	4	36	4	0	0	0	0	3.08444	3.26736	23.9986	3.69381	0.1	0.1	0.1	0.1
protein_coding	NA	NA	unknown protein; FUNCTIONS IN: molecular_function unknown; INVOLVED IN: biological_process unknown; BEST Arabidopsis thaliana protein match is: unknown protein (TAIR:AT2G32210.1); Has 74 Blast hits to 74 proteins in 7 species: Archae - 0; Bacteria - 0; Metazoa - 0; Fungi - 0; Plants - 74; Viruses - 0; Other Eukaryotes - 0 (source: NCBI BLink).	AT2G32190	0.97649	0.00880802	3.16927	104	32	55	84	15	3	11	2	77.6954	25.4388	36.6117	75.5701	10.5828	2.31159	9.51482	1.52574
protein_coding	Protein kinase superfamily protein	NA	Protein kinase superfamily protein; FUNCTIONS IN: protein serine/threonine kinase activity, protein kinase activity, kinase activity, ATP binding; INVOLVED IN: protein amino acid phosphorylation; EXPRESSED IN: 22 plant structures; EXPRESSED DURING: 13 growth stages; CONTAINS InterPro DOMAIN/s: Protein kinase, ATP binding site (InterPro:IPR017441), Protein kinase, catalytic domain (InterPro:IPR000…	AT1G18390	0.976253	0.00887732	3.06632	52	19	68	28	9	2	7	1	38.8977	15.1449	45.2418	25.2567	6.38966	1.57439	6.09125	0.812872
protein_coding	cytochrome P450, family 81, subfamily F, polypeptide 2	member of CYP81F, involved in glucosinolate metabolism. Mutants had impaired resistance to fungi.	cytochrome P450, family 81, subfamily F, polypeptide 2 (CYP81F2); FUNCTIONS IN: electron carrier activity, monooxygenase activity, iron ion binding, oxygen binding, heme binding; INVOLVED IN: in 7 processes; LOCATED IN: endomembrane system; EXPRESSED IN: 8 plant structures; EXPRESSED DURING: 6 growth stages; CONTAINS InterPro DOMAIN/s: Cytochrome P450 (InterPro:IPR001128), Cytochrome P450, conser…	AT5G57220	0.976237	0.00891186	4.61513	338	291	303	1233	32	12	46	3	252.285	230.525	201.246	1107.89	22.4633	8.94635	39.4711	2.23862
protein_coding	Double Clp-N motif-containing P-loop nucleoside triphosphate hydrolases superfamily protein	NA	Double Clp-N motif-containing P-loop nucleoside triphosphate hydrolases superfamily protein; BEST Arabidopsis thaliana protein match is: Double Clp-N motif-containing P-loop nucleoside triphosphate hydrolases superfamily protein (TAIR:AT5G57710.1); Has 16030 Blast hits to 14793 proteins in 2754 species: Archae - 27; Bacteria - 12697; Metazoa - 12; Fungi - 280; Plants - 607; Viruses - 0; Other Euk…	AT4G30350	0.976196	0.00894633	3.58081	66	114	40	71	9	12	1	4	49.3432	90.3696	26.654	63.8902	6.38966	8.94635	0.955893	2.95149
protein_coding	NAD kinase 1	Encodes a protein with NAD(H) kinase activity.	NAD kinase 1 (NADK1); FUNCTIONS IN: NAD+ kinase activity, NADH kinase activity; INVOLVED IN: NADP biosynthetic process, response to virus, response to hydrogen peroxide, pyridine nucleotide biosynthetic process, response to ionizing radiation; LOCATED IN: cellular_component unknown; EXPRESSED IN: 14 plant structures; EXPRESSED DURING: 11 growth stages; CONTAINS InterPro DOMAIN/s: ATP-NAD kinase, …	AT3G21070	0.976101	0.00898086	3.35081	32	11	16	10	0	2	3	1	23.9755	8.81023	10.7216	9.08453	0.1	1.57439	2.66768	0.812872
protein_coding	Calcium-dependent protein kinase (CDPK) family protein	NA	Calcium-dependent protein kinase (CDPK) family protein; FUNCTIONS IN: in 6 functions; INVOLVED IN: N-terminal protein myristoylation; LOCATED IN: plasma membrane; EXPRESSED IN: 24 plant structures; EXPRESSED DURING: 12 growth stages; CONTAINS InterPro DOMAIN/s: Protein kinase, ATP binding site (InterPro:IPR017441), Serine/threonine-protein kinase domain (InterPro:IPR002290), EF-hand-like domain (…	AT3G49370	0.975975	0.00904985	4.38928	3	6	18	5	0	1	0	0	2.33833	4.85103	12.0493	4.59227	0.1	0.837196	0.1	0.1
protein_coding	NIMA-related kinase 5	Encodes a member of the NIMA-related serine/threonine kinases (Neks) that have been linked to cell-cycle regulation in fungi and mammals. Plant Neks might be involved in plant development processes.	NIMA-related kinase 5 (NEK5); FUNCTIONS IN: protein serine/threonine kinase activity, protein kinase activity, kinase activity, ATP binding; INVOLVED IN: protein amino acid phosphorylation; EXPRESSED IN: 18 plant structures; EXPRESSED DURING: 10 growth stages; CONTAINS InterPro DOMAIN/s: Protein kinase, ATP binding site (InterPro:IPR017441), Serine/threonine-protein kinase domain (InterPro:IPR002…	AT3G20860	0.975973	0.0090842	3.30652	32	23	7	12	1	2	3	1	23.9755	18.3123	4.74695	10.8814	0.798852	1.57439	2.66768	0.812872
protein_coding	microtubule-associated protein 65-7	NA	microtubule-associated protein 65-7 (MAP65-7); FUNCTIONS IN: molecular_function unknown; INVOLVED IN: biological_process unknown; LOCATED IN: cellular_component unknown; CONTAINS InterPro DOMAIN/s: Microtubule-associated protein, MAP65/ASE1-type (InterPro:IPR007145); BEST Arabidopsis thaliana protein match is: Microtubule associated protein (MAP65/ASE1) family protein (TAIR:AT2G01910.1); Has 3904…	AT1G14690	0.97593	0.0091185	-4.23722	1	0	0	0	11	5	9	3	0.846109	0.1	0.1	0.1	7.78737	3.78598	7.80303	2.23862
protein_coding	NA	NA	unknown protein; LOCATED IN: mitochondrion; Has 30201 Blast hits to 17322 proteins in 780 species: Archae - 12; Bacteria - 1396; Metazoa - 17338; Fungi - 3422; Plants - 5037; Viruses - 0; Other Eukaryotes - 2996 (source: NCBI BLink).	AT4G20006	0.975907	0.00915269	3.57198	6	2	6	5	0	0	1	0	4.57666	1.68368	4.0831	4.59227	0.1	0.1	0.955893	0.1
protein_coding	chlororespiratory reduction 7	Encodes a protein of the chloroplastic NAD(P)H dehydrogenase complex (NDH Complex) involved in respiration, photosystem I (PSI) cyclic electron transport and CO2 uptake. The product of this gene appears to be essential for the stable formation of the NDH Complex.	CHLORORESPIRATORY REDUCTION 7 (CRR7); FUNCTIONS IN: molecular_function unknown; INVOLVED IN: NAD(P)H dehydrogenase complex assembly; LOCATED IN: chloroplast, NAD(P)H dehydrogenase complex (plastoquinone), membrane; EXPRESSED IN: 18 plant structures; EXPRESSED DURING: 13 growth stages; CONTAINS InterPro DOMAIN/s: Protein of unknown function DUF3571 (InterPro:IPR021954); Has 30201 Blast hits to 173…	AT5G39210	0.975905	0.00918672	-5.41469	0	1	0	0	13	12	3	42	0.1	0.891839	0.1	0.1	9.18507	8.94635	2.66768	30.0406
protein_coding	Protein kinase superfamily protein	NA	Protein kinase superfamily protein; FUNCTIONS IN: kinase activity; INVOLVED IN: protein amino acid phosphorylation; LOCATED IN: plasma membrane; EXPRESSED IN: 23 plant structures; EXPRESSED DURING: 13 growth stages; CONTAINS InterPro DOMAIN/s: Protein kinase, ATP binding site (InterPro:IPR017441), Serine/threonine-protein kinase domain (InterPro:IPR002290), Serine/threonine-protein kinase-like do…	AT3G58690	0.975881	0.00922066	-4.75658	0	0	1	0	15	2	10	11	0.1	0.1	0.76385	0.1	10.5828	1.57439	8.65893	7.94159
protein_coding	tyrosine aminotransferase 3	Encodes a tyrosine aminotransferase that is responsive to treatment with jasmonic acid.	tyrosine aminotransferase 3 (TAT3); CONTAINS InterPro DOMAIN/s: 1-aminocyclopropane-1-carboxylate synthase (InterPro:IPR001176), Aminotransferase, class I/classII (InterPro:IPR004839), Pyridoxal phosphate-dependent transferase, major domain (InterPro:IPR015424), Tyrosine transaminase (InterPro:IPR021178), Tyrosine/nicotianamine aminotransferase (InterPro:IPR005958), Pyridoxal phosphate-dependent …	AT2G24850	0.975857	0.0092545	5.14656	4	4	2	7	0	0	0	0	3.08444	3.26736	1.4277	6.38917	0.1	0.1	0.1	0.1
protein_coding	alpha/beta-Hydrolases superfamily protein	NA	alpha/beta-Hydrolases superfamily protein; FUNCTIONS IN: hydrolase activity; INVOLVED IN: metabolic process; LOCATED IN: cellular_component unknown; EXPRESSED IN: 21 plant structures; EXPRESSED DURING: 13 growth stages; CONTAINS InterPro DOMAIN/s: Alpha/beta hydrolase fold-3 (InterPro:IPR013094); BEST Arabidopsis thaliana protein match is: carboxyesterase 13 (TAIR:AT3G48700.1); Has 9970 Blast hit…	AT2G03550	0.97582	0.00928827	-4.1821	1	1	0	0	20	5	15	6	0.846109	0.891839	0.1	0.1	14.077	3.78598	12.9384	4.37723
protein_coding	plant intracellular ras group-related LRR 6	Encodes PIRL6, a member of the Plant Intracellular Ras-group-related LRRs (Leucine rich repeat proteins). PIRLs are a distinct, plant-specific class of intracellular LRRs that likely mediate protein interactions, possibly in the context of signal transduction.	plant intracellular ras group-related LRR 6 (PIRL6); INVOLVED IN: biological_process unknown; LOCATED IN: chloroplast; EXPRESSED IN: 7 plant structures; EXPRESSED DURING: L mature pollen stage, M germinated pollen stage, 4 anthesis, petal differentiation and expansion stage; CONTAINS InterPro DOMAIN/s: Leucine-rich repeat (InterPro:IPR001611); BEST Arabidopsis thaliana protein match is: plant int…	AT2G19330	0.974915	0.00939112	3.32547	86	101	152	48	10	6	19	1	64.2654	80.0757	101.005	43.2258	7.08852	4.52318	16.362	0.812872
protein_coding	jasmonate-zim-domain protein 5	NA	jasmonate-zim-domain protein 5 (JAZ5); CONTAINS InterPro DOMAIN/s: Tify (InterPro:IPR010399), CCT domain-like (InterPro:IPR018467); BEST Arabidopsis thaliana protein match is: jasmonate-zim-domain protein 6 (TAIR:AT1G72450.1); Has 301 Blast hits to 296 proteins in 28 species: Archae - 0; Bacteria - 0; Metazoa - 0; Fungi - 0; Plants - 301; Viruses - 0; Other Eukaryotes - 0 (source: NCBI BLink).	AT1G17380	0.974791	0.00946178	4.73183	82	9	18	7	2	2	0	0	61.281	7.22655	12.0493	6.38917	1.4977	1.57439	0.1	0.1
protein_coding	NA	NA	unknown protein; LOCATED IN: chloroplast; EXPRESSED IN: 22 plant structures; EXPRESSED DURING: 13 growth stages; BEST Arabidopsis thaliana protein match is: unknown protein (TAIR:AT1G54680.3); Has 199 Blast hits to 194 proteins in 57 species: Archae - 0; Bacteria - 61; Metazoa - 0; Fungi - 0; Plants - 129; Viruses - 0; Other Eukaryotes - 9 (source: NCBI BLink).	AT5G27290	0.97479	0.00949693	-5.62417	2	5	3	2	8	22	19	613	1.59222	4.05919	2.09155	1.89691	5.69081	16.3183	16.362	437.09
protein_coding	AMP-dependent synthetase and ligase family protein	NA	long-chain acyl-CoA synthetase 3 (LACS3); FUNCTIONS IN: catalytic activity; INVOLVED IN: fatty acid biosynthetic process; EXPRESSED IN: 22 plant structures; EXPRESSED DURING: 13 growth stages; CONTAINS InterPro DOMAIN/s: AMP-binding, conserved site (InterPro:IPR020845), AMP-dependent synthetase/ligase (InterPro:IPR000873); BEST Arabidopsis thaliana protein match is: AMP-dependent synthetase and l…	AT1G64400	0.974787	0.00953194	3.79186	77	36	563	42	18	6	15	8	57.5504	28.6062	373.847	37.835	12.6793	4.52318	12.9384	5.80297
protein_coding	Thiamin diphosphate-binding fold (THDP-binding) superfamily protein	NA	Thiamin diphosphate-binding fold (THDP-binding) superfamily protein; FUNCTIONS IN: oxidoreductase activity, acting on the aldehyde or oxo group of donors, disulfide as acceptor, 3-methyl-2-oxobutanoate dehydrogenase (2-methylpropanoyl-transferring) activity; INVOLVED IN: metabolic process; EXPRESSED IN: guard cell; CONTAINS InterPro DOMAIN/s: Dehydrogenase, E1 component (InterPro:IPR001017); BEST…	AT1G21400	0.974712	0.00956695	-3.70767	32	31	43	54	423	301	731	703	23.9755	24.647	28.6455	48.6165	295.714	221.996	625.757	501.249
protein_coding	Leucine-rich repeat protein kinase family protein	NA	Leucine-rich repeat protein kinase family protein; FUNCTIONS IN: protein serine/threonine kinase activity, kinase activity, ATP binding; INVOLVED IN: transmembrane receptor protein tyrosine kinase signaling pathway, protein amino acid phosphorylation; LOCATED IN: plasma membrane, plant-type cell wall; EXPRESSED IN: 26 plant structures; EXPRESSED DURING: 14 growth stages; CONTAINS InterPro DOMAIN/…	AT3G08680	0.974706	0.00960182	-5.4182	0	0	0	0	4	9	6	3	0.1	0.1	0.1	0.1	2.89541	6.73477	5.23536	2.23862
protein_coding	NA	NA	unknown protein; FUNCTIONS IN: molecular_function unknown; INVOLVED IN: biological_process unknown; LOCATED IN: cellular_component unknown; Has 30201 Blast hits to 17322 proteins in 780 species: Archae - 12; Bacteria - 1396; Metazoa - 17338; Fungi - 3422; Plants - 5037; Viruses - 0; Other Eukaryotes - 2996 (source: NCBI BLink).	AT2G41342	0.974615	0.00963674	5.91526	118	3	116	2	1	0	2	0	88.1409	2.47552	77.1066	1.89691	0.798852	0.1	1.81179	0.1
protein_coding	WRKY DNA-binding protein 72	member of WRKY Transcription Factor; Group II-b; contribute to basal immunity.	WRKY DNA-binding protein 72 (WRKY72); CONTAINS InterPro DOMAIN/s: DNA-binding WRKY (InterPro:IPR003657); BEST Arabidopsis thaliana protein match is: WRKY DNA-binding protein 61 (TAIR:AT1G18860.1); Has 6758 Blast hits to 4151 proteins in 378 species: Archae - 0; Bacteria - 669; Metazoa - 395; Fungi - 387; Plants - 3478; Viruses - 9; Other Eukaryotes - 1820 (source: NCBI BLink).	AT5G15130	0.974488	0.00967178	3.22663	8	6	6	10	1	2	0	0	6.06888	4.85103	4.0831	9.08453	0.798852	1.57439	0.1	0.1
protein_coding	Dof-type zinc finger DNA-binding family protein	NA	Dof-type zinc finger DNA-binding family protein; CONTAINS InterPro DOMAIN/s: Zinc finger, Dof-type (InterPro:IPR003851); BEST Arabidopsis thaliana protein match is: OBF-binding protein 3 (TAIR:AT3G55370.3); Has 35333 Blast hits to 34131 proteins in 2444 species: Archae - 798; Bacteria - 22429; Metazoa - 974; Fungi - 991; Plants - 531; Viruses - 0; Other Eukaryotes - 9610 (source: NCBI BLink).	AT1G28310	0.974221	0.00974251	-5.8122	0	0	0	0	4	13	3	10	0.1	0.1	0.1	0.1	2.89541	9.68355	2.66768	7.22872
mirna	MIR825a; miRNA	Encodes a microRNA of unknown function. MicroRNAs are regulatory RNAs with a mature length of ~21-nucleotides that are processed from hairpin precursors by Dicer-like enzymes. MicroRNAs can negatively regulate gene expression by attenuating translation or by directing mRNA cleavage. Mature sequence: UUCUCAAGAAGGUGCAUGAAC	NA	AT2G26211	0.974127	0.00977788	-5.58213	0	0	0	0	3	11	5	6	0.1	0.1	0.1	0.1	2.19655	8.20916	4.37946	4.37723
protein_coding	Concanavalin A-like lectin protein kinase family protein	NA	Concanavalin A-like lectin protein kinase family protein; FUNCTIONS IN: kinase activity; INVOLVED IN: protein amino acid phosphorylation; LOCATED IN: endomembrane system; EXPRESSED IN: stem; CONTAINS InterPro DOMAIN/s: Legume lectin, beta chain (InterPro:IPR001220), Protein kinase, ATP binding site (InterPro:IPR017441), Serine/threonine-protein kinase-like domain (InterPro:IPR017442), Concanavali…	AT5G65600	0.973942	0.0098135	3.83956	190	135	64	89	9	18	7	0	141.861	106.998	42.5864	80.0623	6.38966	13.3695	6.09125	0.1
protein_coding	Protein kinase superfamily protein	NA	Protein kinase superfamily protein; FUNCTIONS IN: kinase activity; INVOLVED IN: protein amino acid phosphorylation; LOCATED IN: endomembrane system; EXPRESSED IN: 23 plant structures; EXPRESSED DURING: 13 growth stages; CONTAINS InterPro DOMAIN/s: Protein kinase, ATP binding site (InterPro:IPR017441), Protein kinase, catalytic domain (InterPro:IPR000719), Serine/threonine-protein kinase-like doma…	AT5G20050	0.973735	0.00984942	3.14743	74	55	49	231	19	15	10	7	55.3121	43.6511	32.6286	207.643	13.3782	11.1579	8.65893	5.0901
protein_coding	jasmonate-zim-domain protein 10	NA	jasmonate-zim-domain protein 10; FUNCTIONS IN: protein binding; INVOLVED IN: response to jasmonic acid stimulus, regulation of systemic acquired resistance, response to wounding; EXPRESSED IN: 21 plant structures; EXPRESSED DURING: 11 growth stages; CONTAINS InterPro DOMAIN/s: Tify (InterPro:IPR010399); Has 28 Blast hits to 28 proteins in 8 species: Archae - 0; Bacteria - 0; Metazoa - 0; Fungi - …	AT5G13220	0.973528	0.00988564	2.21777	38	38	27	26	9	6	8	5	28.4522	30.1899	18.0239	23.4598	6.38966	4.52318	6.94714	3.66436
protein_coding	Protein of unknown function (DUF1442)	NA	Protein of unknown function (DUF1442); CONTAINS InterPro DOMAIN/s: Protein of unknown function DUF1442 (InterPro:IPR009902); BEST Arabidopsis thaliana protein match is: Protein of unknown function (DUF1442) (TAIR:AT1G12320.1); Has 98 Blast hits to 97 proteins in 12 species: Archae - 0; Bacteria - 0; Metazoa - 0; Fungi - 0; Plants - 98; Viruses - 0; Other Eukaryotes - 0 (source: NCBI BLink).	AT1G62840	0.973305	0.00992218	3.26492	54	13	46	11	3	1	4	4	40.3899	10.3939	30.6371	9.98299	2.19655	0.837196	3.52357	2.95149
protein_coding	TIFY domain/Divergent CCT motif family protein	PPD2 (and its paralog, PPD1) encode plant-specific putative DNA-binding proteins. Deletion of the PPD locus increases leaf lamina size and results in dome-shaped rather than flat leaves. Siliques are also altered in shape because of extra lamina growth.	TIFY domain/Divergent CCT motif family protein; CONTAINS InterPro DOMAIN/s: Tify (InterPro:IPR010399), Acireductone dioxygenase, ARD (InterPro:IPR004313), CCT domain-like (InterPro:IPR018467); BEST Arabidopsis thaliana protein match is: TIFY domain/Divergent CCT motif family protein (TAIR:AT4G14713.1); Has 315 Blast hits to 312 proteins in 29 species: Archae - 0; Bacteria - 0; Metazoa - 0; Fungi …	AT4G14720	0.973276	0.00995863	-3.92784	0	1	0	0	8	7	4	5	0.1	0.891839	0.1	0.1	5.69081	5.26037	3.52357	3.66436
protein_coding	homogentisate 1,2-dioxygenase	homogentisate 1,2-dioxygenase	homogentisate 1,2-dioxygenase (HGO); FUNCTIONS IN: homogentisate 1,2-dioxygenase activity; INVOLVED IN: oxidation reduction, tyrosine metabolic process, L-phenylalanine catabolic process, tyrosine catabolic process; LOCATED IN: cellular_component unknown; EXPRESSED IN: 23 plant structures; EXPRESSED DURING: 13 growth stages; CONTAINS InterPro DOMAIN/s: Cupin, RmlC-type (InterPro:IPR011051), Homog…	AT5G54080	0.973221	0.00999504	-4.27464	2	6	8	7	78	229	127	29	1.59222	4.85103	5.4108	6.38917	54.6104	168.918	108.798	20.7733

## Sheet: rawdata
				raw count data								Normalized count data (tags per million)
				flg22 1hr				water 1hr				flg22 1hr				water 1hr
Locus	Likelihood	FDR	log2FC	flg1hr_R1_NlaDGE	flg1hr_R2_NlaDGE	flg1hr_R3_NlaDGE	flg1hr_R4_NlaDGE	h201hr_R1_NlaDGE	h201hr_R2_NlaDGE	h201hr_R3_NlaDGE	h201hr_R4_NlaDGE	flg1hr_R1_NlaDGE	flg1hr_R2_NlaDGE	flg1hr_R3_NlaDGE	flg1hr_R4_NlaDGE	h201hr_R1_NlaDGE	h201hr_R2_NlaDGE	h201hr_R3_NlaDGE	h201hr_R4_NlaDGE
AT1G01010	0.101141	0.660135	-0.971555	1	0	0	1	2	3	0	0	0.846109	0.1	0.1	0.998453	1.4977	2.31159	0.1	0.1
AT1G01020	0.0582198	0.792354	0.501186	197	6	110	13	71	33	62	56	147.084	4.85103	73.1235	11.7799	49.7185	24.4275	53.1653	40.0208
AT1G01030	0.091097	0.69571	-2.20951	0	0	0	0	0	1	0	1	0.1	0.1	0.1	0.1	0.1	0.837196	0.1	0.812872
AT1G01040	0.0938096	0.690044	-0.679859	1	0	0	0	1	1	0	0	0.846109	0.1	0.1	0.1	0.798852	0.837196	0.1	0.1
AT1G01050	0.166357	0.53596	-1.56563	8	4	3	2	11	11	13	17	6.06888	3.26736	2.09155	1.89691	7.78737	8.20916	11.2266	12.2188
AT1G01060	0.0721606	0.747655	1.41122	0	0	1	0	0	0	0	0	0.1	0.1	0.76385	0.1	0.1	0.1	0.1	0.1
AT1G01070	0.763794	0.0920159	-2.90904	0	0	1	1	8	2	6	3	0.1	0.1	0.76385	0.998453	5.69081	1.57439	5.23536	2.23862
AT1G01080	0.0473259	0.80067	-1.56153	32	8	6	7	104	16	21	25	23.9755	6.43471	4.0831	6.38917	72.7806	11.8951	18.0737	17.9218
AT1G01090	0.111875	0.635464	1.05957	0	3	2	3	1	1	0	2	0.1	2.47552	1.4277	2.79536	0.798852	0.837196	0.1	1.52574
AT1G01100	0.00568214	0.833258	-0.448474	222	31	120	45	242	82	165	74	165.736	24.647	79.762	40.5304	169.222	60.5501	141.322	52.8525
AT1G01120	0.970431	0.0110298	5.88519	184	8	34	2	0	1	2	0	137.384	6.43471	22.6709	1.89691	0.1	0.837196	1.81179	0.1
AT1G01130	0.0730766	0.740532	1.57512	0	1	0	0	0	0	0	0	0.1	0.891839	0.1	0.1	0.1	0.1	0.1	0.1
AT1G01140	0.0271134	0.81699	-0.625237	32	10	65	3	72	26	39	24	23.9755	8.01839	43.2502	2.79536	50.4173	19.2671	33.4798	17.2089
AT1G01160	0.343242	0.341596	-2.04438	3	0	3	4	23	8	6	9	2.33833	0.1	2.09155	3.69381	16.1736	5.99757	5.23536	6.51585
AT1G01170	0.432588	0.273888	-2.36575	1	7	8	6	17	20	44	35	0.846109	5.64287	5.4108	5.49072	11.9805	14.8439	37.7593	25.0505
AT1G01180	0.0256491	0.818252	0.133915	10	4	16	4	10	3	9	8	7.56109	3.26736	10.7216	3.69381	7.08852	2.31159	7.80303	5.80297
AT1G01190	0.0851717	0.722937	-0.131968	1	0	0	0	0	0	1	0	0.846109	0.1	0.1	0.1	0.1	0.1	0.955893	0.1
AT1G01200	0.351629	0.3347	-2.76607	2	0	1	1	4	2	22	0	1.59222	0.1	0.76385	0.998453	2.89541	1.57439	18.9296	0.1
AT1G01210	0.041303	0.805375	0.103487	2	0	6	1	6	0	2	0	1.59222	0.1	4.0831	0.998453	4.29311	0.1	1.81179	0.1
AT1G01220	0.0599052	0.791261	-0.929792	3	4	0	0	6	2	5	1	2.33833	3.26736	0.1	0.1	4.29311	1.57439	4.37946	0.812872
AT1G01225	0.0998084	0.664608	-0.49169	0	0	0	1	0	0	0	2	0.1	0.1	0.1	0.998453	0.1	0.1	0.1	1.52574
AT1G01230	0.0240737	0.819388	0.0210023	9	5	4	6	2	9	8	5	6.81498	4.05919	2.7554	5.49072	1.4977	6.73477	6.94714	3.66436
AT1G01240	0.44887	0.261467	-2.33868	4	4	8	3	65	12	13	11	3.08444	3.26736	5.4108	2.79536	45.5254	8.94635	11.2266	7.94159
AT1G01260	0.60963	0.162846	1.6773	32	18	16	21	22	3	3	1	23.9755	14.3531	10.7216	18.9675	15.4747	2.31159	2.66768	0.812872
AT1G01270	0.0730766	0.740808	1.57512	0	1	0	0	0	0	0	0	0.1	0.891839	0.1	0.1	0.1	0.1	0.1	0.1
AT1G01290	0.582988	0.177701	-3.17074	0	2	2	0	6	23	3	8	0.1	1.68368	1.4277	0.1	4.29311	17.0555	2.66768	5.80297
AT1G01300	0.0876475	0.709947	0.266989	0	0	0	2	0	0	0	2	0.1	0.1	0.1	1.89691	0.1	0.1	0.1	1.52574
AT1G01310	0.32606	0.356616	-2.40269	0	4	2	1	12	7	17	3	0.1	3.26736	1.4277	0.998453	8.48622	5.26037	14.6502	2.23862
AT1G01320	0.54254	0.200626	-2.89915	12	8	6	0	96	16	48	37	9.05331	6.43471	4.0831	0.1	67.1898	11.8951	41.1828	26.4763
AT1G01340	0.550668	0.196457	1.88842	100	78	87	200	55	44	14	25	74.7109	61.8634	57.8549	179.791	38.5368	32.5366	12.0825	17.9218
AT1G01350	0.0298425	0.814596	-0.780414	13	8	4	5	35	10	8	2	9.79942	6.43471	2.7554	4.59227	24.5598	7.47196	6.94714	1.52574
AT1G01360	0.0721606	0.751137	1.41122	0	0	1	0	0	0	0	0	0.1	0.1	0.76385	0.1	0.1	0.1	0.1	0.1
AT1G01370	0.0634382	0.770503	-1.31445	2	2	0	0	2	0	8	0	1.59222	1.68368	0.1	0.1	1.4977	0.1	6.94714	0.1
AT1G01380	0.20637	0.476645	2.57987	0	0	3	0	0	0	0	0	0.1	0.1	2.09155	0.1	0.1	0.1	0.1	0.1
AT1G01390	0.0967968	0.675812	-1.05104	1	0	0	1	1	0	2	2	0.846109	0.1	0.1	0.998453	0.798852	0.1	1.81179	1.52574
AT1G01430	0.701436	0.120458	-4.02647	3	0	5	4	183	5	21	8	2.33833	0.1	3.41925	3.69381	127.99	3.78598	18.0737	5.80297
AT1G01440	0.064246	0.764861	-0.454558	0	3	0	10	5	10	4	2	0.1	2.47552	0.1	9.08453	3.59426	7.47196	3.52357	1.52574
AT1G01448	0.063583	0.770413	-1.47622	0	0	0	0	0	0	0	1	0.1	0.1	0.1	0.1	0.1	0.1	0.1	0.812872
AT1G01453	0.289582	0.383395	-1.9045	2	1	3	1	10	9	3	6	1.59222	0.891839	2.09155	0.998453	7.08852	6.73477	2.66768	4.37723
AT1G01470	0.00606153	0.833012	-0.248179	183	87	105	109	146	120	62	280	136.638	68.99	69.8042	98.0314	102.132	88.5635	53.1653	199.704
AT1G01480	0.865385	0.0504618	2.80566	19	6	78	6	6	3	4	1	14.2761	4.85103	51.8803	5.49072	4.29311	2.31159	3.52357	0.812872
AT1G01490	0.00165243	0.835259	-0.965797	506	95	731	123	895	239	1270	224	377.631	75.3247	485.374	110.61	625.572	176.29	1087.08	159.783
AT1G01500	0.10441	0.655795	0.834702	8	6	81	11	27	11	12	6	6.06888	4.85103	53.8718	9.98299	18.969	8.20916	10.3707	4.37723
AT1G01510	0.107685	0.645983	-1.07483	0	1	0	0	2	0	0	1	0.1	0.891839	0.1	0.1	1.4977	0.1	0.1	0.812872
AT1G01520	0.0937683	0.690387	-0.877685	0	0	1	0	1	0	1	0	0.1	0.1	0.76385	0.1	0.798852	0.1	0.955893	0.1
AT1G01530	0.0580264	0.792521	0.0999299	1	1	3	0	1	0	3	0	0.846109	0.891839	2.09155	0.1	0.798852	0.1	2.66768	0.1
AT1G01540	0.479224	0.240348	-2.44135	2	0	1	0	8	2	5	3	1.59222	0.1	0.76385	0.1	5.69081	1.57439	4.37946	2.23862
AT1G01550	0.129428	0.598133	1.69855	285	45	548	85	167	59	27	40	212.741	35.7328	363.89	76.4685	116.808	43.5946	23.2091	28.6149
AT1G01560	0.999258	0.000333152	4.99677	33	12	16	15	1	1	0	0	24.7216	9.60207	10.7216	13.5768	0.798852	0.837196	0.1	0.1
AT1G01590	0.0632074	0.776596	-1.65064	0	0	0	0	0	0	1	0	0.1	0.1	0.1	0.1	0.1	0.1	0.955893	0.1
AT1G01600	0.132875	0.589361	-2.72988	0	0	0	0	2	0	1	0	0.1	0.1	0.1	0.1	1.4977	0.1	0.955893	0.1
AT1G01610	0.919421	0.0292684	-3.87767	0	0	1	0	10	5	2	4	0.1	0.1	0.76385	0.1	7.08852	3.78598	1.81179	2.95149
AT1G01620	0.258888	0.42648	-2.31456	21	10	26	29	140	32	228	25	15.7683	8.01839	17.3601	26.1551	97.9392	23.6903	195.243	17.9218
AT1G01630	0.801721	0.0757078	-4.47296	0	0	0	0	2	4	4	1	0.1	0.1	0.1	0.1	1.4977	3.04878	3.52357	0.812872
AT1G01640	0.126758	0.606235	-1.55773	0	2	0	0	2	2	3	0	0.1	1.68368	0.1	0.1	1.4977	1.57439	2.66768	0.1
AT1G01650	0.0310003	0.813602	-0.570944	14	15	14	13	7	18	30	29	10.5455	11.9776	9.3939	11.7799	4.99196	13.3695	25.7768	20.7733
AT1G01670	0.11041	0.639783	-1.25231	1	0	0	0	0	2	1	0	0.846109	0.1	0.1	0.1	0.1	1.57439	0.955893	0.1
AT1G01680	0.072703	0.746181	0.736982	0	2	9	10	7	1	4	1	0.1	1.68368	6.07465	9.08453	4.99196	0.837196	3.52357	0.812872
AT1G01700	0.0632074	0.781643	-1.65064	0	0	0	0	0	0	1	0	0.1	0.1	0.1	0.1	0.1	0.1	0.955893	0.1
AT1G01710	0.0143718	0.827264	-0.371545	14	6	7	3	19	7	6	8	10.5455	4.85103	4.74695	2.79536	13.3782	5.26037	5.23536	5.80297
AT1G01720	0.10504	0.653671	0.855681	2	1	1	0	0	1	0	1	1.59222	0.891839	0.76385	0.1	0.1	0.837196	0.1	0.812872
AT1G01725	0.0260757	0.817961	-0.222115	7	2	9	1	5	5	7	4	5.32277	1.68368	6.07465	0.998453	3.59426	3.78598	6.09125	2.95149
AT1G01730	0.00249455	0.834879	0.0131478	68	129	927	120	136	303	215	513	50.8354	102.247	615.489	107.914	95.1438	223.47	184.117	365.803
AT1G01740	0.0194201	0.823298	-0.871985	1	8	8	30	39	7	10	44	0.846109	6.43471	5.4108	27.0536	27.3552	5.26037	8.65893	31.4664
AT1G01760	0.063274	0.771342	-1.50741	0	0	0	0	0	1	0	0	0.1	0.1	0.1	0.1	0.1	0.837196	0.1	0.1
AT1G01770	0.067335	0.762253	-1.7686	1	1	7	0	7	19	2	2	0.846109	0.891839	4.74695	0.1	4.99196	14.1067	1.81179	1.52574
AT1G01780	0.0789474	0.732788	-1.19543	1	1	1	0	2	1	4	0	0.846109	0.891839	0.76385	0.1	1.4977	0.837196	3.52357	0.1
AT1G01790	0.0461768	0.801547	-0.078295	19	14	11	15	47	4	10	6	14.2761	11.1857	7.40235	13.5768	32.946	3.04878	8.65893	4.37723
AT1G01800	0.0132185	0.828207	0.00132872	45	8	24	20	58	11	16	16	33.6749	6.43471	16.0324	18.0691	40.6334	8.20916	13.7943	11.5059
AT1G01810	0.0466973	0.801147	-0.746482	4	2	4	0	13	1	3	0	3.08444	1.68368	2.7554	0.1	9.18507	0.837196	2.66768	0.1
AT1G01820	0.00133683	0.835375	-0.325194	116	118	98	102	138	172	148	101	86.6487	93.537	65.1573	91.7422	96.5415	126.898	126.772	72.1
AT1G01830	0.0909371	0.697597	0.00980232	1	0	1	0	2	0	0	0	0.846109	0.1	0.76385	0.1	1.4977	0.1	0.1	0.1
AT1G01860	0.387479	0.30394	-3.59412	0	0	0	0	1	1	1	3	0.1	0.1	0.1	0.1	0.798852	0.837196	0.955893	2.23862
AT1G01880	0.0859253	0.714376	0.222507	0	0	0	1	0	0	0	1	0.1	0.1	0.1	0.998453	0.1	0.1	0.1	0.812872
AT1G01900	0.24267	0.441639	-1.94177	2	0	1	1	6	5	5	1	1.59222	0.1	0.76385	0.998453	4.29311	3.78598	4.37946	0.812872
AT1G01910	0.252453	0.433671	-1.76789	10	10	14	15	48	68	41	17	7.56109	8.01839	9.3939	13.5768	33.6449	50.2293	35.1916	12.2188
AT1G01920	0.136158	0.57781	1.25695	0	0	2	1	1	0	0	0	0.1	0.1	1.4277	0.998453	0.798852	0.1	0.1	0.1
AT1G01930	0.0148253	0.82694	-0.421966	9	9	8	7	24	8	6	9	6.81498	7.22655	5.4108	6.38917	16.8724	5.99757	5.23536	6.51585
AT1G01940	0.020284	0.822595	0.0319642	23	5	60	3	46	6	20	12	17.2605	4.05919	39.931	2.79536	32.2472	4.52318	17.2179	8.65446
AT1G01950	0.155588	0.54878	1.22185	9	2	2	1	3	2	0	1	6.81498	1.68368	1.4277	0.998453	2.19655	1.57439	0.1	0.812872
AT1G01960	0.0367129	0.809058	-0.995343	25	25	18	16	76	17	18	68	18.7527	19.896	12.0493	14.4753	53.2127	12.6323	15.5061	48.5753
AT1G01970	0.314595	0.365151	-2.419	0	2	0	0	1	4	6	2	0.1	1.68368	0.1	0.1	0.798852	3.04878	5.23536	1.52574
AT1G01980	0.0942439	0.687569	-2.16808	0	0	0	0	2	0	0	0	0.1	0.1	0.1	0.1	1.4977	0.1	0.1	0.1
AT1G01990	0.0254374	0.818347	-0.60653	25	5	8	8	24	16	16	16	18.7527	4.05919	5.4108	7.28763	16.8724	11.8951	13.7943	11.5059
AT1G02000	0.0104375	0.830198	-0.0998181	19	19	20	70	52	61	17	24	14.2761	15.1449	13.377	62.9917	36.4403	45.069	14.6502	17.2089
AT1G02010	0.0948394	0.681066	-0.798284	0	0	1	0	0	1	0	1	0.1	0.1	0.76385	0.1	0.1	0.837196	0.1	0.812872
AT1G02020	0.0793674	0.732478	-1.2201	0	0	1	3	4	0	4	3	0.1	0.1	0.76385	2.79536	2.89541	0.1	3.52357	2.23862
AT1G02030	0.114169	0.628499	2.29448	0	0	1	1	0	0	0	0	0.1	0.1	0.76385	0.998453	0.1	0.1	0.1	0.1
AT1G02040	0.202703	0.482138	-2.99793	0	0	0	0	4	0	0	0	0.1	0.1	0.1	0.1	2.89541	0.1	0.1	0.1
AT1G02050	0.0854838	0.717464	-0.0649929	0	0	1	0	0	0	0	1	0.1	0.1	0.76385	0.1	0.1	0.1	0.1	0.812872
AT1G02060	0.0727374	0.74572	1.69872	0	0	0	1	0	0	0	0	0.1	0.1	0.1	0.998453	0.1	0.1	0.1	0.1
AT1G02080	0.0174111	0.824841	-0.705098	8	7	7	5	12	6	18	8	6.06888	5.64287	4.74695	4.59227	8.48622	4.52318	15.5061	5.80297
AT1G02090	0.041103	0.805512	0.987786	89	19	32	128	73	45	13	20	66.5037	15.1449	21.3432	115.102	51.1162	33.2738	11.2266	14.3574
AT1G02100	0.0118993	0.829186	-0.00287864	16	19	9	24	18	17	12	27	12.0378	15.1449	6.07465	21.6629	12.6793	12.6323	10.3707	19.3475
AT1G02110	0.169937	0.53011	-1.8066	1	0	0	0	2	3	0	0	0.846109	0.1	0.1	0.1	1.4977	2.31159	0.1	0.1
AT1G02120	0.0213313	0.821778	-0.564826	21	19	26	34	21	40	76	10	15.7683	15.1449	17.3601	30.6474	14.7759	29.5878	65.1478	7.22872
AT1G02130	0.0173633	0.824892	-0.839163	3	7	5	34	67	8	10	19	2.33833	5.64287	3.41925	30.6474	46.9231	5.99757	8.65893	13.6446
AT1G02140	0.0368884	0.808963	-1.39157	35	23	31	10	57	32	134	23	26.2138	18.3123	20.6793	9.08453	39.9345	23.6903	114.79	16.496
AT1G02145	0.150442	0.553391	-1.86788	3	1	5	1	16	3	14	3	2.33833	0.891839	3.41925	0.998453	11.2816	2.31159	12.0825	2.23862
AT1G02150	0.450879	0.260345	-2.15082	12	18	5	10	71	62	32	51	9.05331	14.3531	3.41925	9.08453	49.7185	45.8062	27.4886	36.4565
AT1G02160	0.0231425	0.820122	0.199258	13	11	166	9	46	12	62	35	9.79942	8.81023	110.299	8.18608	32.2472	8.94635	53.1653	25.0505
AT1G02170	0.949985	0.017669	2.53747	73	27	33	61	16	9	7	3	54.566	21.4797	22.007	54.9056	11.2816	6.73477	6.09125	2.23862
AT1G02180	0.143906	0.560826	1.98328	1	1	23	2	1	0	1	4	0.846109	0.891839	15.3685	1.89691	0.798852	0.1	0.955893	2.95149
AT1G02205	0.063583	0.766112	-1.47622	0	0	0	0	0	0	0	1	0.1	0.1	0.1	0.1	0.1	0.1	0.1	0.812872
AT1G02220	0.0228957	0.820363	-0.288026	4	5	11	5	18	5	2	7	3.08444	4.05919	7.40235	4.59227	12.6793	3.78598	1.81179	5.0901
AT1G02230	0.063583	0.770406	-1.47622	0	0	0	0	0	0	0	1	0.1	0.1	0.1	0.1	0.1	0.1	0.1	0.812872
AT1G02250	0.0859253	0.714353	0.222507	0	0	0	1	0	0	0	1	0.1	0.1	0.1	0.998453	0.1	0.1	0.1	0.812872
AT1G02260	0.0599729	0.791185	0.568694	6	1	4	1	2	0	1	5	4.57666	0.891839	2.7554	0.998453	1.4977	0.1	0.955893	3.66436
AT1G02270	0.0321714	0.812676	0.288507	8	4	19	8	19	3	7	3	6.06888	3.26736	12.7131	7.28763	13.3782	2.31159	6.09125	2.23862
AT1G02280	0.070576	0.758797	-2.00463	40	26	13	9	133	29	166	20	29.9444	20.6878	8.73005	8.18608	93.0473	21.4787	142.178	14.3574
AT1G02290	0.0937509	0.690606	-0.770235	1	0	0	0	1	0	1	0	0.846109	0.1	0.1	0.1	0.798852	0.1	0.955893	0.1
AT1G02300	0.581919	0.178424	-2.59171	1	1	0	1	6	10	1	6	0.846109	0.891839	0.1	0.998453	4.29311	7.47196	0.955893	4.37723
AT1G02305	0.385923	0.305711	-2.05463	140	102	195	56	640	442	470	480	104.555	80.8676	129.551	50.4134	447.365	325.941	402.369	342.278
AT1G02310	0.312432	0.367357	-2.28844	0	0	0	1	0	4	1	3	0.1	0.1	0.1	0.998453	0.1	3.04878	0.955893	2.23862
AT1G02320	0.370293	0.318122	-3.68396	0	0	0	0	1	2	3	0	0.1	0.1	0.1	0.1	0.798852	1.57439	2.66768	0.1
AT1G02330	0.0241709	0.819279	-0.487142	3	12	0	2	2	14	7	2	2.33833	9.60207	0.1	1.89691	1.4977	10.4207	6.09125	1.52574
AT1G02335	0.0633111	0.770634	-0.3137	1	1	1	0	3	1	0	0	0.846109	0.891839	0.76385	0.1	2.19655	0.837196	0.1	0.1
AT1G02340	0.0898743	0.701434	-2.17929	0	0	0	0	1	0	0	1	0.1	0.1	0.1	0.1	0.798852	0.1	0.1	0.812872
AT1G02350	0.340861	0.343669	-3.6742	0	0	0	0	0	0	3	3	0.1	0.1	0.1	0.1	0.1	0.1	2.66768	2.23862
AT1G02360	0.999916	5.74021e-05	6.65076	1308	1422	842	752	10	12	19	1	976.011	1126.1	559.061	675.737	7.08852	8.94635	16.362	0.812872
AT1G02370	0.0580748	0.792484	-0.324175	1	0	1	1	2	1	1	0	0.846109	0.1	0.76385	0.998453	1.4977	0.837196	0.955893	0.1
AT1G02390	0.329791	0.354427	1.40771	25	12	23	11	4	15	2	6	18.7527	9.60207	15.3685	9.98299	2.89541	11.1579	1.81179	4.37723
AT1G02391	0.0570452	0.793147	0.061463	2	0	1	1	1	3	0	0	1.59222	0.1	0.76385	0.998453	0.798852	2.31159	0.1	0.1
AT1G02400	0.680921	0.130321	2.86284	623	558	155	305	40	99	77	13	464.926	441.946	102.997	274.128	28.0541	73.0824	66.0037	9.36733
AT1G02405	0.979187	0.00739648	3.15289	26	23	11	31	3	1	5	1	19.4988	18.3123	7.40235	27.952	2.19655	0.837196	4.37946	0.812872
AT1G02410	0.0102552	0.830347	-0.494225	15	10	21	10	21	32	13	14	11.2916	8.01839	14.0408	9.08453	14.7759	23.6903	11.2266	10.0802
AT1G02420	0.0746751	0.735937	0.802676	7	0	0	0	2	0	0	2	5.32277	0.1	0.1	0.1	1.4977	0.1	0.1	1.52574
AT1G02430	0.123817	0.609025	2.11078	0	0	2	0	0	0	0	0	0.1	0.1	1.4277	0.1	0.1	0.1	0.1	0.1
AT1G02440	0.123817	0.609001	2.11078	0	0	2	0	0	0	0	0	0.1	0.1	1.4277	0.1	0.1	0.1	0.1	0.1
AT1G02450	0.928678	0.0259074	3.38202	7	1	6	3	0	0	1	0	5.32277	0.891839	4.0831	2.79536	0.1	0.1	0.955893	0.1
AT1G02460	0.0655844	0.763853	-0.778991	0	2	0	1	3	1	2	0	0.1	1.68368	0.1	0.998453	2.19655	0.837196	1.81179	0.1
AT1G02470	0.0841749	0.726226	-0.466283	1	0	0	1	0	0	2	1	0.846109	0.1	0.1	0.998453	0.1	0.1	1.81179	0.812872
AT1G02475	0.115283	0.62278	-2.61906	73	7	31	18	190	20	24	601	54.566	5.64287	20.6793	16.2722	132.882	14.8439	20.6414	428.536
AT1G02500	0.121955	0.615178	1.19281	35	46	76	64	23	28	4	48	26.2138	36.5246	50.5526	57.601	16.1736	20.7415	3.52357	34.3178
AT1G02510	0.4949	0.231887	1.65008	17	13	9	7	2	6	6	0	12.7839	10.3939	6.07465	6.38917	1.4977	4.52318	5.23536	0.1
AT1G02520	0.0966505	0.676443	-0.75686	0	0	1	0	2	0	0	0	0.1	0.1	0.76385	0.1	1.4977	0.1	0.1	0.1
AT1G02550	0.0983259	0.668811	-0.825274	0	1	0	0	0	0	2	0	0.1	0.891839	0.1	0.1	0.1	0.1	1.81179	0.1
AT1G02560	0.00473923	0.83378	-1.29345	114	275	71	215	257	605	731	113	85.1565	217.856	47.2333	193.267	179.705	446.104	625.757	80.6545
AT1G02570	0.151129	0.552878	1.39835	5	1	17	23	9	1	6	2	3.83055	0.891839	11.3854	20.7644	6.38966	0.837196	5.23536	1.52574
AT1G02580	0.114169	0.627262	2.29448	0	0	1	1	0	0	0	0	0.1	0.1	0.76385	0.998453	0.1	0.1	0.1	0.1
AT1G02610	0.410169	0.288376	-2.1591	20	8	48	15	118	66	116	96	15.0222	6.43471	31.9648	13.5768	82.5645	48.7549	99.3835	68.5357
AT1G02620	0.0852474	0.71886	-0.0961868	0	0	1	0	0	1	0	0	0.1	0.1	0.76385	0.1	0.1	0.837196	0.1	0.1
AT1G02640	0.485826	0.236334	-2.06634	2	0	2	3	11	6	6	10	1.59222	0.1	1.4277	2.79536	7.78737	4.52318	5.23536	7.22872
AT1G02650	0.166132	0.536267	-1.73876	2	0	0	0	2	4	1	1	1.59222	0.1	0.1	0.1	1.4977	3.04878	0.955893	0.812872
AT1G02660	0.0115667	0.829399	-0.505539	39	10	71	17	72	24	49	44	29.1983	8.01839	47.2333	15.3737	50.4173	17.7927	42.0387	31.4664
AT1G02670	0.097557	0.674744	-1.365	1	1	0	2	2	5	4	1	0.846109	0.891839	0.1	1.89691	1.4977	3.78598	3.52357	0.812872
AT1G02680	0.0310394	0.813563	-0.917951	1	3	47	4	25	8	21	43	0.846109	2.47552	31.3009	3.69381	17.5713	5.99757	18.0737	30.7535
AT1G02681	0.0721292	0.756593	1.51867	1	0	0	0	0	0	0	0	0.846109	0.1	0.1	0.1	0.1	0.1	0.1	0.1
AT1G02690	0.0364339	0.809248	-0.352506	4	3	1	0	3	0	5	2	3.08444	2.47552	0.76385	0.1	2.19655	0.1	4.37946	1.52574
AT1G02700	0.0993655	0.665295	-1.23987	1	0	1	0	0	1	2	2	0.846109	0.1	0.76385	0.1	0.1	0.837196	1.81179	1.52574
AT1G02720	0.0274809	0.816712	-0.47135	2	1	1	2	3	3	2	1	1.59222	0.891839	0.76385	1.89691	2.19655	2.31159	1.81179	0.812872
AT1G02730	0.063274	0.772409	-1.50741	0	0	0	0	0	1	0	0	0.1	0.1	0.1	0.1	0.1	0.837196	0.1	0.1
AT1G02740	0.105428	0.651749	0.955396	3	0	5	2	1	2	0	2	2.33833	0.1	3.41925	1.89691	0.798852	1.57439	0.1	1.52574
AT1G02750	0.0203545	0.822553	-0.174401	10	1	43	6	35	4	17	8	7.56109	0.891839	28.6455	5.49072	24.5598	3.04878	14.6502	5.80297
AT1G02770	0.0940861	0.689077	-0.660618	1	0	0	0	1	0	0	1	0.846109	0.1	0.1	0.1	0.798852	0.1	0.1	0.812872
AT1G02780	0.00815399	0.831749	-0.767449	121	39	28	50	152	120	101	47	90.3792	30.9817	18.6878	45.0227	106.325	88.5635	86.5451	33.605
AT1G02816	0.409742	0.289059	-2.15455	5	1	6	4	14	11	7	44	3.83055	0.891839	4.0831	3.69381	9.88392	8.20916	6.09125	31.4664
AT1G02820	0.172929	0.526862	1.38033	3	0	6	2	3	1	0	0	2.33833	0.1	4.0831	1.89691	2.19655	0.837196	0.1	0.1
AT1G02840	0.032332	0.812588	-0.857141	9	2	10	4	27	2	10	7	6.81498	1.68368	6.7385	3.69381	18.969	1.57439	8.65893	5.0901
AT1G02850	0.0303621	0.814114	0.612682	74	1	7	1	24	10	2	20	55.3121	0.891839	4.74695	0.998453	16.8724	7.47196	1.81179	14.3574
AT1G02860	0.0317824	0.81299	-0.0978438	31	8	7	2	17	8	10	17	23.2294	6.43471	4.74695	1.89691	11.9805	5.99757	8.65893	12.2188
AT1G02870	0.300993	0.375027	-1.70341	15	6	6	5	28	28	22	30	11.2916	4.85103	4.0831	4.59227	19.6678	20.7415	18.9296	21.4862
AT1G02880	0.316823	0.363823	1.71378	0	3	1	6	1	1	1	0	0.1	2.47552	0.76385	5.49072	0.798852	0.837196	0.955893	0.1
AT1G02890	0.0333534	0.811816	-1.17219	12	3	15	3	41	21	8	5	9.05331	2.47552	10.0577	2.79536	28.7529	15.5811	6.94714	3.66436
AT1G02900	0.77609	0.0866611	2.56893	59	57	45	16	4	10	14	0	44.1205	45.2348	29.9732	14.4753	2.89541	7.47196	12.0825	0.1
AT1G02910	0.00840306	0.831605	-0.382844	25	46	24	58	61	110	24	23	18.7527	36.5246	16.0324	52.2103	42.7299	81.1916	20.6414	16.496
AT1G02920	0.959728	0.0142554	4.33425	24929	28694	25173	23280	1210	2561	813	679	18599.9	22721.1	16711.2	20916.1	845.71	1888.06	695.941	484.14
AT1G02930	0.452533	0.258576	3.97988	112385	211372	108690	153224	7781	22745	3635	5475	83851.6	167373	72153.9	137665	5437.86	16767.6	3111.27	3903.07
AT1G02940	0.254754	0.431363	1.76117	3	0	7	4	3	0	0	1	2.33833	0.1	4.74695	3.69381	2.19655	0.1	0.1	0.812872
AT1G02950	0.0178682	0.824481	-0.650747	16	4	11	6	14	6	18	20	12.0378	3.26736	7.40235	5.49072	9.88392	4.52318	15.5061	14.3574
AT1G02960	0.0324061	0.812539	-0.4088	2	2	2	1	4	4	0	2	1.59222	1.68368	1.4277	0.998453	2.89541	3.04878	0.1	1.52574
AT1G02970	0.0721292	0.756848	1.51867	1	0	0	0	0	0	0	0	0.846109	0.1	0.1	0.1	0.1	0.1	0.1	0.1
AT1G02990	0.0654973	0.763963	-0.82229	1	2	0	0	3	2	1	0	0.846109	1.68368	0.1	0.1	2.19655	1.57439	0.955893	0.1
AT1G03000	0.212451	0.467879	-1.82344	2	0	2	2	8	3	2	11	1.59222	0.1	1.4277	1.89691	5.69081	2.31159	1.81179	7.94159
AT1G03030	0.0286474	0.815744	-0.40541	3	1	2	3	1	3	6	2	2.33833	0.891839	1.4277	2.79536	0.798852	2.31159	5.23536	1.52574
AT1G03040	0.00898215	0.831188	-0.756388	38	34	17	26	55	56	58	32	28.4522	27.0225	11.3854	23.4598	38.5368	41.383	49.7418	22.9119
AT1G03050	0.0973161	0.675085	-0.703452	0	0	1	1	4	0	0	0	0.1	0.1	0.76385	0.998453	2.89541	0.1	0.1	0.1
AT1G03055	0.0898743	0.701824	-2.17929	0	0	0	0	1	0	0	1	0.1	0.1	0.1	0.1	0.798852	0.1	0.1	0.812872
AT1G03060	0.469092	0.247472	2.09968	99	15	27	21	22	3	5	9	73.9648	11.9776	18.0239	18.9675	15.4747	2.31159	4.37946	6.51585
AT1G03070	0.0337018	0.811535	-2.31917	0	12	4	0	4	71	5	4	0.1	9.60207	2.7554	0.1	2.89541	52.4409	4.37946	2.95149
AT1G03080	0.0363759	0.809298	-1.40612	17	19	12	4	44	12	72	5	12.7839	15.1449	8.0662	3.69381	30.8495	8.94635	61.7243	3.66436
AT1G03090	0.809488	0.072773	-3.08724	10	12	28	15	233	48	78	217	7.56109	9.60207	18.6878	13.5768	162.932	35.4854	66.8596	154.793
AT1G03100	0.925414	0.0271286	3.34959	60	161	65	159	5	26	10	5	44.8666	127.586	43.2502	142.954	3.59426	19.2671	8.65893	3.66436
AT1G03106	0.0455178	0.802115	0.289581	3	0	7	4	4	0	5	2	2.33833	0.1	4.74695	3.69381	2.89541	0.1	4.37946	1.52574
AT1G03110	0.0311898	0.813406	0.0061923	7	1	2	4	10	2	2	1	5.32277	0.891839	1.4277	3.69381	7.08852	1.57439	1.81179	0.812872
AT1G03120	0.429074	0.275676	-3.01112	0	2	0	1	1	19	7	3	0.1	1.68368	0.1	0.998453	0.798852	14.1067	6.09125	2.23862
AT1G03130	0.60023	0.168066	-2.49177	14	39	23	35	195	169	201	90	10.5455	30.9817	15.3685	31.5459	136.376	124.686	172.134	64.2585
AT1G03140	0.0274394	0.816726	-0.67647	2	9	3	3	9	4	11	4	1.59222	7.22655	2.09155	2.79536	6.38966	3.04878	9.51482	2.95149
AT1G03150	0.19148	0.500702	-3.08355	0	0	0	0	2	1	1	0	0.1	0.1	0.1	0.1	1.4977	0.837196	0.955893	0.1
AT1G03160	0.832527	0.0631022	-3.49794	2	2	0	1	43	6	7	12	1.59222	1.68368	0.1	0.998453	30.1506	4.52318	6.09125	8.65446
AT1G03170	0.0625831	0.788166	-1.45792	0	0	0	0	1	0	0	0	0.1	0.1	0.1	0.1	0.798852	0.1	0.1	0.1
AT1G03180	0.0721606	0.751302	1.41122	0	0	1	0	0	0	0	0	0.1	0.1	0.76385	0.1	0.1	0.1	0.1	0.1
AT1G03190	0.394772	0.297594	-2.21302	2	0	0	3	5	5	6	12	1.59222	0.1	0.1	2.79536	3.59426	3.78598	5.23536	8.65446
AT1G03200	0.0727374	0.74565	1.69872	0	0	0	1	0	0	0	0	0.1	0.1	0.1	0.998453	0.1	0.1	0.1	0.1
AT1G03210	0.170978	0.528702	-1.81164	1	0	0	0	1	3	0	1	0.846109	0.1	0.1	0.1	0.798852	2.31159	0.1	0.812872
AT1G03220	0.518043	0.214206	2.91528	66	5	56	45	10	1	0	13	49.3432	4.05919	37.2756	40.5304	7.08852	0.837196	0.1	9.36733
AT1G03230	0.242871	0.441394	1.67454	4	1	1	1	2	0	0	0	3.08444	0.891839	0.76385	0.998453	1.4977	0.1	0.1	0.1
AT1G03250	0.0272051	0.816923	0.410984	25	5	13	7	11	8	2	18	18.7527	4.05919	8.73005	6.38917	7.78737	5.99757	1.81179	12.9317
AT1G03260	0.192334	0.499589	0.97385	7	7	5	5	4	2	5	1	5.32277	5.64287	3.41925	4.59227	2.89541	1.57439	4.37946	0.812872
AT1G03280	0.0537423	0.795463	-1.61641	17	23	6	11	29	41	89	16	12.7839	18.3123	4.0831	9.98299	20.3667	30.325	76.2744	11.5059
AT1G03290	0.0168787	0.825252	-0.960222	39	24	28	38	107	29	64	64	29.1983	19.1041	18.6878	34.2412	74.8771	21.4787	54.8771	45.7238
AT1G03300	0.0980439	0.671136	-2.22835	0	0	0	0	0	2	0	0	0.1	0.1	0.1	0.1	0.1	1.57439	0.1	0.1
AT1G03310	0.306484	0.371423	-3.53339	0	0	0	0	5	1	0	0	0.1	0.1	0.1	0.1	3.59426	0.837196	0.1	0.1
AT1G03320	0.766221	0.0908178	-5.31277	0	0	0	0	2	17	1	1	0.1	0.1	0.1	0.1	1.4977	12.6323	0.955893	0.812872
AT1G03330	0.0348034	0.810655	-1.25324	37	31	59	38	85	120	129	58	27.706	24.647	39.2671	34.2412	59.5024	88.5635	110.51	41.4466
AT1G03340	0.0851717	0.723041	-0.131968	1	0	0	0	0	0	1	0	0.846109	0.1	0.1	0.1	0.1	0.1	0.955893	0.1
AT1G03350	0.041346	0.805334	-0.13703	15	2	4	2	24	3	0	0	11.2916	1.68368	2.7554	1.89691	16.8724	2.31159	0.1	0.1
AT1G03360	0.0457967	0.801893	-1.21008	13	8	4	1	31	15	7	10	9.79942	6.43471	2.7554	0.998453	21.7644	11.1579	6.09125	7.22872
AT1G03365	0.107694	0.645945	-1.14518	1	0	0	0	2	1	0	0	0.846109	0.1	0.1	0.1	1.4977	0.837196	0.1	0.1
AT1G03370	0.94628	0.0194183	2.78251	71	78	44	35	12	15	5	2	53.0738	61.8634	29.3094	31.5459	8.48622	11.1579	4.37946	1.52574
AT1G03380	0.566519	0.186523	-2.79241	2	2	2	1	14	27	11	0	1.59222	1.68368	1.4277	0.998453	9.88392	20.0043	9.51482	0.1
AT1G03390	0.329283	0.354749	3.62027	4	16	1254	10	74	9	7	7	3.08444	12.7694	832.568	9.08453	51.815	6.73477	6.09125	5.0901
AT1G03400	0.0161676	0.825877	0.215134	10	12	155	16	26	77	35	15	7.56109	9.60207	102.997	14.4753	18.2701	56.8641	30.0562	10.7931
AT1G03410	0.0721292	0.756516	1.51867	1	0	0	0	0	0	0	0	0.846109	0.1	0.1	0.1	0.1	0.1	0.1	0.1
AT1G03420	0.0632074	0.781528	-1.65064	0	0	0	0	0	0	1	0	0.1	0.1	0.1	0.1	0.1	0.1	0.955893	0.1
AT1G03430	0.0453472	0.802306	-0.75462	2	0	3	0	2	2	3	1	1.59222	0.1	2.09155	0.1	1.4977	1.57439	2.66768	0.812872
AT1G03440	0.306385	0.37161	-3.5699	0	0	0	0	5	0	1	0	0.1	0.1	0.1	0.1	3.59426	0.1	0.955893	0.1
AT1G03445	0.0990497	0.665495	-1.31507	0	1	1	1	1	2	5	0	0.1	0.891839	0.76385	0.998453	0.798852	1.57439	4.37946	0.1
AT1G03457	0.0619396	0.789558	-0.262907	0	1	0	2	0	2	2	0	0.1	0.891839	0.1	1.89691	0.1	1.57439	1.81179	0.1
AT1G03470	0.269623	0.414655	-2.02696	1	1	0	0	1	4	2	3	0.846109	0.891839	0.1	0.1	0.798852	3.04878	1.81179	2.23862
AT1G03475	0.0198785	0.82295	-0.837937	4	14	12	10	9	23	28	12	3.08444	11.1857	8.0662	9.08453	6.38966	17.0555	24.065	8.65446
AT1G03490	0.0625831	0.787514	-1.45792	0	0	0	0	1	0	0	0	0.1	0.1	0.1	0.1	0.798852	0.1	0.1	0.1
AT1G03495	0.0464352	0.801396	-0.80717	2	2	2	0	2	2	1	6	1.59222	1.68368	1.4277	0.1	1.4977	1.57439	0.955893	4.37723
AT1G03502	0.0211973	0.821885	-0.91245	14	3	22	4	25	2	34	15	10.5455	2.47552	14.7047	3.69381	17.5713	1.57439	29.2003	10.7931
AT1G03506	0.201993	0.483257	-2.1957	2	0	3	0	4	2	12	4	1.59222	0.1	2.09155	0.1	2.89541	1.57439	10.3707	2.95149
AT1G03510	0.063274	0.77247	-1.50741	0	0	0	0	0	1	0	0	0.1	0.1	0.1	0.1	0.1	0.837196	0.1	0.1
AT1G03520	0.096653	0.676167	-0.64941	1	0	0	0	2	0	0	0	0.846109	0.1	0.1	0.1	1.4977	0.1	0.1	0.1
AT1G03530	0.687388	0.127029	-3.4694	2	0	0	0	17	5	5	1	1.59222	0.1	0.1	0.1	11.9805	3.78598	4.37946	0.812872
AT1G03540	0.096653	0.676197	-0.64941	1	0	0	0	2	0	0	0	0.846109	0.1	0.1	0.1	1.4977	0.1	0.1	0.1
AT1G03550	0.163357	0.539719	-1.72743	0	1	0	0	3	1	0	1	0.1	0.891839	0.1	0.1	2.19655	0.837196	0.1	0.812872
AT1G03560	0.360883	0.326561	-3.02067	0	2	1	2	5	39	4	0	0.1	1.68368	0.76385	1.89691	3.59426	28.8507	3.52357	0.1
AT1G03580	0.984036	0.0058693	-4.46364	0	0	1	1	6	14	24	11	0.1	0.1	0.76385	0.998453	4.29311	10.4207	20.6414	7.94159
AT1G03590	0.0243265	0.819189	-0.491177	3	3	1	1	5	3	2	2	2.33833	2.47552	0.76385	0.998453	3.59426	2.31159	1.81179	1.52574
AT1G03600	0.070987	0.758462	-1.71881	36	27	27	56	311	29	61	131	26.9599	21.4797	18.0239	50.4134	217.443	21.4787	52.3094	93.4862
AT1G03610	0.0427613	0.804155	-1.49698	7	32	9	20	20	64	60	59	5.32277	25.4388	6.07465	18.0691	14.077	47.2806	51.4536	42.1594
AT1G03620	0.0823587	0.729194	-2.09648	3	0	0	0	7	0	7	0	2.33833	0.1	0.1	0.1	4.99196	0.1	6.09125	0.1
AT1G03630	0.0329285	0.812091	-1.67905	50	53	17	12	244	35	80	85	37.4055	42.0675	11.3854	10.8814	170.62	25.9019	68.5714	60.6941
AT1G03650	0.063583	0.765624	-1.47622	0	0	0	0	0	0	0	1	0.1	0.1	0.1	0.1	0.1	0.1	0.1	0.812872
AT1G03660	0.938452	0.022301	4.86509	5	1	64	6	1	0	0	1	3.83055	0.891839	42.5864	5.49072	0.798852	0.1	0.1	0.812872
AT1G03680	0.00474505	0.833776	-1.28706	547	491	344	241	1296	622	693	1506	408.222	388.893	228.464	216.627	905.812	458.636	593.234	1073.68
AT1G03687	0.083777	0.726569	-1.18439	1	2	0	0	3	0	1	4	0.846109	1.68368	0.1	0.1	2.19655	0.1	0.955893	2.95149
AT1G03710	0.063583	0.769532	-1.47622	0	0	0	0	0	0	0	1	0.1	0.1	0.1	0.1	0.1	0.1	0.1	0.812872
AT1G03730	0.1584	0.544678	0.956868	3	2	5	3	0	1	4	1	2.33833	1.68368	3.41925	2.79536	0.1	0.837196	3.52357	0.812872
AT1G03740	0.285007	0.389961	1.49611	51	25	47	79	64	8	6	1	38.1516	19.896	31.3009	71.0778	44.8265	5.99757	5.23536	0.812872
AT1G03743	0.0632074	0.781931	-1.65064	0	0	0	0	0	0	1	0	0.1	0.1	0.1	0.1	0.1	0.1	0.955893	0.1
AT1G03750	0.019819	0.823024	-0.815459	4	6	4	4	10	10	9	4	3.08444	4.85103	2.7554	3.69381	7.08852	7.47196	7.80303	2.95149
AT1G03760	0.112269	0.634651	-1.53552	1	2	0	1	4	2	6	1	0.846109	1.68368	0.1	0.998453	2.89541	1.57439	5.23536	0.812872
AT1G03770	0.0951531	0.679481	0.547812	2	1	0	0	1	1	0	0	1.59222	0.891839	0.1	0.1	0.798852	0.837196	0.1	0.1
AT1G03780	0.0730766	0.741083	1.57512	0	1	0	0	0	0	0	0	0.1	0.891839	0.1	0.1	0.1	0.1	0.1	0.1
AT1G03790	0.0909785	0.696841	-2.29922	0	0	0	0	0	0	1	1	0.1	0.1	0.1	0.1	0.1	0.1	0.955893	0.812872
AT1G03820	0.776436	0.0864075	-4.71013	0	0	0	0	4	6	0	4	0.1	0.1	0.1	0.1	2.89541	4.52318	0.1	2.95149
AT1G03830	0.197498	0.488699	-3.15456	0	0	0	0	0	1	2	1	0.1	0.1	0.1	0.1	0.1	0.837196	1.81179	0.812872
AT1G03840	0.0721606	0.747295	1.41122	0	0	1	0	0	0	0	0	0.1	0.1	0.76385	0.1	0.1	0.1	0.1	0.1
AT1G03850	0.0593727	0.791538	0.504639	3	2	11	3	7	1	3	2	2.33833	1.68368	7.40235	2.79536	4.99196	0.837196	2.66768	1.52574
AT1G03860	0.133937	0.585165	1.12966	12	6	3	6	3	8	0	2	9.05331	4.85103	2.09155	5.49072	2.19655	5.99757	0.1	1.52574
AT1G03870	0.0319845	0.812823	-0.783634	8	11	3	5	19	2	24	2	6.06888	8.81023	2.09155	4.59227	13.3782	1.57439	20.6414	1.52574
AT1G03900	0.0151616	0.826611	0.0849061	47	8	19	16	49	11	15	13	35.1671	6.43471	12.7131	14.4753	34.3437	8.20916	12.9384	9.36733
AT1G03905	0.639385	0.148357	3.11775	13	1	1	12	1	2	0	0	9.79942	0.891839	0.76385	10.8814	0.798852	1.57439	0.1	0.1
AT1G03910	0.0897135	0.703367	-1.36083	3	0	2	1	12	0	1	4	2.33833	0.1	1.4277	0.998453	8.48622	0.1	0.955893	2.95149
AT1G03930	0.338209	0.346256	-3.53455	0	0	0	0	3	0	0	3	0.1	0.1	0.1	0.1	2.19655	0.1	0.1	2.23862
AT1G03935	0.201993	0.483214	-2.1957	2	0	3	0	4	2	12	4	1.59222	0.1	2.09155	0.1	2.89541	1.57439	10.3707	2.95149
AT1G03940	0.0618726	0.789607	-0.692901	1	0	2	0	1	2	0	2	0.846109	0.1	1.4277	0.1	0.798852	1.57439	0.1	1.52574
AT1G03950	0.0146097	0.827095	-0.947821	75	16	48	26	120	52	61	91	56.0582	12.7694	31.9648	23.4598	83.9622	38.4342	52.3094	64.9713
AT1G03960	0.113119	0.632993	2.17789	1	0	1	0	0	0	0	0	0.846109	0.1	0.76385	0.1	0.1	0.1	0.1	0.1
AT1G03970	0.100904	0.660377	-0.766776	20	4	2	0	14	6	14	10	15.0222	3.26736	1.4277	0.1	9.88392	4.52318	12.0825	7.22872
AT1G03980	0.192652	0.498429	-3.02138	0	0	0	0	2	1	0	1	0.1	0.1	0.1	0.1	1.4977	0.837196	0.1	0.812872
AT1G03982	0.280376	0.400171	3.08084	4	0	0	0	0	0	0	0	3.08444	0.1	0.1	0.1	0.1	0.1	0.1	0.1
AT1G03990	0.0861863	0.712078	0.0989021	0	1	0	0	0	0	0	1	0.1	0.891839	0.1	0.1	0.1	0.1	0.1	0.812872
AT1G04000	0.0473987	0.800612	0.235735	11	1	1	4	5	6	3	1	8.3072	0.891839	0.76385	3.69381	3.59426	4.52318	2.66768	0.812872
AT1G04010	0.0521699	0.796713	-0.862706	3	0	1	0	7	0	0	1	2.33833	0.1	0.76385	0.1	4.99196	0.1	0.1	0.812872
AT1G04040	0.0437473	0.803345	-1.79659	0	3	0	0	12	0	1	0	0.1	2.47552	0.1	0.1	8.48622	0.1	0.955893	0.1
AT1G04070	0.0208892	0.822133	0.476685	75	16	100	23	96	19	25	13	56.0582	12.7694	66.485	20.7644	67.1898	14.1067	21.4973	9.36733
AT1G04080	0.0760336	0.735045	0.90885	11	14	2	57	14	14	6	18	8.3072	11.1857	1.4277	51.3118	9.88392	10.4207	5.23536	12.9317
AT1G04090	0.063274	0.771779	-1.50741	0	0	0	0	0	1	0	0	0.1	0.1	0.1	0.1	0.1	0.837196	0.1	0.1
AT1G04100	0.892733	0.0401102	2.45299	102	54	60	26	7	9	20	6	76.2032	42.8593	39.931	23.4598	4.99196	6.73477	17.2179	4.37723
AT1G04110	0.748864	0.0983161	2.9421	6	1	25	3	2	1	0	1	4.57666	0.891839	16.6962	2.79536	1.4977	0.837196	0.1	0.812872
AT1G04120	0.689013	0.126049	-2.4496	2	5	1	2	18	20	9	14	1.59222	4.05919	0.76385	1.89691	12.6793	14.8439	7.80303	10.0802
AT1G04130	0.155199	0.549137	-2.17181	2	0	4	1	8	24	1	0	1.59222	0.1	2.7554	0.998453	5.69081	17.7927	0.955893	0.1
AT1G04140	0.0359339	0.809657	-0.77402	12	1	7	11	31	7	0	21	9.05331	0.891839	4.74695	9.98299	21.7644	5.26037	0.1	15.0703
AT1G04160	0.0721292	0.75711	1.51867	1	0	0	0	0	0	0	0	0.846109	0.1	0.1	0.1	0.1	0.1	0.1	0.1
AT1G04170	0.0491373	0.799056	-0.783739	4	1	4	2	10	8	1	1	3.08444	0.891839	2.7554	1.89691	7.08852	5.99757	0.955893	0.812872
AT1G04171	0.119638	0.617292	1.25235	1	0	5	0	0	2	0	0	0.846109	0.1	3.41925	0.1	0.1	1.57439	0.1	0.1
AT1G04190	0.0515575	0.797201	0.149476	2	0	1	7	4	3	3	0	1.59222	0.1	0.76385	6.38917	2.89541	2.31159	2.66768	0.1
AT1G04200	0.885148	0.0431857	3.11153	3	4	2	3	0	1	0	0	2.33833	3.26736	1.4277	2.79536	0.1	0.837196	0.1	0.1
AT1G04210	0.0226458	0.820547	-0.803519	15	3	3	1	27	7	5	1	11.2916	2.47552	2.09155	0.998453	18.969	5.26037	4.37946	0.812872
AT1G04220	0.0857098	0.715098	0.191313	0	0	0	1	0	1	0	0	0.1	0.1	0.1	0.998453	0.1	0.837196	0.1	0.1
AT1G04230	0.0991404	0.665445	-1.06201	1	0	1	1	0	5	1	1	0.846109	0.1	0.76385	0.998453	0.1	3.78598	0.955893	0.812872
AT1G04240	0.105068	0.653238	0.563242	0	1	1	0	0	0	1	0	0.1	0.891839	0.76385	0.1	0.1	0.1	0.955893	0.1
AT1G04260	0.344887	0.340255	3.31757	1	0	1	26	1	0	0	2	0.846109	0.1	0.76385	23.4598	0.798852	0.1	0.1	1.52574
AT1G04270	0.00528409	0.833503	-1.27284	626	216	456	213	768	1282	1036	516	467.164	171.137	302.815	191.471	536.818	945.186	886.805	367.942
AT1G04280	0.420122	0.281097	1.98895	24	4	34	36	12	2	3	9	18.0066	3.26736	22.6709	32.4443	8.48622	1.57439	2.66768	6.51585
AT1G04290	0.0706959	0.758698	0.381435	3	0	0	2	1	1	1	1	2.33833	0.1	0.1	1.89691	0.798852	0.837196	0.955893	0.812872
AT1G04295	0.0956306	0.678787	0.0108875	0	2	0	0	0	0	1	1	0.1	1.68368	0.1	0.1	0.1	0.1	0.955893	0.812872
AT1G04300	0.0747601	0.735889	-1.19054	13	5	10	7	27	40	10	6	9.79942	4.05919	6.7385	6.38917	18.969	29.5878	8.65893	4.37723
AT1G04310	0.0313231	0.813294	-0.871581	1	2	4	1	7	3	3	2	0.846109	1.68368	2.7554	0.998453	4.99196	2.31159	2.66768	1.52574
AT1G04330	0.608879	0.163304	3.75092	1	2	4	0	0	0	0	0	0.846109	1.68368	2.7554	0.1	0.1	0.1	0.1	0.1
AT1G04350	0.0248417	0.818828	-1.49227	42	46	13	12	104	142	66	17	31.4366	36.5246	8.73005	10.8814	72.7806	104.782	56.5889	12.2188
AT1G04360	0.100278	0.660931	-0.671739	1	0	0	0	0	0	0	2	0.846109	0.1	0.1	0.1	0.1	0.1	0.1	1.52574
AT1G04370	0.536126	0.204345	3.70457	0	1	2	3	0	0	0	0	0.1	0.891839	1.4277	2.79536	0.1	0.1	0.1	0.1
AT1G04380	0.0965939	0.677346	-0.592965	0	1	0	0	2	0	0	0	0.1	0.891839	0.1	0.1	1.4977	0.1	0.1	0.1
AT1G04390	0.222404	0.455921	-1.839	6	2	3	2	8	36	4	1	4.57666	1.68368	2.09155	1.89691	5.69081	26.6391	3.52357	0.812872
AT1G04400	0.121852	0.615223	-2.06989	21	3	6	9	67	36	61	3	15.7683	2.47552	4.0831	8.18608	46.9231	26.6391	52.3094	2.23862
AT1G04410	0.0232633	0.820037	-1.64125	261	288	263	190	582	772	1362	358	194.835	228.15	174.692	170.806	406.832	569.215	1165.83	255.308
AT1G04420	0.0345185	0.810878	0.284411	15	5	4	7	8	6	8	4	11.2916	4.05919	2.7554	6.38917	5.69081	4.52318	6.94714	2.95149
AT1G04430	0.0495842	0.798772	-1.14855	0	1	1	6	10	5	0	7	0.1	0.891839	0.76385	5.49072	7.08852	3.78598	0.1	5.0901
AT1G04440	0.011038	0.829846	-0.749015	40	4	24	46	78	32	78	10	29.9444	3.26736	16.0324	41.4288	54.6104	23.6903	66.8596	7.22872
AT1G04450	0.0985325	0.667846	-0.653234	0	1	0	0	0	2	0	0	0.1	0.891839	0.1	0.1	0.1	1.57439	0.1	0.1
AT1G04457	0.0632074	0.777401	-1.65064	0	0	0	0	0	0	1	0	0.1	0.1	0.1	0.1	0.1	0.1	0.955893	0.1
AT1G04480	0.00372307	0.834348	-0.718933	123	112	128	109	200	210	165	228	91.8715	88.786	85.0728	98.0314	139.87	154.911	141.322	162.635
AT1G04500	0.028296	0.815961	0.0887381	18	4	4	5	8	7	11	3	13.53	3.26736	2.7554	4.59227	5.69081	5.26037	9.51482	2.23862
AT1G04510	0.0137131	0.82777	-0.554066	10	3	5	9	12	7	15	7	7.56109	2.47552	3.41925	8.18608	8.48622	5.26037	12.9384	5.0901
AT1G04520	0.10832	0.64467	0.873991	2	1	0	1	1	0	1	0	1.59222	0.891839	0.1	0.998453	0.798852	0.1	0.955893	0.1
AT1G04530	0.0167124	0.825404	0.245973	24	49	20	25	23	56	9	18	18.0066	38.9001	13.377	22.5613	16.1736	41.383	7.80303	12.9317
AT1G04550	0.597392	0.169617	-3.33124	0	0	1	0	9	1	3	1	0.1	0.1	0.76385	0.1	6.38966	0.837196	2.66768	0.812872
AT1G04555	0.268309	0.4162	1.52173	5	2	48	3	8	2	6	2	3.83055	1.68368	31.9648	2.79536	5.69081	1.57439	5.23536	1.52574
AT1G04570	0.868156	0.0496001	3.84037	2	13	4	1	1	0	0	0	1.59222	10.3939	2.7554	0.998453	0.798852	0.1	0.1	0.1
AT1G04590	0.0637357	0.765265	-1.00116	8	3	0	0	11	6	5	1	6.06888	2.47552	0.1	0.1	7.78737	4.52318	4.37946	0.812872
AT1G04600	0.110629	0.638655	0.460139	0	0	2	0	0	0	1	0	0.1	0.1	1.4277	0.1	0.1	0.1	0.955893	0.1
AT1G04620	0.258166	0.427095	-2.02432	8	5	5	12	50	59	19	6	6.06888	4.05919	3.41925	10.8814	35.0426	43.5946	16.362	4.37723
AT1G04625	0.0856638	0.715445	0.048081	0	0	0	1	0	0	1	0	0.1	0.1	0.1	0.998453	0.1	0.1	0.955893	0.1
AT1G04630	0.0306043	0.813919	-0.621126	4	4	0	6	2	7	10	4	3.08444	3.26736	0.1	5.49072	1.4977	5.26037	8.65893	2.95149
AT1G04635	0.178673	0.518152	-1.81666	1	0	0	0	0	3	0	2	0.846109	0.1	0.1	0.1	0.1	2.31159	0.1	1.52574
AT1G04640	0.0697985	0.75982	-1.3499	11	21	8	18	36	52	32	39	8.3072	16.7286	5.4108	16.2722	25.2587	38.4342	27.4886	27.902
AT1G04660	0.0632074	0.776744	-1.65064	0	0	0	0	0	0	1	0	0.1	0.1	0.1	0.1	0.1	0.1	0.955893	0.1
AT1G04680	0.0977683	0.671805	-1.14368	1	0	1	0	1	2	0	2	0.846109	0.1	0.76385	0.1	0.798852	1.57439	0.1	1.52574
AT1G04690	0.118423	0.618535	-2.7477	18	6	66	23	142	544	46	25	13.53	4.85103	43.9141	20.7644	99.3369	401.135	39.4711	17.9218
AT1G04700	0.175501	0.524007	1.425	1	0	2	1	0	0	1	0	0.846109	0.1	1.4277	0.998453	0.1	0.1	0.955893	0.1
AT1G04710	0.0326132	0.812357	-0.852028	5	1	1	3	5	3	7	4	3.83055	0.891839	0.76385	2.79536	3.59426	2.31159	6.09125	2.95149
AT1G04720	0.0721292	0.755965	1.51867	1	0	0	0	0	0	0	0	0.846109	0.1	0.1	0.1	0.1	0.1	0.1	0.1
AT1G04750	0.00856008	0.831489	0.138753	105	115	191	165	74	77	100	294	78.4415	91.1615	126.895	148.345	51.815	56.8641	85.6893	209.684
AT1G04760	0.0632074	0.778986	-1.65064	0	0	0	0	0	0	1	0	0.1	0.1	0.1	0.1	0.1	0.1	0.955893	0.1
AT1G04770	0.916109	0.0302527	-3.82178	0	0	1	0	10	4	3	3	0.1	0.1	0.76385	0.1	7.08852	3.04878	2.66768	2.23862
AT1G04778	0.108033	0.645432	-1.11273	0	1	1	0	0	2	0	3	0.1	0.891839	0.76385	0.1	0.1	1.57439	0.1	2.23862
AT1G04780	0.0156042	0.826313	-0.0375214	31	20	45	11	68	20	15	8	23.2294	15.9368	29.9732	9.98299	47.6219	14.8439	12.9384	5.80297
AT1G04790	0.0811992	0.730922	-0.377338	0	0	1	1	1	1	0	1	0.1	0.1	0.76385	0.998453	0.798852	0.837196	0.1	0.812872
AT1G04800	0.0416077	0.805125	-0.91422	1	3	4	1	5	7	5	0	0.846109	2.47552	2.7554	0.998453	3.59426	5.26037	4.37946	0.1
AT1G04810	0.0711635	0.758317	-1.39064	25	14	10	16	69	15	37	60	18.7527	11.1857	6.7385	14.4753	48.3208	11.1579	31.768	42.8723
AT1G04820	0.0300661	0.814402	0.553378	25	28	129	40	52	43	18	38	18.7527	22.2715	85.7366	36.0381	36.4403	31.7994	15.5061	27.1891
AT1G04830	0.100647	0.660637	-1.50424	4	0	0	1	3	4	7	1	3.08444	0.1	0.1	0.998453	2.19655	3.04878	6.09125	0.812872
AT1G04840	0.063583	0.769615	-1.47622	0	0	0	0	0	0	0	1	0.1	0.1	0.1	0.1	0.1	0.1	0.1	0.812872
AT1G04850	0.579264	0.17996	-4.07879	13	11	35	6	52	1010	17	8	9.79942	8.81023	23.3347	5.49072	36.4403	744.668	14.6502	5.80297
AT1G04860	0.00853983	0.831502	-0.501705	15	10	11	11	24	23	15	7	11.2916	8.01839	7.40235	9.98299	16.8724	17.0555	12.9384	5.0901
AT1G04870	0.165591	0.537254	-2.17432	10	1	3	0	20	30	11	3	7.56109	0.891839	2.09155	0.1	14.077	22.2159	9.51482	2.23862
AT1G04900	0.0387074	0.80753	-0.276467	3	14	4	5	9	8	9	7	2.33833	11.1857	2.7554	4.59227	6.38966	5.99757	7.80303	5.0901
AT1G04910	0.0575542	0.792802	-0.5175	2	1	6	4	8	0	1	11	1.59222	0.891839	4.0831	3.69381	5.69081	0.1	0.955893	7.94159
AT1G04920	0.0893249	0.706334	-2.28891	0	0	0	0	1	0	1	0	0.1	0.1	0.1	0.1	0.798852	0.1	0.955893	0.1
AT1G04930	0.197695	0.488488	-3.00424	0	0	0	0	3	0	0	1	0.1	0.1	0.1	0.1	2.19655	0.1	0.1	0.812872
AT1G04940	0.191622	0.500067	-1.84913	4	4	8	2	16	5	28	14	3.08444	3.26736	5.4108	1.89691	11.2816	3.78598	24.065	10.0802
AT1G04945	0.107307	0.647228	-1.57835	6	5	11	2	18	9	28	14	4.57666	4.05919	7.40235	1.89691	12.6793	6.73477	24.065	10.0802
AT1G04950	0.731825	0.105612	-3.50299	1	3	6	1	92	14	17	8	0.846109	2.47552	4.0831	0.998453	64.3943	10.4207	14.6502	5.80297
AT1G04960	0.0201469	0.822717	0.393537	52	80	28	46	38	48	60	14	38.8977	63.4471	18.6878	41.4288	26.6564	35.4854	51.4536	10.0802
AT1G04970	0.0200021	0.822833	-0.287019	28	7	35	14	77	5	10	14	20.9911	5.64287	23.3347	12.6783	53.9116	3.78598	8.65893	10.0802
AT1G04980	0.00555218	0.833343	0.127618	143	98	188	97	160	64	168	84	106.794	77.7002	124.904	87.25	111.916	47.2806	143.89	59.9812
AT1G04985	0.0068649	0.832591	-0.583161	154	59	59	53	105	86	67	250	115.001	46.8185	39.2671	47.718	73.4794	63.4989	57.4448	178.318
AT1G04990	0.847359	0.0575808	-3.12357	0	2	0	1	7	6	13	6	0.1	1.68368	0.1	0.998453	4.99196	4.52318	11.2266	4.37723
AT1G05000	0.746307	0.0997039	1.93159	53	37	37	45	14	8	4	22	39.6438	29.398	24.6624	40.5304	9.88392	5.99757	3.52357	15.7832
AT1G05010	0.000971528	0.835492	-0.65808	692	640	335	406	694	1573	751	356	516.408	506.877	222.49	364.872	485.103	1159.71	642.875	253.882
AT1G05030	0.354966	0.331343	-3.61575	0	0	0	0	1	4	1	0	0.1	0.1	0.1	0.1	0.798852	3.04878	0.955893	0.1
AT1G05055	0.0825549	0.728947	0.735001	2	0	4	1	2	2	0	0	1.59222	0.1	2.7554	0.998453	1.4977	1.57439	0.1	0.1
AT1G05060	0.00800372	0.83187	-0.504763	41	16	94	17	98	19	36	82	30.6905	12.7694	62.5019	15.3737	68.5875	14.1067	30.9121	58.5555
AT1G05061	0.0730766	0.740927	1.57512	0	1	0	0	0	0	0	0	0.1	0.891839	0.1	0.1	0.1	0.1	0.1	0.1
AT1G05065	0.13287	0.589573	1.32633	2	0	0	1	0	0	0	1	1.59222	0.1	0.1	0.998453	0.1	0.1	0.1	0.812872
AT1G05070	0.256874	0.428067	-2.99495	6	0	1	0	38	4	15	2	4.57666	0.1	0.76385	0.1	26.6564	3.04878	12.9384	1.52574
AT1G05090	0.0415638	0.805171	-0.16527	0	2	1	2	2	2	2	0	0.1	1.68368	0.76385	1.89691	1.4977	1.57439	1.81179	0.1
AT1G05100	0.133967	0.584893	-2.64995	0	0	0	0	2	0	0	1	0.1	0.1	0.1	0.1	1.4977	0.1	0.1	0.812872
AT1G05120	0.052523	0.796453	-0.752331	0	2	2	0	2	3	1	1	0.1	1.68368	1.4277	0.1	1.4977	2.31159	0.955893	0.812872
AT1G05135	0.36724	0.322152	-3.27299	23	5	8	15	531	7	11	5	17.2605	4.05919	5.4108	13.5768	371.19	5.26037	9.51482	3.66436
AT1G05140	0.216627	0.463597	-1.76185	2	5	2	2	14	12	10	4	1.59222	4.05919	1.4277	1.89691	9.88392	8.94635	8.65893	2.95149
AT1G05150	0.622046	0.156416	-2.82217	2	3	1	1	34	10	8	4	1.59222	2.47552	0.76385	0.998453	23.861	7.47196	6.94714	2.95149
AT1G05160	0.151257	0.552782	0.929884	10	4	5	1	2	3	3	2	7.56109	3.26736	3.41925	0.998453	1.4977	2.31159	2.66768	1.52574
AT1G05170	0.170408	0.529337	0.735949	4	3	5	1	8	0	0	0	3.08444	2.47552	3.41925	0.998453	5.69081	0.1	0.1	0.1
AT1G05180	0.0726358	0.746276	0.0126479	1	2	0	0	0	1	1	1	0.846109	1.68368	0.1	0.1	0.1	0.837196	0.955893	0.812872
AT1G05190	0.00671914	0.832685	-1.13309	210	72	181	72	603	115	298	159	156.783	57.1124	120.257	64.7886	421.508	84.8776	255.156	113.447
AT1G05200	0.0895489	0.703676	-1.6923	3	2	6	0	14	3	14	3	2.33833	1.68368	4.0831	0.1	9.88392	2.31159	12.0825	2.23862
AT1G05205	0.0503244	0.798146	-0.8636	14	6	9	3	15	2	8	35	10.5455	4.85103	6.07465	2.79536	10.5828	1.57439	6.94714	25.0505
AT1G05210	0.242474	0.441786	1.79703	2	0	4	2	0	0	0	2	1.59222	0.1	2.7554	1.89691	0.1	0.1	0.1	1.52574
AT1G05220	0.0976505	0.674356	-2.40039	0	0	0	0	0	0	2	0	0.1	0.1	0.1	0.1	0.1	0.1	1.81179	0.1
AT1G05230	0.248539	0.437104	2.03191	0	1	1	3	0	0	0	1	0.1	0.891839	0.76385	2.79536	0.1	0.1	0.1	0.812872
AT1G05270	0.0175366	0.82473	-0.367394	18	4	20	10	44	10	10	5	13.53	3.26736	13.377	9.08453	30.8495	7.47196	8.65893	3.66436
AT1G05280	0.0727374	0.746085	1.69872	0	0	0	1	0	0	0	0	0.1	0.1	0.1	0.998453	0.1	0.1	0.1	0.1
AT1G05300	0.147115	0.556009	1.49062	7	3	28	7	3	9	3	0	5.32277	2.47552	18.6878	6.38917	2.19655	6.73477	2.66768	0.1
AT1G05320	0.102297	0.659006	1.05349	0	0	6	0	0	0	2	0	0.1	0.1	4.0831	0.1	0.1	0.1	1.81179	0.1
AT1G05340	0.0940361	0.689132	1.54099	153	113	206	312	53	55	25	160	114.255	89.5778	136.853	280.417	37.1391	40.6458	21.4973	114.159
AT1G05350	0.0398733	0.806476	0.402695	8	17	8	8	7	8	13	3	6.06888	13.5613	5.4108	7.28763	4.99196	5.99757	11.2266	2.23862
AT1G05360	0.0488944	0.799334	0.373735	7	1	1	0	5	0	1	1	5.32277	0.891839	0.76385	0.1	3.59426	0.1	0.955893	0.812872
AT1G05370	0.289032	0.383944	3.1812	1	2	0	1	0	0	0	0	0.846109	1.68368	0.1	0.998453	0.1	0.1	0.1	0.1
AT1G05380	0.0848482	0.723436	-1.68169	1	1	11	1	14	4	6	20	0.846109	0.891839	7.40235	0.998453	9.88392	3.04878	5.23536	14.3574
AT1G05385	0.557654	0.191472	-2.75523	5	11	3	5	37	81	42	12	3.83055	8.81023	2.09155	4.59227	25.9575	59.8129	36.0475	8.65446
AT1G05410	0.105306	0.65184	-1.62174	1	3	1	0	10	3	3	1	0.846109	2.47552	0.76385	0.1	7.08852	2.31159	2.66768	0.812872
AT1G05430	0.019736	0.823089	-0.878446	24	10	33	4	109	5	9	10	18.0066	8.01839	22.007	3.69381	76.2748	3.78598	7.80303	7.22872
AT1G05440	0.0625831	0.788543	-1.45792	0	0	0	0	1	0	0	0	0.1	0.1	0.1	0.1	0.798852	0.1	0.1	0.1
AT1G05460	0.0976505	0.674542	-2.40039	0	0	0	0	0	0	2	0	0.1	0.1	0.1	0.1	0.1	0.1	1.81179	0.1
AT1G05470	0.0980439	0.671487	-2.22835	0	0	0	0	0	2	0	0	0.1	0.1	0.1	0.1	0.1	1.57439	0.1	0.1
AT1G05500	0.0971014	0.675426	-0.654093	2	2	5	3	11	0	8	0	1.59222	1.68368	3.41925	2.79536	7.78737	0.1	6.94714	0.1
AT1G05510	0.0857098	0.715165	0.191313	0	0	0	1	0	1	0	0	0.1	0.1	0.1	0.998453	0.1	0.837196	0.1	0.1
AT1G05520	0.0222761	0.820919	-0.702712	7	2	5	4	7	6	13	3	5.32277	1.68368	3.41925	3.69381	4.99196	4.52318	11.2266	2.23862
AT1G05560	0.247905	0.437549	-2.4919	6	5	1	7	88	28	4	4	4.57666	4.05919	0.76385	6.38917	61.5989	20.7415	3.52357	2.95149
AT1G05562	0.741757	0.102125	-3.31848	0	0	1	0	4	6	1	3	0.1	0.1	0.76385	0.1	2.89541	4.52318	0.955893	2.23862
AT1G05570	0.280763	0.39915	-2.20904	2	5	4	1	13	32	8	5	1.59222	4.05919	2.7554	0.998453	9.18507	23.6903	6.94714	3.66436
AT1G05575	0.987805	0.00446876	2.93073	42	42	36	45	4	3	11	3	31.4366	33.3572	23.9986	40.5304	2.89541	2.31159	9.51482	2.23862
AT1G05577	0.129329	0.599687	2.31011	0	2	0	0	0	0	0	0	0.1	1.68368	0.1	0.1	0.1	0.1	0.1	0.1
AT1G05580	0.0721606	0.751859	1.41122	0	0	1	0	0	0	0	0	0.1	0.1	0.76385	0.1	0.1	0.1	0.1	0.1
AT1G05590	0.284203	0.391677	-3.41776	0	0	0	0	0	1	2	2	0.1	0.1	0.1	0.1	0.1	0.837196	1.81179	1.52574
AT1G05600	0.204921	0.479232	-1.9604	1	1	0	0	6	4	0	0	0.846109	0.891839	0.1	0.1	4.29311	3.04878	0.1	0.1
AT1G05620	0.0701804	0.759222	0.152595	2	0	0	1	2	0	0	1	1.59222	0.1	0.1	0.998453	1.4977	0.1	0.1	0.812872
AT1G05630	0.0831245	0.727764	-0.553076	0	0	2	0	2	1	0	0	0.1	0.1	1.4277	0.1	1.4977	0.837196	0.1	0.1
AT1G05650	0.0742885	0.736386	0.544573	3	1	0	1	0	0	3	0	2.33833	0.891839	0.1	0.998453	0.1	0.1	2.66768	0.1
AT1G05670	0.0467925	0.80107	-0.252688	0	2	3	0	1	3	0	2	0.1	1.68368	2.09155	0.1	0.798852	2.31159	0.1	1.52574
AT1G05675	0.988424	0.00425842	5.04933	146	151	33	82	11	0	2	0	109.032	119.668	22.007	73.7732	7.78737	0.1	1.81179	0.1
AT1G05680	0.0146666	0.827054	-1.00591	10	13	0	16	19	66	1	3	7.56109	10.3939	0.1	14.4753	13.3782	48.7549	0.955893	2.23862
AT1G05690	0.0632074	0.781679	-1.65064	0	0	0	0	0	0	1	0	0.1	0.1	0.1	0.1	0.1	0.1	0.955893	0.1
AT1G05700	0.0985177	0.667863	0.918984	3	3	1	4	1	4	1	0	2.33833	2.47552	0.76385	3.69381	0.798852	3.04878	0.955893	0.1
AT1G05710	0.164769	0.538573	1.25523	262	105	253	205	122	132	66	35	195.581	83.2431	168.054	184.283	85.3599	97.4099	56.5889	25.0505
AT1G05720	0.57635	0.181673	-2.45531	7	4	8	6	108	9	16	15	5.32277	3.26736	5.4108	5.49072	75.576	6.73477	13.7943	10.7931
AT1G05730	0.0238165	0.81962	-0.139965	6	1	0	0	0	0	1	7	4.57666	0.891839	0.1	0.1	0.1	0.1	0.955893	5.0901
AT1G05750	0.132294	0.59084	-1.42225	1	1	0	1	5	0	1	4	0.846109	0.891839	0.1	0.998453	3.59426	0.1	0.955893	2.95149
AT1G05760	0.021769	0.821389	-0.310846	3	1	4	1	4	2	3	2	2.33833	0.891839	2.7554	0.998453	2.89541	1.57439	2.66768	1.52574
AT1G05770	0.0409504	0.805619	-0.295694	1	0	1	4	3	0	4	1	0.846109	0.1	0.76385	3.69381	2.19655	0.1	3.52357	0.812872
AT1G05780	0.0647264	0.764552	-1.07857	0	2	1	1	3	0	5	1	0.1	1.68368	0.76385	0.998453	2.19655	0.1	4.37946	0.812872
AT1G05785	0.0299466	0.814509	-0.188608	4	1	9	4	5	9	6	0	3.08444	0.891839	6.07465	3.69381	3.59426	6.73477	5.23536	0.1
AT1G05790	0.0470732	0.800846	-0.110665	1	1	4	0	2	1	2	1	0.846109	0.891839	2.7554	0.1	1.4977	0.837196	1.81179	0.812872
AT1G05805	0.024634	0.81897	-1.15573	15	1	30	9	64	9	13	38	11.2916	0.891839	20.0155	8.18608	44.8265	6.73477	11.2266	27.1891
AT1G05810	0.153133	0.550884	-1.9465	8	4	2	1	13	8	30	6	6.06888	3.26736	1.4277	0.998453	9.18507	5.99757	25.7768	4.37723
AT1G05820	0.0533363	0.795809	-0.717539	0	0	3	0	4	1	0	0	0.1	0.1	2.09155	0.1	2.89541	0.837196	0.1	0.1
AT1G05830	0.0387744	0.807469	-0.452677	3	0	4	1	4	6	1	0	2.33833	0.1	2.7554	0.998453	2.89541	4.52318	0.955893	0.1
AT1G05835	0.0688605	0.761044	-1.22109	0	2	1	2	5	2	5	1	0.1	1.68368	0.76385	1.89691	3.59426	1.57439	4.37946	0.812872
AT1G05840	0.56554	0.186973	-2.78453	3	5	4	2	6	27	57	4	2.33833	4.05919	2.7554	1.89691	4.29311	20.0043	48.8859	2.95149
AT1G05850	0.010188	0.830387	-0.317609	495	11	78	63	272	84	304	132	369.424	8.81023	51.8803	56.7026	190.188	62.0245	260.291	94.1991
AT1G05860	0.941967	0.0211744	-4.15078	1	0	0	0	14	2	6	5	0.846109	0.1	0.1	0.1	9.88392	1.57439	5.23536	3.66436
AT1G05870	0.0517202	0.797052	-0.416755	2	0	2	1	1	5	0	1	1.59222	0.1	1.4277	0.998453	0.798852	3.78598	0.1	0.812872
AT1G05880	0.0654565	0.763986	-0.624129	0	0	2	1	1	4	0	0	0.1	0.1	1.4277	0.998453	0.798852	3.04878	0.1	0.1
AT1G05890	0.01311	0.828284	-0.239283	15	22	18	31	13	36	17	43	11.2916	17.5205	12.0493	27.952	9.18507	26.6391	14.6502	30.7535
AT1G05900	0.0433163	0.80371	-0.719045	4	1	1	5	16	3	1	1	3.08444	0.891839	0.76385	4.59227	11.2816	2.31159	0.955893	0.812872
AT1G05910	0.0415724	0.805156	0.273732	2	2	6	1	5	1	1	2	1.59222	1.68368	4.0831	0.998453	3.59426	0.837196	0.955893	1.52574
AT1G05920	0.063583	0.769977	-1.47622	0	0	0	0	0	0	0	1	0.1	0.1	0.1	0.1	0.1	0.1	0.1	0.812872
AT1G05940	0.155749	0.547672	-1.70409	1	3	2	5	7	8	0	27	0.846109	2.47552	1.4277	4.59227	4.99196	5.99757	0.1	19.3475
AT1G05960	0.028464	0.81586	-0.214784	3	2	5	14	26	3	3	0	2.33833	1.68368	3.41925	12.6783	18.2701	2.31159	2.66768	0.1
AT1G05970	0.323326	0.358862	1.78294	6	19	9	11	4	3	0	7	4.57666	15.1449	6.07465	9.98299	2.89541	2.31159	0.1	5.0901
AT1G05980	0.0895194	0.703763	-0.00140547	1	0	1	0	1	0	0	1	0.846109	0.1	0.76385	0.1	0.798852	0.1	0.1	0.812872
AT1G06000	0.312516	0.367169	-3.5804	0	0	0	0	1	5	0	0	0.1	0.1	0.1	0.1	0.798852	3.78598	0.1	0.1
AT1G06010	0.153439	0.550594	-1.93479	3	1	9	1	10	26	10	6	2.33833	0.891839	6.07465	0.998453	7.08852	19.2671	8.65893	4.37723
AT1G06020	0.0893889	0.705899	-0.117571	0	0	2	0	0	2	0	0	0.1	0.1	1.4277	0.1	0.1	1.57439	0.1	0.1
AT1G06030	0.785435	0.0830657	-2.67729	1	3	1	0	11	6	10	8	0.846109	2.47552	0.76385	0.1	7.78737	4.52318	8.65893	5.80297
AT1G06040	0.616283	0.159539	-3.32161	36	42	28	113	924	254	365	926	26.9599	33.3572	18.6878	101.625	645.839	187.348	312.501	660.219
AT1G06050	0.200877	0.484242	1.41403	6	0	7	5	1	1	4	0	4.57666	0.1	4.74695	4.59227	0.798852	0.837196	3.52357	0.1
AT1G06060	0.0317941	0.812985	-0.846911	16	11	8	4	12	7	15	38	12.0378	8.81023	5.4108	3.69381	8.48622	5.26037	12.9384	27.1891
AT1G06070	0.0575114	0.79285	-1.26175	6	2	9	4	20	4	18	8	4.57666	1.68368	6.07465	3.69381	14.077	3.04878	15.5061	5.80297
AT1G06100	0.260935	0.424163	-3.34031	0	0	0	0	4	0	1	0	0.1	0.1	0.1	0.1	2.89541	0.1	0.955893	0.1
AT1G06110	0.779495	0.0857343	-2.88265	2	5	2	2	14	28	33	10	1.59222	4.05919	1.4277	1.89691	9.88392	20.7415	28.3445	7.22872
AT1G06120	0.216023	0.46443	-2.08575	1	0	0	0	2	3	1	0	0.846109	0.1	0.1	0.1	1.4977	2.31159	0.955893	0.1
AT1G06130	0.00919188	0.831057	-0.278585	23	24	14	47	70	14	36	23	17.2605	19.1041	9.3939	42.3273	49.0196	10.4207	30.9121	16.496
AT1G06135	0.574205	0.182842	3.59334	1	1	3	1	0	0	0	0	0.846109	0.891839	2.09155	0.998453	0.1	0.1	0.1	0.1
AT1G06137	0.0727374	0.745702	1.69872	0	0	0	1	0	0	0	0	0.1	0.1	0.1	0.998453	0.1	0.1	0.1	0.1
AT1G06140	0.0823636	0.729175	-0.278224	0	1	0	1	2	1	0	0	0.1	0.891839	0.1	0.998453	1.4977	0.837196	0.1	0.1
AT1G06148	0.423451	0.279086	2.17084	4	0	21	2	2	1	2	0	3.08444	0.1	14.0408	1.89691	1.4977	0.837196	1.81179	0.1
AT1G06149	0.0478661	0.80017	-1.08857	2	1	1	2	6	3	4	1	1.59222	0.891839	0.76385	1.89691	4.29311	2.31159	3.52357	0.812872
AT1G06150	0.279565	0.401075	-2.05182	3	2	1	2	14	17	5	1	2.33833	1.68368	0.76385	1.89691	9.88392	12.6323	4.37946	0.812872
AT1G06160	0.0634102	0.770524	-1.28698	8	2	9	7	23	14	23	4	6.06888	1.68368	6.07465	6.38917	16.1736	10.4207	19.7855	2.95149
AT1G06180	0.173477	0.526116	-2.02394	0	4	3	3	8	8	22	4	0.1	3.26736	2.09155	2.79536	5.69081	5.99757	18.9296	2.95149
AT1G06190	0.039622	0.806708	-1.35198	7	9	22	4	59	12	10	28	5.32277	7.22655	14.7047	3.69381	41.3322	8.94635	8.65893	20.0604
AT1G06200	0.65319	0.14188	-2.47251	15	9	17	15	77	171	58	16	11.2916	7.22655	11.3854	13.5768	53.9116	126.161	49.7418	11.5059
AT1G06210	0.0130105	0.828357	-0.423663	27	22	56	7	115	9	18	9	20.245	17.5205	37.2756	6.38917	80.4679	6.73477	15.5061	6.51585
AT1G06220	0.0912359	0.694367	0.0542247	65	15	23	2	32	24	22	22	48.5971	11.9776	15.3685	1.89691	22.4633	17.7927	18.9296	15.7832
AT1G06230	0.0397101	0.806642	-1.25221	18	9	3	6	26	48	10	7	13.53	7.22655	2.09155	5.49072	18.2701	35.4854	8.65893	5.0901
AT1G06240	0.212935	0.467421	-1.92356	1	2	1	0	7	1	3	6	0.846109	1.68368	0.76385	0.1	4.99196	0.837196	2.66768	4.37723
AT1G06250	0.0569873	0.7932	-0.299113	2	0	1	1	0	0	2	3	1.59222	0.1	0.76385	0.998453	0.1	0.1	1.81179	2.23862
AT1G06265	0.0976505	0.673653	-2.40039	0	0	0	0	0	0	2	0	0.1	0.1	0.1	0.1	0.1	0.1	1.81179	0.1
AT1G06270	0.0966114	0.677086	-0.469361	0	0	0	1	2	0	0	0	0.1	0.1	0.1	0.998453	1.4977	0.1	0.1	0.1
AT1G06290	0.0414147	0.805283	-0.184058	4	0	2	3	8	0	2	1	3.08444	0.1	1.4277	2.79536	5.69081	0.1	1.81179	0.812872
AT1G06310	0.0363976	0.809278	-0.297387	3	0	3	2	6	1	3	0	2.33833	0.1	2.09155	1.89691	4.29311	0.837196	2.66768	0.1
AT1G06350	0.063274	0.775439	-1.50741	0	0	0	0	0	1	0	0	0.1	0.1	0.1	0.1	0.1	0.837196	0.1	0.1
AT1G06370	0.145684	0.557722	-1.63358	2	1	0	1	2	2	5	5	1.59222	0.891839	0.1	0.998453	1.4977	1.57439	4.37946	3.66436
AT1G06380	0.0166559	0.825464	-0.891608	36	30	8	8	46	59	38	13	26.9599	23.8552	5.4108	7.28763	32.2472	43.5946	32.6239	9.36733
AT1G06390	0.805369	0.0743951	-2.64169	2	2	6	1	20	23	16	10	1.59222	1.68368	4.0831	0.998453	14.077	17.0555	13.7943	7.22872
AT1G06400	0.0240493	0.819421	-1.32903	83	77	29	41	116	152	218	99	62.0271	61.0716	19.3516	36.9366	81.1668	112.154	186.685	70.6743
AT1G06410	0.113453	0.630961	-1.62689	2	3	5	1	19	5	7	4	1.59222	2.47552	3.41925	0.998453	13.3782	3.78598	6.09125	2.95149
AT1G06420	0.0617482	0.789739	-0.481248	0	2	0	1	1	3	0	1	0.1	1.68368	0.1	0.998453	0.798852	2.31159	0.1	0.812872
AT1G06430	0.109462	0.642381	-2.13177	37	26	11	40	322	150	46	38	27.706	20.6878	7.40235	36.0381	225.13	110.679	39.4711	27.1891
AT1G06440	0.081413	0.73059	-0.642559	1	1	1	0	0	4	0	1	0.846109	0.891839	0.76385	0.1	0.1	3.04878	0.1	0.812872
AT1G06450	0.677137	0.132011	-2.62543	4	18	6	9	72	81	56	35	3.08444	14.3531	4.0831	8.18608	50.4173	59.8129	48.03	25.0505
AT1G06460	0.254719	0.431413	-2.52175	56	161	42	104	415	725	668	385	41.8821	127.586	27.9817	93.5391	290.123	534.567	571.836	274.556
AT1G06470	0.0213283	0.821782	-0.573015	5	4	9	1	15	3	6	4	3.83055	3.26736	6.07465	0.998453	10.5828	2.31159	5.23536	2.95149
AT1G06475	0.268533	0.416094	-2.06287	1	1	0	0	2	1	4	3	0.846109	0.891839	0.1	0.1	1.4977	0.837196	3.52357	2.23862
AT1G06490	0.063583	0.767023	-1.47622	0	0	0	0	0	0	0	1	0.1	0.1	0.1	0.1	0.1	0.1	0.1	0.812872
AT1G06500	0.33885	0.345528	-2.26067	9	3	8	1	24	48	19	9	6.81498	2.47552	5.4108	0.998453	16.8724	35.4854	16.362	6.51585
AT1G06510	0.0171297	0.825072	-0.353238	6	6	4	20	27	5	15	4	4.57666	4.85103	2.7554	18.0691	18.969	3.78598	12.9384	2.95149
AT1G06515	0.0252378	0.818504	0.271637	19	15	38	6	17	8	29	6	14.2761	11.9776	25.3263	5.49072	11.9805	5.99757	24.9209	4.37723
AT1G06520	0.036877	0.808968	0.153333	2	2	8	5	6	3	6	0	1.59222	1.68368	5.4108	4.59227	4.29311	2.31159	5.23536	0.1
AT1G06530	0.0118982	0.829195	-0.572976	27	9	14	7	32	15	29	8	20.245	7.22655	9.3939	6.38917	22.4633	11.1579	24.9209	5.80297
AT1G06540	0.166441	0.535721	-2.38349	0	0	0	6	21	1	6	13	0.1	0.1	0.1	5.49072	14.7759	0.837196	5.23536	9.36733
AT1G06550	0.0430413	0.80394	0.46652	11	22	10	3	9	15	5	5	8.3072	17.5205	6.7385	2.79536	6.38966	11.1579	4.37946	3.66436
AT1G06560	0.970156	0.0111434	-5.69426	0	0	0	0	16	6	3	3	0.1	0.1	0.1	0.1	11.2816	4.52318	2.66768	2.23862
AT1G06570	0.817529	0.0696178	-2.88368	66	34	44	28	413	317	430	106	49.3432	27.0225	29.3094	25.2567	288.726	233.791	368.134	75.6644
AT1G06580	0.0951822	0.679406	-0.634389	0	1	0	0	0	1	0	1	0.1	0.891839	0.1	0.1	0.1	0.837196	0.1	0.812872
AT1G06590	0.0413375	0.805339	-0.992892	1	5	3	3	10	5	4	7	0.846109	4.05919	2.09155	2.79536	7.08852	3.78598	3.52357	5.0901
AT1G06620	0.104542	0.655706	0.861214	1	1	2	0	2	0	0	0	0.846109	0.891839	1.4277	0.1	1.4977	0.1	0.1	0.1
AT1G06630	0.0235231	0.819838	-0.33273	10	1	6	2	7	2	10	4	7.56109	0.891839	4.0831	1.89691	4.99196	1.57439	8.65893	2.95149
AT1G06640	0.213148	0.467192	-2.37707	0	0	2	0	2	2	0	8	0.1	0.1	1.4277	0.1	1.4977	1.57439	0.1	5.80297
AT1G06645	0.907126	0.0341693	-3.94925	1	0	2	0	22	2	12	15	0.846109	0.1	1.4277	0.1	15.4747	1.57439	10.3707	10.7931
AT1G06650	0.728491	0.107372	2.40945	446	5	4	20	37	18	20	15	332.865	4.05919	2.7554	18.0691	25.9575	13.3695	17.2179	10.7931
AT1G06660	0.196396	0.489957	-3.01514	0	0	0	0	3	1	0	0	0.1	0.1	0.1	0.1	2.19655	0.837196	0.1	0.1
AT1G06670	0.210634	0.469974	-2.11168	1	1	3	0	14	4	2	3	0.846109	0.891839	2.09155	0.1	9.88392	3.04878	1.81179	2.23862
AT1G06680	0.0508566	0.797714	-1.84637	378	263	340	276	2802	593	413	1008	282.129	208.354	225.809	248.073	1958.28	437.257	353.584	718.675
AT1G06690	0.14013	0.566401	-1.01544	10	3	4	4	43	1	0	3	7.56109	2.47552	2.7554	3.69381	30.1506	0.837196	0.1	2.23862
AT1G06700	0.0417074	0.805049	0.400786	10	1	4	4	10	2	2	1	7.56109	0.891839	2.7554	3.69381	7.08852	1.57439	1.81179	0.812872
AT1G06710	0.0898743	0.702897	-2.17929	0	0	0	0	1	0	0	1	0.1	0.1	0.1	0.1	0.798852	0.1	0.1	0.812872
AT1G06720	0.207809	0.474203	-2.24814	5	2	2	0	26	14	2	4	3.83055	1.68368	1.4277	0.1	18.2701	10.4207	1.81179	2.95149
AT1G06730	0.0907129	0.698129	0.176126	0	1	0	1	0	1	0	1	0.1	0.891839	0.1	0.998453	0.1	0.837196	0.1	0.812872
AT1G06740	0.208609	0.472727	-3.05505	0	0	0	0	0	3	0	1	0.1	0.1	0.1	0.1	0.1	2.31159	0.1	0.812872
AT1G06750	0.278228	0.403597	-3.3165	0	0	0	0	2	2	0	1	0.1	0.1	0.1	0.1	1.4977	1.57439	0.1	0.812872
AT1G06760	0.444556	0.264026	-2.7374	0	0	1	0	4	2	2	1	0.1	0.1	0.76385	0.1	2.89541	1.57439	1.81179	0.812872
AT1G06770	0.651563	0.142519	1.99716	8	3	14	8	5	0	2	1	6.06888	2.47552	9.3939	7.28763	3.59426	0.1	1.81179	0.812872
AT1G06780	0.0548445	0.79473	-1.18688	13	12	4	9	16	60	13	3	9.79942	9.60207	2.7554	8.18608	11.2816	44.3318	11.2266	2.23862
AT1G06790	0.0474013	0.800607	-0.0848137	0	0	3	2	0	2	3	0	0.1	0.1	2.09155	1.89691	0.1	1.57439	2.66768	0.1
AT1G06800	0.487882	0.235158	2.21331	20	6	64	15	10	1	3	8	15.0222	4.85103	42.5864	13.5768	7.08852	0.837196	2.66768	5.80297
AT1G06820	0.602012	0.166784	-3.28201	1	0	0	0	3	4	0	8	0.846109	0.1	0.1	0.1	2.19655	3.04878	0.1	5.80297
AT1G06830	0.19406	0.495358	1.44315	3	1	1	1	1	1	0	0	2.33833	0.891839	0.76385	0.998453	0.798852	0.837196	0.1	0.1
AT1G06840	0.83797	0.0609279	4.22347	7	10	4	143	5	0	2	3	5.32277	8.01839	2.7554	128.579	3.59426	0.1	1.81179	2.23862
AT1G06850	0.0857098	0.715221	0.191313	0	0	0	1	0	1	0	0	0.1	0.1	0.1	0.998453	0.1	0.837196	0.1	0.1
AT1G06860	0.0909785	0.697506	-2.29922	0	0	0	0	0	0	1	1	0.1	0.1	0.1	0.1	0.1	0.1	0.955893	0.812872
AT1G06870	0.147445	0.555786	1.1778	14	19	16	81	21	12	11	21	10.5455	15.1449	10.7216	72.8747	14.7759	8.94635	9.51482	15.0703
AT1G06880	0.0616691	0.789853	-1.1517	2	2	0	0	0	2	6	1	1.59222	1.68368	0.1	0.1	0.1	1.57439	5.23536	0.812872
AT1G06890	0.123004	0.61392	-1.49452	4	1	2	2	14	5	2	7	3.08444	0.891839	1.4277	1.89691	9.88392	3.78598	1.81179	5.0901
AT1G06900	0.188233	0.50553	-2.07913	1	0	2	0	5	0	1	8	0.846109	0.1	1.4277	0.1	3.59426	0.1	0.955893	5.80297
AT1G06910	0.197695	0.488362	-3.00424	0	0	0	0	3	0	0	1	0.1	0.1	0.1	0.1	2.19655	0.1	0.1	0.812872
AT1G06923	0.184101	0.512787	2.67585	2	0	1	0	0	0	0	0	1.59222	0.1	0.76385	0.1	0.1	0.1	0.1	0.1
AT1G06925	0.108233	0.644899	-1.13127	1	0	0	0	2	0	0	1	0.846109	0.1	0.1	0.1	1.4977	0.1	0.1	0.812872
AT1G06950	0.0265584	0.81745	-1.40665	5	6	5	27	101	18	7	9	3.83055	4.85103	3.41925	24.3582	70.684	13.3695	6.09125	6.51585
AT1G06960	0.20924	0.472143	-2.03841	1	0	0	0	3	3	0	0	0.846109	0.1	0.1	0.1	2.19655	2.31159	0.1	0.1
AT1G06970	0.105961	0.649691	0.927708	0	1	0	1	1	0	0	0	0.1	0.891839	0.1	0.998453	0.798852	0.1	0.1	0.1
AT1G06990	0.469616	0.247143	2.15219	3	18	10	11	1	0	5	3	2.33833	14.3531	6.7385	9.98299	0.798852	0.1	4.37946	2.23862
AT1G07000	0.998559	0.000688615	3.59594	145	198	116	215	18	15	17	8	108.286	156.884	77.1066	193.267	12.6793	11.1579	14.6502	5.80297
AT1G07010	0.06761	0.762007	-1.1211	0	2	1	1	4	4	1	1	0.1	1.68368	0.76385	0.998453	2.89541	3.04878	0.955893	0.812872
AT1G07030	0.796654	0.0779302	5.78988	4	2	0	63	0	0	0	1	3.08444	1.68368	0.1	56.7026	0.1	0.1	0.1	0.812872
AT1G07040	0.898211	0.0378658	-3.71	52	60	31	50	347	475	1337	357	38.8977	47.6103	20.6793	45.0227	242.601	350.268	1144.43	254.595
AT1G07050	0.982029	0.00642123	-6.33083	0	0	0	0	11	24	5	3	0.1	0.1	0.1	0.1	7.78737	17.7927	4.37946	2.23862
AT1G07051	0.0625831	0.788835	-1.45792	0	0	0	0	1	0	0	0	0.1	0.1	0.1	0.1	0.798852	0.1	0.1	0.1
AT1G07070	0.0141723	0.827438	-0.679537	6	7	8	34	78	10	8	7	4.57666	5.64287	5.4108	30.6474	54.6104	7.47196	6.94714	5.0901
AT1G07080	0.763849	0.0919305	-3.70592	9	2	11	10	55	354	24	8	6.81498	1.68368	7.40235	9.08453	38.5368	261.067	20.6414	5.80297
AT1G07090	0.196345	0.490417	-3.02759	0	0	0	0	1	1	0	2	0.1	0.1	0.1	0.1	0.798852	0.837196	0.1	1.52574
AT1G07100	0.129538	0.596919	-2.67181	0	0	0	0	1	1	0	1	0.1	0.1	0.1	0.1	0.798852	0.837196	0.1	0.812872
AT1G07110	0.0133806	0.828089	0.110371	18	22	194	12	120	34	18	47	13.53	17.5205	128.887	10.8814	83.9622	25.1647	15.5061	33.605
AT1G07128	0.126778	0.606163	1.29618	148	35	129	45	54	12	61	12	110.524	27.8144	85.7366	40.5304	37.838	8.94635	52.3094	8.65446
AT1G07130	0.313589	0.365846	1.25636	84	11	30	57	29	21	16	14	62.7732	8.81023	20.0155	51.3118	20.3667	15.5811	13.7943	10.0802
AT1G07135	0.108933	0.643501	3.12828	418	149	459	2799	387	10	95	17	311.974	118.084	304.807	2514.87	270.556	7.47196	81.4098	12.2188
AT1G07140	0.00441031	0.83399	-0.403326	223	117	133	75	139	214	304	47	166.482	92.7452	88.392	67.484	97.2404	157.86	260.291	33.605
AT1G07150	0.0356229	0.809945	-0.776105	3	1	2	1	4	3	5	0	2.33833	0.891839	1.4277	0.998453	2.89541	2.31159	4.37946	0.1
AT1G07160	0.573047	0.18374	2.97054	8	1	1	1	0	0	0	1	6.06888	0.891839	0.76385	0.998453	0.1	0.1	0.1	0.812872
AT1G07170	0.14499	0.559734	-1.61395	8	1	4	6	10	21	21	8	6.06888	0.891839	2.7554	5.49072	7.08852	15.5811	18.0737	5.80297
AT1G07180	0.0205151	0.822423	0.156512	9	6	7	6	12	7	5	2	6.81498	4.85103	4.74695	5.49072	8.48622	5.26037	4.37946	1.52574
AT1G07200	0.262259	0.422608	-2.01044	2	1	1	0	4	7	1	6	1.59222	0.891839	0.76385	0.1	2.89541	5.26037	0.955893	4.37723
AT1G07210	0.054909	0.794655	-1.18906	2	5	1	6	5	18	5	8	1.59222	4.05919	0.76385	5.49072	3.59426	13.3695	4.37946	5.80297
AT1G07220	0.026899	0.817187	-0.597652	3	8	1	7	5	10	5	12	2.33833	6.43471	0.76385	6.38917	3.59426	7.47196	4.37946	8.65446
AT1G07230	0.0682453	0.76156	-1.39677	17	23	19	11	21	103	45	17	12.7839	18.3123	12.7131	9.98299	14.7759	76.0312	38.6152	12.2188
AT1G07240	0.0149216	0.826826	0.20939	43	6	44	33	32	48	25	5	32.1827	4.85103	29.3094	29.749	22.4633	35.4854	21.4973	3.66436
AT1G07250	0.184593	0.510899	-3.08409	2	4	21	1	45	153	24	5	1.59222	3.26736	14.0408	0.998453	31.5483	112.891	20.6414	3.66436
AT1G07260	0.0831576	0.727684	-1.36182	1	0	5	0	5	1	3	6	0.846109	0.1	3.41925	0.1	3.59426	0.837196	2.66768	4.37723
AT1G07270	0.0976505	0.672678	-2.40039	0	0	0	0	0	0	2	0	0.1	0.1	0.1	0.1	0.1	0.1	1.81179	0.1
AT1G07280	0.995192	0.00189146	-5.12742	0	3	3	1	55	78	98	25	0.1	2.47552	2.09155	0.998453	38.5368	57.6013	83.9775	17.9218
AT1G07300	0.0268518	0.817211	-0.528884	2	5	1	5	8	8	3	2	1.59222	4.05919	0.76385	4.59227	5.69081	5.99757	2.66768	1.52574
AT1G07310	0.0218718	0.821281	-0.638384	0	7	8	9	2	3	8	27	0.1	5.64287	5.4108	8.18608	1.4977	2.31159	6.94714	19.3475
AT1G07320	0.0217439	0.821412	-1.1715	39	28	7	10	63	40	73	15	29.1983	22.2715	4.74695	9.08453	44.1276	29.5878	62.5802	10.7931
AT1G07330	0.063583	0.769699	-1.47622	0	0	0	0	0	0	0	1	0.1	0.1	0.1	0.1	0.1	0.1	0.1	0.812872
AT1G07350	0.0640828	0.764964	0.578569	14	17	17	14	18	7	4	15	10.5455	13.5613	11.3854	12.6783	12.6793	5.26037	3.52357	10.7931
AT1G07360	0.0312854	0.813333	-0.208106	3	0	7	2	4	1	1	8	2.33833	0.1	4.74695	1.89691	2.89541	0.837196	0.955893	5.80297
AT1G07380	0.0904653	0.699787	-2.31693	0	0	0	0	0	1	1	0	0.1	0.1	0.1	0.1	0.1	0.837196	0.955893	0.1
AT1G07390	0.11926	0.617587	-1.44733	3	5	1	4	16	8	10	5	2.33833	4.05919	0.76385	3.69381	11.2816	5.99757	8.65893	3.66436
AT1G07400	0.142648	0.561759	1.46651	216	123	346	68	90	101	24	57	161.26	97.4962	229.792	61.1948	62.9966	74.5568	20.6414	40.7337
AT1G07410	0.161637	0.542325	1.80868	2	1	8	1	0	0	0	3	1.59222	0.891839	5.4108	0.998453	0.1	0.1	0.1	2.23862
AT1G07420	0.165012	0.538236	-1.77355	20	26	5	24	100	86	50	44	15.0222	20.6878	3.41925	21.6629	69.9852	63.4989	42.8946	31.4664
AT1G07430	0.0911289	0.694568	0.634458	2	0	0	1	2	0	0	0	1.59222	0.1	0.1	0.998453	1.4977	0.1	0.1	0.1
AT1G07440	0.0271565	0.816937	-1.25479	47	4	7	7	93	23	32	12	35.1671	3.26736	4.74695	6.38917	65.0932	17.0555	27.4886	8.65446
AT1G07450	0.291993	0.381806	3.15678	0	4	0	0	0	0	0	0	0.1	3.26736	0.1	0.1	0.1	0.1	0.1	0.1
AT1G07470	0.00419966	0.834097	-0.167052	14	10	12	17	20	17	12	14	10.5455	8.01839	8.0662	15.3737	14.077	12.6323	10.3707	10.0802
AT1G07473	0.0429843	0.803976	-0.0868577	2	1	2	0	1	1	2	1	1.59222	0.891839	1.4277	0.1	0.798852	0.837196	1.81179	0.812872
AT1G07476	0.0908062	0.697883	0.425599	1	1	0	1	0	0	2	0	0.846109	0.891839	0.1	0.998453	0.1	0.1	1.81179	0.1
AT1G07480	0.0154172	0.826437	-0.0185781	13	4	8	5	8	5	11	6	9.79942	3.26736	5.4108	4.59227	5.69081	3.78598	9.51482	4.37723
AT1G07500	0.257744	0.427402	2.01301	3	0	0	2	1	0	0	0	2.33833	0.1	0.1	1.89691	0.798852	0.1	0.1	0.1
AT1G07510	0.0705038	0.758865	-0.108817	1	0	2	0	1	0	1	1	0.846109	0.1	1.4277	0.1	0.798852	0.1	0.955893	0.812872
AT1G07520	0.0730766	0.740991	1.57512	0	1	0	0	0	0	0	0	0.1	0.891839	0.1	0.1	0.1	0.1	0.1	0.1
AT1G07530	0.0208093	0.822208	-1.11941	22	20	17	53	65	144	49	7	16.5144	15.9368	11.3854	47.718	45.5254	106.256	42.0387	5.0901
AT1G07560	0.0715006	0.758066	-0.0356956	0	0	2	1	1	1	1	0	0.1	0.1	1.4277	0.998453	0.798852	0.837196	0.955893	0.1
AT1G07570	0.050625	0.797867	-0.654685	1	2	1	4	2	9	3	0	0.846109	1.68368	0.76385	3.69381	1.4977	6.73477	2.66768	0.1
AT1G07580	0.0733798	0.737112	-1.17955	0	2	1	0	1	2	4	0	0.1	1.68368	0.76385	0.1	0.798852	1.57439	3.52357	0.1
AT1G07590	0.0181647	0.824231	-0.460067	10	7	8	4	5	11	16	7	7.56109	5.64287	5.4108	3.69381	3.59426	8.20916	13.7943	5.0901
AT1G07600	0.0485133	0.799653	-0.725916	4	0	1	0	2	2	4	0	3.08444	0.1	0.76385	0.1	1.4977	1.57439	3.52357	0.1
AT1G07610	0.0447438	0.80278	-0.496082	13	3	8	4	14	0	20	4	9.79942	2.47552	5.4108	3.69381	9.88392	0.1	17.2179	2.95149
AT1G07615	0.112025	0.63522	0.0333584	5	0	17	1	7	4	4	6	3.83055	0.1	11.3854	0.998453	4.99196	3.04878	3.52357	4.37723
AT1G07620	0.323149	0.35899	1.69669	18	15	6	3	6	5	2	0	13.53	11.9776	4.0831	2.79536	4.29311	3.78598	1.81179	0.1
AT1G07630	0.356676	0.329893	1.47709	66	54	152	30	36	15	38	14	49.3432	42.8593	101.005	27.0536	25.2587	11.1579	32.6239	10.0802
AT1G07640	0.176268	0.522676	-1.58795	2	5	6	4	21	8	11	14	1.59222	4.05919	4.0831	3.69381	14.7759	5.99757	9.51482	10.0802
AT1G07650	0.0499995	0.798394	0.288031	3	1	7	0	1	4	3	0	2.33833	0.891839	4.74695	0.1	0.798852	3.04878	2.66768	0.1
AT1G07660	0.0190781	0.823521	0.0851343	8	6	8	3	4	6	8	5	6.06888	4.85103	5.4108	2.79536	2.89541	4.52318	6.94714	3.66436
AT1G07670	0.0168823	0.825242	-0.781084	14	7	27	11	34	42	16	10	10.5455	5.64287	18.0239	9.98299	23.861	31.0622	13.7943	7.22872
AT1G07690	0.0632074	0.781196	-1.65064	0	0	0	0	0	0	1	0	0.1	0.1	0.1	0.1	0.1	0.1	0.955893	0.1
AT1G07700	0.00721265	0.83239	-0.46333	42	13	36	97	164	15	21	94	31.4366	10.3939	23.9986	87.25	114.712	11.1579	18.0737	67.1099
AT1G07702	0.137386	0.574914	-2.83237	0	0	0	0	0	1	2	0	0.1	0.1	0.1	0.1	0.1	0.837196	1.81179	0.1
AT1G07705	0.107352	0.647116	-1.47241	4	1	3	4	19	6	8	3	3.08444	0.891839	2.09155	3.69381	13.3782	4.52318	6.94714	2.23862
AT1G07720	0.196396	0.489706	-3.01514	0	0	0	0	3	1	0	0	0.1	0.1	0.1	0.1	2.19655	0.837196	0.1	0.1
AT1G07725	0.063583	0.770234	-1.47622	0	0	0	0	0	0	0	1	0.1	0.1	0.1	0.1	0.1	0.1	0.1	0.812872
AT1G07728	0.0489468	0.79925	-0.692909	2	1	1	2	0	3	5	2	1.59222	0.891839	0.76385	1.89691	0.1	2.31159	4.37946	1.52574
AT1G07740	0.125436	0.607859	1.16453	2	0	9	0	2	0	2	0	1.59222	0.1	6.07465	0.1	1.4977	0.1	1.81179	0.1
AT1G07745	0.352976	0.333608	-3.5815	0	0	0	0	4	1	1	0	0.1	0.1	0.1	0.1	2.89541	0.837196	0.955893	0.1
AT1G07750	0.0909785	0.696645	-2.29922	0	0	0	0	0	0	1	1	0.1	0.1	0.1	0.1	0.1	0.1	0.955893	0.812872
AT1G07770	0.0395664	0.806754	-1.26277	49	8	88	38	147	69	106	114	36.6594	6.43471	58.5188	34.2412	102.831	50.9665	90.8246	81.3674
AT1G07780	0.0287136	0.815647	-0.530554	2	0	2	3	4	3	2	2	1.59222	0.1	1.4277	2.79536	2.89541	2.31159	1.81179	1.52574
AT1G07790	0.0658542	0.763654	-0.801308	3	0	6	0	4	3	3	5	2.33833	0.1	4.0831	0.1	2.89541	2.31159	2.66768	3.66436
AT1G07795	0.0625831	0.787938	-1.45792	0	0	0	0	1	0	0	0	0.1	0.1	0.1	0.1	0.798852	0.1	0.1	0.1
AT1G07810	0.0238271	0.819606	-0.824319	6	3	6	5	9	14	6	8	4.57666	2.47552	4.0831	4.59227	6.38966	10.4207	5.23536	5.80297
AT1G07820	0.0304993	0.813983	0.287031	8	6	8	3	4	3	7	6	6.06888	4.85103	5.4108	2.79536	2.89541	2.31159	6.09125	4.37723
AT1G07830	0.334253	0.34955	-1.83741	11	8	11	10	68	9	35	38	8.3072	6.43471	7.40235	9.08453	47.6219	6.73477	30.0562	27.1891
AT1G07840	0.896667	0.0383223	-4.55603	1	1	1	0	5	70	5	2	0.846109	0.891839	0.76385	0.1	3.59426	51.7037	4.37946	1.52574
AT1G07850	0.0727374	0.745318	1.69872	0	0	0	1	0	0	0	0	0.1	0.1	0.1	0.998453	0.1	0.1	0.1	0.1
AT1G07870	0.227932	0.451402	-2.11019	0	0	0	1	5	0	2	0	0.1	0.1	0.1	0.998453	3.59426	0.1	1.81179	0.1
AT1G07880	0.114696	0.625971	2.27646	1	1	0	0	0	0	0	0	0.846109	0.891839	0.1	0.1	0.1	0.1	0.1	0.1
AT1G07885	0.184101	0.512712	2.67585	2	0	1	0	0	0	0	0	1.59222	0.1	0.76385	0.1	0.1	0.1	0.1	0.1
AT1G07890	0.061607	0.789881	2.27052	14825	12271	16938	11990	5097	5887	497	760	11061.2	9716.76	11244.4	10772.6	3562.15	4339.97	425.479	541.882
AT1G07900	0.0894223	0.704329	-2.19853	0	0	0	0	1	1	0	0	0.1	0.1	0.1	0.1	0.798852	0.837196	0.1	0.1
AT1G07910	0.198171	0.487476	-1.92713	6	1	1	1	12	13	9	2	4.57666	0.891839	0.76385	0.998453	8.48622	9.68355	7.80303	1.52574
AT1G07920	0.0378414	0.808198	-1.4538	160	103	106	222	615	511	302	316	119.478	81.6594	70.4681	199.557	429.894	376.807	258.58	225.367
AT1G07930	0.0378437	0.808193	-1.45451	159	103	106	222	614	511	302	315	118.731	81.6594	70.4681	199.557	429.195	376.807	258.58	224.655
AT1G07940	0.0371709	0.808693	-1.45522	162	104	115	224	622	540	305	316	120.97	82.4513	76.4427	201.354	434.786	398.186	261.147	225.367
AT1G07950	0.0274735	0.816716	-1.41118	28	11	62	53	120	202	60	44	20.9911	8.81023	41.2587	47.718	83.9622	149.014	51.4536	31.4664
AT1G07960	0.00842286	0.831578	0.43454	283	25	123	21	127	15	139	37	211.249	19.896	81.7535	18.9675	88.8542	11.1579	119.069	26.4763
AT1G07970	0.0969316	0.675627	-1.58896	5	0	2	4	22	2	5	8	3.83055	0.1	1.4277	3.69381	15.4747	1.57439	4.37946	5.80297
AT1G07980	0.0684853	0.761395	-0.692275	1	0	2	1	6	0	1	0	0.846109	0.1	1.4277	0.998453	4.29311	0.1	0.955893	0.1
AT1G07990	0.177372	0.5209	-1.80373	6	2	2	1	17	15	4	5	4.57666	1.68368	1.4277	0.998453	11.9805	11.1579	3.52357	3.66436
AT1G08000	0.0662575	0.763262	-0.880498	8	6	12	2	22	0	4	27	6.06888	4.85103	8.0662	1.89691	15.4747	0.1	3.52357	19.3475
AT1G08010	0.078857	0.732836	0.658135	0	2	1	12	3	1	2	5	0.1	1.68368	0.76385	10.8814	2.19655	0.837196	1.81179	3.66436
AT1G08030	0.0289065	0.815478	-0.370702	2	2	1	1	3	1	3	1	1.59222	1.68368	0.76385	0.998453	2.19655	0.837196	2.66768	0.812872
AT1G08040	0.0966385	0.676781	-1.34508	1	1	1	3	8	8	1	1	0.846109	0.891839	0.76385	2.79536	5.69081	5.99757	0.955893	0.812872
AT1G08050	0.970316	0.0111054	3.06859	33	48	27	38	3	10	2	3	24.7216	38.1083	18.0239	34.2412	2.19655	7.47196	1.81179	2.23862
AT1G08060	0.0722693	0.746588	-1.7922	1	0	6	0	11	5	7	0	0.846109	0.1	4.0831	0.1	7.78737	3.78598	6.09125	0.1
AT1G08070	0.387479	0.303866	-3.59412	0	0	0	0	1	1	1	3	0.1	0.1	0.1	0.1	0.798852	0.837196	0.955893	2.23862
AT1G08090	0.0821475	0.729756	-1.78102	9	1	11	1	42	9	18	5	6.81498	0.891839	7.40235	0.998453	29.4518	6.73477	15.5061	3.66436
AT1G08100	0.115868	0.62087	2.38563	0	1	0	1	0	0	0	0	0.1	0.891839	0.1	0.998453	0.1	0.1	0.1	0.1
AT1G08110	0.0357458	0.809856	-1.28603	12	10	16	2	34	19	35	6	9.05331	8.01839	10.7216	1.89691	23.861	14.1067	30.0562	4.37723
AT1G08115	0.0809714	0.731166	-0.456099	0	0	1	1	1	1	1	0	0.1	0.1	0.76385	0.998453	0.798852	0.837196	0.955893	0.1
AT1G08120	0.151297	0.55275	0.996496	8	5	1	54	17	12	6	5	6.06888	4.05919	0.76385	48.6165	11.9805	8.94635	5.23536	3.66436
AT1G08125	0.0856819	0.7153	-2.32758	9	1	1	0	27	9	20	0	6.81498	0.891839	0.76385	0.1	18.969	6.73477	17.2179	0.1
AT1G08130	0.0380363	0.808052	-0.275201	2	1	2	0	1	2	1	2	1.59222	0.891839	1.4277	0.1	0.798852	1.57439	0.955893	1.52574
AT1G08150	0.0625831	0.787402	-1.45792	0	0	0	0	1	0	0	0	0.1	0.1	0.1	0.1	0.798852	0.1	0.1	0.1
AT1G08160	0.118807	0.618152	-1.25372	1	1	0	0	4	0	0	2	0.846109	0.891839	0.1	0.1	2.89541	0.1	0.1	1.52574
AT1G08165	0.063274	0.775745	-1.50741	0	0	0	0	0	1	0	0	0.1	0.1	0.1	0.1	0.1	0.837196	0.1	0.1
AT1G08180	0.908405	0.0334041	-4.43517	0	0	0	1	22	2	11	2	0.1	0.1	0.1	0.998453	15.4747	1.57439	9.51482	1.52574
AT1G08190	0.00808379	0.831798	-0.723849	13	9	10	10	26	13	18	15	9.79942	7.22655	6.7385	9.08453	18.2701	9.68355	15.5061	10.7931
AT1G08200	0.0190445	0.823549	-1.0857	67	35	32	30	146	138	48	32	50.0893	27.8144	21.3432	27.0536	102.132	101.833	41.1828	22.9119
AT1G08210	0.204732	0.479362	-1.86368	1	0	0	1	8	1	0	1	0.846109	0.1	0.1	0.998453	5.69081	0.837196	0.1	0.812872
AT1G08220	0.132586	0.590445	1.12125	1	0	2	0	0	1	0	0	0.846109	0.1	1.4277	0.1	0.1	0.837196	0.1	0.1
AT1G08230	0.845205	0.0584853	-3.3344	3	1	2	5	15	12	16	84	2.33833	0.891839	1.4277	4.59227	10.5828	8.94635	13.7943	59.9812
AT1G08240	0.0437989	0.803304	-0.301436	0	1	7	1	1	3	5	1	0.1	0.891839	4.74695	0.998453	0.798852	2.31159	4.37946	0.812872
AT1G08250	0.0261908	0.817804	0.898719	32	7	140	9	66	5	20	4	23.9755	5.64287	93.039	8.18608	46.2242	3.78598	17.2179	2.95149
AT1G08260	0.114696	0.625777	2.27646	1	1	0	0	0	0	0	0	0.846109	0.891839	0.1	0.1	0.1	0.1	0.1	0.1
AT1G08280	0.180264	0.51619	-1.60422	3	2	2	2	12	6	4	8	2.33833	1.68368	1.4277	1.89691	8.48622	4.52318	3.52357	5.80297
AT1G08290	0.0627049	0.782428	0.559551	9	4	4	4	5	2	6	1	6.81498	3.26736	2.7554	3.69381	3.59426	1.57439	5.23536	0.812872
AT1G08300	0.0809807	0.731117	-1.1725	0	0	2	0	5	0	0	0	0.1	0.1	1.4277	0.1	3.59426	0.1	0.1	0.1
AT1G08310	0.0385993	0.80763	-0.117302	2	2	8	2	3	0	3	9	1.59222	1.68368	5.4108	1.89691	2.19655	0.1	2.66768	6.51585
AT1G08315	0.0128378	0.828475	0.354699	97	46	152	146	220	74	43	30	72.4726	36.5246	101.005	131.274	153.847	54.6525	36.9034	21.4862
AT1G08320	0.294062	0.379534	1.8346	5	1	12	4	4	0	0	2	3.83055	0.891839	8.0662	3.69381	2.89541	0.1	0.1	1.52574
AT1G08340	0.0889377	0.708525	0.478832	1	0	0	2	0	0	2	0	0.846109	0.1	0.1	1.89691	0.1	0.1	1.81179	0.1
AT1G08350	0.0501653	0.798231	-0.983289	2	1	3	2	6	3	7	0	1.59222	0.891839	2.09155	1.89691	4.29311	2.31159	6.09125	0.1
AT1G08360	0.00430445	0.834048	-0.939929	203	89	614	102	662	621	220	386	151.56	70.5737	407.704	91.7422	462.74	457.899	188.396	275.268
AT1G08370	0.0474398	0.800555	-1.21432	1	0	7	1	11	1	2	7	0.846109	0.1	4.74695	0.998453	7.78737	0.837196	1.81179	5.0901
AT1G08380	0.0940786	0.689104	0.530154	4	2	17	2	5	2	5	4	3.08444	1.68368	11.3854	1.89691	3.59426	1.57439	4.37946	2.95149
AT1G08390	0.0977362	0.671869	-1.53799	2	0	4	1	6	4	8	2	1.59222	0.1	2.7554	0.998453	4.29311	3.04878	6.94714	1.52574
AT1G08400	0.276241	0.407678	-2.11095	1	1	1	1	13	3	4	0	0.846109	0.891839	0.76385	0.998453	9.18507	2.31159	3.52357	0.1
AT1G08410	0.306484	0.371485	-3.53339	0	0	0	0	5	1	0	0	0.1	0.1	0.1	0.1	3.59426	0.837196	0.1	0.1
AT1G08420	0.0398576	0.806491	0.586558	6	11	2	13	8	7	1	8	4.57666	8.81023	1.4277	11.7799	5.69081	5.26037	0.955893	5.80297
AT1G08450	0.0167286	0.825376	0.163052	48	22	32	22	34	37	32	8	35.9133	17.5205	21.3432	19.866	23.861	27.3763	27.4886	5.80297
AT1G08460	0.0850658	0.723208	-0.734647	2	2	4	2	13	0	1	4	1.59222	1.68368	2.7554	1.89691	9.18507	0.1	0.955893	2.95149
AT1G08465	0.0845281	0.725852	-1.50053	0	4	3	7	6	17	5	17	0.1	3.26736	2.09155	6.38917	4.29311	12.6323	4.37946	12.2188
AT1G08470	0.516808	0.214557	-3.95185	0	0	0	0	4	0	1	3	0.1	0.1	0.1	0.1	2.89541	0.1	0.955893	2.23862
AT1G08480	0.0107958	0.829986	-1.22558	100	36	60	12	103	38	278	31	74.7109	28.6062	39.931	10.8814	72.0817	28.1135	238.038	22.199
AT1G08490	0.0459467	0.801754	-1.3135	28	18	12	29	54	100	48	28	20.9911	14.3531	8.0662	26.1551	37.838	73.8196	41.1828	20.0604
AT1G08500	0.201516	0.483899	1.37896	1	3	1	1	1	0	1	0	0.846109	2.47552	0.76385	0.998453	0.798852	0.1	0.955893	0.1
AT1G08510	0.0294299	0.815009	0.984334	54	8	167	107	52	40	16	68	40.3899	6.43471	110.963	96.2345	36.4403	29.5878	13.7943	48.5753
AT1G08520	0.149882	0.553999	-1.93097	33	12	31	13	166	31	104	37	24.7216	9.60207	20.6793	11.7799	116.109	22.9531	89.1128	26.4763
AT1G08530	0.0598846	0.791267	-1.19902	6	2	10	4	8	22	8	13	4.57666	1.68368	6.7385	3.69381	5.69081	16.3183	6.94714	9.36733
AT1G08540	0.406651	0.291329	-5.02007	0	0	0	0	18	0	0	0	0.1	0.1	0.1	0.1	12.6793	0.1	0.1	0.1
AT1G08550	0.190898	0.501692	-1.89461	0	0	2	1	5	1	1	6	0.1	0.1	1.4277	0.998453	3.59426	0.837196	0.955893	4.37723
AT1G08560	0.23156	0.449032	-2.02367	0	0	0	2	5	2	0	5	0.1	0.1	0.1	1.89691	3.59426	1.57439	0.1	3.66436
AT1G08570	0.229328	0.450581	-2.48499	48	8	35	13	106	280	151	33	35.9133	6.43471	23.3347	11.7799	74.1783	206.515	129.34	23.6248
AT1G08580	0.285145	0.389485	-2.08474	2	2	0	4	4	17	10	8	1.59222	1.68368	0.1	3.69381	2.89541	12.6323	8.65893	5.80297
AT1G08590	0.0893249	0.707839	-2.28891	0	0	0	0	1	0	1	0	0.1	0.1	0.1	0.1	0.798852	0.1	0.955893	0.1
AT1G08592	0.0894223	0.7055	-2.19853	0	0	0	0	1	1	0	0	0.1	0.1	0.1	0.1	0.798852	0.837196	0.1	0.1
AT1G08600	0.175613	0.523792	-1.99265	1	1	5	1	14	8	9	1	0.846109	0.891839	3.41925	0.998453	9.88392	5.99757	7.80303	0.812872
AT1G08610	0.091097	0.695671	-2.20951	0	0	0	0	0	1	0	1	0.1	0.1	0.1	0.1	0.1	0.837196	0.1	0.812872
AT1G08620	0.0613917	0.790104	-0.717171	0	1	2	0	1	2	1	1	0.1	0.891839	1.4277	0.1	0.798852	1.57439	0.955893	0.812872
AT1G08630	0.0655441	0.763919	-2.04235	129	110	205	54	371	229	919	424	96.3481	87.2023	136.189	48.6165	259.374	168.918	786.665	302.358
AT1G08640	0.0319306	0.812867	-0.849575	16	28	3	42	33	56	44	44	12.0378	22.2715	2.09155	37.835	23.1621	41.383	37.7593	31.4664
AT1G08650	0.0630844	0.782135	0.495915	11	6	6	12	15	9	2	1	8.3072	4.85103	4.0831	10.8814	10.5828	6.73477	1.81179	0.812872
AT1G08660	0.11215	0.634895	-1.68896	1	1	0	3	14	2	3	1	0.846109	0.891839	0.1	2.79536	9.88392	1.57439	2.66768	0.812872
AT1G08680	0.0924169	0.692362	-1.37837	5	2	3	2	21	3	7	2	3.83055	1.68368	2.09155	1.89691	14.7759	2.31159	6.09125	1.52574
AT1G08695	0.0937683	0.690373	-0.877685	0	0	1	0	1	0	1	0	0.1	0.1	0.76385	0.1	0.798852	0.1	0.955893	0.1
AT1G08700	0.0789139	0.732807	-1.4289	6	15	11	12	14	67	10	36	4.57666	11.9776	7.40235	10.8814	9.88392	49.4921	8.65893	25.7634
AT1G08710	0.018666	0.823837	-0.778483	24	9	5	3	28	13	26	3	18.0066	7.22655	3.41925	2.79536	19.6678	9.68355	22.3532	2.23862
AT1G08720	0.203996	0.480189	-2.22662	1	0	4	1	19	2	3	6	0.846109	0.1	2.7554	0.998453	13.3782	1.57439	2.66768	4.37723
AT1G08730	0.114118	0.628711	0.999477	0	0	0	2	1	0	0	0	0.1	0.1	0.1	1.89691	0.798852	0.1	0.1	0.1
AT1G08740	0.0820461	0.729845	-0.372436	0	1	0	1	0	1	1	1	0.1	0.891839	0.1	0.998453	0.1	0.837196	0.955893	0.812872
AT1G08750	0.0970138	0.675519	-1.74187	3	2	0	0	13	3	2	1	2.33833	1.68368	0.1	0.1	9.18507	2.31159	1.81179	0.812872
AT1G08760	0.231962	0.448741	-1.90024	2	1	0	0	4	5	2	2	1.59222	0.891839	0.1	0.1	2.89541	3.78598	1.81179	1.52574
AT1G08770	0.160796	0.54289	2.32337	26	2	272	13	20	3	8	27	19.4988	1.68368	180.667	11.7799	14.077	2.31159	6.94714	19.3475
AT1G08780	0.139896	0.56737	-1.81587	1	0	3	2	2	19	1	1	0.846109	0.1	2.09155	1.89691	1.4977	14.1067	0.955893	0.812872
AT1G08790	0.0505239	0.797962	0.376019	3	8	27	3	6	4	12	7	2.33833	6.43471	18.0239	2.79536	4.29311	3.04878	10.3707	5.0901
AT1G08800	0.0460144	0.801697	0.571138	56	13	14	5	13	13	24	7	41.8821	10.3939	9.3939	4.59227	9.18507	9.68355	20.6414	5.0901
AT1G08810	0.871053	0.0483223	-4.99571	0	0	0	0	10	4	2	1	0.1	0.1	0.1	0.1	7.08852	3.04878	1.81179	0.812872
AT1G08820	0.0357183	0.809861	-0.64038	4	3	6	5	19	4	4	3	3.08444	2.47552	4.0831	4.59227	13.3782	3.04878	3.52357	2.23862
AT1G08830	0.00172371	0.835232	0.597471	2523	3529	4137	4933	1668	2905	3238	2464	1882.53	2794.5	2746.45	4432.17	1165.78	2141.65	2771.48	1756.62
AT1G08840	0.0110909	0.829778	0.0189854	24	53	53	22	24	29	67	25	18.0066	42.0675	35.284	19.866	16.8724	21.4787	57.4448	17.9218
AT1G08845	0.0659995	0.763506	0.956843	11	18	20	63	22	26	10	6	8.3072	14.3531	13.377	56.7026	15.4747	19.2671	8.65893	4.37723
AT1G08870	0.255289	0.430303	1.90608	2	0	2	1	1	0	0	0	1.59222	0.1	1.4277	0.998453	0.798852	0.1	0.1	0.1
AT1G08880	0.0456602	0.802017	-1.20799	10	4	10	25	47	17	39	19	7.56109	3.26736	6.7385	22.5613	32.946	12.6323	33.4798	13.6446
AT1G08890	0.0261236	0.81789	-0.917694	24	31	14	27	21	19	123	14	18.0066	24.647	9.3939	24.3582	14.7759	14.1067	105.375	10.0802
AT1G08900	0.0260988	0.817937	-0.689332	12	3	1	7	14	5	4	18	9.05331	2.47552	0.76385	6.38917	9.88392	3.78598	3.52357	12.9317
AT1G08910	0.08635	0.711475	0.94006	2	1	0	4	2	2	0	0	1.59222	0.891839	0.1	3.69381	1.4977	1.57439	0.1	0.1
AT1G08920	0.012868	0.828452	0.325699	5	1	3	36	13	1	3	26	3.83055	0.891839	2.09155	32.4443	9.18507	0.837196	2.66768	18.6347
AT1G08930	0.0860038	0.712332	1.56717	1895	588	932	1183	912	239	310	172	1413.98	465.701	618.808	1062.97	637.453	176.29	265.427	122.714
AT1G08940	0.893748	0.03958	2.71438	262	82	144	149	51	18	28	2	195.581	65.0308	95.6944	133.97	35.7414	13.3695	24.065	1.52574
AT1G08960	0.063274	0.771718	-1.50741	0	0	0	0	0	1	0	0	0.1	0.1	0.1	0.1	0.1	0.837196	0.1	0.1
AT1G08970	0.0180949	0.824273	-0.356646	24	1	13	8	27	20	5	9	18.0066	0.891839	8.73005	7.28763	18.969	14.8439	4.37946	6.51585
AT1G08980	0.0140447	0.827515	0.383167	5	4	150	1	27	2	34	46	3.83055	3.26736	99.6775	0.998453	18.969	1.57439	29.2003	32.8921
AT1G09000	0.12364	0.612677	2.24201	2	0	0	0	0	0	0	0	1.59222	0.1	0.1	0.1	0.1	0.1	0.1	0.1
AT1G09010	0.734765	0.104822	-2.98539	1	1	0	0	2	6	4	8	0.846109	0.891839	0.1	0.1	1.4977	4.52318	3.52357	5.80297
AT1G09020	0.0536413	0.795569	0.463448	1	0	4	3	1	2	0	3	0.846109	0.1	2.7554	2.79536	0.798852	1.57439	0.1	2.23862
AT1G09050	0.0898406	0.703219	0.0648125	1	0	0	1	1	0	1	0	0.846109	0.1	0.1	0.998453	0.798852	0.1	0.955893	0.1
AT1G09060	0.796143	0.0782602	-3.02894	2	5	0	1	27	19	8	21	1.59222	4.05919	0.1	0.998453	18.969	14.1067	6.94714	15.0703
AT1G09070	0.0400445	0.806324	1.1715	562	658	615	1906	558	528	334	412	419.413	521.13	408.368	1712.55	390.059	389.34	285.968	293.803
AT1G09080	0.172009	0.527925	1.79326	543	70	662	81	142	42	133	51	405.237	55.5287	439.569	72.8747	99.3369	31.0622	113.934	36.4565
AT1G09090	0.146494	0.556803	-1.95897	1	0	3	1	3	3	12	1	0.846109	0.1	2.09155	0.998453	2.19655	2.31159	10.3707	0.812872
AT1G09100	0.779782	0.0854835	-2.44385	6	5	6	4	46	41	21	12	4.57666	4.05919	4.0831	3.69381	32.2472	30.325	18.0737	8.65446
AT1G09110	0.526539	0.209722	-4.11341	0	0	0	0	6	2	1	0	0.1	0.1	0.1	0.1	4.29311	1.57439	0.955893	0.1
AT1G09130	0.00996076	0.830554	-1.41453	94	57	332	169	544	776	225	218	70.2343	45.2348	220.498	151.939	380.275	572.164	192.676	155.506
AT1G09140	0.00917823	0.831062	-0.281962	19	24	28	35	49	47	12	31	14.2761	19.1041	18.6878	31.5459	34.3437	34.7482	10.3707	22.199
AT1G09150	0.0392343	0.807066	-0.652187	3	1	1	0	2	3	2	1	2.33833	0.891839	0.76385	0.1	1.4977	2.31159	1.81179	0.812872
AT1G09160	0.438339	0.268324	-2.80845	0	0	0	2	14	3	1	3	0.1	0.1	0.1	1.89691	9.88392	2.31159	0.955893	2.23862
AT1G09176	0.0987825	0.666477	-0.881718	1	0	0	0	0	0	2	0	0.846109	0.1	0.1	0.1	0.1	0.1	1.81179	0.1
AT1G09180	0.201105	0.484199	1.5771	1	0	5	1	2	0	0	0	0.846109	0.1	3.41925	0.998453	1.4977	0.1	0.1	0.1
AT1G09190	0.044537	0.802944	0.15267	4	0	3	1	4	1	2	0	3.08444	0.1	2.09155	0.998453	2.89541	0.837196	1.81179	0.1
AT1G09195	0.0204099	0.822497	0.249401	0	0	3	9	10	0	0	2	0.1	0.1	2.09155	8.18608	7.08852	0.1	0.1	1.52574
AT1G09200	0.0477187	0.800331	-0.622062	3	0	0	2	1	1	0	7	2.33833	0.1	0.1	1.89691	0.798852	0.837196	0.1	5.0901
AT1G09210	0.0293635	0.815081	-1.42928	35	67	163	76	225	182	314	181	26.2138	53.1532	108.308	68.3824	157.342	134.27	268.85	129.13
AT1G09220	0.190621	0.502087	-3.0895	0	0	0	0	1	1	1	1	0.1	0.1	0.1	0.1	0.798852	0.837196	0.955893	0.812872
AT1G09230	0.515158	0.21596	-2.51085	1	2	4	2	6	5	14	29	0.846109	1.68368	2.7554	1.89691	4.29311	3.78598	12.0825	20.7733
AT1G09240	0.493417	0.232559	-2.23074	15	12	10	6	62	44	76	20	11.2916	9.60207	6.7385	5.49072	43.4288	32.5366	65.1478	14.3574
AT1G09250	0.011823	0.829268	-0.559407	27	5	7	50	57	8	22	62	20.245	4.05919	4.74695	45.0227	39.9345	5.99757	18.9296	44.298
AT1G09270	0.0151055	0.826657	0.451535	61	25	270	44	159	34	41	51	45.6127	19.896	179.339	39.6319	111.217	25.1647	35.1916	36.4565
AT1G09280	0.0417612	0.804962	0.153099	4	1	2	4	6	1	0	4	3.08444	0.891839	1.4277	3.69381	4.29311	0.837196	0.1	2.95149
AT1G09290	0.0909371	0.697675	0.00980232	1	0	1	0	2	0	0	0	0.846109	0.1	0.76385	0.1	1.4977	0.1	0.1	0.1
AT1G09300	0.765786	0.0909889	-4.34117	0	0	0	0	3	2	4	1	0.1	0.1	0.1	0.1	2.19655	1.57439	3.52357	0.812872
AT1G09310	0.0637718	0.765243	0.460589	2	4	20	2	9	4	5	1	1.59222	3.26736	13.377	1.89691	6.38966	3.04878	4.37946	0.812872
AT1G09320	0.0295748	0.814878	0.292281	13	1	2	10	4	6	3	10	9.79942	0.891839	1.4277	9.08453	2.89541	4.52318	2.66768	7.22872
AT1G09330	0.0412954	0.80538	0.860017	212	45	179	102	148	31	80	39	158.275	35.7328	118.929	91.7422	103.53	22.9531	68.5714	27.902
AT1G09340	0.0135549	0.827948	-1.10245	52	62	80	23	138	165	103	58	38.8977	49.194	53.208	20.7644	96.5415	121.737	88.2569	41.4466
AT1G09350	0.104686	0.654656	0.643835	0	0	1	1	0	0	1	0	0.1	0.1	0.76385	0.998453	0.1	0.1	0.955893	0.1
AT1G09380	0.307016	0.370861	-3.5258	0	0	0	0	5	0	0	1	0.1	0.1	0.1	0.1	3.59426	0.1	0.1	0.812872
AT1G09390	0.0611672	0.790338	-2.25299	1	0	10	2	16	0	34	7	0.846109	0.1	6.7385	1.89691	11.2816	0.1	29.2003	5.0901
AT1G09400	0.0838141	0.726499	0.625569	3	1	1	0	2	0	1	0	2.33833	0.891839	0.76385	0.1	1.4977	0.1	0.955893	0.1
AT1G09410	0.109836	0.641682	-1.32365	2	0	0	0	1	3	0	2	1.59222	0.1	0.1	0.1	0.798852	2.31159	0.1	1.52574
AT1G09415	0.426415	0.277692	-1.95509	9	8	12	7	19	55	43	23	6.81498	6.43471	8.0662	6.38917	13.3782	40.6458	36.9034	16.496
AT1G09420	0.0909126	0.697714	-1.4187	2	0	8	4	6	7	14	10	1.59222	0.1	5.4108	3.69381	4.29311	5.26037	12.0825	7.22872
AT1G09430	0.109529	0.642303	-1.70792	4	10	6	2	9	38	8	20	3.08444	8.01839	4.0831	1.89691	6.38966	28.1135	6.94714	14.3574
AT1G09440	0.139352	0.568364	-1.33613	0	0	5	0	3	2	3	4	0.1	0.1	3.41925	0.1	2.19655	1.57439	2.66768	2.95149
AT1G09450	0.0855414	0.71667	0.117193	0	1	0	0	1	0	0	0	0.1	0.891839	0.1	0.1	0.798852	0.1	0.1	0.1
AT1G09460	0.201288	0.484071	-2.00761	0	0	0	1	2	0	4	0	0.1	0.1	0.1	0.998453	1.4977	0.1	3.52357	0.1
AT1G09470	0.277799	0.404985	-3.39998	0	0	0	0	2	0	2	1	0.1	0.1	0.1	0.1	1.4977	0.1	1.81179	0.812872
AT1G09480	0.120997	0.616021	1.09409	41	9	22	12	24	1	8	7	30.6905	7.22655	14.7047	10.8814	16.8724	0.837196	6.94714	5.0901
AT1G09486	0.0220063	0.821159	0.716808	0	1	4	17	14	1	0	1	0.1	0.891839	2.7554	15.3737	9.88392	0.837196	0.1	0.812872
AT1G09490	0.0411582	0.805476	-0.672239	4	1	1	0	4	4	1	1	3.08444	0.891839	0.76385	0.1	2.89541	3.04878	0.955893	0.812872
AT1G09500	0.0198481	0.822982	-0.21084	3	4	6	5	6	10	2	4	2.33833	3.26736	4.0831	4.59227	4.29311	7.47196	1.81179	2.95149
AT1G09510	0.0289226	0.815459	0.278148	7	9	4	11	11	3	9	4	5.32277	7.22655	2.7554	9.98299	7.78737	2.31159	7.80303	2.95149
AT1G09520	0.0115905	0.829385	-0.198478	19	13	112	25	38	83	36	29	14.2761	10.3939	74.4512	22.5613	26.6564	61.2873	30.9121	20.7733
AT1G09530	0.925475	0.02707	-3.06677	2	1	2	0	18	10	8	9	1.59222	0.891839	1.4277	0.1	12.6793	7.47196	6.94714	6.51585
AT1G09540	0.0980439	0.669283	-2.22835	0	0	0	0	0	2	0	0	0.1	0.1	0.1	0.1	0.1	1.57439	0.1	0.1
AT1G09560	0.00572517	0.833222	0.601994	403	305	859	755	506	503	392	168	300.782	241.611	570.347	678.432	353.719	370.91	335.61	119.862
AT1G09570	0.00551589	0.833387	0.053983	88	101	117	162	142	96	179	45	65.7576	80.0757	77.7704	145.649	99.3369	70.8708	153.305	32.1792
AT1G09575	0.445401	0.263707	2.53359	5	0	0	8	1	0	1	0	3.83055	0.1	0.1	7.28763	0.798852	0.1	0.955893	0.1
AT1G09580	0.784267	0.0837303	-2.73029	0	0	0	2	6	6	4	3	0.1	0.1	0.1	1.89691	4.29311	4.52318	3.52357	2.23862
AT1G09590	0.0179394	0.824407	-0.769147	24	6	10	6	26	30	14	10	18.0066	4.85103	6.7385	5.49072	18.2701	22.2159	12.0825	7.22872
AT1G09610	0.284433	0.391382	-2.43231	1	0	0	0	6	1	1	0	0.846109	0.1	0.1	0.1	4.29311	0.837196	0.955893	0.1
AT1G09620	0.0496141	0.798746	-0.902516	4	0	2	4	6	4	1	10	3.08444	0.1	1.4277	3.69381	4.29311	3.04878	0.955893	7.22872
AT1G09630	0.962214	0.013533	4.95303	862	30	292	50	12	9	2	17	643.246	23.8552	193.944	45.0227	8.48622	6.73477	1.81179	12.2188
AT1G09640	0.0020882	0.835058	0.863999	217	2687	1249	901	409	1705	315	485	162.006	2127.77	829.248	809.606	285.93	1257.02	269.706	345.843
AT1G09645	0.20791	0.474114	2.62753	36	26	670	27	23	6	30	52	26.9599	20.6878	444.879	24.3582	16.1736	4.52318	25.7768	37.1693
AT1G09660	0.851796	0.0554711	-2.58141	6	2	5	1	29	25	14	18	4.57666	1.68368	3.41925	0.998453	20.3667	18.5299	12.0825	12.9317
AT1G09680	0.0884913	0.709302	0.0817548	0	2	0	0	0	2	0	0	0.1	1.68368	0.1	0.1	0.1	1.57439	0.1	0.1
AT1G09690	0.00444432	0.833959	-0.605625	117	82	46	64	147	140	86	121	87.3948	65.0308	30.6371	57.601	102.831	103.307	73.7068	86.3575
AT1G09700	0.576656	0.181493	-2.78631	2	0	1	0	10	5	1	8	1.59222	0.1	0.76385	0.1	7.08852	3.78598	0.955893	5.80297
AT1G09710	0.0625831	0.788377	-1.45792	0	0	0	0	1	0	0	0	0.1	0.1	0.1	0.1	0.798852	0.1	0.1	0.1
AT1G09730	0.064361	0.76478	0.0288463	2	2	18	1	8	7	4	2	1.59222	1.68368	12.0493	0.998453	5.69081	5.26037	3.52357	1.52574
AT1G09740	0.0162808	0.825785	-0.383344	7	4	18	9	15	8	6	22	5.32277	3.26736	12.0493	8.18608	10.5828	5.99757	5.23536	15.7832
AT1G09750	0.15082	0.553135	-1.64124	6	2	1	1	12	11	7	3	4.57666	1.68368	0.76385	0.998453	8.48622	8.20916	6.09125	2.23862
AT1G09760	0.0853828	0.718437	-1.92176	16	10	52	13	70	22	116	122	12.0378	8.01839	34.6202	11.7799	49.0196	16.3183	99.3835	87.0703
AT1G09770	0.123568	0.613368	-1.88273	11	15	10	24	48	153	30	10	8.3072	11.9776	6.7385	21.6629	33.6449	112.891	25.7768	7.22872
AT1G09780	0.0228648	0.820391	-0.759206	3	6	5	4	11	12	6	3	2.33833	4.85103	3.41925	3.69381	7.78737	8.94635	5.23536	2.23862
AT1G09794	0.709286	0.116113	1.90044	13	6	9	8	7	3	0	0	9.79942	4.85103	6.07465	7.28763	4.99196	2.31159	0.1	0.1
AT1G09795	0.0198267	0.82301	-1.21338	36	1	25	13	76	15	68	11	26.9599	0.891839	16.6962	11.7799	53.2127	11.1579	58.3007	7.94159
AT1G09800	0.0606315	0.790778	-0.249183	6	2	0	0	3	2	1	4	4.57666	1.68368	0.1	0.1	2.19655	1.57439	0.955893	2.95149
AT1G09810	0.054462	0.794944	-0.16971	3	0	0	0	0	0	3	0	2.33833	0.1	0.1	0.1	0.1	0.1	2.66768	0.1
AT1G09812	0.215163	0.465261	2.95204	0	0	0	3	0	0	0	0	0.1	0.1	0.1	2.79536	0.1	0.1	0.1	0.1
AT1G09815	0.00802263	0.831852	-0.0884267	55	34	52	20	37	34	71	23	41.136	27.0225	34.6202	18.0691	25.9575	25.1647	60.8684	16.496
AT1G09820	0.0337535	0.81149	0.232837	5	1	7	5	4	3	1	8	3.83055	0.891839	4.74695	4.59227	2.89541	2.31159	0.955893	5.80297
AT1G09830	0.0360352	0.809602	-0.433103	2	5	2	3	5	7	0	6	1.59222	4.05919	1.4277	2.79536	3.59426	5.26037	0.1	4.37723
AT1G09840	0.0401427	0.806233	-1.13931	7	6	3	1	13	2	18	4	5.32277	4.85103	2.09155	0.998453	9.18507	1.57439	15.5061	2.95149
AT1G09850	0.727933	0.1079	-2.69297	2	1	1	1	11	5	5	16	1.59222	0.891839	0.76385	0.998453	7.78737	3.78598	4.37946	11.5059
AT1G09860	0.110314	0.640118	-1.13931	1	0	0	0	1	0	0	2	0.846109	0.1	0.1	0.1	0.798852	0.1	0.1	1.52574
AT1G09870	0.0884598	0.709373	0.850411	8	1	1	4	4	0	2	2	6.06888	0.891839	0.76385	3.69381	2.89541	0.1	1.81179	1.52574
AT1G09880	0.110629	0.638635	0.460139	0	0	2	0	0	0	1	0	0.1	0.1	1.4277	0.1	0.1	0.1	0.955893	0.1
AT1G09890	0.0632074	0.777477	-1.65064	0	0	0	0	0	0	1	0	0.1	0.1	0.1	0.1	0.1	0.1	0.955893	0.1
AT1G09900	0.250046	0.435714	-1.81876	4	3	2	1	8	15	8	6	3.08444	2.47552	1.4277	0.998453	5.69081	11.1579	6.94714	4.37723
AT1G09910	0.0933265	0.691493	-1.50252	0	1	3	2	12	2	2	3	0.1	0.891839	2.09155	1.89691	8.48622	1.57439	1.81179	2.23862
AT1G09920	0.012687	0.828606	0.293433	67	92	38	64	30	74	86	26	50.0893	72.9492	25.3263	57.601	21.0655	54.6525	73.7068	18.6347
AT1G09930	0.176669	0.522315	2.70144	1	1	1	0	0	0	0	0	0.846109	0.891839	0.76385	0.1	0.1	0.1	0.1	0.1
AT1G09932	0.999801	0.000106804	5.2621	623	325	853	280	22	5	15	11	464.926	257.448	566.364	251.667	15.4747	3.78598	12.9384	7.94159
AT1G09935	0.969162	0.0115266	4.71029	3	2	4	4	0	0	0	0	2.33833	1.68368	2.7554	3.69381	0.1	0.1	0.1	0.1
AT1G09940	0.73224	0.105524	3.13821	60	52	39	323	40	10	5	8	44.8666	41.2756	25.9901	290.3	28.0541	7.47196	4.37946	5.80297
AT1G09950	0.105068	0.65322	0.563242	0	1	1	0	0	0	1	0	0.1	0.891839	0.76385	0.1	0.1	0.1	0.955893	0.1
AT1G09960	0.0625831	0.787234	-1.45792	0	0	0	0	1	0	0	0	0.1	0.1	0.1	0.1	0.798852	0.1	0.1	0.1
AT1G09970	0.03613	0.809487	-0.977093	28	11	14	28	110	34	27	2	20.9911	8.81023	9.3939	25.2567	76.9737	25.1647	23.2091	1.52574
AT1G09980	0.22813	0.451306	-2.04777	0	0	0	1	5	2	0	0	0.1	0.1	0.1	0.998453	3.59426	1.57439	0.1	0.1
AT1G09995	0.0876337	0.709971	0.82506	2	2	5	5	3	1	2	2	1.59222	1.68368	3.41925	4.59227	2.19655	0.837196	1.81179	1.52574
AT1G10020	0.623655	0.155864	-2.38578	7	1	2	7	37	24	26	10	5.32277	0.891839	1.4277	6.38917	25.9575	17.7927	22.3532	7.22872
AT1G10030	0.0837968	0.726529	-1.4306	5	5	1	4	3	11	19	9	3.83055	4.05919	0.76385	3.69381	2.19655	8.20916	16.362	6.51585
AT1G10040	0.999411	0.000233854	4.5769	46	50	35	19	3	1	1	1	34.421	39.6919	23.3347	17.1706	2.19655	0.837196	0.955893	0.812872
AT1G10050	0.47599	0.242596	1.33092	11	8	14	6	14	1	1	0	8.3072	6.43471	9.3939	5.49072	9.88392	0.837196	0.955893	0.1
AT1G10060	0.220974	0.457303	-2.09048	2	0	0	0	3	0	4	3	1.59222	0.1	0.1	0.1	2.19655	0.1	3.52357	2.23862
AT1G10070	0.155682	0.54865	-2.62017	55	32	96	229	1534	402	503	376	41.136	25.4388	63.8296	205.846	1072.14	296.453	430.614	268.14
AT1G10090	0.564674	0.187603	-2.29636	2	8	4	0	17	22	15	17	1.59222	6.43471	2.7554	0.1	11.9805	16.3183	12.9384	12.2188
AT1G10095	0.063274	0.775283	-1.50741	0	0	0	0	0	1	0	0	0.1	0.1	0.1	0.1	0.1	0.837196	0.1	0.1
AT1G10110	0.090663	0.698349	0.187101	0	1	0	1	1	1	0	0	0.1	0.891839	0.1	0.998453	0.798852	0.837196	0.1	0.1
AT1G10130	0.0333733	0.811796	0.347454	2	4	5	6	6	4	3	1	1.59222	3.26736	3.41925	5.49072	4.29311	3.04878	2.66768	0.812872
AT1G10140	0.0408194	0.805715	0.688303	75	17	62	59	27	44	41	21	56.0582	13.5613	41.2587	53.1087	18.969	32.5366	35.1916	15.0703
AT1G10150	0.010352	0.830265	-0.1491	25	15	61	21	32	38	36	26	18.7527	11.9776	40.5948	18.9675	22.4633	28.1135	30.9121	18.6347
AT1G10155	0.0132374	0.828184	0.128191	13	8	9	47	16	9	12	43	9.79942	6.43471	6.07465	42.3273	11.2816	6.73477	10.3707	30.7535
AT1G10160	0.135483	0.578775	0.753998	0	0	4	0	1	0	0	1	0.1	0.1	2.7554	0.1	0.798852	0.1	0.1	0.812872
AT1G10170	0.0145039	0.827169	-0.160111	7	20	17	15	19	13	29	5	5.32277	15.9368	11.3854	13.5768	13.3782	9.68355	24.9209	3.66436
AT1G10180	0.0836307	0.726972	-1.87253	0	3	3	0	9	3	0	12	0.1	2.47552	2.09155	0.1	6.38966	2.31159	0.1	8.65446
AT1G10200	0.0302722	0.814197	-0.405492	20	9	17	15	40	4	14	27	15.0222	7.22655	11.3854	13.5768	28.0541	3.04878	12.0825	19.3475
AT1G10210	0.221623	0.456589	-1.89484	2	1	2	1	3	9	9	2	1.59222	0.891839	1.4277	0.998453	2.19655	6.73477	7.80303	1.52574
AT1G10220	0.0126266	0.828643	-0.890194	21	21	62	34	41	42	86	84	15.7683	16.7286	41.2587	30.6474	28.7529	31.0622	73.7068	59.9812
AT1G10230	0.015276	0.826551	0.632393	62	7	152	7	107	17	11	8	46.3588	5.64287	101.005	6.38917	74.8771	12.6323	9.51482	5.80297
AT1G10240	0.063583	0.770026	-1.47622	0	0	0	0	0	0	0	1	0.1	0.1	0.1	0.1	0.1	0.1	0.1	0.812872
AT1G10270	0.647858	0.144344	-3.74226	0	1	0	0	13	2	0	7	0.1	0.891839	0.1	0.1	9.18507	1.57439	0.1	5.0901
AT1G10280	0.237405	0.44593	1.61898	3	0	5	2	1	0	0	2	2.33833	0.1	3.41925	1.89691	0.798852	0.1	0.1	1.52574
AT1G10290	0.0457394	0.801945	0.560907	60	21	42	22	50	8	31	9	44.8666	16.7286	27.9817	19.866	35.0426	5.99757	26.6327	6.51585
AT1G10310	0.040274	0.806141	-1.38585	16	3	23	11	107	8	12	18	12.0378	2.47552	15.3685	9.98299	74.8771	5.99757	10.3707	12.9317
AT1G10320	0.0589956	0.791889	-0.951336	3	0	1	0	2	1	2	3	2.33833	0.1	0.76385	0.1	1.4977	0.837196	1.81179	2.23862
AT1G10330	0.0551912	0.794468	0.0432714	2	0	1	1	3	0	1	0	1.59222	0.1	0.76385	0.998453	2.19655	0.1	0.955893	0.1
AT1G10340	0.0156118	0.826299	0.00395332	16	30	8	14	9	21	27	12	12.0378	23.8552	5.4108	12.6783	6.38966	15.5811	23.2091	8.65446
AT1G10360	0.0632521	0.775958	-1.91499	15	28	11	41	169	25	20	196	11.2916	22.2715	7.40235	36.9366	118.206	18.5299	17.2179	139.823
AT1G10370	0.126763	0.606187	1.19862	2	3	1	16	5	4	1	1	1.59222	2.47552	0.76385	14.4753	3.59426	3.04878	0.955893	0.812872
AT1G10380	0.0500058	0.798383	-0.157801	2	4	0	0	4	1	2	0	1.59222	3.26736	0.1	0.1	2.89541	0.837196	1.81179	0.1
AT1G10385	0.0999503	0.662288	-2.19041	0	0	0	0	0	0	0	2	0.1	0.1	0.1	0.1	0.1	0.1	0.1	1.52574
AT1G10390	0.0326111	0.812367	0.495182	28	6	13	8	14	5	6	15	20.9911	4.85103	8.73005	7.28763	9.88392	3.78598	5.23536	10.7931
AT1G10410	0.791583	0.0804069	2.84679	44	176	431	83	18	46	16	19	32.9288	139.464	286.219	74.6716	12.6793	34.011	13.7943	13.6446
AT1G10417	0.865341	0.0505339	4.7014	4	3	7	0	0	0	0	0	3.08444	2.47552	4.74695	0.1	0.1	0.1	0.1	0.1
AT1G10430	0.0367421	0.809028	-0.437899	23	9	36	14	31	2	11	70	17.2605	7.22655	23.9986	12.6783	21.7644	1.57439	9.51482	50.001
AT1G10450	0.0528106	0.796209	-1.76424	1	10	11	3	11	67	6	3	0.846109	8.01839	7.40235	2.79536	7.78737	49.4921	5.23536	2.23862
AT1G10460	0.0632074	0.781895	-1.65064	0	0	0	0	0	0	1	0	0.1	0.1	0.1	0.1	0.1	0.1	0.955893	0.1
AT1G10470	0.063583	0.769838	-1.47622	0	0	0	0	0	0	0	1	0.1	0.1	0.1	0.1	0.1	0.1	0.1	0.812872
AT1G10490	0.0424744	0.804401	-0.71511	1	2	5	6	18	4	0	4	0.846109	1.68368	3.41925	5.49072	12.6793	3.04878	0.1	2.95149
AT1G10500	0.00464113	0.833834	-0.362667	58	29	123	262	350	68	85	176	43.3743	23.0633	81.7535	235.495	244.698	50.2293	72.8509	125.565
AT1G10510	0.0595047	0.791435	-1.11141	3	0	2	0	4	4	2	1	2.33833	0.1	1.4277	0.1	2.89541	3.04878	1.81179	0.812872
AT1G10520	0.10511	0.652695	0.818534	1	1	0	0	1	0	0	0	0.846109	0.891839	0.1	0.1	0.798852	0.1	0.1	0.1
AT1G10522	0.0320256	0.812794	-0.987628	4	2	4	1	10	4	6	2	3.08444	1.68368	2.7554	0.998453	7.08852	3.04878	5.23536	1.52574
AT1G10530	0.0941016	0.688521	-0.768068	0	0	1	0	1	0	0	1	0.1	0.1	0.76385	0.1	0.798852	0.1	0.1	0.812872
AT1G10540	0.0909785	0.696619	-2.29922	0	0	0	0	0	0	1	1	0.1	0.1	0.1	0.1	0.1	0.1	0.955893	0.812872
AT1G10550	0.369788	0.318906	-3.80891	0	0	0	0	5	0	2	0	0.1	0.1	0.1	0.1	3.59426	0.1	1.81179	0.1
AT1G10560	0.123729	0.611494	1.14246	1	1	5	2	4	0	0	0	0.846109	0.891839	3.41925	1.89691	2.89541	0.1	0.1	0.1
AT1G10570	0.0829008	0.728222	-1.37445	1	2	2	2	4	6	8	1	0.846109	1.68368	1.4277	1.89691	2.89541	4.52318	6.94714	0.812872
AT1G10580	0.0804101	0.73173	0.727007	4	10	5	4	8	1	0	6	3.08444	8.01839	3.41925	3.69381	5.69081	0.837196	0.1	4.37723
AT1G10585	0.00612644	0.832971	-0.252403	129	67	56	110	198	161	76	25	96.3481	53.1532	37.2756	98.9299	138.473	118.789	65.1478	17.9218
AT1G10586	0.349617	0.335993	2.46131	0	4	0	3	0	1	0	0	0.1	3.26736	0.1	2.79536	0.1	0.837196	0.1	0.1
AT1G10588	0.0414923	0.805232	0.570649	11	11	15	42	11	13	23	9	8.3072	8.81023	10.0577	37.835	7.78737	9.68355	19.7855	6.51585
AT1G10590	0.00331917	0.834513	-0.35298	182	79	158	77	128	210	218	63	135.892	62.6553	104.988	69.2809	89.553	154.911	186.685	45.0109
AT1G10600	0.131314	0.592385	-1.87501	15	3	8	2	48	6	28	21	11.2916	2.47552	5.4108	1.89691	33.6449	4.52318	24.065	15.0703
AT1G10610	0.0855414	0.716725	0.117193	0	1	0	0	1	0	0	0	0.1	0.891839	0.1	0.1	0.798852	0.1	0.1	0.1
AT1G10630	0.0466585	0.801194	0.255964	3	2	5	0	2	4	1	1	2.33833	1.68368	3.41925	0.1	1.4977	3.04878	0.955893	0.812872
AT1G10650	0.687491	0.12694	2.06646	16	5	6	7	5	1	2	0	12.0378	4.05919	4.0831	6.38917	3.59426	0.837196	1.81179	0.1
AT1G10657	0.0697332	0.759918	-0.0606281	1	0	1	1	0	0	2	1	0.846109	0.1	0.76385	0.998453	0.1	0.1	1.81179	0.812872
AT1G10660	0.0223175	0.820886	-0.77443	26	10	33	14	44	10	26	64	19.4988	8.01839	22.007	12.6783	30.8495	7.47196	22.3532	45.7238
AT1G10670	0.0688219	0.761089	0.522105	21	16	17	14	25	9	10	5	15.7683	12.7694	11.3854	12.6783	17.5713	6.73477	8.65893	3.66436
AT1G10680	0.13374	0.585655	-1.47383	0	1	0	0	1	3	0	0	0.1	0.891839	0.1	0.1	0.798852	2.31159	0.1	0.1
AT1G10682	0.0389418	0.807318	-1.38343	67	24	68	36	108	81	211	94	50.0893	19.1041	45.2418	32.4443	75.576	59.8129	180.693	67.1099
AT1G10690	0.0492794	0.798967	-1.00968	2	4	8	6	10	22	2	9	1.59222	3.26736	5.4108	5.49072	7.08852	16.3183	1.81179	6.51585
AT1G10700	0.985736	0.00526105	3.52995	463	98	235	158	46	10	18	10	345.549	77.7002	156.105	142.056	32.2472	7.47196	15.5061	7.22872
AT1G10710	0.0853379	0.718546	-0.962383	0	0	2	0	2	0	1	1	0.1	0.1	1.4277	0.1	1.4977	0.1	0.955893	0.812872
AT1G10720	0.190534	0.50252	1.21165	15	24	8	1	4	6	8	2	11.2916	19.1041	5.4108	0.998453	2.89541	4.52318	6.94714	1.52574
AT1G10730	0.0512505	0.797418	-1.12254	0	4	4	3	7	18	1	0	0.1	3.26736	2.7554	2.79536	4.99196	13.3695	0.955893	0.1
AT1G10740	0.0356849	0.809881	0.0422134	7	0	4	2	2	0	6	4	5.32277	0.1	2.7554	1.89691	1.4977	0.1	5.23536	2.95149
AT1G10750	0.0721606	0.75225	1.41122	0	0	1	0	0	0	0	0	0.1	0.1	0.76385	0.1	0.1	0.1	0.1	0.1
AT1G10760	0.206506	0.475449	-1.73712	5	3	2	2	37	0	6	1	3.83055	2.47552	1.4277	1.89691	25.9575	0.1	5.23536	0.812872
AT1G10770	0.281359	0.397724	-2.35558	1	0	1	0	2	2	7	0	0.846109	0.1	0.76385	0.1	1.4977	1.57439	6.09125	0.1
AT1G10780	0.107867	0.645661	0.52302	3	0	0	0	1	1	0	0	2.33833	0.1	0.1	0.1	0.798852	0.837196	0.1	0.1
AT1G10800	0.0721292	0.756074	1.51867	1	0	0	0	0	0	0	0	0.846109	0.1	0.1	0.1	0.1	0.1	0.1	0.1
AT1G10810	0.0625831	0.787805	-1.45792	0	0	0	0	1	0	0	0	0.1	0.1	0.1	0.1	0.798852	0.1	0.1	0.1
AT1G10820	0.992546	0.00276591	-5.71502	0	0	0	0	10	9	4	5	0.1	0.1	0.1	0.1	7.08852	6.73477	3.52357	3.66436
AT1G10830	0.0461845	0.801536	-1.10965	14	7	7	12	20	33	30	6	10.5455	5.64287	4.74695	10.8814	14.077	24.4275	25.7768	4.37723
AT1G10840	0.00555106	0.833352	-0.56943	92	22	130	16	268	36	55	23	68.7421	17.5205	86.4005	14.4753	187.392	26.6391	47.1741	16.496
AT1G10850	0.0834472	0.727223	-1.06918	3	3	8	6	8	1	29	2	2.33833	2.47552	5.4108	5.49072	5.69081	0.837196	24.9209	1.52574
AT1G10865	0.00993281	0.83059	-1.11331	90	59	224	123	194	650	177	58	67.2498	46.8185	148.802	110.61	135.677	479.278	151.593	41.4466
AT1G10870	0.0359575	0.809632	-0.845653	4	2	2	1	5	2	8	1	3.08444	1.68368	1.4277	0.998453	3.59426	1.57439	6.94714	0.812872
AT1G10890	0.0394619	0.80686	0.567	31	38	17	41	48	15	16	14	23.2294	30.1899	11.3854	36.9366	33.6449	11.1579	13.7943	10.0802
AT1G10900	0.352424	0.334086	1.48265	18	17	42	8	12	11	3	4	13.53	13.5613	27.9817	7.28763	8.48622	8.20916	2.66768	2.95149
AT1G10910	0.696318	0.123029	-4.02039	2	4	6	0	39	142	11	7	1.59222	3.26736	4.0831	0.1	27.3552	104.782	9.51482	5.0901
AT1G10920	0.043207	0.803817	-0.769532	0	0	2	4	2	0	6	3	0.1	0.1	1.4277	3.69381	1.4977	0.1	5.23536	2.23862
AT1G10930	0.0902396	0.700309	-1.23518	0	2	0	0	4	2	0	0	0.1	1.68368	0.1	0.1	2.89541	1.57439	0.1	0.1
AT1G10940	0.00724764	0.832372	-0.229022	50	22	30	16	64	26	34	16	37.4055	17.5205	20.0155	14.4753	44.8265	19.2671	29.2003	11.5059
AT1G10950	0.0173146	0.824934	-0.792437	5	5	12	7	18	14	8	12	3.83055	4.05919	8.0662	6.38917	12.6793	10.4207	6.94714	8.65446
AT1G10960	0.135625	0.578662	-1.88306	14	13	5	23	93	45	16	76	10.5455	10.3939	3.41925	20.7644	65.0932	33.2738	13.7943	54.2782
AT1G10970	0.146777	0.556327	-1.75764	1	2	0	2	8	2	0	11	0.846109	1.68368	0.1	1.89691	5.69081	1.57439	0.1	7.94159
AT1G10990	0.496971	0.229952	2.10319	24	2	13	8	7	1	1	2	18.0066	1.68368	8.73005	7.28763	4.99196	0.837196	0.955893	1.52574
AT1G11000	0.0980439	0.670173	-2.22835	0	0	0	0	0	2	0	0	0.1	0.1	0.1	0.1	0.1	1.57439	0.1	0.1
AT1G11020	0.025778	0.818166	-0.903126	14	1	2	9	20	25	6	2	10.5455	0.891839	1.4277	8.18608	14.077	18.5299	5.23536	1.52574
AT1G11030	0.24995	0.435764	1.26993	11	4	6	2	1	2	3	3	8.3072	3.26736	4.0831	1.89691	0.798852	1.57439	2.66768	2.23862
AT1G11050	0.0238108	0.819635	0.994419	16	10	12	117	72	4	8	9	12.0378	8.01839	8.0662	105.219	50.4173	3.04878	6.94714	6.51585
AT1G11055	0.795923	0.0783427	3.18676	1	4	2	5	0	0	0	1	0.846109	3.26736	1.4277	4.59227	0.1	0.1	0.1	0.812872
AT1G11060	0.0178806	0.824472	-0.538467	1	0	3	12	12	1	0	15	0.846109	0.1	2.09155	10.8814	8.48622	0.837196	0.1	10.7931
AT1G11070	0.063274	0.77139	-1.50741	0	0	0	0	0	1	0	0	0.1	0.1	0.1	0.1	0.1	0.837196	0.1	0.1
AT1G11080	0.0893249	0.706706	-2.28891	0	0	0	0	1	0	1	0	0.1	0.1	0.1	0.1	0.798852	0.1	0.955893	0.1
AT1G11090	0.540861	0.20107	-2.55474	9	5	3	0	23	40	26	12	6.81498	4.05919	2.09155	0.1	16.1736	29.5878	22.3532	8.65446
AT1G11100	0.0832745	0.727424	0.771662	5	1	1	0	2	2	0	0	3.83055	0.891839	0.76385	0.1	1.4977	1.57439	0.1	0.1
AT1G11110	0.0721292	0.756771	1.51867	1	0	0	0	0	0	0	0	0.846109	0.1	0.1	0.1	0.1	0.1	0.1	0.1
AT1G11125	0.0727374	0.745248	1.69872	0	0	0	1	0	0	0	0	0.1	0.1	0.1	0.998453	0.1	0.1	0.1	0.1
AT1G11130	0.89516	0.0387851	2.39533	21	40	16	23	5	6	7	1	15.7683	31.7736	10.7216	20.7644	3.59426	4.52318	6.09125	0.812872
AT1G11150	0.575816	0.182123	-4.16902	0	0	0	0	2	5	2	0	0.1	0.1	0.1	0.1	1.4977	3.78598	1.81179	0.1
AT1G11170	0.893881	0.0395138	-4.55465	0	0	0	0	4	3	3	2	0.1	0.1	0.1	0.1	2.89541	2.31159	2.66768	1.52574
AT1G11175	0.140514	0.565304	-1.71075	3	1	1	1	4	1	12	3	2.33833	0.891839	0.76385	0.998453	2.89541	0.837196	10.3707	2.23862
AT1G11180	0.0553885	0.794345	-1.19511	10	4	5	4	13	9	20	11	7.56109	3.26736	3.41925	3.69381	9.18507	6.73477	17.2179	7.94159
AT1G11185	0.0898743	0.701849	-2.17929	0	0	0	0	1	0	0	1	0.1	0.1	0.1	0.1	0.798852	0.1	0.1	0.812872
AT1G11190	0.0980173	0.671535	-1.36267	0	2	1	0	4	2	0	3	0.1	1.68368	0.76385	0.1	2.89541	1.57439	0.1	2.23862
AT1G11200	0.977856	0.00812298	3.29417	107	20	43	50	13	4	4	2	79.9337	15.9368	28.6455	45.0227	9.18507	3.04878	3.52357	1.52574
AT1G11210	0.0889114	0.708596	-1.71552	16	5	14	25	89	21	74	23	12.0378	4.05919	9.3939	22.5613	62.2978	15.5811	63.436	16.496
AT1G11220	0.0632074	0.781178	-1.65064	0	0	0	0	0	0	1	0	0.1	0.1	0.1	0.1	0.1	0.1	0.955893	0.1
AT1G11230	0.0625831	0.788216	-1.45792	0	0	0	0	1	0	0	0	0.1	0.1	0.1	0.1	0.798852	0.1	0.1	0.1
AT1G11240	0.0927714	0.692118	-1.41905	7	5	12	7	44	15	16	11	5.32277	4.05919	8.0662	6.38917	30.8495	11.1579	13.7943	7.94159
AT1G11260	0.854653	0.0540448	-3.47231	80	82	68	69	592	343	1863	442	59.7888	65.0308	45.2418	62.0933	413.82	252.958	1594.63	315.189
AT1G11270	0.865266	0.0506059	-3.39577	24	35	40	18	217	188	636	139	18.0066	27.8144	26.654	16.2722	151.751	138.693	544.448	99.1892
AT1G11280	0.214398	0.465768	-1.9601	1	1	0	1	11	4	0	0	0.846109	0.891839	0.1	0.998453	7.78737	3.04878	0.1	0.1
AT1G11290	0.0706251	0.758774	0.229278	1	0	0	2	2	0	0	1	0.846109	0.1	0.1	1.89691	1.4977	0.1	0.1	0.812872
AT1G11300	0.474881	0.243675	1.36858	23	38	21	8	9	11	8	7	17.2605	30.1899	14.0408	7.28763	6.38966	8.20916	6.94714	5.0901
AT1G11310	0.902101	0.0365802	2.34515	229	376	128	112	66	30	47	28	170.959	297.831	85.0728	100.727	46.2242	22.2159	40.3269	20.0604
AT1G11320	0.0854838	0.717596	-0.0649929	0	0	1	0	0	0	0	1	0.1	0.1	0.76385	0.1	0.1	0.1	0.1	0.812872
AT1G11330	0.0727438	0.741757	0.574788	3	2	2	5	7	1	0	1	2.33833	1.68368	1.4277	4.59227	4.99196	0.837196	0.1	0.812872
AT1G11340	0.0852474	0.71925	-0.0961868	0	0	1	0	0	1	0	0	0.1	0.1	0.76385	0.1	0.1	0.837196	0.1	0.1
AT1G11350	0.136082	0.577981	-2.10372	0	2	0	0	2	1	7	0	0.1	1.68368	0.1	0.1	1.4977	0.837196	6.09125	0.1
AT1G11360	0.0591418	0.7917	-1.12356	2	5	3	7	4	9	7	21	1.59222	4.05919	2.09155	6.38917	2.89541	6.73477	6.09125	15.0703
AT1G11362	0.50744	0.220418	-2.53012	2	0	5	4	19	10	29	7	1.59222	0.1	3.41925	3.69381	13.3782	7.47196	24.9209	5.0901
AT1G11370	0.0730766	0.741128	1.57512	0	1	0	0	0	0	0	0	0.1	0.891839	0.1	0.1	0.1	0.1	0.1	0.1
AT1G11380	0.830091	0.064508	-3.40175	1	5	7	4	56	22	88	14	0.846109	4.05919	4.74695	3.69381	39.2357	16.3183	75.4185	10.0802
AT1G11390	0.194571	0.495032	-1.76358	3	1	4	5	12	25	6	5	2.33833	0.891839	2.7554	4.59227	8.48622	18.5299	5.23536	3.66436
AT1G11400	0.0178613	0.82449	-0.227189	5	4	4	12	13	4	8	7	3.83055	3.26736	2.7554	10.8814	9.18507	3.04878	6.94714	5.0901
AT1G11420	0.130354	0.594641	-1.5811	1	0	0	0	1	2	1	0	0.846109	0.1	0.1	0.1	0.798852	1.57439	0.955893	0.1
AT1G11430	0.00186557	0.835161	-0.0953874	31	14	544	32	148	15	30	439	23.2294	11.1857	361.234	28.8505	103.53	11.1579	25.7768	313.051
AT1G11440	0.0859399	0.713627	-0.0755237	0	1	0	0	0	0	1	0	0.1	0.891839	0.1	0.1	0.1	0.1	0.955893	0.1
AT1G11475	0.00366753	0.834374	-0.58245	53	27	37	22	58	43	55	54	39.6438	21.4797	24.6624	19.866	40.6334	31.7994	47.1741	38.5951
AT1G11480	0.400346	0.294348	-1.78132	18	13	20	17	52	13	15	171	13.53	10.3939	13.377	15.3737	36.4403	9.68355	12.9384	122.001
AT1G11500	0.0921761	0.692754	0.602634	1	2	0	0	2	0	0	0	0.846109	1.68368	0.1	0.1	1.4977	0.1	0.1	0.1
AT1G11520	0.0730766	0.740163	1.57512	0	1	0	0	0	0	0	0	0.1	0.891839	0.1	0.1	0.1	0.1	0.1	0.1
AT1G11530	0.0517228	0.797047	-1.58419	48	13	69	30	161	53	67	208	35.9133	10.3939	45.9056	27.0536	112.615	39.1714	57.4448	148.377
AT1G11540	0.12547	0.607788	0.992143	3	0	1	1	0	0	2	0	2.33833	0.1	0.76385	0.998453	0.1	0.1	1.81179	0.1
AT1G11570	0.063274	0.771445	-1.50741	0	0	0	0	0	1	0	0	0.1	0.1	0.1	0.1	0.1	0.837196	0.1	0.1
AT1G11572	0.801708	0.0757899	2.18797	5	3	4	7	2	1	1	0	3.83055	2.47552	2.7554	6.38917	1.4977	0.837196	0.955893	0.1
AT1G11580	0.0599852	0.791169	0.27748	3	0	2	0	2	2	0	0	2.33833	0.1	1.4277	0.1	1.4977	1.57439	0.1	0.1
AT1G11590	0.063583	0.769755	-1.47622	0	0	0	0	0	0	0	1	0.1	0.1	0.1	0.1	0.1	0.1	0.1	0.812872
AT1G11592	0.643489	0.146621	-3.02936	0	0	1	1	5	12	3	1	0.1	0.1	0.76385	0.998453	3.59426	8.94635	2.66768	0.812872
AT1G11610	0.999094	0.000399135	4.48779	11	13	20	13	1	0	1	0	8.3072	10.3939	13.377	11.7799	0.798852	0.1	0.955893	0.1
AT1G11630	0.0475897	0.800446	0.265484	8	6	0	2	8	2	3	1	6.06888	4.85103	0.1	1.89691	5.69081	1.57439	2.66768	0.812872
AT1G11640	0.0851717	0.722917	-0.131968	1	0	0	0	0	0	1	0	0.846109	0.1	0.1	0.1	0.1	0.1	0.955893	0.1
AT1G11650	0.00604268	0.833021	-0.642491	132	15	94	46	345	38	33	52	98.5864	11.9776	62.5019	41.4288	241.204	28.1135	28.3445	37.1693
AT1G11660	0.0312516	0.813352	-0.0981883	10	23	32	14	58	3	22	3	7.56109	18.3123	21.3432	12.6783	40.6334	2.31159	18.9296	2.23862
AT1G11680	0.0241261	0.819317	-1.19069	2	0	13	0	7	2	1	23	1.59222	0.1	8.73005	0.1	4.99196	1.57439	0.955893	16.496
AT1G11700	0.230502	0.449855	-1.87347	0	1	1	2	3	2	6	6	0.1	0.891839	0.76385	1.89691	2.19655	1.57439	5.23536	4.37723
AT1G11710	0.0328568	0.812165	-0.566578	2	2	1	2	5	2	4	0	1.59222	1.68368	0.76385	1.89691	3.59426	1.57439	3.52357	0.1
AT1G11720	0.239549	0.444132	-2.25268	2	0	0	1	9	2	6	0	1.59222	0.1	0.1	0.998453	6.38966	1.57439	5.23536	0.1
AT1G11740	0.063274	0.77182	-1.50741	0	0	0	0	0	1	0	0	0.1	0.1	0.1	0.1	0.1	0.837196	0.1	0.1
AT1G11750	0.0448872	0.802708	0.792125	417	41	73	32	89	87	57	95	311.228	32.5654	48.561	28.8505	62.2978	64.2361	48.8859	67.8228
AT1G11755	0.565501	0.187063	-4.16975	0	0	0	0	5	1	3	0	0.1	0.1	0.1	0.1	3.59426	0.837196	2.66768	0.1
AT1G11760	0.0112327	0.829688	-0.503857	18	17	23	15	26	41	25	13	13.53	13.5613	15.3685	13.5768	18.2701	30.325	21.4973	9.36733
AT1G11765	0.0730766	0.740744	1.57512	0	1	0	0	0	0	0	0	0.1	0.891839	0.1	0.1	0.1	0.1	0.1	0.1
AT1G11770	0.0831601	0.727664	-0.619096	0	0	2	0	2	0	1	0	0.1	0.1	1.4277	0.1	1.4977	0.1	0.955893	0.1
AT1G11780	0.406934	0.291027	2.41612	4	0	28	1	1	2	2	0	3.08444	0.1	18.6878	0.998453	0.798852	1.57439	1.81179	0.1
AT1G11785	0.0851717	0.723093	-0.131968	1	0	0	0	0	0	1	0	0.846109	0.1	0.1	0.1	0.1	0.1	0.955893	0.1
AT1G11790	0.129281	0.600086	1.80766	5	5	0	7	0	0	1	4	3.83055	4.05919	0.1	6.38917	0.1	0.1	0.955893	2.95149
AT1G11800	0.0361412	0.809482	-1.60246	0	0	7	4	17	17	0	2	0.1	0.1	4.74695	3.69381	11.9805	12.6323	0.1	1.52574
AT1G11820	0.151607	0.552365	-1.15295	2	19	0	5	14	22	14	13	1.59222	15.1449	0.1	4.59227	9.88392	16.3183	12.0825	9.36733
AT1G11840	0.0239521	0.819488	-1.08119	26	10	5	6	71	16	7	13	19.4988	8.01839	3.41925	5.49072	49.7185	11.8951	6.09125	9.36733
AT1G11860	0.0116209	0.829363	-0.856118	23	58	24	20	108	48	31	54	17.2605	46.0267	16.0324	18.0691	75.576	35.4854	26.6327	38.5951
AT1G11870	0.0326257	0.812347	-0.398465	2	4	2	39	36	10	7	22	1.59222	3.26736	1.4277	35.1397	25.2587	7.47196	6.09125	15.7832
AT1G11880	0.0794972	0.732371	-0.957353	0	0	0	4	6	1	2	1	0.1	0.1	0.1	3.69381	4.29311	0.837196	1.81179	0.812872
AT1G11890	0.23337	0.448208	0.939016	15	21	18	23	2	5	29	2	11.2916	16.7286	12.0493	20.7644	1.4977	3.78598	24.9209	1.52574
AT1G11905	0.0637413	0.765258	0.653373	69	40	94	51	66	22	45	29	51.5815	31.7736	62.5019	45.9211	46.2242	16.3183	38.6152	20.7733
AT1G11910	0.560117	0.190125	-3.0666	77	28	18	31	774	352	104	160	57.5504	22.2715	12.0493	27.952	541.011	259.593	89.1128	114.159
AT1G11925	0.513622	0.216485	2.06621	28	12	44	65	6	6	20	3	20.9911	9.60207	29.3094	58.4995	4.29311	4.52318	17.2179	2.23862
AT1G11930	0.0153995	0.826464	-0.807316	9	12	10	38	63	22	39	9	6.81498	9.60207	6.7385	34.2412	44.1276	16.3183	33.4798	6.51585
AT1G11940	0.0936013	0.690962	0.59731	11	12	6	9	8	5	12	0	8.3072	9.60207	4.0831	8.18608	5.69081	3.78598	10.3707	0.1
AT1G11950	0.0884913	0.709326	0.0817548	0	2	0	0	0	2	0	0	0.1	1.68368	0.1	0.1	0.1	1.57439	0.1	0.1
AT1G11960	0.129484	0.597856	-1.55449	1	0	0	0	2	0	1	1	0.846109	0.1	0.1	0.1	1.4977	0.1	0.955893	0.812872
AT1G12000	0.0232012	0.820089	-0.122073	2	5	3	9	11	5	4	3	1.59222	4.05919	2.09155	8.18608	7.78737	3.78598	3.52357	2.23862
AT1G12010	0.114118	0.628648	0.999477	0	0	0	2	1	0	0	0	0.1	0.1	0.1	1.89691	0.798852	0.1	0.1	0.1
AT1G12020	0.165638	0.537118	-1.73316	4	1	1	0	5	9	4	3	3.08444	0.891839	0.76385	0.1	3.59426	6.73477	3.52357	2.23862
AT1G12030	0.0721292	0.756237	1.51867	1	0	0	0	0	0	0	0	0.846109	0.1	0.1	0.1	0.1	0.1	0.1	0.1
AT1G12050	0.105223	0.652059	-1.31187	9	6	5	5	18	21	8	19	6.81498	4.85103	3.41925	4.59227	12.6793	15.5811	6.94714	13.6446
AT1G12060	0.0625831	0.78878	-1.45792	0	0	0	0	1	0	0	0	0.1	0.1	0.1	0.1	0.798852	0.1	0.1	0.1
AT1G12064	0.0721606	0.751039	1.41122	0	0	1	0	0	0	0	0	0.1	0.1	0.76385	0.1	0.1	0.1	0.1	0.1
AT1G12080	0.0632074	0.77735	-1.65064	0	0	0	0	0	0	1	0	0.1	0.1	0.1	0.1	0.1	0.1	0.955893	0.1
AT1G12090	0.0807419	0.731468	-2.21352	52	58	25	21	494	214	32	40	38.8977	46.0267	16.6962	18.9675	345.333	157.86	27.4886	28.6149
AT1G12110	0.264247	0.42073	-1.73107	11	7	1	3	18	21	23	14	8.3072	5.64287	0.76385	2.79536	12.6793	15.5811	19.7855	10.0802
AT1G12120	0.0863911	0.711429	-1.34545	2	0	1	1	1	5	3	2	1.59222	0.1	0.76385	0.998453	0.798852	3.78598	2.66768	1.52574
AT1G12140	0.00999098	0.830531	-0.892095	75	25	85	26	245	23	72	55	56.0582	19.896	56.5272	23.4598	171.319	17.0555	61.7243	39.3079
AT1G12150	0.0414776	0.805242	-0.438641	0	2	2	2	6	2	1	0	0.1	1.68368	1.4277	1.89691	4.29311	1.57439	0.955893	0.1
AT1G12160	0.0543023	0.795067	-0.311389	0	0	3	0	0	0	3	0	0.1	0.1	2.09155	0.1	0.1	0.1	2.66768	0.1
AT1G12180	0.0721606	0.75194	1.41122	0	0	1	0	0	0	0	0	0.1	0.1	0.76385	0.1	0.1	0.1	0.1	0.1
AT1G12200	0.0477952	0.800248	-0.227426	39	13	22	16	7	8	76	6	29.1983	10.3939	14.7047	14.4753	4.99196	5.99757	65.1478	4.37723
AT1G12210	0.0853135	0.718643	2.97307	0	1	36	0	4	0	0	0	0.1	0.891839	23.9986	0.1	2.89541	0.1	0.1	0.1
AT1G12220	0.0302675	0.814202	-0.862099	2	13	10	5	10	14	18	13	1.59222	10.3939	6.7385	4.59227	7.08852	10.4207	15.5061	9.36733
AT1G12230	0.0911399	0.694541	-1.56748	12	6	47	13	48	43	64	68	9.05331	4.85103	31.3009	11.7799	33.6449	31.7994	54.8771	48.5753
AT1G12240	0.223498	0.45482	-2.07749	4	8	2	7	7	12	14	66	3.08444	6.43471	1.4277	6.38917	4.99196	8.94635	12.0825	47.1495
AT1G12244	0.0894223	0.705621	-2.19853	0	0	0	0	1	1	0	0	0.1	0.1	0.1	0.1	0.798852	0.837196	0.1	0.1
AT1G12250	0.0664431	0.763099	-1.84488	154	183	239	102	732	351	899	412	115.001	145.007	158.76	91.7422	511.659	258.856	769.547	293.803
AT1G12260	0.0890266	0.708431	0.370326	1	2	0	0	0	0	2	0	0.846109	1.68368	0.1	0.1	0.1	0.1	1.81179	0.1
AT1G12270	0.0578141	0.792656	-1.32951	4	10	3	3	11	24	11	7	3.08444	8.01839	2.09155	2.79536	7.78737	17.7927	9.51482	5.0901
AT1G12280	0.159728	0.543884	0.217622	1	0	11	0	2	2	3	2	0.846109	0.1	7.40235	0.1	1.4977	1.57439	2.66768	1.52574
AT1G12290	0.0653687	0.764111	-0.75857	0	1	1	1	3	1	0	2	0.1	0.891839	0.76385	0.998453	2.19655	0.837196	0.1	1.52574
AT1G12300	0.195188	0.494011	-3.03831	0	0	0	0	1	2	0	1	0.1	0.1	0.1	0.1	0.798852	1.57439	0.1	0.812872
AT1G12310	0.0492669	0.798977	0.83939	252	181	118	145	60	38	239	38	188.12	143.423	78.4343	130.376	42.0311	28.1135	204.658	27.1891
AT1G12320	0.0353738	0.810149	-0.281518	8	2	3	0	4	2	7	2	6.06888	1.68368	2.09155	0.1	2.89541	1.57439	6.09125	1.52574
AT1G12340	0.0591886	0.791657	-1.1509	3	1	6	0	4	6	7	4	2.33833	0.891839	4.0831	0.1	2.89541	4.52318	6.09125	2.95149
AT1G12350	0.0527754	0.796224	-1.00111	5	2	5	6	4	6	19	7	3.83055	1.68368	3.41925	5.49072	2.89541	4.52318	16.362	5.0901
AT1G12360	0.043003	0.803966	0.923322	97	129	116	51	62	14	27	112	72.4726	102.247	77.1066	45.9211	43.4288	10.4207	23.2091	79.9416
AT1G12370	0.11633	0.620422	1.07921	14	4	4	4	9	2	0	2	10.5455	3.26736	2.7554	3.69381	6.38966	1.57439	0.1	1.52574
AT1G12390	0.0591886	0.791662	-1.1509	3	1	6	0	4	6	7	4	2.33833	0.891839	4.0831	0.1	2.89541	4.52318	6.09125	2.95149
AT1G12400	0.066299	0.76324	-1.33227	1	1	4	2	5	3	10	2	0.846109	0.891839	2.7554	1.89691	3.59426	2.31159	8.65893	1.52574
AT1G12410	0.0120297	0.829069	-0.615453	5	6	5	5	10	9	6	9	3.83055	4.85103	3.41925	4.59227	7.08852	6.73477	5.23536	6.51585
AT1G12420	0.140539	0.565182	1.44354	0	1	0	2	1	0	0	0	0.1	0.891839	0.1	1.89691	0.798852	0.1	0.1	0.1
AT1G12430	0.5461	0.19841	-3.95425	0	0	0	0	5	1	1	1	0.1	0.1	0.1	0.1	3.59426	0.837196	0.955893	0.812872
AT1G12440	0.016172	0.825873	-1.02513	23	41	29	55	38	111	76	95	17.2605	32.5654	19.3516	49.5149	26.6564	81.9288	65.1478	67.8228
AT1G12450	0.0529568	0.796113	-1.43688	0	1	1	6	14	1	1	11	0.1	0.891839	0.76385	5.49072	9.88392	0.837196	0.955893	7.94159
AT1G12451	0.0620776	0.789389	-0.650121	2	0	0	1	1	0	3	1	1.59222	0.1	0.1	0.998453	0.798852	0.1	2.66768	0.812872
AT1G12460	0.0566495	0.793437	0.433897	0	4	0	2	3	2	0	0	0.1	3.26736	0.1	1.89691	2.19655	1.57439	0.1	0.1
AT1G12470	0.150468	0.553359	-1.7718	2	4	8	2	17	25	6	8	1.59222	3.26736	5.4108	1.89691	11.9805	18.5299	5.23536	5.80297
AT1G12480	0.921481	0.0286084	-3.84923	1	0	0	0	5	9	2	6	0.846109	0.1	0.1	0.1	3.59426	6.73477	1.81179	4.37723
AT1G12490	0.0721292	0.75657	1.51867	1	0	0	0	0	0	0	0	0.846109	0.1	0.1	0.1	0.1	0.1	0.1	0.1
AT1G12500	0.0656678	0.763794	-0.67039	1	0	0	2	3	2	0	1	0.846109	0.1	0.1	1.89691	2.19655	1.57439	0.1	0.812872
AT1G12520	0.011666	0.829345	-0.227839	23	10	19	36	46	7	24	34	17.2605	8.01839	12.7131	32.4443	32.2472	5.26037	20.6414	24.3376
AT1G12530	0.115222	0.622846	-1.75177	4	0	4	2	21	2	9	3	3.08444	0.1	2.7554	1.89691	14.7759	1.57439	7.80303	2.23862
AT1G12580	0.0264447	0.817579	-0.0348006	9	6	1	4	5	3	8	5	6.81498	4.85103	0.76385	3.69381	3.59426	2.31159	6.94714	3.66436
AT1G12590	0.0409132	0.805664	-0.507726	3	0	1	1	1	1	4	1	2.33833	0.1	0.76385	0.998453	0.798852	0.837196	3.52357	0.812872
AT1G12600	0.12077	0.616271	-1.17646	1	0	0	1	4	0	0	2	0.846109	0.1	0.1	0.998453	2.89541	0.1	0.1	1.52574
AT1G12610	0.186184	0.509568	2.80254	2	0	0	1	0	0	0	0	1.59222	0.1	0.1	0.998453	0.1	0.1	0.1	0.1
AT1G12620	0.0727374	0.742148	1.69872	0	0	0	1	0	0	0	0	0.1	0.1	0.1	0.998453	0.1	0.1	0.1	0.1
AT1G12640	0.0118812	0.829209	-0.519265	22	1	37	19	90	3	11	14	16.5144	0.891839	24.6624	17.1706	62.9966	2.31159	9.51482	10.0802
AT1G12650	0.0379765	0.808082	-1.09218	5	3	3	2	11	7	6	5	3.83055	2.47552	2.09155	1.89691	7.78737	5.26037	5.23536	3.66436
AT1G12669	0.13772	0.571935	-1.53028	1	0	0	0	1	3	0	0	0.846109	0.1	0.1	0.1	0.798852	2.31159	0.1	0.1
AT1G12670	0.0868058	0.710812	0.517048	0	0	4	2	2	1	1	0	0.1	0.1	2.7554	1.89691	1.4977	0.837196	0.955893	0.1
AT1G12680	0.0148711	0.826899	-0.748259	30	9	32	6	20	54	41	8	22.4833	7.22655	21.3432	5.49072	14.077	39.9086	35.1916	5.80297
AT1G12700	0.386079	0.305564	-3.60857	0	0	0	0	1	3	1	1	0.1	0.1	0.1	0.1	0.798852	2.31159	0.955893	0.812872
AT1G12710	0.398506	0.295255	-2.42483	1	0	1	0	5	5	0	3	0.846109	0.1	0.76385	0.1	3.59426	3.78598	0.1	2.23862
AT1G12730	0.0650898	0.764295	-1.1934	2	3	0	2	9	2	5	2	1.59222	2.47552	0.1	1.89691	6.38966	1.57439	4.37946	1.52574
AT1G12750	0.253188	0.43282	1.29297	10	3	4	4	8	1	0	0	7.56109	2.47552	2.7554	3.69381	5.69081	0.837196	0.1	0.1
AT1G12760	0.0301634	0.814309	1.18457	444	139	222	359	142	53	95	254	331.373	110.166	147.475	322.645	99.3369	39.1714	81.4098	181.169
AT1G12770	0.096653	0.676244	-0.64941	1	0	0	0	2	0	0	0	0.846109	0.1	0.1	0.1	1.4977	0.1	0.1	0.1
AT1G12775	0.107504	0.646796	-2.4119	10	23	70	38	108	39	88	544	7.56109	18.3123	46.5695	34.2412	75.576	28.8507	75.4185	387.902
AT1G12780	0.912882	0.0318184	-3.33618	24	19	13	15	96	318	250	62	18.0066	15.1449	8.73005	13.5768	67.1898	234.528	214.073	44.298
AT1G12790	0.0676365	0.761977	-0.850774	0	0	2	1	1	3	0	2	0.1	0.1	1.4277	0.998453	0.798852	2.31159	0.1	1.52574
AT1G12800	0.224113	0.4541	-1.61184	3	12	2	1	18	17	14	9	2.33833	9.60207	1.4277	0.998453	12.6793	12.6323	12.0825	6.51585
AT1G12810	0.244013	0.440411	-2.03624	15	28	14	16	46	128	52	90	11.2916	22.2715	9.3939	14.4753	32.2472	94.4611	44.6064	64.2585
AT1G12820	0.349493	0.336061	-1.86936	6	4	11	4	23	16	32	19	4.57666	3.26736	7.40235	3.69381	16.1736	11.8951	27.4886	13.6446
AT1G12830	0.0941557	0.687892	-1.24567	6	6	4	5	39	6	4	6	4.57666	4.85103	2.7554	4.59227	27.3552	4.52318	3.52357	4.37723
AT1G12840	0.00563893	0.833293	0.330659	221	83	163	262	125	62	218	192	164.99	65.8226	108.308	235.495	87.4564	45.8062	186.685	136.971
AT1G12845	0.374489	0.314093	-2.51523	1	1	1	0	2	4	11	1	0.846109	0.891839	0.76385	0.1	1.4977	3.04878	9.51482	0.812872
AT1G12850	0.924603	0.0274813	-4.16217	1	0	0	0	16	4	2	6	0.846109	0.1	0.1	0.1	11.2816	3.04878	1.81179	4.37723
AT1G12860	0.684051	0.12863	-4.16776	0	0	0	1	4	25	2	0	0.1	0.1	0.1	0.998453	2.89541	18.5299	1.81179	0.1
AT1G12880	0.122337	0.61479	0.822514	28	19	2	22	13	7	15	7	20.9911	15.1449	1.4277	19.866	9.18507	5.26037	12.9384	5.0901
AT1G12890	0.038799	0.807439	0.306061	10	11	2	27	9	7	16	12	7.56109	8.81023	1.4277	24.3582	6.38966	5.26037	13.7943	8.65446
AT1G12900	0.00881689	0.831314	-0.50915	39	70	26	98	108	67	115	66	29.1983	55.5287	17.3601	88.1484	75.576	49.4921	98.5276	47.1495
AT1G12910	0.040248	0.806162	-1.13072	5	5	9	2	13	6	16	10	3.83055	4.05919	6.07465	1.89691	9.18507	4.52318	13.7943	7.22872
AT1G12920	0.025378	0.818409	-1.27749	62	24	29	12	108	175	20	14	46.3588	19.1041	19.3516	10.8814	75.576	129.109	17.2179	10.0802
AT1G12930	0.129538	0.596817	-2.67181	0	0	0	0	1	1	0	1	0.1	0.1	0.1	0.1	0.798852	0.837196	0.1	0.812872
AT1G12940	0.257644	0.427504	-1.96709	1	5	1	10	12	17	20	27	0.846109	4.05919	0.76385	9.08453	8.48622	12.6323	17.2179	19.3475
AT1G12950	0.096653	0.676336	-0.64941	1	0	0	0	2	0	0	0	0.846109	0.1	0.1	0.1	1.4977	0.1	0.1	0.1
AT1G12970	0.100517	0.660671	0.769026	19	2	10	6	5	4	8	4	14.2761	1.68368	6.7385	5.49072	3.59426	3.04878	6.94714	2.95149
AT1G12990	0.0664167	0.763114	-1.2791	5	2	3	0	7	6	8	3	3.83055	1.68368	2.09155	0.1	4.99196	4.52318	6.94714	2.23862
AT1G13000	0.0735852	0.73695	0.817081	54	17	24	23	19	25	21	2	40.3899	13.5613	16.0324	20.7644	13.3782	18.5299	18.0737	1.52574
AT1G13020	0.0342223	0.81109	0.22402	8	6	2	2	8	3	3	2	6.06888	4.85103	1.4277	1.89691	5.69081	2.31159	2.66768	1.52574
AT1G13030	0.0951575	0.679466	-1.07381	1	1	0	0	2	0	1	2	0.846109	0.891839	0.1	0.1	1.4977	0.1	0.955893	1.52574
AT1G13050	0.130107	0.59554	-1.55807	0	1	0	0	2	0	2	0	0.1	0.891839	0.1	0.1	1.4977	0.1	1.81179	0.1
AT1G13060	0.00698959	0.83252	-0.9263	42	12	124	23	270	17	58	32	31.4366	9.60207	82.4174	20.7644	188.79	12.6323	49.7418	22.9119
AT1G13080	0.0632736	0.775926	-2.27946	15	3	31	3	146	3	64	30	11.2916	2.47552	20.6793	2.79536	102.132	2.31159	54.8771	21.4862
AT1G13090	0.201539	0.483857	-1.83558	2	3	3	4	39	4	2	4	1.59222	2.47552	2.09155	3.69381	27.3552	3.04878	1.81179	2.95149
AT1G13100	0.10622	0.649041	1.35451	6	7	5	30	14	1	5	1	4.57666	5.64287	3.41925	27.0536	9.88392	0.837196	4.37946	0.812872
AT1G13110	0.334742	0.348762	2.83828	646	1036	241	331	68	163	87	5	482.087	820.445	160.088	297.488	47.6219	120.263	74.5626	3.66436
AT1G13120	0.804287	0.0746406	1.85953	25	22	14	22	12	6	4	2	18.7527	17.5205	9.3939	19.866	8.48622	4.52318	3.52357	1.52574
AT1G13160	0.0505694	0.797941	0.343383	4	0	1	2	5	0	0	1	3.08444	0.1	0.76385	1.89691	3.59426	0.1	0.1	0.812872
AT1G13170	0.0625831	0.788066	-1.45792	0	0	0	0	1	0	0	0	0.1	0.1	0.1	0.1	0.798852	0.1	0.1	0.1
AT1G13180	0.0628874	0.782267	0.40616	4	2	1	2	5	0	2	0	3.08444	1.68368	0.76385	1.89691	3.59426	0.1	1.81179	0.1
AT1G13190	0.0554212	0.794318	-1.05179	2	1	2	5	12	6	1	5	1.59222	0.891839	1.4277	4.59227	8.48622	4.52318	0.955893	3.66436
AT1G13195	0.0448196	0.802733	-1.09376	8	3	5	2	24	6	6	4	6.06888	2.47552	3.41925	1.89691	16.8724	4.52318	5.23536	2.95149
AT1G13210	0.727281	0.107988	2.99381	114	98	46	211	49	14	2	2	85.1565	77.7002	30.6371	189.674	34.3437	10.4207	1.81179	1.52574
AT1G13220	0.279734	0.401018	-2.06842	0	0	1	1	6	3	0	2	0.1	0.1	0.76385	0.998453	4.29311	2.31159	0.1	1.52574
AT1G13245	0.00984537	0.830662	-0.00779956	17	11	102	63	122	20	41	16	12.7839	8.81023	67.8127	56.7026	85.3599	14.8439	35.1916	11.5059
AT1G13260	0.00234685	0.834964	-0.7261	83	172	144	436	339	916	151	130	62.0271	136.296	95.6944	391.826	237.011	675.372	129.34	92.7733
AT1G13270	0.0211576	0.821932	-1.3441	85	25	83	19	146	254	57	80	63.5193	19.896	55.1995	17.1706	102.132	187.348	48.8859	57.1297
AT1G13280	0.0670533	0.762535	0.656912	3	2	2	1	3	1	1	0	2.33833	1.68368	1.4277	0.998453	2.19655	0.837196	0.955893	0.1
AT1G13290	0.063583	0.769587	-1.47622	0	0	0	0	0	0	0	1	0.1	0.1	0.1	0.1	0.1	0.1	0.1	0.812872
AT1G13310	0.0658808	0.763624	-0.222961	1	1	0	1	1	3	0	0	0.846109	0.891839	0.1	0.998453	0.798852	2.31159	0.1	0.1
AT1G13320	0.0133304	0.82813	-0.0412318	16	31	17	11	12	31	22	13	12.0378	24.647	11.3854	9.98299	8.48622	22.9531	18.9296	9.36733
AT1G13330	0.0887229	0.708903	0.802144	1	3	0	1	2	1	0	0	0.846109	2.47552	0.1	0.998453	1.4977	0.837196	0.1	0.1
AT1G13340	0.998175	0.000882721	3.67188	312	80	136	234	17	14	15	16	232.886	63.4471	90.3836	210.338	11.9805	10.4207	12.9384	11.5059
AT1G13350	0.0166158	0.82551	-0.309216	4	9	6	12	11	17	10	3	3.08444	7.22655	4.0831	10.8814	7.78737	12.6323	8.65893	2.23862
AT1G13360	0.0901049	0.700892	0.0545019	1	0	0	1	0	0	1	1	0.846109	0.1	0.1	0.998453	0.1	0.1	0.955893	0.812872
AT1G13370	0.063274	0.774727	-1.50741	0	0	0	0	0	1	0	0	0.1	0.1	0.1	0.1	0.1	0.837196	0.1	0.1
AT1G13380	0.226262	0.452223	-1.88562	2	1	0	0	6	2	2	3	1.59222	0.891839	0.1	0.1	4.29311	1.57439	1.81179	2.23862
AT1G13390	0.0145114	0.827164	0.0248448	35	11	88	23	47	5	4	101	26.2138	8.81023	58.5188	20.7644	32.946	3.78598	3.52357	72.1
AT1G13410	0.281254	0.398638	3.11041	2	0	1	1	0	0	0	0	1.59222	0.1	0.76385	0.998453	0.1	0.1	0.1	0.1
AT1G13440	0.00238783	0.834942	-0.95281	456	471	120	154	811	874	524	201	340.326	373.056	79.762	138.462	566.869	644.409	448.588	143.387
AT1G13448	0.106136	0.649134	-1.19285	0	0	0	2	1	3	2	0	0.1	0.1	0.1	1.89691	0.798852	2.31159	1.81179	0.1
AT1G13450	0.0565562	0.793518	-1.30666	8	3	2	2	13	2	19	3	6.06888	2.47552	1.4277	1.89691	9.18507	1.57439	16.362	2.23862
AT1G13460	0.325393	0.357002	-1.87542	2	1	2	1	2	22	0	0	1.59222	0.891839	1.4277	0.998453	1.4977	16.3183	0.1	0.1
AT1G13470	0.453172	0.258253	1.93025	68	55	12	22	13	16	11	2	50.8354	43.6511	8.0662	19.866	9.18507	11.8951	9.51482	1.52574
AT1G13480	0.831184	0.0638053	2.87505	10	30	8	14	0	3	4	1	7.56109	23.8552	5.4108	12.6783	0.1	2.31159	3.52357	0.812872
AT1G13490	0.0721292	0.756477	1.51867	1	0	0	0	0	0	0	0	0.846109	0.1	0.1	0.1	0.1	0.1	0.1	0.1
AT1G13500	0.127697	0.603942	1.28316	1	0	1	1	0	0	0	1	0.846109	0.1	0.76385	0.998453	0.1	0.1	0.1	0.812872
AT1G13520	0.999666	0.000140964	5.92464	433	705	232	471	6	7	15	2	323.165	558.346	154.113	423.271	4.29311	5.26037	12.9384	1.52574
AT1G13530	0.59174	0.172987	1.83958	7	9	17	10	3	7	1	1	5.32277	7.22655	11.3854	9.08453	2.19655	5.26037	0.955893	0.812872
AT1G13540	0.431108	0.274666	3.42361	1	2	1	1	0	0	0	0	0.846109	1.68368	0.76385	0.998453	0.1	0.1	0.1	0.1
AT1G13550	0.980508	0.00701256	4.29845	117	48	340	44	7	13	5	1	87.3948	38.1083	225.809	39.6319	4.99196	9.68355	4.37946	0.812872
AT1G13560	0.346343	0.33884	-2.05293	2	0	1	1	8	3	3	5	1.59222	0.1	0.76385	0.998453	5.69081	2.31159	2.66768	3.66436
AT1G13570	0.069897	0.759601	-0.101215	1	0	2	0	2	0	1	0	0.846109	0.1	1.4277	0.1	1.4977	0.1	0.955893	0.1
AT1G13580	0.0459733	0.801733	0.60721	48	17	29	14	12	9	37	9	35.9133	13.5613	19.3516	12.6783	8.48622	6.73477	31.768	6.51585
AT1G13590	0.0794207	0.732439	0.611832	0	0	4	1	0	2	0	1	0.1	0.1	2.7554	0.998453	0.1	1.57439	0.1	0.812872
AT1G13630	0.0625831	0.78287	-1.45792	0	0	0	0	1	0	0	0	0.1	0.1	0.1	0.1	0.798852	0.1	0.1	0.1
AT1G13640	0.305454	0.372356	-1.8951	5	2	6	2	17	10	7	24	3.83055	1.68368	4.0831	1.89691	11.9805	7.47196	6.09125	17.2089
AT1G13650	0.0898743	0.701874	-2.17929	0	0	0	0	1	0	0	1	0.1	0.1	0.1	0.1	0.798852	0.1	0.1	0.812872
AT1G13690	0.343788	0.341194	-2.23178	1	2	3	7	24	13	25	5	0.846109	1.68368	2.09155	6.38917	16.8724	9.68355	21.4973	3.66436
AT1G13700	0.843064	0.0594689	-3.11535	2	3	8	3	36	15	64	21	1.59222	2.47552	5.4108	2.79536	25.2587	11.1579	54.8771	15.0703
AT1G13730	0.416799	0.283717	-3.19956	0	1	0	0	12	1	0	2	0.1	0.891839	0.1	0.1	8.48622	0.837196	0.1	1.52574
AT1G13750	0.126239	0.606905	-1.8251	3	1	0	1	16	2	1	2	2.33833	0.891839	0.1	0.998453	11.2816	1.57439	0.955893	1.52574
AT1G13770	0.0591751	0.791668	0.60349	4	1	1	3	2	1	2	1	3.08444	0.891839	0.76385	2.79536	1.4977	0.837196	1.81179	0.812872
AT1G13780	0.0558286	0.794023	-1.14638	3	2	2	2	3	9	5	4	2.33833	1.68368	1.4277	1.89691	2.19655	6.73477	4.37946	2.95149
AT1G13790	0.0855414	0.716736	0.117193	0	1	0	0	1	0	0	0	0.1	0.891839	0.1	0.1	0.798852	0.1	0.1	0.1
AT1G13810	0.0555979	0.794195	-1.48849	10	1	4	0	17	20	3	3	7.56109	0.891839	2.7554	0.1	11.9805	14.8439	2.66768	2.23862
AT1G13820	0.0156107	0.826304	-0.318913	6	31	4	10	9	37	11	11	4.57666	24.647	2.7554	9.08453	6.38966	27.3763	9.51482	7.94159
AT1G13830	0.281334	0.39801	1.18033	27	7	20	20	16	7	5	6	20.245	5.64287	13.377	18.0691	11.2816	5.26037	4.37946	4.37723
AT1G13860	0.0625831	0.783927	-1.45792	0	0	0	0	1	0	0	0	0.1	0.1	0.1	0.1	0.798852	0.1	0.1	0.1
AT1G13870	0.0485904	0.799595	-0.646281	3	1	0	0	5	2	0	0	2.33833	0.891839	0.1	0.1	3.59426	1.57439	0.1	0.1
AT1G13880	0.029514	0.814926	0.105961	14	8	7	4	17	3	9	2	10.5455	6.43471	4.74695	3.69381	11.9805	2.31159	7.80303	1.52574
AT1G13890	0.0983259	0.66855	-0.825274	0	1	0	0	0	0	2	0	0.1	0.891839	0.1	0.1	0.1	0.1	1.81179	0.1
AT1G13900	0.0135978	0.827889	-0.441906	11	22	6	17	27	7	35	10	8.3072	17.5205	4.0831	15.3737	18.969	5.26037	30.0562	7.22872
AT1G13910	0.0768096	0.734487	-1.80827	2	0	4	0	5	14	2	0	1.59222	0.1	2.7554	0.1	3.59426	10.4207	1.81179	0.1
AT1G13920	0.0942439	0.687091	-2.16808	0	0	0	0	2	0	0	0	0.1	0.1	0.1	0.1	1.4977	0.1	0.1	0.1
AT1G13930	0.0678288	0.761828	-2.13729	225	254	102	77	581	978	962	388	167.975	201.227	67.8127	69.2809	406.133	721.078	823.469	276.694
AT1G13940	0.420369	0.280942	-3.08346	2	2	0	1	14	33	3	0	1.59222	1.68368	0.1	0.998453	9.88392	24.4275	2.66768	0.1
AT1G13950	0.0390121	0.807253	0.37973	4	1	2	6	6	3	1	1	3.08444	0.891839	1.4277	5.49072	4.29311	2.31159	0.955893	0.812872
AT1G13960	0.0139887	0.827565	-0.483582	9	25	3	20	24	42	17	4	6.81498	19.896	2.09155	18.0691	16.8724	31.0622	14.6502	2.95149
AT1G13970	0.312301	0.367482	-2.22852	0	0	0	1	3	1	0	4	0.1	0.1	0.1	0.998453	2.19655	0.837196	0.1	2.95149
AT1G13980	0.198582	0.486968	-1.98197	0	1	0	0	3	3	0	0	0.1	0.891839	0.1	0.1	2.19655	2.31159	0.1	0.1
AT1G13990	0.000545328	0.835639	-0.0577417	144	66	2985	141	490	190	247	2338	107.54	52.3614	1981.69	126.782	342.537	140.167	211.505	1666.79
AT1G14000	0.00360819	0.834414	0.219741	584	470	518	184	483	319	449	244	435.828	372.264	343.974	165.415	337.645	235.266	384.396	174.041
AT1G14010	0.0181882	0.824199	0.484202	81	121	101	71	31	73	94	69	60.5349	95.9125	67.1488	63.8902	21.7644	53.9153	80.5539	49.2881
AT1G14020	0.123266	0.613667	0.787674	2	1	7	0	2	1	2	0	1.59222	0.891839	4.74695	0.1	1.4977	0.837196	1.81179	0.1
AT1G14030	0.067058	0.762528	0.742279	4	1	0	0	3	0	0	0	3.08444	0.891839	0.1	0.1	2.19655	0.1	0.1	0.1
AT1G14040	0.46647	0.24887	4.53349	62	2	1	0	0	0	2	0	46.3588	1.68368	0.76385	0.1	0.1	0.1	1.81179	0.1
AT1G14060	0.0245008	0.819046	-0.289352	39	43	37	66	97	7	19	127	29.1983	34.1491	24.6624	59.3979	67.8886	5.26037	16.362	90.6347
AT1G14070	0.0343813	0.810972	0.12306	8	5	0	1	7	1	5	0	6.06888	4.05919	0.1	0.998453	4.99196	0.837196	4.37946	0.1
AT1G14090	0.537401	0.203551	3.02156	9	1	2	0	0	1	0	0	6.81498	0.891839	1.4277	0.1	0.1	0.837196	0.1	0.1
AT1G14110	0.0625831	0.783992	-1.45792	0	0	0	0	1	0	0	0	0.1	0.1	0.1	0.1	0.798852	0.1	0.1	0.1
AT1G14130	0.0781474	0.733397	-0.661712	3	0	7	0	5	3	3	4	2.33833	0.1	4.74695	0.1	3.59426	2.31159	2.66768	2.95149
AT1G14140	0.108823	0.643616	-1.90091	0	0	3	1	10	2	4	0	0.1	0.1	2.09155	0.998453	7.08852	1.57439	3.52357	0.1
AT1G14150	0.234151	0.447821	-2.95228	20	3	20	1	47	121	136	11	15.0222	2.47552	13.377	0.998453	32.946	89.3007	116.501	7.94159
AT1G14160	0.0126366	0.828625	-0.035437	231	12	69	8	75	36	144	54	172.451	9.60207	45.9056	7.28763	52.5139	26.6391	123.349	38.5951
AT1G14170	0.383488	0.307619	1.27626	16	21	18	10	17	2	8	0	12.0378	16.7286	12.0493	9.08453	11.9805	1.57439	6.94714	0.1
AT1G14180	0.110466	0.639467	0.938849	4	0	1	0	0	0	2	0	3.08444	0.1	0.76385	0.1	0.1	0.1	1.81179	0.1
AT1G14190	0.764214	0.0915882	2.47235	30	54	29	24	3	17	4	1	22.4833	42.8593	19.3516	21.6629	2.19655	12.6323	3.52357	0.812872
AT1G14200	0.0860342	0.712297	1.91576	1047	960	1478	429	152	686	146	47	781.277	760.265	981.27	385.536	106.325	505.817	125.06	33.605
AT1G14205	0.0951927	0.67927	-1.62494	4	5	12	1	25	25	6	12	3.08444	4.05919	8.0662	0.998453	17.5713	18.5299	5.23536	8.65446
AT1G14210	0.198326	0.487222	-1.507	8	8	6	11	27	20	31	21	6.06888	6.43471	4.0831	9.98299	18.969	14.8439	26.6327	15.0703
AT1G14230	0.0848793	0.723342	-1.25649	6	10	4	8	12	10	6	46	4.57666	8.01839	2.7554	7.28763	8.48622	7.47196	5.23536	32.8921
AT1G14250	0.0356461	0.80992	-0.493056	0	5	0	4	5	7	0	3	0.1	4.05919	0.1	3.69381	3.59426	5.26037	0.1	2.23862
AT1G14260	0.832925	0.063024	2.10917	20	18	14	8	3	2	7	1	15.0222	14.3531	9.3939	7.28763	2.19655	1.57439	6.09125	0.812872
AT1G14270	0.411458	0.287386	-2.36337	10	12	13	5	60	119	18	16	7.56109	9.60207	8.73005	4.59227	42.0311	87.8263	15.5061	11.5059
AT1G14280	0.852716	0.0550959	-4.82425	0	0	0	0	2	5	6	1	0.1	0.1	0.1	0.1	1.4977	3.78598	5.23536	0.812872
AT1G14290	0.139137	0.568544	1.09947	1	0	2	2	0	1	1	0	0.846109	0.1	1.4277	1.89691	0.1	0.837196	0.955893	0.1
AT1G14300	0.270072	0.414067	1.67606	6	2	1	1	2	0	0	1	4.57666	1.68368	0.76385	0.998453	1.4977	0.1	0.1	0.812872
AT1G14310	0.0523989	0.796554	-1.27961	6	1	6	0	12	4	12	2	4.57666	0.891839	4.0831	0.1	8.48622	3.04878	10.3707	1.52574
AT1G14315	0.18865	0.504868	2.83832	0	0	1	2	0	0	0	0	0.1	0.1	0.76385	1.89691	0.1	0.1	0.1	0.1
AT1G14320	0.00326312	0.834526	-0.0688317	363	92	177	95	279	173	243	60	270.938	72.9492	117.601	85.4531	195.08	127.635	208.082	42.8723
AT1G14330	0.907673	0.0337238	3.22863	56	17	31	140	12	3	4	10	41.8821	13.5613	20.6793	125.883	8.48622	2.31159	3.52357	7.22872
AT1G14340	0.792206	0.0801589	-2.58794	12	4	9	6	70	19	38	67	9.05331	3.26736	6.07465	5.49072	49.0196	14.1067	32.6239	47.8624
AT1G14345	0.0562774	0.793674	-1.36647	0	28	1	16	14	45	21	50	0.1	22.2715	0.76385	14.4753	9.88392	33.2738	18.0737	35.7436
AT1G14350	0.366868	0.322433	-2.45094	1	0	0	0	2	2	1	3	0.846109	0.1	0.1	0.1	1.4977	1.57439	0.955893	2.23862
AT1G14360	0.637495	0.14909	2.26919	16	22	429	42	36	25	14	24	12.0378	17.5205	284.892	37.835	25.2587	18.5299	12.0825	17.2089
AT1G14370	0.0634447	0.770496	1.62395	33	175	27	22	3	8	54	15	24.7216	138.672	18.0239	19.866	2.19655	5.99757	46.3182	10.7931
AT1G14380	0.0686048	0.761246	0.745134	2	1	0	3	3	0	0	1	1.59222	0.891839	0.1	2.79536	2.19655	0.1	0.1	0.812872
AT1G14390	0.00888475	0.831255	-0.463472	20	7	28	14	33	15	26	21	15.0222	5.64287	18.6878	12.6783	23.1621	11.1579	22.3532	15.0703
AT1G14400	0.0240804	0.819374	0.792933	152	58	1480	124	326	132	231	281	113.509	46.0267	982.598	111.508	227.926	97.4099	197.811	200.417
AT1G14410	0.0111403	0.829742	-0.139345	0	0	0	18	8	0	1	16	0.1	0.1	0.1	16.2722	5.69081	0.1	0.955893	11.5059
AT1G14420	0.0721292	0.755848	1.51867	1	0	0	0	0	0	0	0	0.846109	0.1	0.1	0.1	0.1	0.1	0.1	0.1
AT1G14450	0.0232792	0.820027	-0.949587	36	21	43	15	69	14	110	18	26.9599	16.7286	28.6455	13.5768	48.3208	10.4207	94.2482	12.9317
AT1G14460	0.276861	0.407076	-3.40826	0	0	0	0	2	1	2	0	0.1	0.1	0.1	0.1	1.4977	0.837196	1.81179	0.1
AT1G14470	0.0727374	0.745213	1.69872	0	0	0	1	0	0	0	0	0.1	0.1	0.1	0.998453	0.1	0.1	0.1	0.1
AT1G14510	0.00640419	0.832833	-0.164693	195	64	183	206	226	52	71	430	145.591	50.7777	121.585	185.181	158.04	38.4342	60.8684	306.635
AT1G14520	0.0401575	0.806217	-0.812945	1	2	8	1	17	0	4	0	0.846109	1.68368	5.4108	0.998453	11.9805	0.1	3.52357	0.1
AT1G14530	0.0266586	0.817354	-0.521252	9	1	2	3	11	2	8	1	6.81498	0.891839	1.4277	2.79536	7.78737	1.57439	6.94714	0.812872
AT1G14540	0.998924	0.000466188	6.48472	2579	948	1211	1300	7	4	51	0	1924.32	750.763	804.022	1168.09	4.99196	3.04878	43.7505	0.1
AT1G14550	0.998343	0.000768066	6.7226	381	76	399	272	11	0	0	0	284.368	60.2798	264.976	244.479	7.78737	0.1	0.1	0.1
AT1G14560	0.0568846	0.79326	0.577033	7	6	1	2	0	9	1	1	5.32277	4.85103	0.76385	1.89691	0.1	6.73477	0.955893	0.812872
AT1G14570	0.0575205	0.792834	-1.33423	13	5	20	11	90	7	18	14	9.79942	4.05919	13.377	9.98299	62.9966	5.26037	15.5061	10.0802
AT1G14580	0.0127628	0.828534	-0.323312	10	10	42	10	26	16	9	39	7.56109	8.01839	27.9817	9.08453	18.2701	11.8951	7.80303	27.902
AT1G14590	0.0666262	0.762891	-0.780969	1	7	2	0	4	7	3	4	0.846109	5.64287	1.4277	0.1	2.89541	5.26037	2.66768	2.95149
AT1G14600	0.348041	0.33708	1.53013	5	5	10	3	5	0	0	3	3.83055	4.05919	6.7385	2.79536	3.59426	0.1	0.1	2.23862
AT1G14610	0.0794774	0.732391	-1.54025	2	10	5	4	15	28	15	6	1.59222	8.01839	3.41925	3.69381	10.5828	20.7415	12.9384	4.37723
AT1G14620	0.0823351	0.729283	-0.387398	1	1	0	0	2	1	0	0	0.846109	0.891839	0.1	0.1	1.4977	0.837196	0.1	0.1
AT1G14630	0.0727374	0.742564	1.69872	0	0	0	1	0	0	0	0	0.1	0.1	0.1	0.998453	0.1	0.1	0.1	0.1
AT1G14640	0.0912631	0.694354	0.0739241	2	0	0	0	2	0	0	0	1.59222	0.1	0.1	0.1	1.4977	0.1	0.1	0.1
AT1G14650	0.114656	0.626187	-1.46681	2	2	0	1	7	4	2	3	1.59222	1.68368	0.1	0.998453	4.99196	3.04878	1.81179	2.23862
AT1G14660	0.110074	0.641175	0.634565	0	0	2	0	0	0	0	1	0.1	0.1	1.4277	0.1	0.1	0.1	0.1	0.812872
AT1G14670	0.0419135	0.804814	0.240624	34	9	34	21	67	6	9	5	25.4677	7.22655	22.6709	18.9675	46.9231	4.52318	7.80303	3.66436
AT1G14680	0.301207	0.374654	2.2313	2	1	24	1	0	2	1	2	1.59222	0.891839	16.0324	0.998453	0.1	1.57439	0.955893	1.52574
AT1G14685	0.0414153	0.805278	-0.284634	60	23	59	25	29	6	12	164	44.8666	18.3123	39.2671	22.5613	20.3667	4.52318	10.3707	117.011
AT1G14686	0.0852223	0.720973	0.0112636	1	0	0	0	0	1	0	0	0.846109	0.1	0.1	0.1	0.1	0.837196	0.1	0.1
AT1G14687	0.0625831	0.787883	-1.45792	0	0	0	0	1	0	0	0	0.1	0.1	0.1	0.1	0.798852	0.1	0.1	0.1
AT1G14690	0.97593	0.0091185	-4.23722	1	0	0	0	11	5	9	3	0.846109	0.1	0.1	0.1	7.78737	3.78598	7.80303	2.23862
AT1G14700	0.105024	0.654066	0.769049	1	1	0	0	0	1	0	0	0.846109	0.891839	0.1	0.1	0.1	0.837196	0.1	0.1
AT1G14710	0.0308402	0.813739	0.0972016	4	0	8	6	8	2	0	8	3.08444	0.1	5.4108	5.49072	5.69081	1.57439	0.1	5.80297
AT1G14720	0.00538086	0.833419	0.190478	129	117	265	130	140	147	163	107	96.3481	92.7452	176.02	116.899	97.9392	108.468	139.61	76.3773
AT1G14730	0.601531	0.167151	1.68657	28	10	9	9	4	5	6	2	20.9911	8.01839	6.07465	8.18608	2.89541	3.78598	5.23536	1.52574
AT1G14740	0.0340262	0.811239	0.500952	70	69	82	25	63	41	49	19	52.3277	54.7369	54.5357	22.5613	44.1276	30.325	42.0387	13.6446
AT1G14750	0.0632074	0.777964	-1.65064	0	0	0	0	0	0	1	0	0.1	0.1	0.1	0.1	0.1	0.1	0.955893	0.1
AT1G14760	0.0625831	0.783095	-1.45792	0	0	0	0	1	0	0	0	0.1	0.1	0.1	0.1	0.798852	0.1	0.1	0.1
AT1G14770	0.0772218	0.734121	-1.52404	3	0	0	1	0	3	8	1	2.33833	0.1	0.1	0.998453	0.1	2.31159	6.94714	0.812872
AT1G14780	0.0728889	0.741685	-1.00347	1	1	0	1	1	1	2	3	0.846109	0.891839	0.1	0.998453	0.798852	0.837196	1.81179	2.23862
AT1G14790	0.11303	0.633588	-1.23119	0	1	0	1	4	0	2	0	0.1	0.891839	0.1	0.998453	2.89541	0.1	1.81179	0.1
AT1G14800	0.0470125	0.800888	-0.722352	7	2	3	3	4	1	15	4	5.32277	1.68368	2.09155	2.79536	2.89541	0.837196	12.9384	2.95149
AT1G14810	0.0328352	0.81218	-1.00086	12	5	8	5	20	21	10	11	9.05331	4.05919	5.4108	4.59227	14.077	15.5811	8.65893	7.94159
AT1G14820	0.92313	0.0280138	-3.28602	3	5	4	1	66	24	29	14	2.33833	4.05919	2.7554	0.998453	46.2242	17.7927	24.9209	10.0802
AT1G14830	0.0504319	0.798035	0.156436	29	10	30	13	17	48	8	1	21.7372	8.01839	20.0155	11.7799	11.9805	35.4854	6.94714	0.812872
AT1G14840	0.375608	0.313297	2.15316	5	1	1	0	0	0	1	0	3.83055	0.891839	0.76385	0.1	0.1	0.1	0.955893	0.1
AT1G14850	0.347945	0.337284	-2.57841	1	0	0	2	7	1	1	15	0.846109	0.1	0.1	1.89691	4.99196	0.837196	0.955893	10.7931
AT1G14860	0.756172	0.0952805	-3.12821	2	2	0	0	4	10	14	11	1.59222	1.68368	0.1	0.1	2.89541	7.47196	12.0825	7.94159
AT1G14870	0.994019	0.00236254	3.79225	2282	1444	1696	2439	166	89	248	71	1702.72	1143.52	1125.99	2191.43	116.109	65.7105	212.361	50.7139
AT1G14880	0.00700749	0.832506	-1.49141	128	146	358	364	430	1538	712	194	95.602	115.708	237.758	327.137	300.606	1133.91	609.495	138.397
AT1G14890	0.168999	0.531613	-2.33787	5	4	10	1	30	0	56	8	3.83055	3.26736	6.7385	0.998453	21.0655	0.1	48.03	5.80297
AT1G14900	0.925094	0.0272461	-4.89842	0	0	0	0	5	2	6	2	0.1	0.1	0.1	0.1	3.59426	1.57439	5.23536	1.52574
AT1G14910	0.0291663	0.815275	0.885946	59	1	172	11	82	10	11	24	44.1205	0.891839	114.282	9.98299	57.4058	7.47196	9.51482	17.2089
AT1G14920	0.31942	0.361794	-2.6591	0	2	4	1	29	2	10	6	0.1	1.68368	2.7554	0.998453	20.3667	1.57439	8.65893	4.37723
AT1G14930	0.0721292	0.756214	1.51867	1	0	0	0	0	0	0	0	0.846109	0.1	0.1	0.1	0.1	0.1	0.1	0.1
AT1G14940	0.0721292	0.757332	1.51867	1	0	0	0	0	0	0	0	0.846109	0.1	0.1	0.1	0.1	0.1	0.1	0.1
AT1G14970	0.0721606	0.752144	1.41122	0	0	1	0	0	0	0	0	0.1	0.1	0.76385	0.1	0.1	0.1	0.1	0.1
AT1G14980	0.000628703	0.835604	-0.0114385	668	474	970	405	663	443	829	557	498.501	375.432	644.034	363.974	463.439	326.678	709.635	397.17
AT1G14990	0.0708301	0.758599	-1.01272	8	3	45	3	27	20	31	32	6.06888	2.47552	29.9732	2.79536	18.969	14.8439	26.6327	22.9119
AT1G15000	0.0902523	0.700258	-0.103051	0	1	1	0	0	1	1	0	0.1	0.891839	0.76385	0.1	0.1	0.837196	0.955893	0.1
AT1G15002	0.063583	0.770137	-1.47622	0	0	0	0	0	0	0	1	0.1	0.1	0.1	0.1	0.1	0.1	0.1	0.812872
AT1G15010	0.0907863	0.697948	0.751517	12	0	5	0	2	1	5	1	9.05331	0.1	3.41925	0.1	1.4977	0.837196	4.37946	0.812872
AT1G15015	0.275772	0.40817	-3.43409	0	0	0	0	0	3	2	0	0.1	0.1	0.1	0.1	0.1	2.31159	1.81179	0.1
AT1G15020	0.0548458	0.794725	0.784981	13	2	20	2	11	1	7	1	9.79942	1.68368	13.377	1.89691	7.78737	0.837196	6.09125	0.812872
AT1G15030	0.0172369	0.824998	0.0091376	19	10	27	5	31	13	11	5	14.2761	8.01839	18.0239	4.59227	21.7644	9.68355	9.51482	3.66436
AT1G15040	0.00405869	0.834182	-1.0714	42	54	229	386	897	280	347	104	31.4366	42.8593	152.122	346.903	626.97	206.515	297.095	74.2387
AT1G15045	0.282696	0.393673	-3.36376	0	0	0	0	1	1	1	2	0.1	0.1	0.1	0.1	0.798852	0.837196	0.955893	1.52574
AT1G15050	0.301105	0.37484	-3.99803	0	0	0	0	0	0	7	0	0.1	0.1	0.1	0.1	0.1	0.1	6.09125	0.1
AT1G15060	0.0575422	0.792813	-1.2617	3	2	4	1	6	9	7	2	2.33833	1.68368	2.7554	0.998453	4.29311	6.73477	6.09125	1.52574
AT1G15080	0.0345617	0.810853	-0.520359	2	0	5	0	4	0	5	0	1.59222	0.1	3.41925	0.1	2.89541	0.1	4.37946	0.1
AT1G15110	0.0442848	0.803073	-0.770609	0	2	0	6	6	6	0	5	0.1	1.68368	0.1	5.49072	4.29311	4.52318	0.1	3.66436
AT1G15120	0.00309303	0.834611	-0.885237	248	162	319	197	462	466	572	198	185.135	128.378	211.868	177.095	322.969	343.633	489.671	141.249
AT1G15125	0.181556	0.514698	-1.71386	3	1	8	0	16	5	9	8	2.33833	0.891839	5.4108	0.1	11.2816	3.78598	7.80303	5.80297
AT1G15130	0.0987046	0.667485	-1.33937	4	4	3	2	7	14	4	10	3.08444	3.26736	2.09155	1.89691	4.99196	10.4207	3.52357	7.22872
AT1G15140	0.0781382	0.733426	0.909761	8	3	6	17	8	3	2	7	6.06888	2.47552	4.0831	15.3737	5.69081	2.31159	1.81179	5.0901
AT1G15160	0.0727374	0.745946	1.69872	0	0	0	1	0	0	0	0	0.1	0.1	0.1	0.998453	0.1	0.1	0.1	0.1
AT1G15165	0.0745099	0.736138	-1.20955	1	0	2	0	2	3	2	0	0.846109	0.1	1.4277	0.1	1.4977	2.31159	1.81179	0.1
AT1G15170	0.0456649	0.802012	0.546605	5	4	3	4	3	2	4	2	3.83055	3.26736	2.09155	3.69381	2.19655	1.57439	3.52357	1.52574
AT1G15175	0.0944485	0.68342	-0.905712	0	0	1	0	0	1	1	0	0.1	0.1	0.76385	0.1	0.1	0.837196	0.955893	0.1
AT1G15180	0.110516	0.639349	0.591366	2	0	0	0	0	0	1	0	1.59222	0.1	0.1	0.1	0.1	0.1	0.955893	0.1
AT1G15190	0.0927203	0.692172	-1.48895	1	0	1	5	11	2	2	9	0.846109	0.1	0.76385	4.59227	7.78737	1.57439	1.81179	6.51585
AT1G15200	0.174001	0.52551	-1.81171	9	5	7	14	39	75	15	5	6.81498	4.05919	4.74695	12.6783	27.3552	55.3897	12.9384	3.66436
AT1G15210	0.0721606	0.747088	1.41122	0	0	1	0	0	0	0	0	0.1	0.1	0.76385	0.1	0.1	0.1	0.1	0.1
AT1G15215	0.0942439	0.687302	-2.16808	0	0	0	0	2	0	0	0	0.1	0.1	0.1	0.1	1.4977	0.1	0.1	0.1
AT1G15220	0.0346533	0.810784	-0.765307	3	1	6	0	8	2	6	0	2.33833	0.891839	4.0831	0.1	5.69081	1.57439	5.23536	0.1
AT1G15230	0.071901	0.75776	-1.21501	2	2	0	0	4	1	4	1	1.59222	1.68368	0.1	0.1	2.89541	0.837196	3.52357	0.812872
AT1G15240	0.0497473	0.798615	-0.793887	3	3	4	1	10	2	7	0	2.33833	2.47552	2.7554	0.998453	7.08852	1.57439	6.09125	0.1
AT1G15250	0.193269	0.497141	-2.46009	51	14	51	14	86	38	38	571	38.1516	11.1857	33.9563	12.6783	60.2012	28.1135	32.6239	407.15
AT1G15260	0.0154111	0.826446	-0.937406	24	44	33	32	48	59	56	103	18.0066	34.9409	22.007	28.8505	33.6449	43.5946	48.03	73.5258
AT1G15270	0.000254428	0.835756	-0.31234	1176	884	740	1507	1266	1794	1513	1049	877.525	700.086	491.349	1354.07	884.846	1322.63	1295.07	747.902
AT1G15280	0.024306	0.819198	-0.951152	4	2	6	18	44	7	6	10	3.08444	1.68368	4.0831	16.2722	30.8495	5.26037	5.23536	7.22872
AT1G15290	0.041695	0.805059	-1.04694	0	20	1	0	7	28	8	3	0.1	15.9368	0.76385	0.1	4.99196	20.7415	6.94714	2.23862
AT1G15300	0.145182	0.559265	-2.64187	0	0	0	0	3	0	0	0	0.1	0.1	0.1	0.1	2.19655	0.1	0.1	0.1
AT1G15310	0.507656	0.220244	-3.28936	1	6	1	1	22	10	54	5	0.846109	4.85103	0.76385	0.998453	15.4747	7.47196	46.3182	3.66436
AT1G15340	0.247044	0.438044	-2.02582	2	1	10	1	25	15	9	7	1.59222	0.891839	6.7385	0.998453	17.5713	11.1579	7.80303	5.0901
AT1G15350	0.0516983	0.797079	0.493397	2	2	6	3	4	1	3	1	1.59222	1.68368	4.0831	2.79536	2.89541	0.837196	2.66768	0.812872
AT1G15370	0.051211	0.797455	0.669405	21	19	32	36	17	14	5	37	15.7683	15.1449	21.3432	32.4443	11.9805	10.4207	4.37946	26.4763
AT1G15380	0.360751	0.326631	-2.62409	24	23	74	55	212	108	508	238	18.0066	18.3123	49.2249	49.5149	148.257	79.7172	434.893	169.763
AT1G15385	0.104302	0.656007	-1.88126	15	10	43	18	35	63	149	53	11.2916	8.01839	28.6455	16.2722	24.5598	46.5434	127.628	37.8822
AT1G15390	0.0407677	0.805751	-1.37645	19	7	12	26	97	14	51	16	14.2761	5.64287	8.0662	23.4598	67.8886	10.4207	43.7505	11.5059
AT1G15400	0.0252476	0.8185	0.745972	394	58	514	99	126	183	170	127	294.067	46.0267	341.319	89.0469	88.1553	135.007	145.602	90.6347
AT1G15405	0.131149	0.593296	-2.75807	0	0	0	0	0	1	1	1	0.1	0.1	0.1	0.1	0.1	0.837196	0.955893	0.812872
AT1G15410	0.141704	0.562968	-1.68708	8	8	3	7	34	8	33	13	6.06888	6.43471	2.09155	6.38917	23.861	5.99757	28.3445	9.36733
AT1G15415	0.0911219	0.694581	1.04555	82	15	32	16	30	10	24	5	61.281	11.9776	21.3432	14.4753	21.0655	7.47196	20.6414	3.66436
AT1G15420	0.0206597	0.822287	-0.742779	14	19	9	8	13	34	11	30	10.5455	15.1449	6.07465	7.28763	9.18507	25.1647	9.51482	21.4862
AT1G15430	0.265183	0.419735	1.70099	149	53	121	60	43	7	11	61	111.27	42.0675	80.4258	54.0072	30.1506	5.26037	9.51482	43.5852
AT1G15440	0.306622	0.371111	-2.03088	2	2	2	1	14	0	2	16	1.59222	1.68368	1.4277	0.998453	9.88392	0.1	1.81179	11.5059
AT1G15470	0.229564	0.450291	2.22966	2	0	0	11	2	0	0	1	1.59222	0.1	0.1	9.98299	1.4977	0.1	0.1	0.812872
AT1G15480	0.0632074	0.781251	-1.65064	0	0	0	0	0	0	1	0	0.1	0.1	0.1	0.1	0.1	0.1	0.955893	0.1
AT1G15490	0.165042	0.538101	-1.66864	0	0	0	1	2	2	1	0	0.1	0.1	0.1	0.998453	1.4977	1.57439	0.955893	0.1
AT1G15500	0.048692	0.799506	-1.55063	30	5	19	10	139	12	17	29	22.4833	4.05919	12.7131	9.08453	97.2404	8.94635	14.6502	20.7733
AT1G15510	0.0355365	0.81001	-1.24779	6	6	19	4	60	14	6	5	4.57666	4.85103	12.7131	3.69381	42.0311	10.4207	5.23536	3.66436
AT1G15520	0.999967	2.21913e-05	7.26454	422	1170	195	500	3	3	5	4	314.958	926.552	129.551	449.327	2.19655	2.31159	4.37946	2.95149
AT1G15530	0.158993	0.544315	1.38265	10	2	11	25	7	2	3	8	7.56109	1.68368	7.40235	22.5613	4.99196	1.57439	2.66768	5.80297
AT1G15550	0.063274	0.775511	-1.50741	0	0	0	0	0	1	0	0	0.1	0.1	0.1	0.1	0.1	0.837196	0.1	0.1
AT1G15610	0.123817	0.610816	2.11078	0	0	2	0	0	0	0	0	0.1	0.1	1.4277	0.1	0.1	0.1	0.1	0.1
AT1G15630	0.063274	0.775706	-1.50741	0	0	0	0	0	1	0	0	0.1	0.1	0.1	0.1	0.1	0.837196	0.1	0.1
AT1G15640	0.140281	0.566066	-2.67973	0	0	0	0	0	1	0	2	0.1	0.1	0.1	0.1	0.1	0.837196	0.1	1.52574
AT1G15660	0.138195	0.571108	-1.56734	0	0	1	1	2	1	3	1	0.1	0.1	0.76385	0.998453	1.4977	0.837196	2.66768	0.812872
AT1G15670	0.000357624	0.835707	0.602276	1127	773	8966	693	1068	447	560	5236	840.965	612.192	5952.18	622.728	746.473	329.627	479.4	3732.7
AT1G15690	0.359737	0.327536	-1.88439	24	14	30	21	142	96	60	42	18.0066	11.1857	20.0155	18.9675	99.3369	70.8708	51.4536	30.0406
AT1G15700	0.901737	0.0366442	-2.74884	2	1	0	2	13	10	8	9	1.59222	0.891839	0.1	1.89691	9.18507	7.47196	6.94714	6.51585
AT1G15710	0.0383764	0.807791	-0.830788	2	2	9	5	26	4	3	1	1.59222	1.68368	6.07465	4.59227	18.2701	3.04878	2.66768	0.812872
AT1G15720	0.111478	0.636897	0.784082	2	0	0	0	1	0	0	0	1.59222	0.1	0.1	0.1	0.798852	0.1	0.1	0.1
AT1G15730	0.139289	0.568394	-1.93497	21	15	65	11	124	64	80	150	15.7683	11.9776	43.2502	9.98299	86.7576	47.2806	68.5714	107.031
AT1G15740	0.907597	0.0337876	-3.40705	13	13	11	5	84	41	93	242	9.79942	10.3939	7.40235	4.59227	58.8035	30.325	79.698	172.615
AT1G15750	0.282815	0.393497	-2.40314	5	1	0	1	9	6	3	24	3.83055	0.891839	0.1	0.998453	6.38966	4.52318	2.66768	17.2089
AT1G15760	0.0904653	0.699134	-2.31693	0	0	0	0	0	1	1	0	0.1	0.1	0.1	0.1	0.1	0.837196	0.955893	0.1
AT1G15772	0.0625831	0.78795	-1.45792	0	0	0	0	1	0	0	0	0.1	0.1	0.1	0.1	0.798852	0.1	0.1	0.1
AT1G15780	0.279953	0.400623	1.15985	16	13	8	12	3	6	8	5	12.0378	10.3939	5.4108	10.8814	2.19655	4.52318	6.94714	3.66436
AT1G15790	0.0567447	0.793378	-1.30931	9	2	6	1	9	30	4	2	6.81498	1.68368	4.0831	0.998453	6.38966	22.2159	3.52357	1.52574
AT1G15800	0.0516502	0.797105	-0.232868	0	0	2	2	1	2	1	1	0.1	0.1	1.4277	1.89691	0.798852	1.57439	0.955893	0.812872
AT1G15810	0.534565	0.205228	-2.11713	4	12	9	10	37	47	35	42	3.08444	9.60207	6.07465	9.08453	25.9575	34.7482	30.0562	30.0406
AT1G15820	0.179819	0.516747	-2.62155	136	167	146	79	517	1322	1216	136	101.571	132.337	97.0221	71.0778	361.406	974.673	1040.87	97.0505
AT1G15840	0.0721292	0.755918	1.51867	1	0	0	0	0	0	0	0	0.846109	0.1	0.1	0.1	0.1	0.1	0.1	0.1
AT1G15860	0.00442057	0.833986	-0.0581733	74	33	93	48	80	38	86	51	55.3121	26.2307	61.838	43.2258	56.0081	28.1135	73.7068	36.4565
AT1G15870	0.0291919	0.815256	0.119036	5	5	3	2	3	7	3	1	3.83055	4.05919	2.09155	1.89691	2.19655	5.26037	2.66768	0.812872
AT1G15880	0.00274583	0.834772	-0.215811	91	98	81	71	95	71	145	88	67.996	77.7002	53.8718	63.8902	66.4909	52.4409	124.204	62.8327
AT1G15890	0.16261	0.541293	1.34389	3	1	2	0	0	2	0	0	2.33833	0.891839	1.4277	0.1	0.1	1.57439	0.1	0.1
AT1G15900	0.125817	0.607335	-1.76557	1	0	2	0	0	1	6	3	0.846109	0.1	1.4277	0.1	0.1	0.837196	5.23536	2.23862
AT1G15910	0.0851717	0.722948	-0.131968	1	0	0	0	0	0	1	0	0.846109	0.1	0.1	0.1	0.1	0.1	0.955893	0.1
AT1G15920	0.0110372	0.829851	-0.306755	13	14	21	43	51	24	8	43	9.79942	11.1857	14.0408	38.7335	35.7414	17.7927	6.94714	30.7535
AT1G15930	0.00388527	0.834263	-1.12326	420	296	300	474	1056	1294	673	403	313.466	234.484	199.255	425.967	738.087	954.032	576.116	287.387
AT1G15940	0.0644812	0.764692	-1.13308	3	5	0	0	7	8	3	1	2.33833	4.05919	0.1	0.1	4.99196	5.99757	2.66768	0.812872
AT1G15950	0.0148758	0.826885	-0.403798	34	5	32	9	34	38	17	16	25.4677	4.05919	21.3432	8.18608	23.861	28.1135	14.6502	11.5059
AT1G15960	0.0198282	0.822996	-0.678969	3	4	2	4	4	6	7	5	2.33833	3.26736	1.4277	3.69381	2.89541	4.52318	6.09125	3.66436
AT1G15970	0.0280016	0.81626	-0.732517	1	3	10	1	13	2	2	8	0.846109	2.47552	6.7385	0.998453	9.18507	1.57439	1.81179	5.80297
AT1G15980	0.0138811	0.827652	-0.691213	12	16	7	11	32	25	10	13	9.05331	12.7694	4.74695	9.98299	22.4633	18.5299	8.65893	9.36733
AT1G15990	0.261652	0.423231	-2.36603	0	1	0	0	4	4	0	0	0.1	0.891839	0.1	0.1	2.89541	3.04878	0.1	0.1
AT1G16000	0.0254633	0.818333	0.0980341	8	11	4	5	2	6	7	12	6.06888	8.81023	2.7554	4.59227	1.4977	4.52318	6.09125	8.65446
AT1G16010	0.0337628	0.811481	-0.342305	5	1	5	1	9	2	4	0	3.83055	0.891839	3.41925	0.998453	6.38966	1.57439	3.52357	0.1
AT1G16020	0.427766	0.276918	-2.59843	1	0	0	0	3	1	1	4	0.846109	0.1	0.1	0.1	2.19655	0.837196	0.955893	2.95149
AT1G16030	0.0583919	0.79223	2.27196	1	0	7	22	7	0	0	0	0.846109	0.1	4.74695	19.866	4.99196	0.1	0.1	0.1
AT1G16040	0.263082	0.42167	-1.88551	2	1	0	1	5	3	5	4	1.59222	0.891839	0.1	0.998453	3.59426	2.31159	4.37946	2.95149
AT1G16080	0.0337729	0.811466	-0.995903	20	9	5	13	37	27	15	22	15.0222	7.22655	3.41925	11.7799	25.9575	20.0043	12.9384	15.7832
AT1G16090	0.99867	0.000639394	4.58075	56	17	23	30	3	1	1	0	41.8821	13.5613	15.3685	27.0536	2.19655	0.837196	0.955893	0.1
AT1G16110	0.037021	0.808843	-0.0749692	5	6	8	4	3	5	13	2	3.83055	4.85103	5.4108	3.69381	2.19655	3.78598	11.2266	1.52574
AT1G16130	0.459672	0.253216	1.52552	4	7	4	3	2	1	2	1	3.08444	5.64287	2.7554	2.79536	1.4977	0.837196	1.81179	0.812872
AT1G16150	0.9049	0.0354385	2.48482	54	278	126	156	35	22	39	17	40.3899	220.231	83.7451	140.259	24.5598	16.3183	33.4798	12.2188
AT1G16160	0.0826802	0.72861	0.81126	3	1	2	1	2	0	0	2	2.33833	0.891839	1.4277	0.998453	1.4977	0.1	0.1	1.52574
AT1G16170	0.0215008	0.82159	-0.550781	16	5	20	8	21	5	36	6	12.0378	4.05919	13.377	7.28763	14.7759	3.78598	30.9121	4.37723
AT1G16180	0.00174997	0.835214	0.382288	749	714	1303	995	791	513	792	846	558.936	565.473	865.096	894.061	552.892	378.282	677.967	603.189
AT1G16190	0.0525317	0.796437	-0.990472	3	2	9	3	7	9	1	18	2.33833	1.68368	6.07465	2.79536	4.99196	6.73477	0.955893	12.9317
AT1G16210	0.0119273	0.829146	-0.779637	31	52	22	9	57	70	53	18	23.2294	41.2756	14.7047	8.18608	39.9345	51.7037	45.4623	12.9317
AT1G16220	0.0721292	0.757309	1.51867	1	0	0	0	0	0	0	0	0.846109	0.1	0.1	0.1	0.1	0.1	0.1	0.1
AT1G16225	0.0721292	0.757186	1.51867	1	0	0	0	0	0	0	0	0.846109	0.1	0.1	0.1	0.1	0.1	0.1	0.1
AT1G16240	0.172693	0.527394	0.868782	34	9	20	11	11	9	12	8	25.4677	7.22655	13.377	9.98299	7.78737	6.73477	10.3707	5.80297
AT1G16250	0.0226155	0.820589	-0.654016	9	1	14	5	13	5	12	15	6.81498	0.891839	9.3939	4.59227	9.18507	3.78598	10.3707	10.7931
AT1G16260	0.0660637	0.763432	-1.90835	1	5	1	0	11	1	0	18	0.846109	4.05919	0.76385	0.1	7.78737	0.837196	0.1	12.9317
AT1G16270	0.330809	0.353005	-2.9723	2	1	0	0	18	10	0	1	1.59222	0.891839	0.1	0.1	12.6793	7.47196	0.1	0.812872
AT1G16280	0.11465	0.626208	-1.22043	1	0	0	1	4	0	1	1	0.846109	0.1	0.1	0.998453	2.89541	0.1	0.955893	0.812872
AT1G16300	0.122846	0.614126	1.06665	7	1	5	2	2	0	1	4	5.32277	0.891839	3.41925	1.89691	1.4977	0.1	0.955893	2.95149
AT1G16310	0.0848033	0.723487	1.22963	291	335	193	224	42	44	292	48	217.218	265.366	128.223	201.354	29.4518	32.5366	250.021	34.3178
AT1G16320	0.72228	0.110017	-2.36371	6	7	4	3	34	34	14	28	4.57666	5.64287	2.7554	2.79536	23.861	25.1647	12.0825	20.0604
AT1G16330	0.0824091	0.729115	-0.528973	2	0	0	0	0	2	1	0	1.59222	0.1	0.1	0.1	0.1	1.57439	0.955893	0.1
AT1G16340	0.195328	0.493437	-2.00555	0	0	2	0	5	2	1	1	0.1	0.1	1.4277	0.1	3.59426	1.57439	0.955893	0.812872
AT1G16350	0.0371747	0.808688	-1.0848	6	6	8	1	18	3	19	3	4.57666	4.85103	5.4108	0.998453	12.6793	2.31159	16.362	2.23862
AT1G16360	0.207449	0.474738	-3.20185	0	0	0	0	0	0	3	1	0.1	0.1	0.1	0.1	0.1	0.1	2.66768	0.812872
AT1G16370	0.0655346	0.763934	-0.855492	3	0	2	2	7	0	6	0	2.33833	0.1	1.4277	1.89691	4.99196	0.1	5.23536	0.1
AT1G16380	0.615625	0.159906	3.54367	0	12	1	3	0	1	0	0	0.1	9.60207	0.76385	2.79536	0.1	0.837196	0.1	0.1
AT1G16390	0.202703	0.482009	-2.99793	0	0	0	0	4	0	0	0	0.1	0.1	0.1	0.1	2.89541	0.1	0.1	0.1
AT1G16400	0.063274	0.772112	-1.50741	0	0	0	0	0	1	0	0	0.1	0.1	0.1	0.1	0.1	0.837196	0.1	0.1
AT1G16410	0.189969	0.503344	-1.87118	0	0	0	1	5	0	1	0	0.1	0.1	0.1	0.998453	3.59426	0.1	0.955893	0.1
AT1G16420	0.999304	0.000314034	4.78052	31	51	50	23	1	2	2	0	23.2294	40.4838	33.2925	20.7644	0.798852	1.57439	1.81179	0.1
AT1G16430	0.0304054	0.814085	0.296996	11	3	18	5	18	3	5	4	8.3072	2.47552	12.0493	4.59227	12.6793	2.31159	4.37946	2.95149
AT1G16440	0.0727374	0.745493	1.69872	0	0	0	1	0	0	0	0	0.1	0.1	0.1	0.998453	0.1	0.1	0.1	0.1
AT1G16445	0.0685622	0.761306	-1.34965	1	2	4	1	7	1	10	2	0.846109	1.68368	2.7554	0.998453	4.99196	0.837196	8.65893	1.52574
AT1G16460	0.0372072	0.808653	-0.618494	25	4	5	7	22	12	15	16	18.7527	3.26736	3.41925	6.38917	15.4747	8.94635	12.9384	11.5059
AT1G16470	0.0023967	0.834937	-1.08534	358	32	175	415	848	49	502	842	267.207	25.4388	116.274	372.958	592.726	36.2226	429.758	600.338
AT1G16480	0.0652113	0.764236	0.60255	3	2	2	1	2	1	2	0	2.33833	1.68368	1.4277	0.998453	1.4977	0.837196	1.81179	0.1
AT1G16489	0.0909785	0.697467	-2.29922	0	0	0	0	0	0	1	1	0.1	0.1	0.1	0.1	0.1	0.1	0.955893	0.812872
AT1G16500	0.0935051	0.691193	0.477323	2	0	1	0	1	1	0	0	1.59222	0.1	0.76385	0.1	0.798852	0.837196	0.1	0.1
AT1G16520	0.114757	0.624603	2.21388	0	1	1	0	0	0	0	0	0.1	0.891839	0.76385	0.1	0.1	0.1	0.1	0.1
AT1G16540	0.133458	0.586359	-1.52338	1	1	1	0	7	2	0	1	0.846109	0.891839	0.76385	0.1	4.99196	1.57439	0.1	0.812872
AT1G16550	0.0941837	0.687878	-0.528971	1	0	1	0	0	3	0	0	0.846109	0.1	0.76385	0.1	0.1	2.31159	0.1	0.1
AT1G16560	0.0236945	0.81972	-0.539123	11	5	2	2	11	1	8	10	8.3072	4.05919	1.4277	1.89691	7.78737	0.837196	6.94714	7.22872
AT1G16570	0.0355	0.81004	-0.662685	12	10	9	8	17	4	31	9	9.05331	8.01839	6.07465	7.28763	11.9805	3.04878	26.6327	6.51585
AT1G16590	0.759311	0.0934741	-3.35625	0	0	0	1	9	2	1	6	0.1	0.1	0.1	0.998453	6.38966	1.57439	0.955893	4.37723
AT1G16610	0.0433938	0.803628	0.555852	18	2	10	9	19	5	2	2	13.53	1.68368	6.7385	8.18608	13.3782	3.78598	1.81179	1.52574
AT1G16635	0.0400279	0.806339	0.127297	4	1	0	0	0	0	4	0	3.08444	0.891839	0.1	0.1	0.1	0.1	3.52357	0.1
AT1G16640	0.492951	0.232978	2.25786	5	3	2	1	0	0	0	2	3.83055	2.47552	1.4277	0.998453	0.1	0.1	0.1	1.52574
AT1G16650	0.0110453	0.829837	-0.079731	7	4	5	9	10	5	7	6	5.32277	3.26736	3.41925	8.18608	7.08852	3.78598	6.09125	4.37723
AT1G16670	0.921085	0.028788	2.38496	80	77	45	40	8	11	12	16	59.7888	61.0716	29.9732	36.0381	5.69081	8.20916	10.3707	11.5059
AT1G16680	0.369603	0.319757	-3.67315	0	0	0	0	2	1	3	0	0.1	0.1	0.1	0.1	1.4977	0.837196	2.66768	0.1
AT1G16690	0.063583	0.770386	-1.47622	0	0	0	0	0	0	0	1	0.1	0.1	0.1	0.1	0.1	0.1	0.1	0.812872
AT1G16700	0.0174561	0.824795	-0.991232	54	19	33	14	74	12	110	34	40.3899	15.1449	22.007	12.6783	51.815	8.94635	94.2482	24.3376
AT1G16705	0.0632074	0.776519	-1.65064	0	0	0	0	0	0	1	0	0.1	0.1	0.1	0.1	0.1	0.1	0.955893	0.1
AT1G16710	0.127794	0.603797	-0.192414	1	2	2	2	9	0	0	0	0.846109	1.68368	1.4277	1.89691	6.38966	0.1	0.1	0.1
AT1G16720	0.293604	0.379965	-2.03968	27	14	18	10	126	19	62	85	20.245	11.1857	12.0493	9.08453	88.1553	14.1067	53.1653	60.6941
AT1G16730	0.471593	0.245907	-2.82906	3	2	4	0	12	12	34	3	2.33833	1.68368	2.7554	0.1	8.48622	8.94635	29.2003	2.23862
AT1G16740	0.424682	0.278544	-2.16061	14	8	33	6	66	84	49	68	10.5455	6.43471	22.007	5.49072	46.2242	62.0245	42.0387	48.5753
AT1G16750	0.0664063	0.763143	-0.961738	0	1	2	0	4	0	2	0	0.1	0.891839	1.4277	0.1	2.89541	0.1	1.81179	0.1
AT1G16780	0.281849	0.396056	-3.32156	0	0	0	0	1	2	0	2	0.1	0.1	0.1	0.1	0.798852	1.57439	0.1	1.52574
AT1G16790	0.0847049	0.72566	0.0607482	1	0	0	0	1	0	0	0	0.846109	0.1	0.1	0.1	0.798852	0.1	0.1	0.1
AT1G16800	0.046007	0.801707	0.056117	0	2	3	0	0	0	4	0	0.1	1.68368	2.09155	0.1	0.1	0.1	3.52357	0.1
AT1G16810	0.00953008	0.830891	0.0273519	169	13	56	51	84	45	115	35	126.192	10.3939	37.2756	45.9211	58.8035	33.2738	98.5276	25.0505
AT1G16820	0.178262	0.519549	-2.26244	1	0	2	0	1	3	10	0	0.846109	0.1	1.4277	0.1	0.798852	2.31159	8.65893	0.1
AT1G16825	0.169867	0.53025	-1.71319	3	0	3	3	6	13	9	3	2.33833	0.1	2.09155	2.79536	4.29311	9.68355	7.80303	2.23862
AT1G16830	0.289117	0.383822	-2.03923	5	4	9	3	20	8	43	12	3.83055	3.26736	6.07465	2.79536	14.077	5.99757	36.9034	8.65446
AT1G16840	0.019363	0.82334	-1.04034	16	7	34	22	65	18	59	20	12.0378	5.64287	22.6709	19.866	45.5254	13.3695	50.5977	14.3574
AT1G16850	0.0944351	0.683711	-0.798261	1	0	0	0	0	1	1	0	0.846109	0.1	0.1	0.1	0.1	0.837196	0.955893	0.1
AT1G16858	0.52629	0.20981	-2.38329	1	1	0	1	4	8	5	2	0.846109	0.891839	0.1	0.998453	2.89541	5.99757	4.37946	1.52574
AT1G16870	0.706392	0.118062	-2.67099	5	1	14	4	37	37	25	54	3.83055	0.891839	9.3939	3.69381	25.9575	27.3763	21.4973	38.5951
AT1G16880	0.0117791	0.829272	-1.16327	154	67	69	45	550	66	84	91	115.001	53.1532	45.9056	40.5304	384.468	48.7549	71.995	64.9713
AT1G16890	0.350967	0.335177	-2.36858	2	2	5	1	15	2	2	36	1.59222	1.68368	3.41925	0.998453	10.5828	1.57439	1.81179	25.7634
AT1G16900	0.122961	0.614011	-1.4114	0	0	3	3	6	4	2	6	0.1	0.1	2.09155	2.79536	4.29311	3.04878	1.81179	4.37723
AT1G16910	0.085197	0.721534	-0.239419	0	0	1	0	0	0	1	0	0.1	0.1	0.76385	0.1	0.1	0.1	0.955893	0.1
AT1G16920	0.103473	0.657766	-1.36467	2	2	7	8	14	18	12	8	1.59222	1.68368	4.74695	7.28763	9.88392	13.3695	10.3707	5.80297
AT1G16930	0.0721606	0.751532	1.41122	0	0	1	0	0	0	0	0	0.1	0.1	0.76385	0.1	0.1	0.1	0.1	0.1
AT1G16950	0.0680235	0.761709	-1.27869	2	1	4	0	3	2	3	9	1.59222	0.891839	2.7554	0.1	2.19655	1.57439	2.66768	6.51585
AT1G16960	0.11817	0.618716	-1.13174	0	1	0	0	0	3	0	0	0.1	0.891839	0.1	0.1	0.1	2.31159	0.1	0.1
AT1G16970	0.383704	0.307472	-3.58572	0	0	0	0	3	1	1	1	0.1	0.1	0.1	0.1	2.19655	0.837196	0.955893	0.812872
AT1G16980	0.127205	0.605659	2.4574	0	0	0	2	0	0	0	0	0.1	0.1	0.1	1.89691	0.1	0.1	0.1	0.1
AT1G17020	0.0612367	0.790257	-0.885015	28	2	3	1	24	19	15	5	20.9911	1.68368	2.09155	0.998453	16.8724	14.1067	12.9384	3.66436
AT1G17030	0.111608	0.636474	0.652856	0	0	2	0	1	0	0	0	0.1	0.1	1.4277	0.1	0.798852	0.1	0.1	0.1
AT1G17040	0.0460382	0.801666	-1.06144	2	0	3	1	5	4	2	2	1.59222	0.1	2.09155	0.998453	3.59426	3.04878	1.81179	1.52574
AT1G17050	0.0979377	0.671614	-1.52732	4	2	1	1	15	4	5	1	3.08444	1.68368	0.76385	0.998453	10.5828	3.04878	4.37946	0.812872
AT1G17060	0.98802	0.00441569	3.80732	29	39	19	214	7	6	6	5	21.7372	30.9817	12.7131	192.369	4.99196	4.52318	5.23536	3.66436
AT1G17070	0.17994	0.516636	1.16933	5	1	8	4	7	0	1	0	3.83055	0.891839	5.4108	3.69381	4.99196	0.1	0.955893	0.1
AT1G17080	0.39926	0.294801	2.05424	168	83	142	1070	116	96	83	108	125.446	65.8226	94.3667	961.445	81.1668	70.8708	71.1391	77.0901
AT1G17090	0.0718073	0.757829	0.587462	2	0	4	2	2	0	2	1	1.59222	0.1	2.7554	1.89691	1.4977	0.1	1.81179	0.812872
AT1G17100	0.0586312	0.792122	-0.25756	1	1	0	1	2	1	1	0	0.846109	0.891839	0.1	0.998453	1.4977	0.837196	0.955893	0.1
AT1G17110	0.0335762	0.811633	-0.588165	2	3	2	0	5	4	1	1	1.59222	2.47552	1.4277	0.1	3.59426	3.04878	0.955893	0.812872
AT1G17120	0.0925064	0.692253	-1.22286	2	1	2	4	5	7	1	11	1.59222	0.891839	1.4277	3.69381	3.59426	5.26037	0.955893	7.94159
AT1G17130	0.0315656	0.813152	-0.584177	3	5	2	4	14	4	4	1	2.33833	4.05919	1.4277	3.69381	9.88392	3.04878	3.52357	0.812872
AT1G17140	0.127806	0.603772	-1.58286	0	1	1	1	3	2	5	0	0.1	0.891839	0.76385	0.998453	2.19655	1.57439	4.37946	0.1
AT1G17145	0.0216441	0.821478	1.05976	40	323	89	171	38	69	62	152	29.9444	255.864	59.1826	153.736	26.6564	50.9665	53.1653	108.456
AT1G17160	0.0328272	0.81219	-0.645488	5	0	4	1	2	4	6	3	3.83055	0.1	2.7554	0.998453	1.4977	3.04878	5.23536	2.23862
AT1G17170	0.330395	0.353846	2.30925	6	1	25	1	2	1	0	3	4.57666	0.891839	16.6962	0.998453	1.4977	0.837196	0.1	2.23862
AT1G17180	0.111972	0.635322	0.772744	0	0	0	3	1	0	0	1	0.1	0.1	0.1	2.79536	0.798852	0.1	0.1	0.812872
AT1G17190	0.0721292	0.757079	1.51867	1	0	0	0	0	0	0	0	0.846109	0.1	0.1	0.1	0.1	0.1	0.1	0.1
AT1G17200	0.907331	0.0340421	-6.9264	0	0	0	1	203	5	14	0	0.1	0.1	0.1	0.998453	141.967	3.78598	12.0825	0.1
AT1G17210	0.189373	0.503814	-2.02765	7	0	3	3	34	8	4	12	5.32277	0.1	2.09155	2.79536	23.861	5.99757	3.52357	8.65446
AT1G17220	0.114048	0.630103	1.01244	60	1	0	0	11	12	6	1	44.8666	0.891839	0.1	0.1	7.78737	8.94635	5.23536	0.812872
AT1G17230	0.0404272	0.806004	-0.461241	5	9	36	3	28	14	18	9	3.83055	7.22655	23.9986	2.79536	19.6678	10.4207	15.5061	6.51585
AT1G17232	0.132184	0.591102	-1.72197	0	0	1	0	2	0	2	0	0.1	0.1	0.76385	0.1	1.4977	0.1	1.81179	0.1
AT1G17240	0.811081	0.0714747	3.70271	3	3	25	2	2	0	0	0	2.33833	2.47552	16.6962	1.89691	1.4977	0.1	0.1	0.1
AT1G17250	0.067677	0.761947	0.172355	0	0	1	2	0	0	0	3	0.1	0.1	0.76385	1.89691	0.1	0.1	0.1	2.23862
AT1G17255	0.0774367	0.733871	0.621864	1	1	2	1	0	1	1	1	0.846109	0.891839	1.4277	0.998453	0.1	0.837196	0.955893	0.812872
AT1G17260	0.110516	0.639329	0.591366	2	0	0	0	0	0	1	0	1.59222	0.1	0.1	0.1	0.1	0.1	0.955893	0.1
AT1G17270	0.0570552	0.793141	0.460614	0	7	1	5	1	5	3	1	0.1	5.64287	0.76385	4.59227	0.798852	3.78598	2.66768	0.812872
AT1G17280	0.0188598	0.823679	-0.945374	16	23	11	17	29	20	59	23	12.0378	18.3123	7.40235	15.3737	20.3667	14.8439	50.5977	16.496
AT1G17285	0.0942439	0.687119	-2.16808	0	0	0	0	2	0	0	0	0.1	0.1	0.1	0.1	1.4977	0.1	0.1	0.1
AT1G17290	0.744647	0.100742	2.68031	3113	1528	1144	918	482	290	139	180	2322.74	1210.03	759.544	824.88	336.946	213.887	119.069	128.417
AT1G17300	0.0857098	0.715232	0.191313	0	0	0	1	0	1	0	0	0.1	0.1	0.1	0.998453	0.1	0.837196	0.1	0.1
AT1G17330	0.15753	0.54524	1.71141	117	18	157	38	73	12	7	10	87.3948	14.3531	104.324	34.2412	51.1162	8.94635	6.09125	7.22872
AT1G17340	0.047004	0.800909	-0.858195	7	2	0	3	8	5	8	2	5.32277	1.68368	0.1	2.79536	5.69081	3.78598	6.94714	1.52574
AT1G17345	0.20574	0.478227	-3.21135	0	0	0	0	0	1	3	0	0.1	0.1	0.1	0.1	0.1	0.837196	2.66768	0.1
AT1G17350	0.0659546	0.763543	-0.845032	1	2	0	0	1	4	1	0	0.846109	1.68368	0.1	0.1	0.798852	3.04878	0.955893	0.1
AT1G17360	0.0488732	0.79936	-1.18703	7	0	2	0	7	5	8	0	5.32277	0.1	1.4277	0.1	4.99196	3.78598	6.94714	0.1
AT1G17370	0.032657	0.812313	-1.15647	5	12	3	1	21	9	16	2	3.83055	9.60207	2.09155	0.998453	14.7759	6.73477	13.7943	1.52574
AT1G17380	0.974791	0.00946178	4.73183	82	9	18	7	2	2	0	0	61.281	7.22655	12.0493	6.38917	1.4977	1.57439	0.1	0.1
AT1G17400	0.17028	0.529513	-1.93399	1	0	0	0	1	0	3	1	0.846109	0.1	0.1	0.1	0.798852	0.1	2.66768	0.812872
AT1G17410	0.0358293	0.809766	-0.0615829	3	2	4	3	1	2	7	2	2.33833	1.68368	2.7554	2.79536	0.798852	1.57439	6.09125	1.52574
AT1G17420	0.894281	0.0392494	2.57009	56	29	21	32	10	3	10	0	41.8821	23.0633	14.0408	28.8505	7.08852	2.31159	8.65893	0.1
AT1G17430	0.0948394	0.680858	-0.798284	0	0	1	0	0	1	0	1	0.1	0.1	0.76385	0.1	0.1	0.837196	0.1	0.812872
AT1G17440	0.0158287	0.82613	-0.402852	22	7	30	16	60	8	12	23	16.5144	5.64287	20.0155	14.4753	42.0311	5.99757	10.3707	16.496
AT1G17450	0.06066	0.790762	-0.5563	2	0	0	1	2	1	1	1	1.59222	0.1	0.1	0.998453	1.4977	0.837196	0.955893	0.812872
AT1G17455	0.179795	0.516784	-1.63653	1	0	0	3	4	2	6	3	0.846109	0.1	0.1	2.79536	2.89541	1.57439	5.23536	2.23862
AT1G17460	0.0287516	0.815618	-1.53124	1	2	18	1	17	39	3	2	0.846109	1.68368	12.0493	0.998453	11.9805	28.8507	2.66768	1.52574
AT1G17470	0.0177698	0.824573	-0.0047503	2	0	1	14	15	1	0	5	1.59222	0.1	0.76385	12.6783	10.5828	0.837196	0.1	3.66436
AT1G17480	0.126763	0.606211	-1.78225	2	0	2	0	3	1	0	11	1.59222	0.1	1.4277	0.1	2.19655	0.837196	0.1	7.94159
AT1G17490	0.0166964	0.825427	-0.206902	24	4	16	44	52	24	23	12	18.0066	3.26736	10.7216	39.6319	36.4403	17.7927	19.7855	8.65446
AT1G17500	0.00553412	0.833365	-0.611872	13	91	5	34	23	158	46	7	9.79942	72.1573	3.41925	30.6474	16.1736	116.577	39.4711	5.0901
AT1G17510	0.147553	0.555691	-1.6473	1	3	2	0	8	3	4	5	0.846109	2.47552	1.4277	0.1	5.69081	2.31159	3.52357	3.66436
AT1G17520	0.0382996	0.807826	-0.662512	2	2	4	0	6	5	0	2	1.59222	1.68368	2.7554	0.1	4.29311	3.78598	0.1	1.52574
AT1G17530	0.0123273	0.828856	0.124476	7	7	7	9	11	6	6	6	5.32277	5.64287	4.74695	8.18608	7.78737	4.52318	5.23536	4.37723
AT1G17550	0.0477661	0.800305	0.665057	21	9	4	3	11	9	3	1	15.7683	7.22655	2.7554	2.79536	7.78737	6.73477	2.66768	0.812872
AT1G17560	0.190894	0.501771	1.58209	0	0	3	1	1	0	0	0	0.1	0.1	2.09155	0.998453	0.798852	0.1	0.1	0.1
AT1G17580	0.11918	0.617677	-1.51418	2	3	2	2	6	5	10	6	1.59222	2.47552	1.4277	1.89691	4.29311	3.78598	8.65893	4.37723
AT1G17590	0.0509622	0.79764	0.0209109	2	0	1	1	1	1	1	1	1.59222	0.1	0.76385	0.998453	0.798852	0.837196	0.955893	0.812872
AT1G17600	0.0899617	0.701144	1.19833	6	10	2	2	0	5	0	4	4.57666	8.01839	1.4277	1.89691	0.1	3.78598	0.1	2.95149
AT1G17610	0.234679	0.447482	-2.19015	2	0	0	0	6	2	3	0	1.59222	0.1	0.1	0.1	4.29311	1.57439	2.66768	0.1
AT1G17630	0.0942439	0.68494	-2.16808	0	0	0	0	2	0	0	0	0.1	0.1	0.1	0.1	1.4977	0.1	0.1	0.1
AT1G17640	0.0484237	0.799705	0.20992	3	1	3	0	1	1	0	4	2.33833	0.891839	2.09155	0.1	0.798852	0.837196	0.1	2.95149
AT1G17650	0.0309738	0.813631	0.0376185	9	8	2	0	12	2	4	1	6.81498	6.43471	1.4277	0.1	8.48622	1.57439	3.52357	0.812872
AT1G17665	0.462483	0.251417	-2.83862	0	2	5	0	12	8	23	5	0.1	1.68368	3.41925	0.1	8.48622	5.99757	19.7855	3.66436
AT1G17680	0.0299493	0.814499	-0.637303	2	7	1	4	3	6	9	5	1.59222	5.64287	0.76385	3.69381	2.19655	4.52318	7.80303	3.66436
AT1G17690	0.0610576	0.790442	-0.0534469	3	5	4	3	12	2	0	3	2.33833	4.05919	2.7554	2.79536	8.48622	1.57439	0.1	2.23862
AT1G17700	0.0456245	0.802038	-0.284891	3	1	0	1	0	1	4	1	2.33833	0.891839	0.1	0.998453	0.1	0.837196	3.52357	0.812872
AT1G17710	0.0843876	0.725994	-1.01517	0	2	0	0	2	3	0	0	0.1	1.68368	0.1	0.1	1.4977	2.31159	0.1	0.1
AT1G17720	0.0403922	0.806025	0.509228	31	19	13	8	24	21	4	3	23.2294	15.1449	8.73005	7.28763	16.8724	15.5811	3.52357	2.23862
AT1G17730	0.0278796	0.816375	0.550176	54	28	76	6	28	14	51	10	40.3899	22.2715	50.5526	5.49072	19.6678	10.4207	43.7505	7.22872
AT1G17744	0.113805	0.630501	-1.60676	2	0	0	0	4	0	3	0	1.59222	0.1	0.1	0.1	2.89541	0.1	2.66768	0.1
AT1G17745	0.143559	0.561168	-1.57301	7	7	1	3	10	19	13	15	5.32277	5.64287	0.76385	2.79536	7.08852	14.1067	11.2266	10.7931
AT1G17760	0.0437853	0.803314	-0.456487	0	3	2	0	0	4	1	2	0.1	2.47552	1.4277	0.1	0.1	3.04878	0.955893	1.52574
AT1G17780	0.0107695	0.830013	-0.418596	12	8	25	50	96	14	18	14	9.05331	6.43471	16.6962	45.0227	67.1898	10.4207	15.5061	10.0802
AT1G17790	0.0252918	0.818466	0.0210509	4	2	6	2	7	1	2	4	3.08444	1.68368	4.0831	1.89691	4.99196	0.837196	1.81179	2.95149
AT1G17820	0.0895871	0.703516	-0.158384	2	0	0	0	0	0	2	0	1.59222	0.1	0.1	0.1	0.1	0.1	1.81179	0.1
AT1G17840	0.714455	0.11416	-4.56109	0	0	0	0	6	0	4	2	0.1	0.1	0.1	0.1	4.29311	0.1	3.52357	1.52574
AT1G17850	0.346294	0.338908	-2.61926	1	0	0	0	6	1	2	0	0.846109	0.1	0.1	0.1	4.29311	0.837196	1.81179	0.1
AT1G17860	0.00781858	0.832005	0.696648	185	74	693	102	518	36	42	52	138.13	58.6961	460.148	91.7422	362.105	26.6391	36.0475	37.1693
AT1G17870	0.0894223	0.704476	-2.19853	0	0	0	0	1	1	0	0	0.1	0.1	0.1	0.1	0.798852	0.837196	0.1	0.1
AT1G17880	0.0250857	0.818614	-1.75144	111	38	166	38	336	700	90	55	82.9181	30.1899	110.299	34.2412	234.914	516.137	77.1303	39.3079
AT1G17890	0.0166149	0.825514	0.703445	164	98	437	106	259	42	83	107	122.462	77.7002	290.202	95.336	181.103	31.0622	71.1391	76.3773
AT1G17930	0.584988	0.176886	-2.62057	0	2	2	0	12	7	5	3	0.1	1.68368	1.4277	0.1	8.48622	5.26037	4.37946	2.23862
AT1G17940	0.131543	0.592098	-1.63434	1	2	3	2	16	4	5	2	0.846109	1.68368	2.09155	1.89691	11.2816	3.04878	4.37946	1.52574
AT1G17960	0.0898743	0.702698	-2.17929	0	0	0	0	1	0	0	1	0.1	0.1	0.1	0.1	0.798852	0.1	0.1	0.812872
AT1G17970	0.0457937	0.801898	0.256553	2	7	1	1	5	3	0	2	1.59222	5.64287	0.76385	0.998453	3.59426	2.31159	0.1	1.52574
AT1G17980	0.0259425	0.818056	-0.904291	17	5	9	4	28	13	22	2	12.7839	4.05919	6.07465	3.69381	19.6678	9.68355	18.9296	1.52574
AT1G17990	0.0621463	0.789334	-0.592639	2	0	0	1	3	0	2	0	1.59222	0.1	0.1	0.998453	2.19655	0.1	1.81179	0.1
AT1G18000	0.134886	0.581389	-2.81283	0	0	0	0	1	0	2	0	0.1	0.1	0.1	0.1	0.798852	0.1	1.81179	0.1
AT1G18010	0.134886	0.581361	-2.81283	0	0	0	0	1	0	2	0	0.1	0.1	0.1	0.1	0.798852	0.1	1.81179	0.1
AT1G18020	0.0901453	0.700575	-1.15317	2	0	0	0	3	0	2	0	1.59222	0.1	0.1	0.1	2.19655	0.1	1.81179	0.1
AT1G18030	0.394579	0.297745	-2.491	2	0	0	0	4	7	1	2	1.59222	0.1	0.1	0.1	2.89541	5.26037	0.955893	1.52574
AT1G18040	0.0910605	0.695974	0.0457999	0	1	1	0	2	0	0	0	0.1	0.891839	0.76385	0.1	1.4977	0.1	0.1	0.1
AT1G18060	0.254659	0.431464	-2.11586	10	5	4	2	12	35	37	6	7.56109	4.05919	2.7554	1.89691	8.48622	25.9019	31.768	4.37723
AT1G18070	0.0387131	0.807525	-0.636001	41	25	26	16	136	23	5	16	30.6905	19.896	17.3601	14.4753	95.1438	17.0555	4.37946	11.5059
AT1G18075	0.038644	0.80758	0.602312	25	2	7	3	11	9	1	4	18.7527	1.68368	4.74695	2.79536	7.78737	6.73477	0.955893	2.95149
AT1G18080	0.00920331	0.831053	-0.964146	71	77	81	53	154	175	154	73	53.0738	61.0716	53.8718	47.718	107.723	129.109	131.907	52.1396
AT1G18090	0.129387	0.598862	-2.73748	0	0	0	0	1	0	1	1	0.1	0.1	0.1	0.1	0.798852	0.1	0.955893	0.812872
AT1G18100	0.0847049	0.725396	0.0607482	1	0	0	0	1	0	0	0	0.846109	0.1	0.1	0.1	0.798852	0.1	0.1	0.1
AT1G18120	0.280752	0.399718	2.93329	0	0	4	0	0	0	0	0	0.1	0.1	2.7554	0.1	0.1	0.1	0.1	0.1
AT1G18150	0.0101748	0.830396	-0.467035	6	44	8	24	13	59	4	50	4.57666	34.9409	5.4108	21.6629	9.18507	43.5946	3.52357	35.7436
AT1G18160	0.066012	0.763491	0.343033	14	9	3	1	5	6	7	3	10.5455	7.22655	2.09155	0.998453	3.59426	4.52318	6.09125	2.23862
AT1G18170	0.252899	0.433171	-1.79686	2	1	3	3	12	0	3	20	1.59222	0.891839	2.09155	2.79536	8.48622	0.1	2.66768	14.3574
AT1G18180	0.143231	0.56151	-1.67789	1	0	1	0	2	0	3	2	0.846109	0.1	0.76385	0.1	1.4977	0.1	2.66768	1.52574
AT1G18190	0.091097	0.695803	-2.20951	0	0	0	0	0	1	0	1	0.1	0.1	0.1	0.1	0.1	0.837196	0.1	0.812872
AT1G18200	0.0134643	0.828039	0.442279	38	7	158	16	111	10	24	10	28.4522	5.64287	104.988	14.4753	77.6725	7.47196	20.6414	7.22872
AT1G18210	0.020485	0.822446	0.827604	999	441	621	487	470	274	481	215	745.463	349.301	412.351	437.647	328.56	202.092	411.784	153.367
AT1G18220	0.0851717	0.722927	-0.131968	1	0	0	0	0	0	1	0	0.846109	0.1	0.1	0.1	0.1	0.1	0.955893	0.1
AT1G18250	0.063274	0.775803	-1.50741	0	0	0	0	0	1	0	0	0.1	0.1	0.1	0.1	0.1	0.837196	0.1	0.1
AT1G18260	0.0637926	0.765214	-1.08037	0	2	1	3	6	6	1	2	0.1	1.68368	0.76385	2.79536	4.29311	4.52318	0.955893	1.52574
AT1G18265	0.618553	0.158071	-4.37448	0	0	0	0	8	1	1	1	0.1	0.1	0.1	0.1	5.69081	0.837196	0.955893	0.812872
AT1G18270	0.0291864	0.815265	-1.08747	14	5	19	9	47	17	28	8	10.5455	4.05919	12.7131	8.18608	32.946	12.6323	24.065	5.80297
AT1G18280	0.326106	0.356552	-2.52433	1	0	2	0	7	4	7	0	0.846109	0.1	1.4277	0.1	4.99196	3.04878	6.09125	0.1
AT1G18290	0.42223	0.27986	1.85459	3	1	7	2	0	2	1	0	2.33833	0.891839	4.74695	1.89691	0.1	1.57439	0.955893	0.1
AT1G18300	0.497074	0.229699	1.99003	57	15	34	18	4	16	10	0	42.6282	11.9776	22.6709	16.2722	2.89541	11.8951	8.65893	0.1
AT1G18310	0.563939	0.187694	1.89569	4	4	3	4	1	1	0	2	3.08444	3.26736	2.09155	3.69381	0.798852	0.837196	0.1	1.52574
AT1G18320	0.0747071	0.735927	-0.341334	2	1	2	1	2	6	0	0	1.59222	0.891839	1.4277	0.998453	1.4977	4.52318	0.1	0.1
AT1G18330	0.407701	0.290498	-2.67944	1	3	2	0	12	13	14	1	0.846109	2.47552	1.4277	0.1	8.48622	9.68355	12.0825	0.812872
AT1G18335	0.325969	0.356745	1.61032	1	4	3	2	2	0	1	0	0.846109	3.26736	2.09155	1.89691	1.4977	0.1	0.955893	0.1
AT1G18340	0.0923694	0.692429	0.0860462	1	1	0	0	0	0	0	2	0.846109	0.891839	0.1	0.1	0.1	0.1	0.1	1.52574
AT1G18350	0.0700233	0.759434	0.225342	3	0	1	0	0	0	2	1	2.33833	0.1	0.76385	0.1	0.1	0.1	1.81179	0.812872
[truncated: 35,052 more rows]
