# Supplementary material for: EXPRSS: an Illumina based high-throughput expression-profiling method to reveal transcriptional dynamics
Source: BMC Genomics. 2014 May 6;15(1):341. doi: 10.1186/1471-2164-15-341 (PMC4035070; doi:10.1186/1471-2164-15-341)
Supplement: Supplementary file 6 — Additional file 6: Details of genes differentially expressed in ATH1 array flg22 treatment of leaf discs. (XLSX 143 KB) [file 12864_2013_6041_MOESM6_ESM.xlsx]

## Sheet: Additional file 6
Additional file 6. Details of genes differentially expressed in ATH1 array flg22 treatment of leaf discs
description	chromosome	start	stop	locus	array-element	fold-change	FDR
cytochrome P450, family 82, subfamily C, polypeptide 3	4	15456591	15457082	AT4G31950	253503_at	5.27871	0
[AT1G21110, O-methyltransferase family protein];[AT1G21120, O-methyltransferase family protein]	[AT1G21110, 1];[AT1G21120, 1]	[AT1G21110, 7390680];[AT1G21120, 7395901]	[AT1G21110, 7390778];[AT1G21120, 7395999]	AT1G21110;AT1G21120	261450_s_at	4.82444	0
WRKY DNA-binding protein 30	5	81534168153929	81541548154180	AT5G24110	249770_at	4.65116	0
O-methyltransferase family protein	1	73871387387290	73874077387681	AT1G21100	261459_at	4.70533	0
PLAT/LH2 domain-containing lipoxygenase family protein	1	27312002	27312547	AT1G72520	260399_at	4.58002	0
DUF679 domain membrane protein 1	3	7582073	7582620	AT3G21520	257540_at	4.34269	0
BEST Arabidopsis thaliana protein match is: glycine-rich protein (TAIR:AT5G28630.1); Has 1536 Blast hits to 1202 proteins in 136 species: Archae - 0; Bacteria - 8; Metazoa - 888; Fungi - 120; Plants - 71; Viruses - 39; Other Eukaryotes - 410 (source: NCBI BLink).	5	10610980	10611337	AT5G28610	255945_at	4.30308	0
[AT2G02000, glutamate decarboxylase 3];[AT2G02010, glutamate decarboxylase 4]	[AT2G02000, 2];[AT2G02010, 2]	[AT2G02000, 469566,469993];[AT2G02010, 474415,474842]	[AT2G02000, 470199,470245];[AT2G02010, 475008,475054]	AT2G02000;AT2G02010	265221_s_at	3.99823	0
elicitor peptide 3 precursor	5	25939658	25939903	AT5G64905	247215_at	3.78619	0
unknown protein; FUNCTIONS IN: molecular_function unknown; INVOLVED IN: biological_process unknown; LOCATED IN: endomembrane system; EXPRESSED IN: 10 plant structures; EXPRESSED DURING: 8 growth stages; Has 1807 Blast hits to 1807 proteins in 277 species: Archae - 0; Bacteria - 0; Metazoa - 736; Fungi - 347; Plants - 385; Viruses - 0; Other Eukaryotes - 339 (source: NCBI BLink).	5	1570113	1570387	AT5G05300	250796_at	3.7917	0.0001
mitogen-activated protein kinase kinase kinase 15	5	22356885	22357447	AT5G55090	248090_at	3.86752	9.09091e-05
WALL ASSOCIATED KINASE (WAK)-LIKE 10	1	29980205	29980776	AT1G79680	261394_at	3.63716	8.33333e-05
cysteine-rich RLK (RECEPTOR-like protein kinase) 20	4	1217701412177060	1217715412177440	AT4G23280	254249_at	3.88479	0.000230769
FAD-binding Berberine family protein	1	9138992	9139308	AT1G26410	261006_at	3.33287	0.000428571
glycine-rich protein	5	10636698	10637131	AT5G28630	246108_at	3.56099	0.000466667
elicitor peptide 2 precursor	5	2593468625934800	2593517225935330	AT5G64890	247205_at	3.49108	0.0004375
alpha/beta-Hydrolases superfamily protein	1	10719211	10719765	AT1G30370	256306_at	3.51018	0.000470588
Peroxidase superfamily protein	1	4.97431e+20	4.97488e+20	AT1G14540	261474_at	3.32541	0.0005
ARM repeat superfamily protein	5	14888455	14888908	AT5G37490	249618_at	3.4237	0.000473684
Homocysteine S-methyltransferase family protein	3	9.48183e+27	9.48238e+27	AT3G25900	258075_at	3.3612	0.0005
unknown protein; FUNCTIONS IN: molecular_function unknown; INVOLVED IN: biological_process unknown; LOCATED IN: endomembrane system; EXPRESSED IN: sperm cell, root; BEST Arabidopsis thaliana protein match is: unknown protein (TAIR:AT1G36622.1); Has 14 Blast hits to 14 proteins in 2 species: Archae - 0; Bacteria - 0; Metazoa - 0; Fungi - 0; Plants - 14; Viruses - 0; Other Eukaryotes - 0 (source: N…	1	1385319913853300	1385348113853570	AT1G36640	256499_at	3.2647	0.00047619
phosphatidylserine decarboxylase 2	5	2.31715e+55	2.31722e+55	AT5G57190	247940_at	3.27853	0.0005
Disease resistance protein (TIR-NBS-LRR class) family	4	6816552	6816884	AT4G11170	254905_at	3.33717	0.000478261
Late embryogenesis abundant (LEA) hydroxyproline-rich glycoprotein family	2	15110742	15111309	AT2G35980	263948_at	3.32363	0.0005
cinnamoyl coa reductase	1	3037141030371680	3037227430372380	AT1G80820	261899_at	3.269	0.00048
cryptdin protein-related	1	1929359219293680	1929376519293790	AT1G51915	246349_at	3.20553	0.000461538
unknown protein; BEST Arabidopsis thaliana protein match is: unknown protein (TAIR:AT1G24600.1); Has 22 Blast hits to 22 proteins in 5 species: Archae - 0; Bacteria - 0; Metazoa - 0; Fungi - 0; Plants - 22; Viruses - 0; Other Eukaryotes - 0 (source: NCBI BLink).	1	25473741	25473934	AT1G67920	260005_at	3.35593	0.000444444
plant U-box 29	3	6434240	6434755	AT3G18710	257748_at	3.39499	0.0005
NAD(P)-binding Rossmann-fold superfamily protein	2	1935103419351270	1935150019351680	AT2G47140	266737_at	3.29039	0.000655172
MAP kinase 11	1	203350	204136	AT1G01560	259428_at	3.21146	0.000633333
NAD kinase 1	3	7.38236e+27	7.38313e+27	AT3G21070	256968_at	3.28343	0.000645161
metacaspase 8	1	5612333	5612886	AT1G16420	262731_at	3.20658	0.00084375
Tyrosine phosphatase family protein	3	6.06648e+29	6.07276e+29	AT3G02800	257536_at	3.29975	0.000818182
FAD-binding Berberine family protein	1	9126922	9127477	AT1G26380	261021_at	3.04611	0.000852941
no_match	no_match	no_match	no_match	no_match	245613_at	3.23674	0.000914286
ARM repeat superfamily protein	3	619079	619593	AT3G02840	258606_at	3.34006	0.000916667
WRKY DNA-binding protein 40	1	3.03846e+23	3.03849e+23	AT1G80840	261892_at	3.29637	0.000891892
NAD(P)-binding Rossmann-fold superfamily protein	5	4.74067e+20	4.74117e+20	AT5G14700	250149_at	3.16019	0.000973684
Protein phosphatase 2C family protein	1	21981612198499	21985752198746	AT1G07160	256044_at	3.33744	0.001
MATE efflux family protein	4	12073783	12074239	AT4G23030	254292_at	3.09592	0.00115
myb domain protein 15	3	8310080	8310620	AT3G23250	257919_at	3.08539	0.00121951
unknown protein; BEST Arabidopsis thaliana protein match is: unknown protein (TAIR:AT5G22520.1); Has 30201 Blast hits to 17322 proteins in 780 species: Archae - 12; Bacteria - 1396; Metazoa - 17338; Fungi - 3422; Plants - 5037; Viruses - 0; Other Eukaryotes - 2996 (source: NCBI BLink).	5	7480626	7481042	AT5G22530	249896_at	3.0903	0.00119048
HXXXD-type acyl-transferase family protein	5	17177327	17177906	AT5G42830	249188_at	2.87684	0.00134884
Peroxidase superfamily protein	1	4.97949e+20	4.97978e+20	AT1G14550	261475_at	3.06171	0.00143182
Seven transmembrane MLO family protein	1	2.27089e+23	2.27095e+23	AT1G61560	265008_at	2.96456	0.00151111
cytochrome P450, family 82, subfamily C, polypeptide 2	4	15463888	15464357	AT4G31970	253505_at	2.77688	0.00165217
O-methyltransferase family protein	1	7395487	7395616	AT1G21120	261449_at	2.94369	0.00161702
gibberellin 2-oxidase 6	1	488833489062	489146489376	AT1G02400	259445_at	3.13637	0.00189583
glutamate receptor 2.9	2	12501141	12501653	AT2G29100	266779_at	2.87752	0.00191837
ARM repeat superfamily protein	5	26866763	26867280	AT5G67340	246988_at	2.87793	0.00212
Ankyrin repeat family protein	2	1045244510452740	1045290910453180	AT2G24600	263800_at	2.95685	0.00209804
PLATZ transcription factor family protein	1	1.61409e+31	1.61414e+31	AT1G43000	257511_at	2.92182	0.00205769
S-locus lectin protein kinase family protein	4	1.13945e+23	1.1395e+23	AT4G21390	254408_at	2.95545	0.00209434
Bifunctional inhibitor/lipid-transfer protein/seed storage 2S albumin superfamily protein	4	11911677	11911980	AT4G22640	254324_at	2.88481	0.00212963
CRINKLY4 related 4	5	19378838	19379400	AT5G47850	248775_at	2.98682	0.00214545
NAC (No Apical Meristem) domain transcriptional regulator superfamily protein	3	41100574110132	41102594110617	AT3G12910	257846_at	2.86993	0.00226786
xyloglucan endotransglucosylase/hydrolase 18	4	1482595914826330	1482642614826580	AT4G30280	253628_at	3.01748	0.00224561
Sec14p-like phosphatidylinositol transfer family protein	5	1.93346e+31	1.93352e+31	AT5G47730	248769_at	3.06401	0.00224138
Integrase-type DNA-binding superfamily protein	1	8074544	8074868	AT1G22810	264202_at	2.84308	0.00225424
carbon/nitrogen insensitive 1	5	9684630	9685217	AT5G27420	246777_at	2.89692	0.00221667
SAUR-like auxin-responsive protein family	3	22435337	22435763	AT3G60690	251342_at	2.89331	0.00218033
NIM1-interacting 1	1	498057	498415	AT1G02450	260904_at	2.82408	0.00217742
Disease resistance protein (TIR-NBS class)	1	24603991	24604572	AT1G66090	256526_at	2.85719	0.00231746
C2H2 and C2HC zinc fingers superfamily protein	2	15706518	15706868	AT2G37430	266010_at	2.89541	0.00229687
Glutathione S-transferase family protein	5	1.8164e+23	1.81644e+23	AT5G44990	249001_at	2.82037	0.00249231
unknown protein; FUNCTIONS IN: molecular_function unknown; INVOLVED IN: biological_process unknown; LOCATED IN: endomembrane system; EXPRESSED IN: stem, sperm cell, root, stamen; EXPRESSED DURING: 4 anthesis; BEST Arabidopsis thaliana protein match is: unknown protein (TAIR:AT4G37290.1); Has 36 Blast hits to 35 proteins in 6 species: Archae - 0; Bacteria - 0; Metazoa - 0; Fungi - 0; Plants - 36; …	2	9903358	9903563	AT2G23270	245082_at	2.89063	0.00245455
arabinogalactan protein 5	1	12917382	12917538	AT1G35230	259550_at	2.75507	0.00241791
unknown protein; FUNCTIONS IN: molecular_function unknown; INVOLVED IN: biological_process unknown; LOCATED IN: endomembrane system; EXPRESSED IN: stem, stamen; EXPRESSED DURING: 4 anthesis; Has 22 Blast hits to 22 proteins in 5 species: Archae - 0; Bacteria - 0; Metazoa - 0; Fungi - 0; Plants - 22; Viruses - 0; Other Eukaryotes - 0 (source: NCBI BLink).	1	1929423119294330	1929444919294560	AT1G51920	246370_at	2.85786	0.00244118
Cupredoxin superfamily protein	4	18480629	18481127	AT4G39830	252862_at	2.74351	0.00243478
formin homologue 4	1	8551312	8551818	AT1G24150	264867_at	2.7829	0.00247143
peptidoglycan-binding LysM domain-containing protein	5	24958354	24958624	AT5G62150	247487_at	2.77271	0.00249296
membrane-anchored ubiquitin-fold protein 4 precursor	3	99464839946528	99466129946778	AT3G26980	257784_at	2.9093	0.00245833
WRKY DNA-binding protein 55	2	1.69975e+23	1.69985e+23	AT2G40740	266052_at	2.77255	0.00257534
S-adenosyl-L-methionine-dependent methyltransferases superfamily protein	3	2005081420050990	2005114220051520	AT3G54150	251884_at	2.83368	0.00255405
glutathione S-transferase TAU 12	1	2633442026334740	2633512726335320	AT1G69920	260406_at	2.74194	0.00273333
plastid movement impaired 2	1	2480578324805830	2480679724807300	AT1G66480	257583_at	2.71873	0.00278947
lectin receptor kinase a4.1	5	214534	215035	AT5G01550	251096_at	2.68347	0.00285714
Concanavalin A-like lectin protein kinase family protein	5	26216129	26216671	AT5G65600	247145_at	2.71256	0.00283333
unknown protein; BEST Arabidopsis thaliana protein match is: unknown protein (TAIR:AT2G32210.1); Has 180 Blast hits to 180 proteins in 22 species: Archae - 0; Bacteria - 0; Metazoa - 0; Fungi - 10; Plants - 170; Viruses - 0; Other Eukaryotes - 0 (source: NCBI BLink).	1	2.09667e+23	2.0967e+23	AT1G56060	262085_at	2.83648	0.00286076
Matrixin family protein	1	8536223	8536682	AT1G24140	264866_at	2.73516	0.002875
[AT2G15120, pseudogene, disease-resistance family protein / fatty acid elongase-related, similar to fatty acid elongase 1 (FAE1) (Arabidopsis thaliana) GI:881615; similar to NtPRp27 (GI:5360263) (Nicotiana tabacum)similar to R 14 protein (GI:27764542) (Glycine max); contains Pfam profile PF04450: Plant Basic Secretory Protein; blastp match of 71% identity and 6.0e-20 P-value to GP|18674893|emb|CA…	[AT2G15120, 2];[AT2G15220, 2]	[AT2G15120, 6558421];[AT2G15220, 6608701]	[AT2G15120, 6558726];[AT2G15220, 6609006]	AT2G15120;AT2G15220	265920_s_at	2.6765	0.00295062
MATE efflux family protein	4	1.81875e+31	1.81879e+31	AT4G39030	252921_at	2.833	0.0030122
unknown protein; FUNCTIONS IN: molecular_function unknown; INVOLVED IN: biological_process unknown; LOCATED IN: chloroplast; EXPRESSED IN: stem; BEST Arabidopsis thaliana protein match is: unknown protein (TAIR:AT3G18560.1); Has 105 Blast hits to 105 proteins in 13 species: Archae - 0; Bacteria - 0; Metazoa - 0; Fungi - 0; Plants - 105; Viruses - 0; Other Eukaryotes - 0 (source: NCBI BLink).	1	18123598	18124018	AT1G49000	260754_at	2.71459	0.00303614
Acyl-CoA N-acyltransferases (NAT) superfamily protein	2	13632678	13633223	AT2G32030	265725_at	2.75867	0.00304762
Cam-binding protein 60-like G	5	94777679477853	94779589478424	AT5G26920	246821_at	2.73029	0.00301176
precursor of peptide 1	5	2593728025937400	2593781125937930	AT5G64900	247213_at	2.6733	0.003
Protein kinase superfamily protein	5	5.13228e+20	5.13258e+20	AT5G15730	246529_at	2.91825	0.00296552
Copper transport protein family	5	2.13869e+23	2.13872e+23	AT5G52760	248322_at	2.74859	0.00294318
cytochrome P450, family 81, subfamily F, polypeptide 2	5	23189084	23189674	AT5G57220	247949_at	2.64579	0.00294382
phosphatase 2C5	2	1.67832e+23	1.67838e+23	AT2G40180	263378_at	2.66589	0.00293333
no_match	no_match	no_match	no_match	no_match	245369_at	2.64952	0.00293407
pseudogene, At14a-related protein, similar to At14a (GI:11994571 and GI:11994573) (Arabidopsis thaliana)	3	18025433	18025910	AT3G48650	252346_at	2.63782	0.00296739
VQ motif-containing protein	4	10838422	10838849	AT4G20000	254524_at	2.68954	0.00317204
exostosin family protein	3	2.13396e+31	2.13401e+31	AT3G57630	251594_at	2.87873	0.00319149
Uncharacterised conserved protein UCP031279	1	21707435	21707906	AT1G58420	245840_at	2.6887	0.00325263
respiratory burst oxidase homologue D	5	1940110619401550	1940165919401750	AT5G47910	248719_at	2.66938	0.00325
plant U-box 23	2	15083102	15083644	AT2G35930	263935_at	2.63004	0.00327835
membrane-anchored ubiquitin-fold protein 4 precursor	3	9947316	9947442	AT3G26980	257785_at	2.6136	0.0035102
wall associated kinase-like 7	1	5.51681e+34	5.51718e+34	AT1G16090	261836_at	2.58387	0.00352525
Plant invertase/pectin methylesterase inhibitor superfamily	2	19511047	19511583	AT2G47550	245151_at	2.56213	0.00354
Disease resistance protein (TIR-NBS-LRR class) family	5	18166245	18166735	AT5G45000	248971_at	2.56478	0.00357426
CYS, MET, PRO, and GLY protein 2	5	25842142	25842716	AT5G64660	247240_at	2.62317	0.00354902
GDSL-motif lipase 4	3	47346364735110	47351974735298	AT3G14225	258364_at	2.60588	0.00351456
receptor serine/threonine kinase, putative	4	10087358	10087867	AT4G18250	254660_at	2.67002	0.00369231
unknown protein; Has 30201 Blast hits to 17322 proteins in 780 species: Archae - 12; Bacteria - 1396; Metazoa - 17338; Fungi - 3422; Plants - 5037; Viruses - 0; Other Eukaryotes - 2996 (source: NCBI BLink).	4	13960056	13960260	AT4G28085	253827_at	2.5839	0.00377143
Leucine-rich repeat protein kinase family protein	1	27957370	27957893	AT1G74360	260239_at	2.58439	0.00382075
Hs1pro-1 protein	3	20717557	20718066	AT3G55840	251774_at	2.56256	0.0038972
Ankyrin repeat family protein	5	22232325	22232840	AT5G54720	248123_at	2.59429	0.00386111
unknown protein; BEST Arabidopsis thaliana protein match is: unknown protein (TAIR:AT5G23160.1); Has 69 Blast hits to 69 proteins in 10 species: Archae - 0; Bacteria - 1; Metazoa - 0; Fungi - 0; Plants - 68; Viruses - 0; Other Eukaryotes - 0 (source: NCBI BLink).	5	26513862651804	26519832652138	AT5G08240	250575_at	2.54317	0.00390826
cellulose-synthase like D2	5	5564692	5565259	AT5G16910	246460_at	2.74539	0.0039
CRINKLY4 related 3	3	20753905	20754487	AT3G55950	251769_at	2.55548	0.00387387
Glutamate receptor family protein	5	1961857519618760	1961885419619210	AT5G48400	248700_at	2.52479	0.00386607
pinoid-binding protein 1	5	22121461	22121841	AT5G54490	248164_at	2.59032	0.00385841
SPFH/Band 7/PHB domain-containing membrane-associated protein family	5	25929782	25930189	AT5G64870	247208_at	2.61269	0.00382456
RING-H2 finger A1A	4	6907795	6908171	AT4G11370	254922_at	2.56206	0.00382609
calmodulin like 42	4	11133469	11133842	AT4G20780	254487_at	2.52632	0.00397414
exocyst subunit exo70 family protein H1	3	20440655	20441254	AT3G55150	251832_at	2.52486	0.00423077
cysteine-rich RLK (RECEPTOR-like protein kinase) 10	4	1214025612140380	1214046312140770	AT4G23180	254256_at	2.46059	0.00427966
RPM1-interacting protein 4 (RIN4) family protein	3	1.79443e+23	1.79446e+23	AT3G48450	252364_at	2.53845	0.00430252
Protein kinase superfamily protein	5	18689760	18690322	AT5G46080	248934_at	2.50934	0.004275
Glycolipid transfer protein (GLTP) family protein	4	18410240	18410814	AT4G39670	252908_at	2.56194	0.00423967
matrix metalloproteinase	1	26424594	26425139	AT1G70170	264716_at	2.45528	0.00429508
B12D protein	3	1.17453e+23	1.17461e+23	AT3G29970	245226_at	2.57725	0.00460976
unknown protein; FUNCTIONS IN: molecular_function unknown; INVOLVED IN: biological_process unknown; LOCATED IN: endomembrane system; EXPRESSED IN: 10 plant structures; EXPRESSED DURING: LP.04 four leaves visible, 4 anthesis, petal differentiation and expansion stage; Has 8 Blast hits to 8 proteins in 3 species: Archae - 0; Bacteria - 0; Metazoa - 0; Fungi - 0; Plants - 8; Viruses - 0; Other Eukar…	4	14066126	14066286	AT4G28460	253796_at	2.45877	0.00466935
MATE efflux family protein	1	2.49103e+39	2.49107e+39	AT1G66780	256370_at	2.45071	0.004728
unknown protein; FUNCTIONS IN: molecular_function unknown; INVOLVED IN: biological_process unknown; LOCATED IN: chloroplast; EXPRESSED IN: 14 plant structures; EXPRESSED DURING: 9 growth stages; CONTAINS InterPro DOMAIN/s: Protein of unknown function DUF740 (InterPro:IPR008004); BEST Arabidopsis thaliana protein match is: unknown protein (TAIR:AT1G22470.1); Has 83 Blast hits to 83 proteins in 12 …	1	12897010	12897382	AT1G35210	245755_at	2.54398	0.00469048
HXXXD-type acyl-transferase family protein	4	8812167	8812720	AT4G15400	245556_at	2.36929	0.00465354
calcium ATPase 2	4	1.76832e+23	1.76838e+23	AT4G37640	253063_at	2.45626	0.00485156
Calcium-binding EF-hand family protein	3	296146	296552	AT3G01830	258947_at	2.53121	0.00485271
VQ motif-containing protein	1	29502738	29503031	AT1G78410	260804_at	2.50744	0.00482308
Pectinacetylesterase family protein	5	1.83483e+55	1.83488e+55	AT5G45280	248968_at	2.60645	0.0050229
syntaxin of plants 122	3	1942583819426280	1942646219426530	AT3G52400	252053_at	2.40137	0.00550758
exocyst subunit exo70 family protein H4	3	2925037	2925617	AT3G09520	258752_at	2.41761	0.0055188
Plant invertase/pectin methylesterase inhibitor superfamily	3	33546623355147	33553923355436	AT3G10720	258764_at	2.31398	0.00646269
Plant protein of unknown function (DUF641)	3	22431175	22431743	AT3G60680	251379_at	2.56539	0.00674815
cysteine-rich RLK (RECEPTOR-like protein kinase) 14	4	1.21541e+23	1.21546e+23	AT4G23220	254255_at	2.30561	0.00707353
cysteine-rich RLK (RECEPTOR-like protein kinase) 11	4	1.21416e+23	1.2142e+23	AT4G23190	254241_at	2.37429	0.00705839
VQ motif-containing protein	4	8634793	8635252	AT4G15120	245363_at	2.30379	0.00700725
calcium dependent protein kinase 1	5	1.41702e+27	1.41786e+27	AT5G04870	246955_at	2.45156	0.00697842
Auxin-responsive family protein	5	13900952	13901431	AT5G35735	249719_at	2.3663	0.00722143
ARM repeat superfamily protein	5	3043197	3043710	AT5G09800	250493_at	2.34921	0.00724113
unknown protein; FUNCTIONS IN: molecular_function unknown; INVOLVED IN: response to karrikin; LOCATED IN: endomembrane system; EXPRESSED IN: cotyledon, hypocotyl, leaf; EXPRESSED DURING: LP.04 four leaves visible; BEST Arabidopsis thaliana protein match is: unknown protein (TAIR:AT2G23270.1); Has 30201 Blast hits to 17322 proteins in 780 species: Archae - 12; Bacteria - 1396; Metazoa - 17338; Fun…	4	17549947	17550167	AT4G37290	253044_at	2.37323	0.00719014
pleiotropic drug resistance 12	1	5.33203e+20	5.3326e+20	AT1G15520	261763_at	2.41684	0.00726573
Protein of unknown function (duplicated DUF1399)	4	1782181517822240	1782232017822360	AT4G37900	253012_at	2.29977	0.00725
uncoupling protein 5	2	9563571	9564111	AT2G22500	264000_at	2.33156	0.00728966
glycosyl hydrolase family 81 protein	5	5182643	5183237	AT5G15870	246532_at	2.29743	0.00790411
heat shock transcription factor A2	2	11136636	11137180	AT2G26150	266841_at	2.32342	0.00793197
Disease resistance protein (TIR-NBS-LRR class) family	5	75441907544694	75448117544854	AT5G22690	249903_at	2.3373	0.00788514
[AT2G18680, unknown protein; FUNCTIONS IN: molecular_function unknown; INVOLVED IN: biological_process unknown; LOCATED IN: endomembrane system; EXPRESSED IN: male gametophyte, pollen tube; EXPRESSED DURING: L mature pollen stage, M germinated pollen stage; BEST Arabidopsis thaliana protein match is: unknown protein (TAIR:AT2G18690.1); Has 30201 Blast hits to 17322 proteins in 780 species: Archae…	[AT2G18680, 2];[AT2G18670, 2]	[AT2G18680, 8095076];[AT2G18670, 8095076]	[AT2G18680, 8095625];[AT2G18670, 8095625]	AT2G18680;AT2G18670	266071_at	2.31385	0.00809396
cysteine-rich RLK (RECEPTOR-like protein kinase) 3	1	2.65888e+23	2.65893e+23	AT1G70530	260362_at	2.31108	0.00825333
gamma-glutamyl transpeptidase 1	4	1.84021e+23	1.84025e+23	AT4G39640	252906_at	2.29295	0.00823179
Cytochrome b561/ferric reductase transmembrane protein family	1	50739975074185	50743085074525	AT1G14730	262831_at	2.21407	0.00823684
Integrase-type DNA-binding superfamily protein	3	8289801	8290054	AT3G23230	257918_at	2.32274	0.00837255
Double Clp-N motif-containing P-loop nucleoside triphosphate hydrolases superfamily protein	4	14850376	14850972	AT4G30350	253614_at	2.28093	0.00835714
WRKY family transcription factor	1	23016964	23017399	AT1G62300	264746_at	2.33065	0.00867097
Transmembrane proteins 14C	1	1.88079e+23	1.88086e+23	AT1G50740	246631_at	2.31369	0.00862821
Chitinase family protein	1	472161472507	472668472867	AT1G02360	259443_at	2.22547	0.00880892
unknown protein; FUNCTIONS IN: molecular_function unknown; INVOLVED IN: biological_process unknown; LOCATED IN: endomembrane system; EXPRESSED IN: 10 plant structures; EXPRESSED DURING: 10 growth stages; CONTAINS InterPro DOMAIN/s: Protein of unknown function DUF677 (InterPro:IPR007749); BEST Arabidopsis thaliana protein match is: Protein of unknown function (DUF677) (TAIR:AT5G66670.2); Has 42 Bl…	3	18021709	18022243	AT3G48640	252345_at	2.26846	0.00879747
O-Glycosyl hydrolases family 17 protein	3	2332519	2333005	AT3G07320	259014_at	2.29136	0.00875472
4-coumarate:CoA ligase 5	3	7.44833e+27	7.44862e+27	AT3G21230	258037_at	2.26488	0.0088125
NIMA-related kinase 5	3	7.30767e+20	7.30783e+20	AT3G20860	257978_at	2.17482	0.00878261
phytochelatin synthase 1 (PCS1)	5	1.77368e+23	1.77373e+23	AT5G44070	249078_at	2.2623	0.00878395
P450 reductase 2	4	1.47996e+31	1.48001e+31	AT4G30210	253664_at	2.31066	0.00876074
ethylene responsive element binding factor 6	4	9752985	9753553	AT4G17490	245250_at	2.24433	0.00889024
cysteine-rich RLK (RECEPTOR-like protein kinase) 31	4	69696476969739	69698296970127	AT4G11470	254897_at	2.20301	0.00890303
Tyrosine transaminase family protein	4	1.40564e+23	1.40568e+23	AT4G28420	253795_at	2.16902	0.00890964
microtubule-associated protein-related	4	1828913018289230	1828933418289660	AT4G39320	252944_at	2.27647	0.00889222
2-oxoglutarate (2OG) and Fe(II)-dependent oxygenase superfamily protein	2	1.53805e+23	1.53815e+23	AT2G36690	265208_at	2.2086	0.00906548
glutathione S-transferase TAU 10	1	2802389028024260	2802434328024530	AT1G74590	260225_at	2.18608	0.00904142
unknown protein; FUNCTIONS IN: molecular_function unknown; INVOLVED IN: anaerobic respiration; LOCATED IN: endomembrane system; EXPRESSED IN: 17 plant structures; EXPRESSED DURING: 9 growth stages; BEST Arabidopsis thaliana protein match is: unknown protein (TAIR:AT2G31945.1); Has 63 Blast hits to 63 proteins in 10 species: Archae - 0; Bacteria - 0; Metazoa - 0; Fungi - 0; Plants - 63; Viruses - …	1	1661835	1662041	AT1G05575	263182_at	2.31334	0.00902941
galactose-1-phosphate guanylyltransferase (GDP)s;GDP-D-glucose phosphorylases;quercetin 4'-O-glucosyltransferases	5	2.23709e+23	2.23713e+23	AT5G55120	248091_at	2.26194	0.00923392
glutamate receptor 1.3	5	1962258619622780	1962289719623240	AT5G48410	248701_at	2.20366	0.00926744
Calcium-dependent lipid-binding (CaLB domain) family protein	3	2.05644e+31	2.05656e+31	AT3G55470	251790_at	2.31193	0.00932948
hydroxyproline-rich glycoprotein family protein	3	9915638	9916166	AT3G26910	258282_at	2.23825	0.00933908
protein kinase family protein	2	13918447	13918976	AT2G32800	267550_at	2.23142	0.00961714
WRKY DNA-binding protein 8	5	1880148618801770	1880250218802570	AT5G46350	248896_at	2.19442	0.00961364
P-loop containing nucleoside triphosphate hydrolases superfamily protein	1	9.94612e+17	9.94915e+17	AT1G03905	265093_at	2.28877	0.00962712
unknown protein; BEST Arabidopsis thaliana protein match is: unknown protein (TAIR:AT3G48180.1); Has 88 Blast hits to 88 proteins in 15 species: Archae - 0; Bacteria - 0; Metazoa - 0; Fungi - 0; Plants - 88; Viruses - 0; Other Eukaryotes - 0 (source: NCBI BLink).	1	6568144	6568401	AT1G19020	259479_at	2.30254	0.00961236
Protein of unknown function (DUF1645)	1	26540027	26540439	AT1G70420	264314_at	2.22627	0.00956983
Arabidopsis phospholipase-like protein (PEARLI 4) family	4	18030670	18031146	AT4G38560	252977_at	2.27235	0.0101111
Auxin-responsive GH3 family protein	5	42702054270240	42703374270820	AT5G13320	250286_at	2.2295	0.0101105
RING/FYVE/PHD zinc finger superfamily protein	1	4.87341e+41	4.87385e+41	AT1G14260	261481_at	2.17859	0.0100879
unknown protein; Has 1807 Blast hits to 1807 proteins in 277 species: Archae - 0; Bacteria - 0; Metazoa - 736; Fungi - 347; Plants - 385; Viruses - 0; Other Eukaryotes - 339 (source: NCBI BLink).	5	15310690	15311234	AT5G38310	249558_at	2.22555	0.0101257
DA1-related protein 3	5	2.6601e+23	2.66013e+23	AT5G66640	247071_at	2.20155	0.0101196
lectin receptor kinase a4.1	5	211290	211752	AT5G01540	251054_at	2.21626	0.0101027
Late embryogenesis abundant (LEA) hydroxyproline-rich glycoprotein family	4	12314145	12314709	AT4G23610	254229_at	2.17526	0.0101398
glutathione transferase lambda 1	5	6.31344e+35	6.31884e+35	AT5G02780	250983_at	2.42429	0.0101176
XB3 ortholog 4 in Arabidopsis thaliana	4	8.27168e+27	8.27223e+27	AT4G14365	245329_at	2.23432	0.0101064
NAD(P)-binding Rossmann-fold superfamily protein	4	1.10298e+23	1.10304e+23	AT4G20460	254468_at	2.14854	0.0101323
[AT2G32235, unknown protein; Has 38 Blast hits to 38 proteins in 14 species: Archae - 0; Bacteria - 4; Metazoa - 11; Fungi - 11; Plants - 11; Viruses - 0; Other Eukaryotes - 1 (source: NCBI BLink).];[AT2G32240, FUNCTIONS IN: molecular_function unknown; INVOLVED IN: response to cadmium ion; LOCATED IN: plasma membrane; EXPRESSED IN: 25 plant structures; EXPRESSED DURING: 13 growth stages; CONTAINS…	[AT2G32235, 2];[AT2G32240, 2]	[AT2G32235, 13684648,13684853,13685038];[AT2G32240, 13684648,13684853,13685038]	[AT2G32235, 13685190,13685351,13685497];[AT2G32240, 13685190,13685351,13685497]	AT2G32235;AT2G32240	265679_at	2.21393	0.0100895
Arabidopsis phospholipase-like protein (PEARLI 4) family	2	7323857	7324397	AT2G16900	266536_at	2.23462	0.0102199
[AT1G59860, HSP20-like chaperones superfamily protein];[AT1G07400, HSP20-like chaperones superfamily protein]	[AT1G59860, 1];[AT1G07400, 1]	[AT1G59860, 22031484];[AT1G07400, 2275158]	[AT1G59860, 22031941];[AT1G07400, 2275621]	AT1G59860;AT1G07400	262911_s_at	2.39708	0.0101823
Bifunctional inhibitor/lipid-transfer protein/seed storage 2S albumin superfamily protein	3	8.00671e+20	8.00699e+20	AT3G22600	256933_at	2.17627	0.0101658
WRKY DNA-binding protein 33	2	1610995816110020	1611012516110520	AT2G38470	267028_at	2.21218	0.0104433
ZCF37	1	21887919	21888487	AT1G59590	262072_at	2.20269	0.0109179
RAB GTPase homolog H1C	4	1.85062e+47	1.85069e+47	AT4G39890	252825_at	2.16326	0.0110918
unknown protein; FUNCTIONS IN: molecular_function unknown; INVOLVED IN: N-terminal protein myristoylation; LOCATED IN: nucleolus, nucleus; EXPRESSED IN: 24 plant structures; EXPRESSED DURING: 15 growth stages; BEST Arabidopsis thaliana protein match is: unknown protein (TAIR:AT1G21010.1); Has 220 Blast hits to 220 proteins in 14 species: Archae - 0; Bacteria - 0; Metazoa - 0; Fungi - 0; Plants - …	1	28747076	28747587	AT1G76600	259979_at	2.15804	0.0113858
FUNCTIONS IN: molecular_function unknown; INVOLVED IN: biological_process unknown; LOCATED IN: plasma membrane; EXPRESSED IN: 23 plant structures; EXPRESSED DURING: 13 growth stages; BEST Arabidopsis thaliana protein match is: hydroxyproline-rich glycoprotein family protein (TAIR:AT3G26910.2); Has 1503 Blast hits to 1197 proteins in 220 species: Archae - 4; Bacteria - 108; Metazoa - 481; Fungi - …	5	16450090	16450537	AT5G41100	249339_at	2.20145	0.0116566
Concanavalin A-like lectin protein kinase family protein	3	19933210	19933680	AT3G53810	251910_at	2.22532	0.0117588
autoinhibited Ca2+/ATPase II	1	4509284	4509822	AT1G13210	262772_at	2.12691	0.011895
Concanavalin A-like lectin protein kinase family protein	3	16632455	16632961	AT3G45330	252596_at	2.05861	0.0120299
Arabidopsis phospholipase-like protein (PEARLI 4) family	2	9009020	9009581	AT2G20960	265440_at	2.12302	0.0121733
RAB GTPase homolog A1E	4	1018391110184330	1018500310185130	AT4G18430	254673_at	2.11414	0.0122414
lectin receptor kinase a4.3	5	218193	218699	AT5G01560	251097_at	2.11502	0.0121863
UDP-glucosyl transferase 73D1	3	19697738	19698195	AT3G53150	251970_at	2.05762	0.0124976
Pollen Ole e 1 allergen and extensin family protein	4	96559869656058	96561489656411	AT4G17215	245305_at	2.06816	0.0127427
fucosyltransferase 4	2	6709359	6709938	AT2G15390	263565_at	2.09294	0.0129565
exocyst subunit exo70 family protein B2	1	2150449	2150989	AT1G07000	256050_at	2.09735	0.0129423
Target of Myb protein 1	1	2892287228923270	2892334928923500	AT1G76970	264951_at	2.09651	0.0128947
calcium-dependent protein kinase 28	5	2.64567e+39	2.64573e+39	AT5G66210	247137_at	2.11646	0.0128476
Arabidopsis phospholipase-like protein (PEARLI 4) family	4	16712748	16713233	AT4G35110	253173_at	2.08717	0.0127962
Concanavalin A-like lectin protein kinase family protein	4	14028040	14028605	AT4G28350	253819_at	2.11196	0.0127358
NAD(P)-binding Rossmann-fold superfamily protein	5	1.79227e+31	1.79231e+31	AT5G44480	249057_at	2.13928	0.0127324
DENN (AEX-3) domain-containing protein	2	8.77065e+55	8.77142e+55	AT2G20320	265306_at	2.07573	0.0127336
dicarboxylate carrier 2	4	12686929	12687458	AT4G24570	254120_at	2.12525	0.0129349
cytochrome P450, family 707, subfamily A, polypeptide 3	5	1.8369e+31	1.83695e+31	AT5G45340	248964_at	2.09146	0.0128981
glycerol-3-phosphate acyltransferase 2	1	482600	483015	AT1G02390	259418_at	2.15876	0.0128571
1-aminocyclopropane-1-carboxylic acid (acc) synthase 6	4	6865323	6865922	AT4G11280	254926_at	2.0992	0.0128853
Cysteine/Histidine-rich C1 domain family protein	2	18322215	18322687	AT2G44370	267384_at	2.05055	0.0128721
jasmonate-zim-domain protein 10	5	4.21902e+34	4.21968e+34	AT5G13220	250292_at	2.23975	0.0130273
cytochrome P450, family 81, subfamily D, polypeptide 8	4	17569988	17570567	AT4G37370	253046_at	2.12224	0.0131448
WRKY DNA-binding protein 72	5	4906338	4906791	AT5G15130	250153_at	2.05041	0.0130901
unknown protein; FUNCTIONS IN: molecular_function unknown; INVOLVED IN: biological_process unknown; LOCATED IN: plasma membrane; EXPRESSED IN: 22 plant structures; EXPRESSED DURING: 13 growth stages; Has 283 Blast hits to 281 proteins in 136 species: Archae - 0; Bacteria - 145; Metazoa - 0; Fungi - 65; Plants - 41; Viruses - 0; Other Eukaryotes - 32 (source: NCBI BLink).	1	2.50367e+47	2.50383e+47	AT1G67060	255880_at	2.09781	0.0131749
lipoxygenase 3	1	5980812	5981352	AT1G17420	261037_at	2.07927	0.0133527
WRKY DNA-binding protein 28	4	10062361	10062667	AT4G18170	254652_at	2.08922	0.0137733
PEP1 receptor 1	1	2748730027487500	2748764527488020	AT1G73080	262360_at	2.04177	0.0137212
NAD(P)-binding Rossmann-fold superfamily protein	1	1.0857e+23	1.08576e+23	AT1G30620	263221_at	2.05774	0.0136608
1-amino-cyclopropane-1-carboxylate synthase 7	4	13276373	13276858	AT4G26200	253999_at	2.05017	0.0138596
WRKY family transcription factor	4	5.22879e+17	5.23588e+17	AT4G01250	255568_at	2.07285	0.0139738
MAC/Perforin domain-containing protein	1	10379484	10379879	AT1G29690	259792_at	2.0931	0.0142696
no_match	no_match	no_match	no_match	no_match	253590_at	2.04721	0.0143333
cytochrome BC1 synthesis	3	18930975	18931482	AT3G50930	252131_at	2.10874	0.0144871
high affinity nitrate transporter 2.6	3	16477673	16478258	AT3G45060	252604_at	1.96661	0.0144249
histone acetyltransferase of the CBP family 4	1	2093267020932860	2093296320933240	AT1G55970	262090_at	2.04143	0.0145256
GDSL-like Lipase/Acylhydrolase superfamily protein	5	9.17569e+17	9.18024e+17	AT5G03610	250918_at	2.0556	0.0145191
cyclic nucleotide-binding transporter 1	3	60518856052056	60521726052445	AT3G17700	258351_at	2.03907	0.0146441
Protein kinase superfamily protein	3	2.75128e+20	2.75154e+20	AT3G09010	259213_at	2.02075	0.0148565
Putative membrane lipoprotein	1	25830167	25830390	AT1G68765	260040_at	1.97666	0.0149538
unknown protein; FUNCTIONS IN: molecular_function unknown; INVOLVED IN: biological_process unknown; LOCATED IN: membrane; EXPRESSED IN: 17 plant structures; EXPRESSED DURING: 9 growth stages; CONTAINS InterPro DOMAIN/s: Protein of unknown function DUF975 (InterPro:IPR010380); BEST Arabidopsis thaliana protein match is: unknown protein (TAIR:AT2G18680.1); Has 213 Blast hits to 211 proteins in 20 s…	2	8098040	8098573	AT2G18690	266017_at	2.19511	0.0149582
Ankyrin repeat family protein / BTB/POZ domain-containing protein	4	1.32377e+23	1.32381e+23	AT4G26120	254014_at	2.01577	0.0150417
extra-large GTP-binding protein 3	1	1146828511468280	1146836711468800	AT1G31930	246312_at	2.01382	0.015029
[AT5G41750, Disease resistance protein (TIR-NBS-LRR class) family];[AT5G41740, Disease resistance protein (TIR-NBS-LRR class) family]	[AT5G41750, 5];[AT5G41740, 5]	[AT5G41750, 16696901];[AT5G41740, 16691636]	[AT5G41750, 16697296];[AT5G41740, 16692028]	AT5G41750;AT5G41740	249264_s_at	2.02368	0.0150455
WRKY DNA-binding protein 17	2	1.04377e+23	1.04381e+23	AT2G24570	263797_at	2.016	0.015037
calmodulin-binding family protein	2	1.11479e+23	1.11485e+23	AT2G26190	267381_at	2.02548	0.0154344
Ras-related small GTP-binding family protein	3	7.64513e+27	7.64584e+27	AT3G21700	257951_at	2.01244	0.0155224
Calcium-dependent protein kinase (CDPK) family protein	3	1.8305e+47	1.83056e+47	AT3G49370	252311_at	1.98957	0.0155366
guanylate kinase	3	2.13082e+47	2.13088e+47	AT3G57550	251643_at	2.01066	0.0157287
Protein kinase family protein with leucine-rich repeat domain	5	90532989053478	90535609053923	AT5G25930	246858_at	1.99144	0.0163548
serine/threonine protein kinase 2	3	2.64863e+20	2.64914e+20	AT3G08720	258682_at	2.03011	0.0167269
UDP-glucosyl transferase 71B6	3	7675129	7675629	AT3G21780	257950_at	1.99285	0.016732
glutathione S-transferase TAU 11	1	2633775426338100	2633835226338520	AT1G69930	260405_at	1.98595	0.0168805
CBL-interacting protein kinase 22	2	16113965	16114505	AT2G38490	267032_at	2.02827	0.0168175
Concanavalin A-like lectin protein kinase family protein	4	14314873	14315416	AT4G29050	253747_at	1.99013	0.0167549
Leucine-rich repeat (LRR) family protein	1	12178626	12179195	AT1G33590	245768_at	2.16323	0.0174882
[AT3G44860, farnesoic acid carboxyl-O-methyltransferase];[AT3G44870, S-adenosyl-L-methionine-dependent methyltransferases superfamily protein]	[AT3G44860, 3];[AT3G44870, 3]	[AT3G44860, 16380401,16380508];[AT3G44870, 16382964,16383071]	[AT3G44860, 16380607,16380830];[AT3G44870, 16383171,16383394]	AT3G44860;AT3G44870	246340_s_at	2.12947	0.0175647
zinc finger (C2H2 type, AN1-like) family protein	3	21278086	21278627	AT3G57480	251634_at	1.95544	0.0177656
O-acyltransferase (WSD1-like) family protein	5	4.02463e+27	4.02503e+27	AT5G12420	245181_at	2.04422	0.0180272
ATP binding	1	21353063	21353500	AT1G57650	246406_at	1.9372	0.0182674
wall associated kinase-like 4	1	5534432	5534876	AT1G16150	257479_at	1.92398	0.0182355
transmembrane receptors	2	1365627213656420	1365653413656850	AT2G32140	265723_at	1.98966	0.0182115
Protein of unknown function (DUF295)	5	835808836029	836258836592	AT5G03390	250920_at	1.94781	0.0183525
Cysteine/Histidine-rich C1 domain family protein	2	17548420	17548965	AT2G42060	267588_at	1.92664	0.0184847
Protein of unknown function (DUF1262)	1	4620400	4620891	AT1G13470	259385_at	1.93661	0.0184259
TEOSINTE BRANCHED 1, cycloidea, PCF (TCP)-domain family protein 20	3	9957889	9958402	AT3G27010	257788_at	2.03476	0.018572
ATPase E1-E2 type family protein / haloacid dehalogenase-like hydrolase family protein	3	9308965	9309521	AT3G25610	256756_at	1.93949	0.0188264
ATPase E1-E2 type family protein / haloacid dehalogenase-like hydrolase family protein	3	23407114	23407671	AT3G63380	251176_at	2.05586	0.0189211
Protein of unknown function (DUF3133)	5	1543284	1543864	AT5G05190	250821_at	1.94023	0.0188577
cysteine-rich RLK (RECEPTOR-like protein kinase) 41	4	4.20864e+23	4.21383e+23	AT4G00970	255654_at	1.91238	0.0190112
cytochrome P450, family 79, subfamily B, polypeptide 2	4	18526891	18527283	AT4G39950	252827_at	1.91732	0.0190112
Late embryogenesis abundant (LEA) hydroxyproline-rich glycoprotein family	1	2443164624431930	2443243624432710	AT1G65690	262930_at	1.90455	0.0189667
[AT4G20500, transposable element gene];[AT4G20730, transposable element gene]	[AT4G20500, 4];[AT4G20730, 4]	[AT4G20500, 11040508];[AT4G20730, 11117974]	[AT4G20500, 11040927];[AT4G20730, 11118393]	AT4G20500;AT4G20730	254471_s_at	1.86927	0.0189557
Calcium-dependent lipid-binding (CaLB domain) family protein	4	1.63555e+39	1.63564e+39	AT4G34150	253284_at	1.94114	0.0190404
receptor kinase 3	4	1.13892e+23	1.13898e+23	AT4G21380	254416_at	1.91169	0.0190806
Eukaryotic aspartyl protease family protein	3	21837876	21838397	AT3G59080	251507_at	1.92459	0.019562
Cysteine/Histidine-rich C1 domain family protein	5	16251610	16252141	AT5G40590	249364_at	1.89401	0.0195382
Cysteine proteinases superfamily protein	3	7.87168e+55	7.87261e+55	AT3G22260	256616_at	1.92243	0.0195036
[AT5G25260, SPFH/Band 7/PHB domain-containing membrane-associated protein family];[AT5G25250, SPFH/Band 7/PHB domain-containing membrane-associated protein family]	[AT5G25260, 5];[AT5G25250, 5]	[AT5G25260, 8753683];[AT5G25250, 8750810]	[AT5G25260, 8754204];[AT5G25250, 8751325]	AT5G25260;AT5G25250	246927_s_at	1.90345	0.0194404
response regulator 7	1	6.57797e+34	6.5785e+34	AT1G19050	259466_at	1.90822	0.0196439
Transcription factor jumonji (jmj) family protein / zinc finger (C5HC2 type) family protein	5	1.90501e+23	1.90506e+23	AT5G46910	248814_at	1.92033	0.0196344
Protein kinase superfamily protein	5	16668654	16669156	AT5G41680	249260_at	1.93043	0.0195857
Protein kinase superfamily protein	1	63292896329319	63294206329899	AT1G18390	261718_at	1.93251	0.019605
[AT4G04570, cysteine-rich RLK (RECEPTOR-like protein kinase) 40];[AT4G04540, cysteine-rich RLK (RECEPTOR-like protein kinase) 39]	[AT4G04570, 4];[AT4G04540, 4]	[AT4G04570, 2291866,2291983,2292081];[AT4G04540, 2261346,2261463,2261549]	[AT4G04570, 2292219,2292433,2292704];[AT4G04540, 2261687,2261854,2262125]	AT4G04570;AT4G04540	255344_s_at	1.97891	0.0200106
unknown protein; FUNCTIONS IN: molecular_function unknown; INVOLVED IN: N-terminal protein myristoylation; LOCATED IN: cellular_component unknown; EXPRESSED IN: 24 plant structures; EXPRESSED DURING: 14 growth stages; BEST Arabidopsis thaliana protein match is: unknown protein (TAIR:AT1G76600.1); Has 206 Blast hits to 206 proteins in 13 species: Archae - 0; Bacteria - 0; Metazoa - 0; Fungi - 0; P…	1	7346368	7346865	AT1G21010	262801_at	1.92948	0.0204417
Calcium-dependent protein kinase (CDPK) family protein	5	8.3394e+34	8.34026e+34	AT5G24430	249730_at	1.88664	0.0205493
Polynucleotidyl transferase, ribonuclease H-like superfamily protein	5	7365688	7366168	AT5G22250	249928_at	1.92896	0.0204842
serine-rich protein-related	3	20943656	20943929	AT3G56500	251689_at	1.88863	0.020521
Protein of unknown function (DUF1262)	1	4635486	4636035	AT1G13540	256103_at	1.91816	0.0205122
Integrase-type DNA-binding superfamily protein	2	1425935714259740	1426047214260540	AT2G33710	267451_at	1.89159	0.0211042
glutamate receptor 2.5	5	3.57124e+20	3.57167e+20	AT5G11210	250415_at	1.86077	0.021083
Arabidopsis Inositol phosphorylceramide synthase 2	2	1.58782e+63	1.58788e+63	AT2G37940	266101_at	1.88822	0.0214793
cytochrome P450, family 71, subfamily A, polypeptide 12	2	1309953213099810	1309993113099990	AT2G30750	267565_at	1.84578	0.0216357
Protein kinase superfamily protein	5	2250654822506900	2250698622507120	AT5G55560	248060_at	1.91807	0.0216815
[AT1G66690, S-adenosyl-L-methionine-dependent methyltransferases superfamily protein];[AT1G66700, S-adenosyl-L-methionine-dependent methyltransferases superfamily protein]	[AT1G66690, 1];[AT1G66700, 1]	[AT1G66690, 24869605,24869886];[AT1G66700, 24873511,24873792]	[AT1G66690, 24869972,24870055];[AT1G66700, 24873877,24873960]	AT1G66690;AT1G66700	256376_s_at	1.87232	0.0216348
Concanavalin A-like lectin protein kinase family protein	5	24262070	24262525	AT5G60280	247618_at	1.89068	0.0217041
Arabidopsis phospholipase-like protein (PEARLI 4) family	4	18027977	18028518	AT4G38550	252976_s_at	1.87301	0.0217966
unknown protein; Has 31 Blast hits to 31 proteins in 9 species: Archae - 0; Bacteria - 0; Metazoa - 0; Fungi - 0; Plants - 31; Viruses - 0; Other Eukaryotes - 0 (source: NCBI BLink).	2	10975356	10975665	AT2G25735	266658_at	1.88624	0.0217601
plant intracellular ras group-related LRR 1	5	1762715	1763190	AT5G05850	250745_at	1.92951	0.0217744
syntaxin of plants 121	3	37295663730006	37302953730403	AT3G11820	258786_at	1.87706	0.0217517
[AT1G02430, ADP-ribosylation factor D1B];[AT1G02440, ADP-ribosylation factor D1A]	[AT1G02430, 1];[AT1G02440, 1]	[AT1G02430, 495192,495259,495350,495489,495563];[AT1G02440, 496603,496670,496760,496899,496972]	[AT1G02430, 495682,495757,495833,495912,496052];[AT1G02440, 497091,497165,497241,497329,497469]	AT1G02430;AT1G02440	259447_s_at	1.85474	0.0218127
UDP-glucosyl transferase 73B5	2	67597086759807	67599896760365	AT2G15480	265499_at	1.86148	0.0217633
terpene synthase 04	1	22528037	22528595	AT1G61120	264886_at	1.90882	0.0220864
exocyst subunit exo70 family protein H2	2	16447112	16447652	AT2G39380	266975_at	1.84121	0.0222417
unknown protein; BEST Arabidopsis thaliana protein match is: unknown protein (TAIR:AT5G12340.1); Has 166 Blast hits to 162 proteins in 36 species: Archae - 0; Bacteria - 2; Metazoa - 15; Fungi - 5; Plants - 124; Viruses - 0; Other Eukaryotes - 20 (source: NCBI BLink).	1	9847057	9847604	AT1G28190	245662_at	1.86692	0.0222442
Glutamyl-tRNA reductase family protein	1	3237293	3237807	AT1G09940	264660_at	1.86619	0.0223059
alpha/beta-Hydrolases superfamily protein	3	17755577	17756150	AT3G48090	252373_at	1.87848	0.0224951
Regulator of Vps4 activity in the MVB pathway protein	1	4569623	4570199	AT1G13340	259410_at	1.88529	0.0224379
RING/U-box superfamily protein	5	21529152	21529608	AT5G53110	248298_at	1.87535	0.022544
plant U-box 24	3	3736593	3737095	AT3G11840	258787_at	1.8467	0.0230325
allene oxide cyclase 3	3	94095509409608	94098809410361	AT3G25780	257644_at	1.84645	0.0234078
Protein kinase superfamily protein	1	2.5791e+39	2.57914e+39	AT1G68690	262228_at	1.81936	0.0233484
Copper transport protein family	5	2.13637e+23	2.13639e+23	AT5G52670	248316_at	1.87732	0.0237203
alpha/beta-Hydrolases superfamily protein	3	19433762	19434216	AT3G52430	252060_at	1.85489	0.0236442
Transketolase	2	18675022	18675587	AT2G45290	245089_at	1.86359	0.0237348
thioredoxin H-type 9	3	2.64559e+27	2.64594e+27	AT3G08710	258665_at	1.86291	0.0241146
Integrase-type DNA-binding superfamily protein	5	2.48526e+23	2.48531e+23	AT5G61890	247492_at	1.83797	0.0242825
S-locus lectin protein kinase family protein	1	2263790322638190	2263827622638400	AT1G61360	264757_at	1.81767	0.0243101
Peroxidase superfamily protein	4	13201106	13201656	AT4G26010	253998_at	1.79808	0.0246215
VQ motif-containing protein	1	25661750	25662130	AT1G68450	260261_at	1.78625	0.0247956
Cold acclimation protein WCOR413 family	2	1.00663e+31	1.00667e+31	AT2G23680	267288_at	1.82514	0.0249969
Ypt/Rab-GAP domain of gyp1p superfamily protein	5	2.2249e+23	2.22494e+23	AT5G54780	248129_at	1.80229	0.0250812
calmodulin-domain protein kinase 7	5	4.04788e+27	4.04837e+27	AT5G12480	245156_at	1.82425	0.0250436
calmodulin-binding family protein	4	1594464615944960	1594506015945330	AT4G33050	253414_at	1.81921	0.0250124
extra-large GTP-binding protein 2	4	1644413516444130	1644424616444830	AT4G34390	253257_at	1.8179	0.0252291
FAD-binding Berberine family protein	1	9141719	9142264	AT1G26420	261005_at	1.79088	0.02525
VQ motif-containing protein	3	21060282	21060754	AT3G56880	246289_at	1.78616	0.0252646
Protein of unknown function (DUF607)	5	2660324626603630	2660372726603870	AT5G66650	247047_at	1.82367	0.0253589
protein kinase family protein / peptidoglycan-binding LysM domain-containing protein	2	10120266	10120837	AT2G23770	267289_at	1.7723	0.0254771
metal tolerance protein B1	2	12617518	12617923	AT2G29410	266273_at	1.77651	0.0258262
ENTH/ANTH/VHS superfamily protein	4	18580002	18580533	AT4G40080	252851_at	1.8085	0.0258359
Protein kinase superfamily protein	1	9966814	9967409	AT1G28390	261501_at	1.78291	0.0259758
BEST Arabidopsis thaliana protein match is: plastid movement impaired 2 (TAIR:AT1G66480.1); Has 1807 Blast hits to 1807 proteins in 277 species: Archae - 0; Bacteria - 0; Metazoa - 736; Fungi - 347; Plants - 385; Viruses - 0; Other Eukaryotes - 339 (source: NCBI BLink).	5	15062771	15063280	AT5G37840	249586_at	1.79101	0.0259577
Disease resistance protein (CC-NBS-LRR class) family	1	23494936	23495483	AT1G63350	260110_at	1.87938	0.0258886
Protein of unknown function (DUF1639)	1	2561452525614590	2561467925615170	AT1G68340	260439_at	1.80005	0.0258348
LOB domain-containing protein 41	3	536784	537274	AT3G02550	258487_at	1.82936	0.0257904
salt-inducible zinc finger 1	3	20778020	20778562	AT3G55980	251745_at	1.81197	0.0257224
formin homology5	5	22197866	22198274	AT5G54650	248176_at	1.78221	0.026131
cysteine-rich RLK (RECEPTOR-like protein kinase) 7	4	1.21276e+23	1.21279e+23	AT4G23150	254271_at	1.66691	0.0263086
Protein of unknown function (DUF1645)	1	8385705	8386214	AT1G23710	265184_at	1.78785	0.0266568
Protein phosphatase 2A regulatory B subunit family protein	3	76216857622066	76221597622356	AT3G21650	258176_at	1.79186	0.0266519
WRKY DNA-binding protein 75	5	41499294150105	41507604151004	AT5G13080	245976_at	1.7973	0.0266029
Disease resistance protein (TIR-NBS-LRR class) family	5	1811789218117950	1811809318118590	AT5G44870	249029_at	1.87488	0.0267859
Leucine-rich repeat (LRR) family protein	1	12181655	12182174	AT1G33600	245765_at	1.79175	0.0267573
Protein kinase superfamily protein	1	6326056	6326619	AT1G18390	261719_at	1.77189	0.0268338
Protein of unknown function (DUF1666)	5	1.59314e+23	1.59319e+23	AT5G39785	249423_at	1.78322	0.0268663
Concanavalin A-like lectin protein kinase family protein	5	2085469	2086047	AT5G06740	250695_at	1.77559	0.0270261
Protein of unknown function (DUF506)	2	1652814516528540	1652863516528730	AT2G39650	267623_at	1.79898	0.0269913
NAD(P)-binding Rossmann-fold superfamily protein	3	19007232	19007802	AT3G51160	252121_at	1.78562	0.027098
Peroxidase superfamily protein	4	55983925598731	55988395598960	AT4G08770	255110_at	1.76221	0.0273534
calcium-dependent protein kinase 32	3	2.12967e+23	2.12974e+23	AT3G57530	251636_at	1.77719	0.0276218
EXS (ERD1/XPR1/SYG1) family protein	4	1.29634e+23	1.29637e+23	AT4G25350	254060_at	1.7535	0.0276686
C2 calcium/lipid-binding and GRAM domain containing protein	1	834352834419	834514834792	AT1G03370	264351_at	1.75169	0.0276952
P-glycoprotein 21	3	2300876023009100	2300926223009500	AT3G62150	251248_at	1.75552	0.0279034
guanylate kinase 1	2	1.74761e+47	1.74767e+47	AT2G41880	267537_at	1.80632	0.0282323
glucose-6-phosphate/phosphate translocator 2	1	2.28255e+31	2.28261e+31	AT1G61800	264400_at	1.7502	0.028322
pseudogene, disease resistance protein (CC-NBS-LRR class), putative, domain signature CC-NBS-LRR exists, suggestive of a disease resistance protein.; blastp match of 45% identity and 2.2e-162 P-value to GP|24461866|gb|AAN62353.1|AF506028_20|AF506028 NBS-LRR type disease resistance protein {Poncirus trifoliata}	4	8380848	8381379	AT4G14610	245566_at	1.74332	0.0283352
unknown protein; Has 1807 Blast hits to 1807 proteins in 277 species: Archae - 0; Bacteria - 0; Metazoa - 736; Fungi - 347; Plants - 385; Viruses - 0; Other Eukaryotes - 339 (source: NCBI BLink).	5	4.08319e+20	4.08379e+20	AT5G12930	250267_at	1.74083	0.0282725
Protein kinase superfamily protein	1	2.79454e+23	2.79458e+23	AT1G74330	260255_at	1.76656	0.0281989
WRKY DNA-binding protein 46	2	1904371719044190	1904428719044350	AT2G46400	263783_at	1.81107	0.028419
aminophospholipid ATPase 1	5	14489761449253	14493491449562	AT5G04930	250818_at	1.73272	0.0285292
Chitinase family protein	3	1752110017521320	1752163017521980	AT3G47540	252421_at	1.7511	0.0285
alpha/beta-Hydrolases superfamily protein	4	1.25412e+39	1.25418e+39	AT4G24160	254204_at	1.76501	0.0284238
unknown protein; LOCATED IN: chloroplast; EXPRESSED IN: flower, pollen tube; EXPRESSED DURING: petal differentiation and expansion stage; BEST Arabidopsis thaliana protein match is: F-box family protein with a domain of unknown function (DUF295) (TAIR:AT4G22030.1); Has 78 Blast hits to 78 proteins in 10 species: Archae - 0; Bacteria - 0; Metazoa - 0; Fungi - 0; Plants - 78; Viruses - 0; Other Euk…	4	2230261	2230837	AT4G04480	255339_at	1.77728	0.0284061
phytosulfokin receptor 1	2	584395	584965	AT2G02220	266231_at	1.73499	0.0283636
proline-rich family protein	2	11720484	11720867	AT2G27390	265643_at	1.71505	0.0284698
Actin-binding FH2 (formin homology 2) family protein	1	22054174	22054650	AT1G59910	262901_at	1.7552	0.0284356
calmodulin-binding receptor-like cytoplasmic kinase 1	5	2380003823800310	2380039923800630	AT5G58940	247740_at	1.73	0.0287678
Sec1/munc18-like (SM) proteins superfamily	4	7.25687e+34	7.25745e+34	AT4G12120	254857_at	1.75179	0.0286948
DNAJ heat shock N-terminal domain-containing protein	1	2.87806e+39	2.87813e+39	AT1G76700	259876_at	1.7505	0.0288179
LYS/HIS transporter 7	4	1673852016739000	1673909216739170	AT4G35180	253181_at	1.70457	0.0290921
ethylene responsive element binding factor 5	5	19180391	19180974	AT5G47230	248799_at	1.80168	0.0290892
phloem protein 2-A7	5	1.82028e+31	1.82038e+31	AT5G45090	248980_at	1.73601	0.0292075
autoinhibited Ca2+-ATPase 1	1	9.67191e+20	9.67255e+20	AT1G27770	261650_at	1.72449	0.0291532
FUNCTIONS IN: molecular_function unknown; INVOLVED IN: biological_process unknown; LOCATED IN: chloroplast; EXPRESSED IN: 13 plant structures; EXPRESSED DURING: 9 growth stages; BEST Arabidopsis thaliana protein match is: Pyridoxal phosphate (PLP)-dependent transferases superfamily protein (TAIR:AT5G51920.1); Has 520 Blast hits to 468 proteins in 130 species: Archae - 5; Bacteria - 23; Metazoa - …	4	12044024	12044566	AT4G22980	254289_at	1.71255	0.0291206
Calcineurin-like metallo-phosphoesterase superfamily protein	3	16184421618620	16187751619059	AT3G05580	259109_at	1.73886	0.0294118
unknown protein; FUNCTIONS IN: molecular_function unknown; INVOLVED IN: biological_process unknown; LOCATED IN: endomembrane system; EXPRESSED IN: 22 plant structures; EXPRESSED DURING: 13 growth stages; BEST Arabidopsis thaliana protein match is: unknown protein (TAIR:AT1G65486.1); Has 23 Blast hits to 23 proteins in 2 species: Archae - 0; Bacteria - 0; Metazoa - 0; Fungi - 0; Plants - 23; Virus…	1	2435480224354900	2435501824355170	AT1G65490	264636_at	1.84029	0.029368
S-adenosyl-L-methionine-dependent methyltransferases superfamily protein	1	2.07053e+23	2.07055e+23	AT1G55450	265075_at	1.74303	0.0292926
phospholipase D gamma 1	4	7.12936e+20	7.12997e+20	AT4G11850	254847_at	1.72651	0.0292149
NmrA-like negative transcriptional regulator family protein	4	1.82661e+23	1.82665e+23	AT4G39230	252939_at	1.73769	0.0297196
[AT4G01770, rhamnogalacturonan xylosyltransferase 1];[AT4G01750, rhamnogalacturonan xylosyltransferase 2]	[AT4G01770, 4];[AT4G01750, 4]	[AT4G01770, 765833,765963,766041];[AT4G01750, 757613,757743,757824]	[AT4G01770, 766262,766384,766405];[AT4G01750, 758045,758152,758173]	AT4G01770;AT4G01750	255564_s_at	1.70277	0.0298945
Nucleotide-diphospho-sugar transferases superfamily protein	2	1501099515011460	1501154315011590	AT2G35710	265841_at	1.72671	0.03005
alpha/beta-Hydrolases superfamily protein	1	2.94228e+23	2.94232e+23	AT1G78210	260051_at	1.70309	0.0304934
Cytochrome P450 superfamily protein	3	9888993	9889546	AT3G26830	258277_at	1.70501	0.0304843
F-box family protein	1	2.26287e+23	2.26294e+23	AT1G61340	264758_at	1.74129	0.030423
Glycoprotein membrane precursor GPI-anchored	5	64702716470290	64704646470962	AT5G19240	249918_at	1.72693	0.0303802
Ankyrin repeat family protein	4	1529621	1530154	AT4G03450	255406_at	1.67158	0.030613
exocyst subunit exo70 family protein E1	3	11297364	11297936	AT3G29400	256735_at	1.70849	0.0305596
AMP-dependent synthetase and ligase family protein	1	2.3916e+23	2.39164e+23	AT1G64400	259737_at	1.70939	0.0304806
Protein phosphatase 2A regulatory B subunit family protein	3	95153019515589	95162809516464	AT3G26020	258084_at	1.70697	0.0309021
[AT1G57990, purine permease 18];[AT1G57980, Nucleotide-sugar transporter family protein]	[AT1G57990, 1];[AT1G57980, 1]	[AT1G57990, 21442199];[AT1G57980, 21439943]	[AT1G57990, 21442251];[AT1G57980, 21439995]	AT1G57990;AT1G57980	245866_s_at	1.70222	0.0311414
BEST Arabidopsis thaliana protein match is: hydroxyproline-rich glycoprotein family protein (TAIR:AT5G52430.1); Has 490 Blast hits to 394 proteins in 96 species: Archae - 0; Bacteria - 2; Metazoa - 132; Fungi - 88; Plants - 175; Viruses - 14; Other Eukaryotes - 79 (source: NCBI BLink).	1	23636144	23636701	AT1G63720	260243_at	1.71071	0.0310949
alpha/beta-Hydrolases superfamily protein	2	1.64534e+31	1.64542e+31	AT2G39400	266983_at	1.70543	0.0310281
HMG (high mobility group) box protein	4	6.7609e+41	6.76144e+41	AT4G11080	254964_at	1.68766	0.0309541
receptor like protein 7	1	17646458	17646935	AT1G47890	259805_at	1.72168	0.0309593
Protein kinase superfamily protein	5	2.21807e+31	2.21814e+31	AT5G54590	248119_at	1.69103	0.031066
S-locus lectin protein kinase family protein	1	2.26606e+23	2.26611e+23	AT1G61420	264766_at	1.67733	0.0311949
S-locus lectin protein kinase family protein	1	2.26422e+23	2.26426e+23	AT1G61370	264756_at	1.70547	0.0311641
[AT2G29720, FAD/NAD(P)-binding oxidoreductase family protein];[AT2G35660, FAD/NAD(P)-binding oxidoreductase family protein]	[AT2G29720, 2];[AT2G35660, 2]	[AT2G29720, 12700848];[AT2G35660, 14989860]	[AT2G29720, 12701022];[AT2G35660, 14990034]	AT2G29720;AT2G35660	266615_s_at	1.71753	0.0311335
Nucleic acid-binding, OB-fold-like protein	2	1574883	1575137	AT2G04520	263810_at	2.07827	0.0311784
calcium-dependent protein kinase 1	1	6.52348e+27	6.52408e+27	AT1G18890	261378_at	1.68054	0.0312531
Heavy metal transport/detoxification superfamily protein	5	2.13841e+23	2.13844e+23	AT5G52750	248327_at	1.71315	0.031575
cysteine-rich RLK (RECEPTOR-like protein kinase) 2	1	2.65849e+23	2.65854e+23	AT1G70520	260303_at	1.66846	0.0317132
O-methyltransferase family protein	1	73993767399469	73995587399839	AT1G21130	261453_at	1.66726	0.0316965
glucan synthase-like 5	4	1578690	1579080	AT4G03550	255378_at	1.79408	0.0317519
myb domain protein 42	4	7326130	7326629	AT4G12350	254813_at	1.72011	0.0316757
U-box domain-containing protein kinase family protein	5	2475586124756220	2475632124756430	AT5G61560	247532_at	1.6889	0.0316988
unknown protein; FUNCTIONS IN: molecular_function unknown; INVOLVED IN: biological_process unknown; LOCATED IN: plasma membrane; EXPRESSED IN: 8 plant structures; EXPRESSED DURING: LP.04 four leaves visible, 4 anthesis, petal differentiation and expansion stage; BEST Arabidopsis thaliana protein match is: unknown protein (TAIR:AT1G20310.1); Has 66 Blast hits to 66 proteins in 15 species: Archae -…	1	28546860	28547348	AT1G76070	261748_at	1.68679	0.0316207
Protein of unknown function (DUF630 and DUF632)	1	29124368	29124866	AT1G77500	259734_at	1.70327	0.031656
soluble N-ethylmaleimide-sensitive factor adaptor protein 33	5	2.46244e+31	2.46248e+31	AT5G61210	247571_at	1.68725	0.0316569
basic helix-loop-helix (bHLH) DNA-binding superfamily protein	1	2.27544e+47	2.2755e+47	AT1G61660	265034_at	1.72696	0.0316308
unknown protein; BEST Arabidopsis thaliana protein match is: unknown protein (TAIR:AT4G13266.1); Has 339 Blast hits to 265 proteins in 12 species: Archae - 0; Bacteria - 0; Metazoa - 0; Fungi - 0; Plants - 339; Viruses - 0; Other Eukaryotes - 0 (source: NCBI BLink).	3	4604158	4604513	AT3G13950	258203_at	1.66809	0.0317073
Leucine-rich repeat transmembrane protein kinase	1	19940408	19940950	AT1G53430	260975_at	1.67591	0.0318954
unknown protein; FUNCTIONS IN: molecular_function unknown; INVOLVED IN: biological_process unknown; LOCATED IN: mitochondrion; EXPRESSED IN: 22 plant structures; EXPRESSED DURING: 13 growth stages; BEST Arabidopsis thaliana protein match is: unknown protein (TAIR:AT2G18210.1); Has 50 Blast hits to 50 proteins in 7 species: Archae - 0; Bacteria - 0; Metazoa - 0; Fungi - 0; Plants - 50; Viruses - 0…	4	17226144	17226481	AT4G36500	246270_at	1.69961	0.0320024
Protein of unknown function, DUF584	2	12148603	12148995	AT2G28400	265276_at	1.70869	0.0321961
MutT/nudix family protein	4	7.48821e+41	7.48901e+41	AT4G12720	254784_at	1.7153	0.0321256
DA1-related protein 6	5	2.65912e+47	2.65915e+47	AT5G66620	247104_at	1.69157	0.0321229
zinc-finger protein 1	5	26919167	26919610	AT5G67450	246993_at	1.66505	0.0321202
MATE efflux family protein	1	1.74532e+23	1.74533e+23	AT1G47530	262432_at	1.88814	0.0325036
Heavy metal transport/detoxification superfamily protein	3	24243152424688	24247682424822	AT3G07600	259251_at	1.67027	0.0324617
Protein kinase superfamily protein	1	24954854	24955428	AT1G66880	256366_at	1.65966	0.0331695
Cysteine/Histidine-rich C1 domain family protein	2	11798760	11799265	AT2G27660	266247_at	1.65152	0.033281
Zinc finger (C3HC4-type RING finger) family protein	1	2499092	2499652	AT1G08050	260648_at	1.64755	0.0334181
lectin-receptor kinase	3	22053617	22054109	AT3G59700	251479_at	1.65331	0.0334834
rapid alkalinization factor 1	1	653980	654329	AT1G02900	262131_at	1.65543	0.0336548
Ankyrin repeat family protein	4	6731869	6732459	AT4G11000	254948_at	1.64585	0.0336439
Glutaredoxin family protein	3	10849358	10849955	AT3G28850	256583_at	1.6476	0.0341576
unknown protein; Has 65 Blast hits to 65 proteins in 11 species: Archae - 0; Bacteria - 0; Metazoa - 0; Fungi - 0; Plants - 65; Viruses - 0; Other Eukaryotes - 0 (source: NCBI BLink).	3	21262038	21262316	AT3G57450	251640_at	1.6707	0.0342441
Phosphoglycerate mutase family protein	1	28779652878150	28787162879060	AT1G08940	264645_at	1.65579	0.034534
ortholog of sugar beet HS1 PRO-1 2	2	16700680	16701244	AT2G40000	267357_at	1.65378	0.0345771
aspartate aminotransferase	2	9.45803e+34	9.45866e+34	AT2G22250	263429_at	1.71506	0.0345618
Protein kinase superfamily protein	1	5.69874e+20	5.69901e+20	AT1G16670	246327_at	1.64271	0.0351558
ACT domain repeat 7	4	1196874311969080	1196917611969370	AT4G22780	254300_at	1.63033	0.0353318
Protein of unknown function (DUF300)	1	37543643754680	37552533755420	AT1G11200	262457_at	1.62957	0.0353727
[AT5G61900, Calcium-dependent phospholipid-binding Copine family protein];[AT5G61910, DCD (Development and Cell Death) domain protein]	[AT5G61900, 5];[AT5G61910, 5]	[AT5G61900, 24855944,24856005,24856107,24856203,24856296];[AT5G61910, 24855944,24856005,24856107,24856203,24856296]	[AT5G61900, 24856409,24856497,24856661,24856760,24856862];[AT5G61910, 24856409,24856497,24856661,24856760,24856862]	AT5G61900;AT5G61910	247493_at	1.64482	0.035358
WRKY DNA-binding protein 48	5	2009167520091690	2009239020092820	AT5G49520	248611_at	1.64448	0.0355415
Protein kinase superfamily protein	3	1728730717287550	1728773317288020	AT3G46930	252470_at	1.63858	0.0355655
[AT1G56140, Leucine-rich repeat transmembrane protein kinase];[AT1G56130, Leucine-rich repeat transmembrane protein kinase];[AT1G56120, Leucine-rich repeat transmembrane protein kinase]	[AT1G56140, 1];[AT1G56130, 1];[AT1G56120, 1]	[AT1G56140, 21002262,21002361];[AT1G56130, 20995445,20995544];[AT1G56120, 20987799,20987898]	[AT1G56140, 21002448,21002449];[AT1G56130, 20995632,20995633];[AT1G56120, 20987980,20987981]	AT1G56140;AT1G56130;AT1G56120	262082_s_at	1.63876	0.0355275
G-box binding factor 3	2	1.90021e+31	1.90025e+31	AT2G46270	266555_at	1.64121	0.0358535
S-adenosyl-L-methionine-dependent methyltransferases superfamily protein	2	1799702817997040	1799713417997550	AT2G43320	266452_at	1.70579	0.0358813
Plant protein of unknown function (DUF247)	5	7481560	7482108	AT5G22540	249889_at	1.62812	0.0359886
alpha/beta-Hydrolases superfamily protein	5	6494554	6495049	AT5G19290	246041_at	1.60374	0.035925
unknown protein; BEST Arabidopsis thaliana protein match is: unknown protein (TAIR:AT1G28190.1); Has 30201 Blast hits to 17322 proteins in 780 species: Archae - 12; Bacteria - 1396; Metazoa - 17338; Fungi - 3422; Plants - 5037; Viruses - 0; Other Eukaryotes - 2996 (source: NCBI BLink).	5	3993013	3993472	AT5G12340	245209_at	1.63416	0.0359229
Protein kinase superfamily protein	5	803739	804125	AT5G03320	250941_at	1.63067	0.0366991
golgi nucleotide sugar transporter 1	2	5.68763e+41	5.68819e+41	AT2G13650	263722_at	1.63192	0.0369413
RING/U-box superfamily protein	2	17641023	17641525	AT2G42360	265853_at	1.62231	0.0371914
Peroxidase superfamily protein	4	56075515607649	56077305608199	AT4G08780	255111_at	1.63114	0.0371685
Major facilitator superfamily protein	5	2.22863e+23	2.22867e+23	AT5G54860	248134_at	1.60554	0.0371502
Protein of unknown function (DUF1685)	4	1628831116288390	1628848516288830	AT4G33985	253292_at	1.62797	0.0372617
Cytokine-induced anti-apoptosis inhibitor 1, Fe-S biogenesis	5	6.09309e+34	6.09361e+34	AT5G18400	249984_at	1.6141	0.0372277
phenylalanine ammonia-lyase 2	3	19744262	19744739	AT3G53260	251984_at	1.58433	0.037461
MAC/Perforin domain-containing protein	1	9965475	9966046	AT1G28380	261445_at	1.59888	0.0374222
Ankyrin repeat family protein	5	20793145	20793633	AT5G51160	248464_at	1.59424	0.037408
Expression of the gene is downregulated in the presence of paraquat, an inducer of photoxidative stress.	3	7093088	7093391	AT3G20340	257670_at	1.54979	0.0374712
phosphatidic acid phosphatase 1	2	107239	107779	AT2G01180	265737_at	1.58844	0.0375938
tyrosine aminotransferase 3	2	1.05831e+39	1.05838e+39	AT2G24850	263539_at	1.56697	0.0375793
RING/U-box superfamily protein	1	4854541	4855056	AT1G14200	262656_at	1.60536	0.0377912
choline kinase 1	1	2.69721e+47	2.69727e+47	AT1G71697	261506_at	1.59445	0.0377193
Protein of unknown function (DUF1645)	2	11283135	11283629	AT2G26530	245041_at	1.62585	0.0376696
unknown protein; Has 42 Blast hits to 42 proteins in 5 species: Archae - 0; Bacteria - 0; Metazoa - 0; Fungi - 0; Plants - 42; Viruses - 0; Other Eukaryotes - 0 (source: NCBI BLink).	4	14806644	14807130	AT4G30230	253665_at	1.60635	0.0376878
zinc finger (CCCH-type) family protein	2	16773785	16774287	AT2G40140	263379_at	1.62992	0.0377037
GTP binding protein beta 1	4	1647773216478080	1647833016478400	AT4G34460	253204_at	1.6106	0.0379
Malectin/receptor-like protein kinase family protein	5	15618777	15619350	AT5G39020	249485_at	1.57354	0.038321
Late embryogenesis abundant protein	2	1895925118959410	1896011318960320	AT2G46140	266581_at	1.58478	0.038316
NAC domain containing protein 42	2	1788068617880970	1788169417881900	AT2G43000	265260_at	1.5746	0.0386436
glycine-rich protein	3	1261080	1261527	AT3G04640	258792_at	1.63795	0.0388297
Heavy metal transport/detoxification superfamily protein	2	1.50206e+23	1.50211e+23	AT2G35730	265796_at	1.54444	0.0389591
Eukaryotic aspartyl protease family protein	1	2.4231e+47	2.42315e+47	AT1G65240	263108_at	1.5709	0.0396502
Regulator of chromosome condensation (RCC1) family with FYVE zinc finger domain	5	1.68376e+23	1.68382e+23	AT5G42140	249225_at	1.57085	0.0398394
Seven transmembrane MLO family protein	1	3.80094e+34	3.80162e+34	AT1G11310	262455_at	1.57032	0.0399893
Protein of unknown function (DUF3511)	5	3863296	3863606	AT5G11970	250301_at	1.57111	0.0402836
2-oxoglutarate (2OG) and Fe(II)-dependent oxygenase superfamily protein	3	65564156556566	65566726556961	AT3G19010	256922_at	1.5632	0.0402872
FUNCTIONS IN: molecular_function unknown; INVOLVED IN: biological_process unknown; LOCATED IN: membrane; EXPRESSED IN: 14 plant structures; EXPRESSED DURING: 4 anthesis, C globular stage, F mature embryo stage, petal differentiation and expansion stage, E expanded cotyledon stage; CONTAINS InterPro DOMAIN/s: Aminotransferase-like, plant mobile domain (InterPro:IPR019557), Protein of unknown funct…	1	1155745311557520	1155816111558560	AT1G32120	245788_at	1.58594	0.0402102
Plant invertase/pectin methylesterase inhibitor superfamily protein	3	17457806	17458265	AT3G47380	252437_at	1.54625	0.0404174
arabinogalactan protein 2	2	9538404	9538770	AT2G22470	264005_at	1.73946	0.0403932
GDSL-motif lipase 5	1	2.01389e+23	2.01393e+23	AT1G53920	262254_at	1.72872	0.0404093
Plant invertase/pectin methylesterase inhibitor superfamily	4	1034369	1034827	AT4G02330	255524_at	1.54334	0.0408526
heat shock transcription factor A4A	4	10347781	10348349	AT4G18880	254592_at	1.57603	0.0410231
BAK1-interacting receptor-like kinase 1	5	19604625	19605178	AT5G48380	248698_at	1.559	0.041
Pseudouridine synthase/archaeosine transglycosylase-like family protein	4	8.41351e+27	8.41386e+27	AT4G14680	245254_at	1.57051	0.0409247
Protein kinase superfamily protein	3	30180723018121	30182023018594	AT3G09830	258650_at	1.55897	0.041334
sulfur E2	1	25426671	25427240	AT1G67810	245193_at	1.55536	0.0413375
Toll-Interleukin-Resistance (TIR) domain family protein	1	21345681	21346156	AT1G57630	246405_at	1.55863	0.0419605
proline-rich family protein	5	4068714	4068882	AT5G12880	250323_at	1.54994	0.0420726
chitin elicitor receptor kinase 1	3	7.61555e+34	7.61628e+34	AT3G21630	258173_at	1.55254	0.0421139
myb domain protein 122	1	27856848	27857411	AT1G74080	260394_at	1.5578	0.0425847
Heavy metal transport/detoxification superfamily protein	5	832431	832977	AT5G03380	250944_at	1.54454	0.0425093
unknown protein; FUNCTIONS IN: molecular_function unknown; INVOLVED IN: biological_process unknown; LOCATED IN: endomembrane system; EXPRESSED IN: 19 plant structures; EXPRESSED DURING: 11 growth stages; Has 17 Blast hits to 17 proteins in 2 species: Archae - 0; Bacteria - 0; Metazoa - 0; Fungi - 0; Plants - 17; Viruses - 0; Other Eukaryotes - 0 (source: NCBI BLink).	1	81029068102956	81031138103228	AT1G22890	264774_at	1.59575	0.0427881
auxin-responsive family protein	3	2365832	2366181	AT3G07390	259018_at	1.53133	0.0427618
O-fucosyltransferase family protein	3	2003451620034710	2003481020035140	AT3G54100	251901_at	1.55704	0.0434754
Tetratricopeptide repeat (TPR)-like superfamily protein	4	18476704	18477274	AT4G39820	252861_at	1.52672	0.0438834
RING/U-box superfamily protein	3	4368118	4368681	AT3G13430	256958_at	1.54065	0.0445714
jasmonate-zim-domain protein 1	1	66224746622474	66226736623265	AT1G19180	256017_at	1.54155	0.0449185
RING-H2 group F1A	4	8.19714e+20	8.19774e+20	AT4G14220	245599_at	1.50426	0.045561
Leucine-rich repeat protein kinase family protein	1	1927480419275210	1927529819275410	AT1G51890	246368_at	1.51882	0.0458763
DYNAMIN-like 1B	3	2.28606e+23	2.28611e+23	AT3G61760	251277_at	1.5264	0.0460142
C2H2-type zinc finger family protein	3	19875539	19875993	AT3G53600	251950_at	1.5385	0.0462485
Protein kinase superfamily protein	4	1689810116898160	1689826316898700	AT4G35600	253147_at	1.51961	0.0465968
ADP/ATP carrier 2	5	43367304336980	43370834337352	AT5G13490	245854_at	1.51122	0.0467243
zinc finger (C3HC4-type RING finger) family protein	5	23998432	23998998	AT5G59550	247708_at	1.52778	0.0470422
FAR1-related sequence 2	2	13695037	13695440	AT2G32250	266360_at	1.50892	0.046984
Chitinase family protein	4	732420732782	733015733224	AT4G01700	255595_at	1.50648	0.047268
Pentatricopeptide repeat (PPR) superfamily protein	1	6531789	6532341	AT1G18900	259461_at	1.49473	0.0480798
phloem protein 2 A5	1	2429267724293060	2429318724293330	AT1G65390	264153_at	1.55499	0.0480777
P-loop containing nucleoside triphosphate hydrolases superfamily protein	3	10716640	10717115	AT3G28580	256989_at	1.51138	0.0485924
LAG1 homologue 2	3	6.66984e+27	6.67043e+27	AT3G19260	257038_at	1.48583	0.0485337
glutathione peroxidase 4	2	1.96882e+39	1.96888e+39	AT2G48150	262350_at	1.52215	0.0484713
RAB GTPase homolog A4C	5	1942159719421970	1942224719422390	AT5G47960	248726_at	1.50106	0.0491779
mitogen-activated protein kinase kinase 4	1	19155085	19155625	AT1G51660	256183_at	1.50523	0.0492308
Ypt/Rab-GAP domain of gyp1p superfamily protein	3	18297683	18298258	AT3G49350	252310_at	1.49624	0.0491929
COBRA-like protein 8 precursor	3	5759665	5760237	AT3G16860	256763_at	1.4862	0.0491415
wall associated kinase-like 2	1	5527461	5528046	AT1G16130	257478_at	1.48911	0.0491039
O-Glycosyl hydrolases family 17 protein	5	25904023	25904534	AT5G64790	247253_at	1.55824	0.0490802
calcineurin B-like protein 1	4	9.81718e+55	9.81838e+55	AT4G17615	245251_at	1.50426	0.0491953
Cytochrome P450 superfamily protein	5	1212766	1213267	AT5G04330	245710_at	1.49607	0.0491559
BTB/POZ domain with WD40/YVTN repeat-like protein	2	10311578	10312113	AT2G24240	265987_at	1.49415	0.0491498
RNI-like superfamily protein	4	1495298214953030	1495314214953660	AT4G30640	253626_at	1.48525	0.0492117
Chitinase family protein	2	1808160418081990	1808235918082550	AT2G43590	260560_at	1.45825	0.0496279
C2H2-type zinc finger family protein	2	12024586	12025162	AT2G28200	265573_at	-1.65882	0.0123706
NITRATE TRANSPORTER 1.8	4	11517557	11518138	AT4G21680	254396_at	-1.44487	0.0375551
pirin	3	2189492021894940	2189502421895420	AT3G59220	251513_at	-1.33723	0.0433846
[AT1G29430, SAUR-like auxin-responsive protein family ];[AT5G27780, SAUR-like auxin-responsive protein family ]	[AT1G29430, 1];[AT5G27780, 5]	[AT1G29430, 10302803];[AT5G27780, 9838887]	[AT1G29430, 10303145];[AT5G27780, 9839232]	AT1G29430;AT5G27780	259790_s_at	-1.60091	0.022201
nine-cis-epoxycarotenoid dioxygenase 4	4	10483077	10483544	AT4G19170	254564_at	-1.77402	0.00972581
CAP (Cysteine-rich secretory proteins, Antigen 5, and Pathogenesis-related 1 protein) superfamily protein	2	8623995	8624446	AT2G19970	265588_at	-1.56663	0.0195745
Per1-like family protein	5	2.49507e+23	2.49512e+23	AT5G62130	247467_at	-1.51359	0.0443768
unknown protein; FUNCTIONS IN: molecular_function unknown; INVOLVED IN: N-terminal protein myristoylation, anaerobic respiration; LOCATED IN: cellular_component unknown; EXPRESSED IN: leaf apex, inflorescence meristem, hypocotyl, root, flower; EXPRESSED DURING: petal differentiation and expansion stage; Has 47 Blast hits to 47 proteins in 13 species: Archae - 0; Bacteria - 0; Metazoa - 0; Fungi -…	1	6.76399e+27	6.76441e+27	AT1G19530	260668_at	-1.5133	0.0300088
DNAJ heat shock N-terminal domain-containing protein	5	7826894	7827453	AT5G23240	249850_at	-1.48365	0.0353065
ROTUNDIFOLIA like 8	2	16557050	16557300	AT2G39705	267591_at	-1.74754	0.0203105
glycine-rich protein / oleosin	5	22717183	22717545	AT5G56100	248050_at	-1.93172	0.00702941
Leucine-rich repeat protein kinase family protein	2	1869379218693890	1869397918694460	AT2G45340	245130_at	-2.01392	0.00698058
Zinc finger C-x8-C-x5-C-x3-H type family protein	2	11042253	11042649	AT2G25900	266656_at	-1.64741	0.0340875
enzyme binding;tetrapyrrole binding	3	21948990	21949453	AT3G59400	251519_at	-2.03417	0.00684762
NAD(P)-binding Rossmann-fold superfamily protein	1	2461592524616110	2461641724616660	AT1G66130	256514_at	-1.81413	0.0161882
Gibberellin-regulated family protein	1	2.80535e+23	2.80536e+23	AT1G74670	260221_at	-1.52508	0.0397124
Galactose oxidase/kelch repeat superfamily protein	3	22143666	22144264	AT3G59940	251443_at	-1.6215	0.0403366
salt tolerance homologue	2	1.33823e+23	1.3383e+23	AT2G31380	263252_at	-1.55628	0.0451318
methylcrotonyl-CoA carboxylase alpha chain, mitochondrial / 3-methylcrotonyl-CoA carboxylase 1 (MCCA)	1	7.42846e+23	7.43302e+23	AT1G03090	263118_at	-1.47625	0.0439152
unknown protein; BEST Arabidopsis thaliana protein match is: unknown protein (TAIR:AT5G19190.1); Has 33 Blast hits to 33 proteins in 12 species: Archae - 0; Bacteria - 0; Metazoa - 1; Fungi - 0; Plants - 32; Viruses - 0; Other Eukaryotes - 0 (source: NCBI BLink).	3	18313181831634	18317211831846	AT3G06070	258468_at	-1.61552	0.0422123
Auxin efflux carrier family protein	2	1.805e+29	1.80977e+29	AT2G01420	266300_at	-1.65851	0.0369775
molybdate transporter 1	2	10933167	10933689	AT2G25680	265897_at	-1.48955	0.0422423
Plant invertase/pectin methylesterase inhibitor superfamily protein	1	8234257	8234786	AT1G23205	264898_at	-1.65915	0.0300631
3-ketoacyl-CoA synthase 6	1	2571291325713320	2571368925713800	AT1G68530	260267_at	-1.68024	0.0356784
SAUR-like auxin-responsive protein family	2	9085536	9085800	AT2G21210	264014_at	-1.62876	0.0293209
Mitochondrial transcription termination factor family protein	2	1457752114577790	1457788814578200	AT2G34620	266899_at	-1.69618	0.0345533
RING/U-box superfamily protein	1	18209551	18209944	AT1G49230	260753_at	-1.45523	0.0484804
histidine kinase 2	5	1391176413911990	1391207813912400	AT5G35750	249693_at	-1.52839	0.0397007
unknown protein; FUNCTIONS IN: molecular_function unknown; INVOLVED IN: biological_process unknown; LOCATED IN: endomembrane system; EXPRESSED IN: 11 plant structures; EXPRESSED DURING: LP.04 four leaves visible, 4 anthesis, petal differentiation and expansion stage; BEST Arabidopsis thaliana protein match is: unknown protein (TAIR:AT3G43110.1); Has 30201 Blast hits to 17322 proteins in 780 speci…	5	7040047	7040615	AT5G20790	246001_at	-1.53891	0.0421437
RING/U-box superfamily protein	1	2.77394e+31	2.77398e+31	AT1G73760	260065_at	-1.53003	0.0375985
alanine:glyoxylate aminotransferase 3	2	1.60851e+31	1.60856e+31	AT2G38400	267035_at	-1.48435	0.0428925
beta-galactosidase 4	5	2.30076e+31	2.30079e+31	AT5G56870	247954_at	-1.8194	0.0104234
Protein kinase superfamily protein	3	2.1857e+31	2.18574e+31	AT3G59110	251500_at	-1.67424	0.0323333
[AT1G75080, Brassinosteroid signalling positive regulator (BZR1) family protein];[AT1G19350, Brassinosteroid signalling positive regulator (BZR1) family protein]	[AT1G75080, 1];[AT1G19350, 1]	[AT1G75080, 28186752];[AT1G19350, 6689854]	[AT1G75080, 28186853];[AT1G19350, 6689955]	AT1G75080;AT1G19350	259955_s_at	-1.57244	0.0429611
Bifunctional inhibitor/lipid-transfer protein/seed storage 2S albumin superfamily protein	5	19647944	19648171	AT5G48490	248683_at	-2.0393	0.00632967
Gibberellin-regulated family protein	5	48270854827488	48275774827742	AT5G14920	246550_at	-1.71541	0.0175511
unknown protein; FUNCTIONS IN: molecular_function unknown; INVOLVED IN: biological_process unknown; LOCATED IN: endoplasmic reticulum; EXPRESSED IN: 24 plant structures; EXPRESSED DURING: 13 growth stages; BEST Arabidopsis thaliana protein match is: unknown protein (TAIR:AT5G23920.1); Has 30201 Blast hits to 17322 proteins in 780 species: Archae - 12; Bacteria - 1396; Metazoa - 17338; Fungi - 342…	5	21281959	21282508	AT5G52420	248336_at	-1.59152	0.0402753
Histone H3 K4-specific methyltransferase SET7/9 family protein	1	7.70449e+20	7.70492e+20	AT1G21920	260855_at	-1.6874	0.0297818
[AT2G23600, acetone-cyanohydrin lyase];[AT2G23590, methyl esterase 8]	[AT2G23600, 2];[AT2G23590, 2]	[AT2G23600, 10042341,10042606,10042690];[AT2G23590, 10034623,10034888,10034992]	[AT2G23600, 10042824,10043267,10043431];[AT2G23590, 10035102,10035560,10035724]	AT2G23600;AT2G23590	267126_s_at	-1.56043	0.0453229
phloem protein 2-A14	5	2.11768e+23	2.11789e+23	AT5G52120	248395_at	-1.4481	0.0471152
xylem NAC domain 1	5	2.57954e+23	2.57964e+23	AT5G64530	247264_at	-1.66128	0.0222587
Leucine-rich receptor-like protein kinase family protein	3	10437725	10438262	AT3G28040	257297_at	-1.62277	0.0374322
Phototropic-responsive NPH3 family protein	3	7790899	7791391	AT3G22104	257260_at	-1.78936	0.0181215
homeobox 12	3	2291436222914690	2291488622915100	AT3G61890	251272_at	-1.72564	0.0266117
unknown protein; BEST Arabidopsis thaliana protein match is: unknown protein (TAIR:AT3G16070.1); Has 28 Blast hits to 28 proteins in 7 species: Archae - 0; Bacteria - 0; Metazoa - 0; Fungi - 0; Plants - 28; Viruses - 0; Other Eukaryotes - 0 (source: NCBI BLink).	1	5249893	5250334	AT1G15260	262598_at	-1.70762	0.028215
beta HLH protein 93	5	2.62377e+31	2.62386e+31	AT5G65640	247151_at	-1.57101	0.0402168
Dormancy/auxin associated family protein	2	1.43098e+23	1.43101e+23	AT2G33830	267461_at	-1.73025	0.0161065
Cytochrome P450 superfamily protein	2	1138258311382720	1138297311383400	AT2G26710	267614_at	-1.5942	0.0367099
AP2/B3-like transcriptional factor family protein	2	19261649	19262173	AT2G46870	266760_at	-1.62579	0.0269526
GATA type zinc finger transcription factor family protein	5	2298964422990070	2299032222990370	AT5G56860	247980_at	-1.84646	0.0146164
expansin A1	1	2614240326142570	2614274526143050	AT1G69530	256299_at	-1.89096	0.0104412
B-box type zinc finger protein with CCT domain	1	2777983827780130	2778026227780480	AT1G73870	260380_at	-1.55255	0.0420182
Leucine-rich repeat family protein	1	5.41364e+34	5.41405e+34	AT1G15740	259500_at	-1.55274	0.0443285
chloroplast RNA-binding protein 29	3	1981975119819800	1981990319820340	AT3G53460	251956_at	-1.59927	0.0299107
transposable element gene	1	13146022	13146624	AT1G35612	262010_at	-1.60773	0.039413
unknown protein; INVOLVED IN: biological_process unknown; LOCATED IN: chloroplast; EXPRESSED IN: 24 plant structures; EXPRESSED DURING: 14 growth stages; BEST Arabidopsis thaliana protein match is: unknown protein (TAIR:AT1G27030.1); Has 540 Blast hits to 538 proteins in 187 species: Archae - 0; Bacteria - 333; Metazoa - 0; Fungi - 0; Plants - 67; Viruses - 0; Other Eukaryotes - 140 (source: NCBI…	1	2.16123e+34	2.16189e+34	AT1G07040	256061_at	-1.53383	0.0354921
Major facilitator superfamily protein	4	1664263416643010	1664344916643560	AT4G34950	253215_at	-1.50107	0.047085
unknown protein; FUNCTIONS IN: molecular_function unknown; INVOLVED IN: N-terminal protein myristoylation; LOCATED IN: plasma membrane; EXPRESSED IN: 22 plant structures; EXPRESSED DURING: 13 growth stages; BEST Arabidopsis thaliana protein match is: unknown protein (TAIR:AT5G40860.1); Has 133 Blast hits to 98 proteins in 25 species: Archae - 0; Bacteria - 6; Metazoa - 32; Fungi - 7; Plants - 70;…	3	1.00455e+23	1.0046e+23	AT3G27210	257154_at	-1.5038	0.0401981
PLC-like phosphodiesterases superfamily protein	1	1.84087e+31	1.84093e+31	AT1G49740	261609_at	-2.01174	0.00632979
dormancy-associated protein-like 1	1	9.93425e+20	9.93502e+20	AT1G28330	245668_at	-1.74306	0.0157346
RGA-like 1	1	24749341	24749851	AT1G66350	260141_at	-1.49215	0.0397273
Aluminium induced protein with YGL and LRDR motifs	4	1.37277e+31	1.37282e+31	AT4G27450	253874_at	-1.62273	0.0355547
Protein of unknown function (DUF3511)	4	6218507	6218764	AT4G09890	255028_at	-1.49976	0.0451034
Homeodomain-like superfamily protein	1	2.81162e+23	2.81169e+23	AT1G74840	262166_at	-1.57295	0.0424381
Lactoylglutathione lyase / glyoxalase I family protein	1	3.01511e+23	3.01515e+23	AT1G80160	262047_at	-1.70092	0.0182595
Peroxidase superfamily protein	2	1559825915598620	1559905215599150	AT2G37130	265471_at	-1.75343	0.0182337
serine carboxypeptidase-like 34	5	7.81385e+27	7.81447e+27	AT5G23210	249847_at	-1.50885	0.0403082
beta-xylosidase 1	5	20012182	20012716	AT5G49360	248622_at	-1.95053	0.00786364
Cystatin/monellin superfamily protein	5	19286596	19286962	AT5G47550	248763_at	-1.55023	0.0417616
unknown protein; BEST Arabidopsis thaliana protein match is: unknown protein (TAIR:AT3G09950.1); Has 30201 Blast hits to 17322 proteins in 780 species: Archae - 12; Bacteria - 1396; Metazoa - 17338; Fungi - 3422; Plants - 5037; Viruses - 0; Other Eukaryotes - 2996 (source: NCBI BLink).	5	22530383	22530667	AT5G55620	248028_at	-1.67641	0.0338487
NHL domain-containing protein	1	26466108	26466611	AT1G70280	264340_at	-1.63627	0.0299737
unknown protein; Has 17 Blast hits to 17 proteins in 6 species: Archae - 0; Bacteria - 0; Metazoa - 0; Fungi - 0; Plants - 17; Viruses - 0; Other Eukaryotes - 0 (source: NCBI BLink).	2	1006726	1007041	AT2G03310	266707_at	-2.07976	0.00483333
subtilisin-like serine protease 2	4	16656939	16657511	AT4G34980	253218_at	-1.71512	0.03
alpha/beta-Hydrolases superfamily protein	5	6.21446e+27	6.21496e+27	AT5G18640	249999_at	-1.52709	0.0372211
nitrate transporter 1:2	1	26296978	26297530	AT1G69850	260414_at	-1.50562	0.0401323
UDP-D-glucose/UDP-D-galactose 4-epimerase 1	1	4.35633e+20	4.35655e+20	AT1G12780	261211_at	-1.52417	0.0376597
TRICHOME BIREFRINGENCE-LIKE 25	1	157008	157550	AT1G01430	261049_at	-1.6949	0.0320259
3-methylcrotonyl-CoA carboxylase	4	1.6303e+39	1.63035e+39	AT4G34030	253279_at	-1.7335	0.0163129
NAC 014	1	1197587611975970	1197605411976300	AT1G33060	261616_at	-1.48628	0.0438974
nodulin MtN21 /EamA-like transporter family protein	3	1.04535e+31	1.04547e+31	AT3G28080	257300_at	-1.6412	0.0373556
mto 1 responding up 1	5	13690238	13690431	AT5G35490	249727_at	-1.49768	0.0488172
SOUL heme-binding family protein	1	2951721529517580	2951767529517810	AT1G78450	263133_at	-1.47406	0.0468494
farnesylated protein 6	4	1803462518034670	1803531018035660	AT4G38580	252956_at	-1.59127	0.0371702
K+ uptake permease 11	2	1477535014775680	1477577514775850	AT2G35060	267423_at	-1.55883	0.0411567
NAD(P)-binding Rossmann-fold superfamily protein	2	1.25868e+31	1.25873e+31	AT2G29290	266279_at	-1.74823	0.0181333
cytochrome P450, family 71, subfamily B, polypeptide 4	3	9630366	9630947	AT3G26280	257635_at	-1.56319	0.0410656
EXORDIUM like 5	2	7494903	7495490	AT2G17230	263421_at	-1.75665	0.0223465
unknown protein; LOCATED IN: chloroplast; EXPRESSED IN: 21 plant structures; EXPRESSED DURING: 13 growth stages; CONTAINS InterPro DOMAIN/s: Uncharacterised protein family UPF0153 (InterPro:IPR005358); Has 240 Blast hits to 240 proteins in 73 species: Archae - 10; Bacteria - 110; Metazoa - 0; Fungi - 0; Plants - 25; Viruses - 0; Other Eukaryotes - 95 (source: NCBI BLink).	5	6.12636e+23	6.13154e+23	AT5G02710	251008_at	-1.8218	0.0152671
Integrase-type DNA-binding superfamily protein	1	29179045	29179519	AT1G77640	259729_at	-1.62354	0.0299087
anaphase promoting complex 10	2	7.94853e+41	7.94958e+41	AT2G18290	265336_at	-1.62595	0.0269429
SEC14 cytosolic factor family protein / phosphoglyceride transfer family protein	4	1.69409e+23	1.69415e+23	AT4G35750	253163_at	-1.54101	0.0377414
CCCH-type zinc fingerfamily protein with RNA-binding domain	2	1.85905e+27	1.85937e+27	AT2G05160	263106_at	-1.65531	0.0244069
30S ribosomal protein, putative	5	8.36631e+27	8.36682e+27	AT5G24490	249742_at	-1.57657	0.0355253
DEK, chromatin associated protein	1	23952183	23952480	AT1G64490	261951_at	-1.55292	0.0346802
lysine-ketoglutarate reductase/saccharopine dehydrogenase bifunctional enzyme	4	1.59855e+39	1.5986e+39	AT4G33150	253373_at	-2.15002	0.00267347
SBP (S-ribonuclease binding protein) family protein	1	1184544311845450	1184554911846050	AT1G32740	261708_at	-1.48475	0.0430623
Protein kinase superfamily protein	4	1152612	1153125	AT4G02630	255488_at	-1.57363	0.0401987
SAUR-like auxin-responsive protein family	4	16577587	16578003	AT4G34750	253253_at	-1.58864	0.0327702
Integrase-type DNA-binding superfamily protein	1	7696827	7697335	AT1G21910	260856_at	-1.58	0.0409907
basic helix-loop-helix (bHLH) DNA-binding superfamily protein	2	1761191317612080	1761219517612410	AT2G42280	267628_at	-1.50383	0.0471211
trehalose phosphate synthase	1	2217730022177560	2217772422177840	AT1G60140	264246_at	-1.49052	0.0466296
xyloglucan:xyloglucosyl transferase 33	1	34793593479665	34801573480191	AT1G10550	263207_at	-1.6419	0.0299124
alpha/beta-Hydrolases superfamily protein	1	3703068	3703548	AT1G11090	260474_at	-1.49444	0.0480896
Protein of unknown function (DUF620)	1	96376519637675	96377599638274	AT1G27690	261646_at	-1.62172	0.0370492
CDPK-related kinase	3	1.87556e+39	1.8756e+39	AT3G50530	252158_at	-1.60516	0.0399934
nodulin MtN21 /EamA-like transporter family protein	4	1394154413941920	1394200613942180	AT4G28040	253829_at	-1.49761	0.0451988
Pentatricopeptide repeat (PPR) superfamily protein	3	1.82122e+31	1.82126e+31	AT3G49140	252290_at	-1.51194	0.0420486
LIM domain-containing protein	4	1.73586e+39	1.73593e+39	AT4G36860	246283_at	-1.51542	0.042869
O-fucosyltransferase family protein	5	2.05305e+23	2.05311e+23	AT5G50420	248507_at	-1.50088	0.0436342
protochlorophyllide oxidoreductase B	4	1.37264e+23	1.37269e+23	AT4G27440	253871_at	-1.5703	0.0361
3-ketoacyl-CoA synthase 11	2	11331125	11331605	AT2G26640	267606_at	-1.53828	0.0398647
TBP-associated factor 13	1	5.81107e+29	5.81557e+29	AT1G02680	260929_at	-1.48378	0.0488917
cyclin p2;1	3	77039377704173	77044287704737	AT3G21870	256894_at	-1.84485	0.0135364
Regulator of chromosome condensation (RCC1) family protein	5	3720531	3721124	AT5G11580	250382_at	-1.53247	0.0373646
NSP-interacting kinase 1	5	5226428	5227002	AT5G16000	246483_at	-1.56822	0.0397669
galacturonosyltransferase-like 7	3	23173957	23174473	AT3G62660	251225_at	-1.57037	0.0401163
XH/XS domain-containing protein	1	3.0362e+23	3.03625e+23	AT1G80790	261891_at	-1.62835	0.0298416
oligopeptide transporter 4	5	25751027	25751425	AT5G64410	247284_at	-1.53836	0.0370671
myb domain protein 45	3	1813983518139870	1814005718140550	AT3G48920	252340_at	-2.11601	0.00339623
Phototropic-responsive NPH3 family protein	5	2.57295e+23	2.57299e+23	AT5G64330	247288_at	-1.64898	0.0346901
unknown protein; BEST Arabidopsis thaliana protein match is: unknown protein (TAIR:AT1G24160.2); Has 3037 Blast hits to 2309 proteins in 344 species: Archae - 6; Bacteria - 672; Metazoa - 1089; Fungi - 230; Plants - 220; Viruses - 37; Other Eukaryotes - 783 (source: NCBI BLink).	1	2.64048e+23	2.64053e+23	AT1G70100	264700_at	-1.52407	0.0402347
unknown protein; FUNCTIONS IN: molecular_function unknown; INVOLVED IN: biological_process unknown; LOCATED IN: chloroplast; EXPRESSED IN: 22 plant structures; EXPRESSED DURING: 13 growth stages; BEST Arabidopsis thaliana protein match is: unknown protein (TAIR:AT1G13390.2); Has 125 Blast hits to 125 proteins in 18 species: Archae - 0; Bacteria - 0; Metazoa - 0; Fungi - 0; Plants - 125; Viruses -…	1	2.56939e+23	2.56943e+23	AT1G68490	260268_at	-1.5155	0.044172
Fes1C	5	4.24491e+17	4.2508e+17	AT5G02150	251022_at	-1.55623	0.0373007
Pentatricopeptide repeat (PPR-like) superfamily protein	5	4446776	4447252	AT5G13770	250257_at	-1.5477	0.0402179
NSP-interacting kinase 3	1	2238366422383940	2238427322384440	AT1G60800	264930_at	-1.79578	0.0181285
Got1/Sft2-like vescicle transport protein family	5	7.93996e+41	7.94062e+41	AT5G23550	249842_at	-1.63247	0.0331013
origin recognition complex protein 5	4	1.46282e+23	1.46286e+23	AT4G29910	253703_at	-1.51554	0.0418913
methyl esterase 9	4	1.7493e+23	1.74935e+23	AT4G37150	246272_at	-1.57037	0.0373841
unknown protein; FUNCTIONS IN: molecular_function unknown; INVOLVED IN: biological_process unknown; LOCATED IN: endomembrane system; EXPRESSED IN: 23 plant structures; EXPRESSED DURING: 13 growth stages; BEST Arabidopsis thaliana protein match is: unknown protein (TAIR:AT5G56980.1); Has 121 Blast hits to 116 proteins in 19 species: Archae - 0; Bacteria - 0; Metazoa - 4; Fungi - 0; Plants - 113; V…	4	13240574	13240968	AT4G26130	253989_at	-1.58463	0.0384212
AMP-dependent synthetase and ligase family protein	1	28519229	28519777	AT1G75960	262698_at	-1.72471	0.0161726
Major facilitator superfamily protein	1	7966679	7967178	AT1G22550	261924_at	-1.54219	0.0403214
Protein of unknown function (DUF1997)	5	1.5824e+39	1.58245e+39	AT5G39520	249454_at	-1.5579	0.0361197
cold, circadian rhythm, and rna binding 2	2	92655549265893	92662039266316	AT2G21660	263548_at	-2.27777	0.0017
unknown protein; Has 25 Blast hits to 25 proteins in 10 species: Archae - 0; Bacteria - 0; Metazoa - 0; Fungi - 0; Plants - 25; Viruses - 0; Other Eukaryotes - 0 (source: NCBI BLink).	1	1990181	1990577	AT1G06500	262631_at	-1.53355	0.0396141
[AT4G00238, DNA-binding storekeeper protein-related transcriptional regulator];[AT4G00250, DNA-binding storekeeper protein-related transcriptional regulator]	[AT4G00238, 4];[AT4G00250, 4]	[AT4G00238, 104143];[AT4G00250, 113002]	[AT4G00238, 104646];[AT4G00250, 113502]	AT4G00238;AT4G00250	255668_s_at	-1.55199	0.0374539
polyamine oxidase 5	4	14553504	14554040	AT4G29720	253692_at	-1.4846	0.0486072
phytochrome interacting factor 3-like 5	2	8.70474e+20	8.7052e+20	AT2G20180	265584_at	-1.54119	0.0427568
camphor resistance CrcB family protein	2	1739930717399600	1739969217399890	AT2G41705	260500_at	-1.51681	0.0450029
NAD(P)-binding Rossmann-fold superfamily protein	2	1.25925e+31	1.2593e+31	AT2G29320	266291_at	-1.54619	0.0400066
serine carboxypeptidase-like 13	2	9.78103e+41	9.78263e+41	AT2G22980	267265_at	-1.63343	0.0267024
Pectinacetylesterase family protein	5	8.04633e+41	8.04697e+41	AT5G23870	249807_at	-1.65378	0.0306856
phytochrome kinase substrate 4	5	1151752	1152272	AT5G04190	245696_at	-1.73034	0.0190802
Protein of unknown function (DUF668)	5	20994504	20995096	AT5G51670	248423_at	-1.51376	0.0428163
[AT5G50680, SUMO activating enzyme 1B];[AT5G50580, SUMO-activating enzyme 1B]	[AT5G50680, 5];[AT5G50580, 5]	[AT5G50680, 20619593,20619624,20619722,20619838,20619943,20619993,20620086];[AT5G50580, 20586251,20586282,20586380,20586496,20586607,20586651,20586744]	[AT5G50680, 20620152,20620235,20620338,20620431,20620535,20620636,20620738];[AT5G50580, 20586810,20586893,20586996,20587089,20587193,20587294,20587396]	AT5G50680;AT5G50580	248523_s_at	-1.5209	0.0403648
high-affinity nickel-transport family protein	2	7286601	7287180	AT2G16800	265353_at	-1.53229	0.0436529
Polyketide cyclase/dehydrase and lipid transport superfamily protein	4	9928852	9929340	AT4G17870	254705_at	-1.51106	0.0422716
glucose-6-phosphate acetyltransferase 1	5	5144096	5144542	AT5G15770	246518_at	-1.50534	0.0471243
Pollen Ole e 1 allergen and extensin family protein	5	1643353216433820	1643390516434060	AT5G41050	249288_at	-1.57973	0.0374691
Protein of unknown function, DUF547	1	7.37324e+27	7.37354e+27	AT1G21060	261451_at	-1.53876	0.042064
ARM repeat superfamily protein	5	1.47628e+47	1.47635e+47	AT5G37290	249612_at	-1.5496	0.0356496
Arabidopsis thaliana protein of unknown function (DUF794)	5	24866235	24866814	AT5G61930	247507_at	-1.55863	0.0370224
RNA-binding (RRM/RBD/RNP motifs) family protein	1	2209369422094000	2209409422094290	AT1G60000	263736_at	-1.61526	0.0346379
unknown protein; FUNCTIONS IN: molecular_function unknown; INVOLVED IN: biological_process unknown; LOCATED IN: endomembrane system; EXPRESSED IN: 20 plant structures; EXPRESSED DURING: 10 growth stages; BEST Arabidopsis thaliana protein match is: unknown protein (TAIR:AT2G15830.1); Has 32 Blast hits to 32 proteins in 4 species: Archae - 0; Bacteria - 0; Metazoa - 0; Fungi - 0; Plants - 32; Virus…	4	16277400	16277593	AT4G33960	253317_at	-1.58334	0.0372923
unknown protein; Has 35333 Blast hits to 34131 proteins in 2444 species: Archae - 798; Bacteria - 22429; Metazoa - 974; Fungi - 991; Plants - 531; Viruses - 0; Other Eukaryotes - 9610 (source: NCBI BLink).	5	26690523	26691087	AT5G66820	247063_at	-1.51486	0.0401561
unknown protein; LOCATED IN: plasma membrane; EXPRESSED IN: 22 plant structures; EXPRESSED DURING: 13 growth stages; BEST Arabidopsis thaliana protein match is: unknown protein (TAIR:AT5G22310.1); Has 22320 Blast hits to 15179 proteins in 1213 species: Archae - 372; Bacteria - 2307; Metazoa - 10906; Fungi - 1700; Plants - 1146; Viruses - 65; Other Eukaryotes - 5824 (source: NCBI BLink).	3	3662972	3663506	AT3G11590	259240_at	-1.57959	0.0353052
Nuclear transport factor 2 (NTF2) family protein	5	280881	281274	AT5G01740	251072_at	-2.34364	0.00185366
Protein of unknown function (DUF1005)	1	18543273	18543771	AT1G50040	261658_at	-1.63776	0.0275
salt tolerance homolog2	1	2836655128366770	2836702128367270	AT1G75540	262975_at	-1.54918	0.0398754
EXORDIUM like 4	5	2938648	2939177	AT5G09440	245885_at	-1.99076	0.00691346
unknown protein; FUNCTIONS IN: molecular_function unknown; INVOLVED IN: biological_process unknown; LOCATED IN: endomembrane system; EXPRESSED IN: 23 plant structures; EXPRESSED DURING: 13 growth stages; Has 1807 Blast hits to 1807 proteins in 277 species: Archae - 0; Bacteria - 0; Metazoa - 736; Fungi - 347; Plants - 385; Viruses - 0; Other Eukaryotes - 339 (source: NCBI BLink).	5	23941484	23941767	AT5G59350	247716_at	-1.55911	0.0371075
unknown protein; CONTAINS InterPro DOMAIN/s: Protein of unknown function DUF3148 (InterPro:IPR021495); Has 30201 Blast hits to 17322 proteins in 780 species: Archae - 12; Bacteria - 1396; Metazoa - 17338; Fungi - 3422; Plants - 5037; Viruses - 0; Other Eukaryotes - 2996 (source: NCBI BLink).	5	71034977103698	71038317103878	AT5G20935	246159_at	-1.59141	0.0370821
RNApolymerase sigma-subunit C	3	1.99611e+23	1.99617e+23	AT3G53920	251929_at	-1.59508	0.0372338
AP2/B3-like transcriptional factor family protein	3	22952140	22952685	AT3G61970	251302_at	-1.57567	0.0396508
Leucine-rich repeat protein kinase family protein	1	2.35256e+23	2.35259e+23	AT1G63430	261552_at	-1.61876	0.0294398
NAD(P)-binding Rossmann-fold superfamily protein	5	6.45944e+20	6.45984e+20	AT5G19200	249947_at	-1.59744	0.0367701
beta-D-xylosidase 4	5	25810258	25810716	AT5G64570	247266_at	-2.13027	0.00338983
Tetratricopeptide repeat (TPR)-like superfamily protein	2	19471213	19471660	AT2G47440	245176_at	-1.57253	0.0368593
Polyketide cyclase/dehydrase and lipid transport superfamily protein	3	8.20761e+20	8.20831e+20	AT3G23080	257772_at	-1.57277	0.0372788
Plant protein of unknown function (DUF828) with plant pleckstrin homology-like region	5	1.76326e+39	1.76334e+39	AT5G43870	249118_at	-1.57142	0.0376194
Galactose oxidase/kelch repeat superfamily protein	5	6.17852e+20	6.17874e+20	AT5G18590	249994_at	-1.73274	0.0164855
endoxyloglucan transferase A3	2	386033386066	386631387099	AT2G01850	263598_at	-1.6279	0.0356512
Subtilase family protein	3	4741654	4742236	AT3G14240	258368_at	-1.66167	0.0300222
TEOSINTE BRANCHED 1, cycloidea and PCF transcription factor 2	4	10163291	10163791	AT4G18390	254670_at	-1.54097	0.0401587
Mitochondrial transcription termination factor family protein	2	15117566	15118073	AT2G36000	263946_at	-1.75253	0.0221692
CONSTANS-like 2	3	487439487797	487941488120	AT3G02380	258497_at	-1.87164	0.0103008
unknown protein; Has 30201 Blast hits to 17322 proteins in 780 species: Archae - 12; Bacteria - 1396; Metazoa - 17338; Fungi - 3422; Plants - 5037; Viruses - 0; Other Eukaryotes - 2996 (source: NCBI BLink).	5	23672872	23673126	AT5G58570	247800_at	-2.12125	0.00392308
maternal effect embryo arrest 14	2	6.92123e+20	6.92167e+20	AT2G15890	265478_at	-2.05049	0.00454795
unknown protein; FUNCTIONS IN: molecular_function unknown; INVOLVED IN: biological_process unknown; LOCATED IN: chloroplast, plant-type cell wall; EXPRESSED IN: 22 plant structures; EXPRESSED DURING: 13 growth stages; Has 53 Blast hits to 53 proteins in 24 species: Archae - 0; Bacteria - 27; Metazoa - 0; Fungi - 0; Plants - 26; Viruses - 0; Other Eukaryotes - 0 (source: NCBI BLink).	2	1751334317513730	1751383017514020	AT2G41950	267586_at	-1.5847	0.0368383
[AT4G38280, BEST Arabidopsis thaliana protein match is: Integral membrane protein hemolysin-III homolog (TAIR:AT2G45250.1); Has 65 Blast hits to 65 proteins in 13 species: Archae - 0; Bacteria - 0; Metazoa - 0; Fungi - 2; Plants - 63; Viruses - 0; Other Eukaryotes - 0 (source: NCBI BLink).];[AT2G45250, Integral membrane protein hemolysin-III homolog]	[AT4G38280, 4];[AT2G45250, 2]	[AT4G38280, 17942152,17942382];[AT2G45250, 18661829,18662071]	[AT4G38280, 17942466,17942542];[AT2G45250, 18662152,18662228]	AT4G38280;AT2G45250	245134_s_at	-1.57599	0.0344309
ACT domain repeat 3	1	2893453928934750	2893484128935140	AT1G76990	264956_at	-1.58666	0.0356016
Tetratricopeptide repeat (TPR)-like superfamily protein	1	22396192239910	22407392240987	AT1G07280	261075_at	-1.92375	0.0100385
Pectin lyase-like superfamily protein	3	2034707820347200	2034821920348400	AT3G54920	251864_at	-1.53731	0.0398733
SCARECROW-like 21	2	1720580	1721164	AT2G04890	263633_at	-1.55715	0.0383093
Protein of unknown function (DUF581)	5	1911696019117190	1911745919117610	AT5G47060	248820_at	-1.71372	0.0176554
histone-lysine N-methyltransferase ASHH3	2	1.82599e+55	1.82605e+55	AT2G44150	267184_at	-1.58907	0.0372334
maternal effect embryo arrest 9	1	2240971522409910	2240998722410190	AT1G60870	259909_at	-1.62083	0.03197
Pentatricopeptide repeat (PPR-like) superfamily protein	3	1303887	1304408	AT3G04760	258804_at	-1.62171	0.0344408
ER lumen protein retaining receptor family protein	1	2.84471e+31	2.84475e+31	AT1G75760	262966_at	-1.70469	0.022365
Duplicated homeodomain-like superfamily protein	5	10292797	10293370	AT5G28300	245861_at	-1.57051	0.0370925
Phototropic-responsive NPH3 family protein	3	52703305270854	52709305270935	AT3G15570	257294_at	-1.73346	0.0222211
copper ion binding	4	2741530	2741948	AT4G05400	255224_at	-1.57883	0.0338745
Chaperone DnaJ-domain superfamily protein	2	1.42685e+39	1.42691e+39	AT2G33735	267462_at	-1.58748	0.035456
Integrase-type DNA-binding superfamily protein	5	2399756	2400345	AT5G07580	250582_at	-1.92703	0.0102205
Ca2+ activated outward rectifying K+ channel 5	4	794031	794400	AT4G01840	255551_at	-1.59329	0.0369434
elongator protein 6	4	6.30565e+34	6.30682e+34	AT4G10090	255018_at	-1.58076	0.0356166
unknown protein; Has 7306 Blast hits to 3858 proteins in 279 species: Archae - 15; Bacteria - 134; Metazoa - 3314; Fungi - 546; Plants - 228; Viruses - 207; Other Eukaryotes - 2862 (source: NCBI BLink).	1	28219627	28219992	AT1G75190	256455_at	-1.7688	0.0144114
Nodulin MtN3 family protein	1	7.51229e+27	7.51251e+27	AT1G21460	260876_at	-1.96173	0.00788496
no_match	no_match	no_match	no_match	no_match	267161_at	-1.71102	0.0218912
Pentatricopeptide repeat (PPR) superfamily protein	5	19764573	19765106	AT5G48730	248669_at	-1.58538	0.0341909
NAC (No Apical Meristem) domain transcriptional regulator superfamily protein	1	1968932619689750	1968983919689880	AT1G52880	260156_at	-1.62959	0.0329576
F-box/RNI-like superfamily protein	1	74987867498839	74990137499365	AT1G21410	260875_at	-1.75638	0.0165465
3-oxo-5-alpha-steroid 4-dehydrogenase family protein	2	1592130315921690	1592178115921950	AT2G38050	266095_at	-1.61375	0.0320952
Dihydroneopterin aldolase	5	2527644225276580	2527688525277020	AT5G62980	247409_at	-1.83711	0.00981148
RING/U-box superfamily protein	5	339017	339464	AT5G01880	251066_at	-1.91869	0.0098254
plastid transcriptionally active 6	1	7.57153e+41	7.57248e+41	AT1G21600	262502_at	-1.61847	0.0279953
unknown protein; FUNCTIONS IN: molecular_function unknown; INVOLVED IN: N-terminal protein myristoylation; LOCATED IN: cellular_component unknown; EXPRESSED IN: 22 plant structures; EXPRESSED DURING: 13 growth stages; BEST Arabidopsis thaliana protein match is: unknown protein (TAIR:AT2G23690.1); Has 30201 Blast hits to 17322 proteins in 780 species: Archae - 12; Bacteria - 1396; Metazoa - 17338;…	4	17524565	17524902	AT4G37240	246200_at	-1.73885	0.0212932
auxin F-box protein 5	5	20334425	20335010	AT5G49980	248557_at	-1.64413	0.0310391
glutamate receptor 3.4	1	15083411508433	15085291508984	AT1G05200	264587_at	-1.70341	0.0218958
zinc finger protein 7	1	8726019	8726543	AT1G24625	265029_at	-1.76401	0.0203333
Calcium-binding EF-hand family protein	3	3155354	3155917	AT3G10190	259143_at	-1.68387	0.0236798
Dormancy/auxin associated family protein	1	2.10434e+23	2.10439e+23	AT1G56220	256225_at	-1.68853	0.02675
RNA-binding KH domain-containing protein	1	3.12805e+27	3.12885e+27	AT1G09660	264664_at	-1.64511	0.0269617
Pentatricopeptide repeat (PPR-like) superfamily protein	1	3219342	3219764	AT1G09900	264689_at	-1.62127	0.0299471
protein kinase family protein / peptidoglycan-binding LysM domain-containing protein	1	1.92961e+39	1.92967e+39	AT1G51940	246371_at	-1.84067	0.0101818
cytochrome P450, family 94, subfamily D, polypeptide 2	3	20980065	20980479	AT3G56630	251699_at	-1.65842	0.0268357
related to AP2.7	2	1.22262e+31	1.22266e+31	AT2G28550	264057_at	-1.8629	0.0129315
winged-helix DNA-binding transcription factor family protein	3	6.16941e+20	6.16984e+20	AT3G18035	258141_at	-1.64291	0.0300314
unknown protein; Has 39 Blast hits to 39 proteins in 14 species: Archae - 0; Bacteria - 0; Metazoa - 0; Fungi - 0; Plants - 39; Viruses - 0; Other Eukaryotes - 0 (source: NCBI BLink).	2	7.69389e+20	7.69426e+20	AT2G17710	264590_at	-1.88559	0.00885714
Tetratricopeptide repeat (TPR)-like superfamily protein	4	1.02331e+31	1.02342e+31	AT4G18570	254649_at	-1.79734	0.0165029
S-adenosyl-L-methionine-dependent methyltransferases superfamily protein	3	1425129	1425518	AT3G05100	259300_at	-1.73447	0.022298
ubiquitin-conjugating enzyme 5	1	2.36679e+39	2.36684e+39	AT1G63800	260317_at	-1.75242	0.0162335
ELF4-like 2	1	27345006	27345323	AT1G72630	259863_at	-1.86205	0.0128176
unknown protein; Has 23 Blast hits to 23 proteins in 9 species: Archae - 0; Bacteria - 0; Metazoa - 0; Fungi - 0; Plants - 23; Viruses - 0; Other Eukaryotes - 0 (source: NCBI BLink).	5	46469104647191	46472924647397	AT5G14410	250189_at	-1.8152	0.0145625
[AT3G15750, Essential protein Yae1, N-terminal];[AT1G34570, Essential protein Yae1, N-terminal]	[AT3G15750, 3];[AT1G34570, 1]	[AT3G15750, 5335497,5335589,5335665];[AT1G34570, 12655318,12655603,12655697]	[AT3G15750, 5335786,5335878,5336163];[AT1G34570, 12655818,12655913,12656012]	AT3G15750;AT1G34570	261166_s_at	-1.71866	0.0183077
unknown protein; FUNCTIONS IN: molecular_function unknown; INVOLVED IN: biological_process unknown; LOCATED IN: chloroplast; EXPRESSED IN: 20 plant structures; EXPRESSED DURING: 13 growth stages; Has 30201 Blast hits to 17322 proteins in 780 species: Archae - 12; Bacteria - 1396; Metazoa - 17338; Fungi - 3422; Plants - 5037; Viruses - 0; Other Eukaryotes - 2996 (source: NCBI BLink).	4	13937781393997	13942391394513	AT4G03150	255436_at	-1.89652	0.0105037
Voltage-gated chloride channel family protein	5	1255147812551910	1255218012552240	AT5G33280	246681_at	-1.72528	0.0223503
Domain of unknown function (DUF1995)	3	7230201	7230733	AT3G20680	256698_at	-1.97407	0.00736111
alpha-xylosidase 1	1	25734717	25735023	AT1G68560	262230_at	-1.71633	0.022398
STRUBBELIG-receptor family 3	4	1.49091e+34	1.49147e+34	AT4G03390	255428_at	-1.77289	0.0144615
homeobox 7	2	1916577719166190	1916641419166580	AT2G46680	266327_at	-2.05693	0.0040303
AtS40-3	4	10398955	10399289	AT4G18980	254597_at	-2.02315	0.00484211
phytochrome interacting factor 3	1	3.07838e+27	3.07884e+27	AT1G09530	264510_at	-1.88225	0.0102985
unknown protein; FUNCTIONS IN: molecular_function unknown; INVOLVED IN: biological_process unknown; LOCATED IN: chloroplast; EXPRESSED IN: 19 plant structures; EXPRESSED DURING: 11 growth stages; Has 30201 Blast hits to 17322 proteins in 780 species: Archae - 12; Bacteria - 1396; Metazoa - 17338; Fungi - 3422; Plants - 5037; Viruses - 0; Other Eukaryotes - 2996 (source: NCBI BLink).	4	16169168	16169389	AT4G33666	253305_at	-1.87328	0.0105957
Protein of unknown function (DUF760)	3	2328191	2328631	AT3G07310	259017_at	-1.92882	0.00882203
GT-2-like 1	1	1205186712052110	1205219912052420	AT1G33240	261594_at	-1.9501	0.00915
CCT motif family protein	5	2.16747e+23	2.16753e+23	AT5G53420	248271_at	-1.78397	0.0165402
Protein of unknown function, DUF584	1	3945878	3946196	AT1G11700	262811_at	-1.72696	0.0183441
sterol C4-methyl oxidase 1-2	4	1.19554e+23	1.19556e+23	AT4G22756	254280_at	-1.82406	0.0142353
rapid alkalinization factor 23	3	5644749	5645110	AT3G16570	258432_at	-1.94897	0.00806897
SAUR-like auxin-responsive protein family	4	18130357	18130669	AT4G38860	252965_at	-1.95285	0.00635484
Pentatricopeptide repeat (PPR) superfamily protein	3	19901983	19902561	AT3G53700	251936_at	-1.76507	0.0182951
ACT domain repeat 4	1	2.59593e+23	2.59596e+23	AT1G69040	257516_at	-1.77768	0.016253
Protein of unknown function (DUF1068)	2	1.03388e+23	1.03392e+23	AT2G24290	265663_at	-1.7647	0.0163455
WCRKC thioredoxin 1	5	2.06074e+34	2.06105e+34	AT5G06690	250649_at	-2.05363	0.00422535
Protein of unknown function (DUF1645)	3	23163942	23164456	AT3G62630	251183_at	-2.05941	0.00541379
AT hook motif DNA-binding family protein	2	1.88719e+31	1.88725e+31	AT2G45850	266929_at	-2.02185	0.00462651
BR-signaling kinase 3	4	2.92235e+23	2.92651e+23	AT4G00710	255631_at	-1.87227	0.0101563
unknown protein; BEST Arabidopsis thaliana protein match is: unknown protein (TAIR:AT3G51540.1); Has 48380 Blast hits to 29827 proteins in 1356 species: Archae - 46; Bacteria - 5589; Metazoa - 17361; Fungi - 13192; Plants - 2237; Viruses - 905; Other Eukaryotes - 9050 (source: NCBI BLink).	3	26359312636098	26361802636526	AT3G08670	258663_at	-1.76324	0.0174171
Calcineurin-like metallo-phosphoesterase superfamily protein	1	8.84048e+34	8.84132e+34	AT1G25230	245637_at	-1.78719	0.0141118
S-adenosyl-L-methionine-dependent methyltransferases superfamily protein	5	1553083015530980	1553113115531450	AT5G38780	249532_at	-1.85595	0.0101163
no_match	no_match	no_match	no_match	no_match	263995_at	-1.80904	0.0133221
alpha/beta-Hydrolases superfamily protein	2	1077424	1077882	AT2G03550	265699_at	-2.08364	0.0045
oligopeptide transporter 1	4	13834074	13834573	AT4G27730	253887_at	-1.85347	0.0104643
HSP20-like chaperones superfamily protein	4	1160375811604020	1160415311604240	AT4G21870	254384_at	-1.95104	0.00695327
cytochrome P450, family 71, subfamily B, polypeptide 2	1	4460297	4460806	AT1G13080	262826_at	-1.75385	0.0180112
SAUR-like auxin-responsive protein family	2	19180928	19181269	AT2G46690	266322_at	-1.98178	0.00683019
RHO guanyl-nucleotide exchange factor 14	1	1132647711326830	1132690311327060	AT1G31650	246576_at	-1.78616	0.0141806
unknown protein; FUNCTIONS IN: molecular_function unknown; INVOLVED IN: biological_process unknown; LOCATED IN: chloroplast thylakoid membrane, chloroplast; EXPRESSED IN: 22 plant structures; EXPRESSED DURING: 13 growth stages; Has 11 Blast hits to 11 proteins in 5 species: Archae - 0; Bacteria - 0; Metazoa - 0; Fungi - 0; Plants - 11; Viruses - 0; Other Eukaryotes - 0 (source: NCBI BLink).	2	389863	390313	AT2G01870	263597_at	-1.90382	0.009808
transmembrane kinase 1	1	2463377324633790	2463388324634400	AT1G66150	256516_at	-1.82554	0.0129655
RING/U-box superfamily protein	5	8.54502e+34	8.54559e+34	AT5G24870	246968_at	-1.77106	0.0163659
antitermination NusB domain-containing protein	4	1.33342e+47	1.33349e+47	AT4G26370	254011_at	-1.90041	0.0078125
unknown protein; BEST Arabidopsis thaliana protein match is: unknown protein (TAIR:AT1G69760.1); Has 47 Blast hits to 47 proteins in 13 species: Archae - 0; Bacteria - 0; Metazoa - 0; Fungi - 7; Plants - 34; Viruses - 0; Other Eukaryotes - 6 (source: NCBI BLink).	1	9329665	9330098	AT1G26920	263688_at	-1.84512	0.0119366
CCR-like	3	9.82787e+20	9.8283e+20	AT3G26740	257832_at	-2.00005	0.00556818
BTB/POZ domain-containing protein	1	23698133	23698705	AT1G63850	257499_at	-1.81295	0.0128639
GRAS family transcription factor	2	18618153	18618641	AT2G45160	266131_at	-1.81751	0.0144013
Leucine-rich receptor-like protein kinase family protein	5	22697723	22698399	AT5G56040	248046_at	-1.8823	0.0104892
WRKY DNA-binding protein 3	2	1.01475e+20	1.01521e+20	AT2G03340	265718_at	-1.78757	0.0142662
CBL-interacting protein kinase 20	5	18587150	18587677	AT5G45820	248910_at	-1.98225	0.00694059
cation exchanger 3	3	1.92415e+39	1.92421e+39	AT3G51860	246302_at	-1.81232	0.0134733
Protein of unknown function (DUF179)	1	12244822	12245397	AT1G33780	261982_at	-1.97243	0.00684
Eukaryotic aspartyl protease family protein	1	24647932	24648495	AT1G66180	256525_at	-2.09545	0.00428571
Tetratricopeptide repeat (TPR)-like superfamily protein	2	1268232912682550	1268338512683690	AT2G29670	266617_at	-1.91928	0.00787387
HSP20-like chaperones superfamily protein	5	549096	549669	AT5G02480	251015_at	-2.01568	0.00474074
squamosa promoter binding protein-like 2	5	1.73606e+23	1.73611e+23	AT5G43270	249144_at	-1.84607	0.0127014
HMG (high mobility group) box protein with ARID/BRIGHT DNA-binding domain	1	2.85555e+23	2.85564e+23	AT1G76110	261782_at	-2.01574	0.00631579
UDP-glucosyl transferase 72E1	3	18855372	18855932	AT3G50740	252183_at	-1.84752	0.0105507
RING/U-box superfamily protein	3	1.73602e+31	1.73608e+31	AT3G47160	252464_at	-2.09412	0.00431343
unknown protein; BEST Arabidopsis thaliana protein match is: unknown protein (TAIR:AT1G54120.1); Has 30 Blast hits to 30 proteins in 8 species: Archae - 0; Bacteria - 0; Metazoa - 0; Fungi - 0; Plants - 30; Viruses - 0; Other Eukaryotes - 0 (source: NCBI BLink).	3	4657217	4657498	AT3G14060	258209_at	-2.01536	0.0047625
Tetratricopeptide repeat (TPR)-like superfamily protein	5	8948882	8949421	AT5G25630	246901_at	-2.00131	0.00632609
Pathogenesis-related thaumatin superfamily protein	1	2845936828459720	2846021328460430	AT1G75800	262727_at	-1.95485	0.00746789
Late embryogenesis abundant (LEA) hydroxyproline-rich glycoprotein family	4	578427	578981	AT4G01410	255577_at	-2.62126	0.000555556
regulatory components of ABA receptor 3	5	2156104421561160	2156144521561940	AT5G53160	248302_at	-1.90412	0.00973171
Dynein light chain type 1 family protein	5	67915656791700	67927836793202	AT5G20110	246144_at	-1.88944	0.00813043
Acyl-CoA N-acyltransferases (NAT) superfamily protein	1	2.71111e+23	2.71114e+23	AT1G72030	256336_at	-1.87769	0.0102061
Protein of unknown function (DUF581)	1	2814636728146790	2814690628147050	AT1G74940	262170_at	-2.16125	0.00392063
S-adenosyl-L-methionine-dependent methyltransferases superfamily protein	3	245770246047	246127246380	AT3G01660	259179_at	-2.07822	0.00459524
[AT1G28660, GDSL-like Lipase/Acylhydrolase superfamily protein];[AT1G28670, GDSL-like Lipase/Acylhydrolase superfamily protein]	[AT1G28660, 1];[AT1G28670, 1]	[AT1G28660, 10071856,10072100];[AT1G28670, 10074669,10074913]	[AT1G28660, 10072181,10072214];[AT1G28670, 10074993,10075026]	AT1G28660;AT1G28670	262733_s_at	-2.14463	0.00392188
nucleolar protein gar2-related	2	1.76299e+23	1.76303e+23	AT2G42320	265884_at	-1.9429	0.00785965
OBF binding protein 4	5	24480913	24481498	AT5G60850	247601_at	-2.10117	0.00477333
unknown protein; BEST Arabidopsis thaliana protein match is: unknown protein (TAIR:AT3G52520.1); Has 1807 Blast hits to 1807 proteins in 277 species: Archae - 0; Bacteria - 0; Metazoa - 736; Fungi - 347; Plants - 385; Viruses - 0; Other Eukaryotes - 339 (source: NCBI BLink).	5	1918384	1918816	AT5G06280	250735_at	-1.91918	0.00919835
Protein of unknown function, DUF584	5	769684	770058	AT5G03230	250937_at	-2.26864	0.00215556
Protein of unknown function (DUF1005)	5	5811051	5811644	AT5G17640	246446_at	-1.9084	0.00888034
pectin methylesterase 3	3	4772297	4772807	AT3G14310	258369_at	-2.12568	0.00366667
Protein of unknown function (DUF3741)	4	14211225	14211806	AT4G28760	253739_at	-1.94593	0.00667677
Protein of unknown function (DUF630 and DUF632)	3	22292073	22292667	AT3G60320	251413_at	-1.99634	0.00623333
Leucine-rich receptor-like protein kinase family protein	3	1842016418420320	1842041518420810	AT3G49670	252272_at	-1.97714	0.00642268
AP2/B3-like transcriptional factor family protein	3	36498863650052	36506953651081	AT3G11580	259293_at	-1.99135	0.00616854
Plant invertase/pectin methylesterase inhibitor superfamily protein	5	25040834	25041308	AT5G62360	247478_at	-2.51158	0.000529412
unknown protein; BEST Arabidopsis thaliana protein match is: unknown protein (TAIR:AT3G57930.2); Has 1381 Blast hits to 1230 proteins in 175 species: Archae - 3; Bacteria - 25; Metazoa - 672; Fungi - 135; Plants - 127; Viruses - 30; Other Eukaryotes - 389 (source: NCBI BLink).	2	17583657	17584039	AT2G42190	267637_at	-1.96564	0.00644792
cytochrome P450, family 706, subfamily A, polypeptide 4	4	7308034	7308580	AT4G12300	254834_at	-1.98828	0.00659184
Integrase-type DNA-binding superfamily protein	2	18537698	18538179	AT2G44940	266820_at	-2.22431	0.00236957
Protein kinase superfamily protein	1	71584237158682	71587657159082	AT1G20650	259541_at	-2.34985	0.00152632
[AT4G12280, copper amine oxidase family protein];[AT4G12290, Copper amine oxidase family protein]	[AT4G12280, 4];[AT4G12290, 4]	[AT4G12280, 7302417,7302688];[AT4G12290, 7306403,7306674]	[AT4G12280, 7302781,7302873];[AT4G12290, 7306760,7306852]	AT4G12280;AT4G12290	254833_s_at	-2.12249	0.00362295
unknown protein; FUNCTIONS IN: molecular_function unknown; INVOLVED IN: biological_process unknown; LOCATED IN: cellular_component unknown; EXPRESSED IN: 23 plant structures; EXPRESSED DURING: 13 growth stages; Has 54259 Blast hits to 25265 proteins in 1209 species: Archae - 350; Bacteria - 10795; Metazoa - 16137; Fungi - 8620; Plants - 3305; Viruses - 957; Other Eukaryotes - 14095 (source: NCBI …	3	58522525852443	58525945852852	AT3G17160	257879_at	-2.10034	0.00343103
UDP-glucosyl transferase 85A4	1	29450705	29451267	AT1G78270	260799_at	-2.2536	0.00216667
unknown protein; Has 30201 Blast hits to 17322 proteins in 780 species: Archae - 12; Bacteria - 1396; Metazoa - 17338; Fungi - 3422; Plants - 5037; Viruses - 0; Other Eukaryotes - 2996 (source: NCBI BLink).	1	2.97154e+23	2.97156e+23	AT1G78995	264096_at	-1.99863	0.00546512
FAD-dependent oxidoreductase family protein	2	10445002	10445496	AT2G24580	263788_at	-2.06385	0.00477215
cation exchanger 1	2	1.59895e+39	1.59906e+39	AT2G38170	267093_at	-2.2766	0.00206818
RING/U-box superfamily protein	5	2.07546e+23	2.07867e+23	AT5G01520	251084_at	-2.11324	0.00429412
Cyclic nucleotide-regulated ion channel family protein	5	50034655003969	50040865004156	AT5G15410	246510_at	-2.0352	0.00505882
Cyclin-dependent kinase inhibitor family protein	2	9.97704e+27	9.97759e+27	AT2G23430	267135_at	-2.02846	0.00468293
beta galactosidase 1	3	4.51502e+20	4.51557e+20	AT3G13750	256772_at	-2.40113	0.001
Plant invertase/pectin methylesterase inhibitor superfamily protein	5	25037606	25038101	AT5G62350	247450_at	-2.04859	0.00484416
AT-hook motif nuclear-localized protein 1	4	7.24059e+20	7.24093e+20	AT4G12080	254853_at	-2.16022	0.00340741
unknown protein; Has 23 Blast hits to 23 proteins in 6 species: Archae - 0; Bacteria - 0; Metazoa - 0; Fungi - 0; Plants - 23; Viruses - 0; Other Eukaryotes - 0 (source: NCBI BLink).	1	2.57569e+23	2.57572e+23	AT1G68585	262286_at	-2.19976	0.00323529
Major facilitator superfamily protein	1	2574938725749640	2574977825750040	AT1G68570	262281_at	-2.17025	0.00317308
KNOTTED1-like homeobox gene 4	5	3.51157e+34	3.51244e+34	AT5G11060	245901_at	-2.3335	0.00151351
unknown protein; BEST Arabidopsis thaliana protein match is: unknown protein (TAIR:AT5G19875.1); Has 124 Blast hits to 124 proteins in 12 species: Archae - 0; Bacteria - 0; Metazoa - 0; Fungi - 0; Plants - 124; Viruses - 0; Other Eukaryotes - 0 (source: NCBI BLink).	2	9074987	9075328	AT2G21180	264024_at	-2.06361	0.00427536
alpha/beta-Hydrolases superfamily protein	3	1431730	1432275	AT3G05120	259302_at	-2.0798	0.00433333
unknown protein; BEST Arabidopsis thaliana protein match is: unknown protein (TAIR:AT4G32030.1); Has 30201 Blast hits to 17322 proteins in 780 species: Archae - 12; Bacteria - 1396; Metazoa - 17338; Fungi - 3422; Plants - 5037; Viruses - 0; Other Eukaryotes - 2996 (source: NCBI BLink).	5	8.7241e+20	8.7252e+20	AT5G25210	246929_at	-2.43096	0.000862069
GOLDEN2-like 2	5	1.77994e+31	1.78003e+31	AT5G44190	249035_at	-2.28927	0.00211628
Cytochrome P450 superfamily protein	3	1.88143e+39	1.88156e+39	AT3G50660	252184_at	-2.1266	0.00356452
nuclear factor Y, subunit B3	4	8344665	8345144	AT4G14540	245592_at	-2.2411	0.0027234
Core-2/I-branching beta-1,6-N-acetylglucosaminyltransferase family protein	4	15589840	15590400	AT4G32290	253475_at	-2.16707	0.00356364
[AT4G12320, cytochrome P450, family 706, subfamily A, polypeptide 6];[AT4G12310, cytochrome P450, family 706, subfamily A, polypeptide 5]	[AT4G12320, 4];[AT4G12310, 4]	[AT4G12320, 7315082];[AT4G12310, 7310741]	[AT4G12320, 7315375];[AT4G12310, 7311034]	AT4G12320;AT4G12310	254835_s_at	-2.1538	0.00351786
Protein kinase superfamily protein	4	5.51838e+29	5.52378e+29	AT4G01330	255617_at	-2.16229	0.00345614
Auxin-responsive GH3 family protein	4	14976781498213	14983181498373	AT4G03400	255403_at	-2.31538	0.00174359
Exostosin family protein	5	3735632	3736168	AT5G11610	250381_at	-2.20115	0.00270833
K-box region and MADS-box transcription factor family protein	2	95830529583193	95835859583607	AT2G22540	264054_at	-2.19811	0.0028
BTB and TAZ domain protein 4	5	2693118026931490	2693157426931700	AT5G67480	247013_at	-2.35331	0.00122857
unknown protein; BEST Arabidopsis thaliana protein match is: unknown protein (TAIR:AT4G28100.1); Has 67 Blast hits to 66 proteins in 12 species: Archae - 0; Bacteria - 0; Metazoa - 0; Fungi - 0; Plants - 67; Viruses - 0; Other Eukaryotes - 0 (source: NCBI BLink).	3	61813646181596	61822526182564	AT3G18050	258156_at	-2.48287	0.000695652
TRAF-like superfamily protein	3	4.47359e+20	4.47417e+20	AT3G13672	256789_at	-2.51781	0.000545455
unknown protein; FUNCTIONS IN: molecular_function unknown; INVOLVED IN: biological_process unknown; LOCATED IN: chloroplast; EXPRESSED IN: 22 plant structures; EXPRESSED DURING: 13 growth stages; Has 23 Blast hits to 23 proteins in 10 species: Archae - 0; Bacteria - 0; Metazoa - 0; Fungi - 0; Plants - 23; Viruses - 0; Other Eukaryotes - 0 (source: NCBI BLink).	3	19312789	19313096	AT3G52070	252036_at	-2.45954	0.000857143
RING/U-box superfamily protein	5	19301402	19301860	AT5G47610	248759_at	-2.6582	0.0004375
Histone superfamily protein	2	12327066	12327484	AT2G28720	263412_at	-2.42435	0.0009
Cytochrome P450 superfamily protein	5	1.70291e+41	1.70352e+41	AT5G05690	250752_at	-2.33916	0.00138889
basic helix-loop-helix (bHLH) DNA-binding superfamily protein	2	7.95302e+34	7.95346e+34	AT2G18300	265342_at	-2.4919	0.000769231
pectin methylesterase inhibitor 1	4	7336656	7337172	AT4G12390	254810_at	-2.49507	0.000791667
basic helix-loop-helix (bHLH) DNA-binding superfamily protein	2	1.76219e+39	1.76224e+39	AT2G42300	265880_at	-2.3911	0.00102941
IQ-domain 24	5	2273482	2274044	AT5G07240	250613_at	-2.54838	0.000571429
unknown protein; Has 53 Blast hits to 53 proteins in 9 species: Archae - 0; Bacteria - 0; Metazoa - 1; Fungi - 0; Plants - 52; Viruses - 0; Other Eukaryotes - 0 (source: NCBI BLink).	1	2564767	2565076	AT1G08180	261817_at	-2.41339	0.0009375
unknown protein; BEST Arabidopsis thaliana protein match is: unknown protein (TAIR:AT1G74160.1); Has 1987 Blast hits to 1263 proteins in 207 species: Archae - 0; Bacteria - 172; Metazoa - 665; Fungi - 149; Plants - 271; Viruses - 6; Other Eukaryotes - 724 (source: NCBI BLink).	1	6413680	6414240	AT1G18620	255774_at	-2.40483	0.000967742
COBRA-like protein 1 precursor	3	4.09366e+17	4.10008e+17	AT3G02210	259122_at	-2.47188	0.00076
Pectin lyase-like superfamily protein	3	5.32535e+20	5.32596e+20	AT3G15720	258252_at	-2.90075	0
alpha/beta-Hydrolases superfamily protein	5	1.92078e+39	1.92081e+39	AT5G47330	248812_at	-2.45602	0.000814815
Major facilitator superfamily protein	3	5481542	5482064	AT3G16180	258332_at	-2.52826	0.00055
myb domain protein 59	5	2408242524082880	2408298924083080	AT5G59780	247696_at	-2.6949	0.000333333
Cysteine proteinases superfamily protein	1	4.54452e+17	4.5484e+17	AT1G02300	259441_at	-3.06024	0
SAUR-like auxin-responsive protein family	4	18125180	18125460	AT4G38840	252972_at	-2.79673	0.000111111
RING/U-box superfamily protein	1	7950133	7950718	AT1G22500	261927_at	-2.76061	0.0001
unknown protein; FUNCTIONS IN: molecular_function unknown; INVOLVED IN: N-terminal protein myristoylation; LOCATED IN: cellular_component unknown; EXPRESSED IN: 22 plant structures; EXPRESSED DURING: 13 growth stages; BEST Arabidopsis thaliana protein match is: unknown protein (TAIR:AT1G10530.1); Has 185 Blast hits to 185 proteins in 18 species: Archae - 0; Bacteria - 0; Metazoa - 0; Fungi - 3; P…	1	2.20957e+23	2.20961e+23	AT1G60010	263737_at	-2.66919	0.000307692
[AT1G53903, Protein of unknown function (DUF581)];[AT1G53885, Protein of unknown function (DUF581)]	[AT1G53903, 1];[AT1G53885, 1]	[AT1G53903, 20132370,20132550];[AT1G53885, 20119805,20119985]	[AT1G53903, 20132650,20132830];[AT1G53885, 20120085,20120265]	AT1G53903;AT1G53885	262226_at	-3.03496	0
sigma factor 4	5	4.42926e+20	4.42968e+20	AT5G13730	250255_at	-2.55318	0.000578947
Homeodomain-like transcriptional regulator	5	2378329323783690	2378422223784370	AT5G58900	247768_at	-2.69296	0.000272727
Protein of unknown function (DUF581)	3	23354229	23354709	AT3G63210	251169_at	-2.64425	0.0004
CCT motif family protein	4	1.38918e+23	1.38926e+23	AT4G27900	253854_at	-2.65627	0.000357143
Adenine nucleotide alpha hydrolases-like superfamily protein	3	2.31363e+31	2.31368e+31	AT3G62550	251221_at	-2.99187	0
carboxyesterase 5	1	18378839	18379376	AT1G49660	261607_at	-2.94382	0
Phototropic-responsive NPH3 family protein	3	68983876898805	68998196899935	AT3G19850	257964_at	-3.30469	0
brassinosteroid-6-oxidase 2	3	1.18123e+47	1.1813e+47	AT3G30180	256598_at	-3.64381	0
chloroplast import apparatus 2	5	2316909623169490	2317012423170270	AT5G57180	247946_at	-3.50707	0
