# Supplementary material for: EXPRSS: an Illumina based high-throughput expression-profiling method to reveal transcriptional dynamics
Source: BMC Genomics. 2014 May 6;15(1):341. doi: 10.1186/1471-2164-15-341 (PMC4035070; doi:10.1186/1471-2164-15-341)
Supplement: Supplementary file 7 — Additional file 7: Details from EXPRSS Tag-seq, for genes used for qPCR verification. (XLSX 45 KB) [file 12864_2013_6041_MOESM7_ESM.xlsx]

## Sheet: Additional file 7
Additional file 7. Details from EXPRSS Tag-seq, for genes used for qPCR verification
						Tags per million
						flg22 1hr				water 1hr
		Locus	FDR	log2FC	Likelihood	R1	R2	R3	R4	R1	R2	R3	R4
	Figure 4C	AT5G64750	1.5211e-05	2.4589	0.999938	121.324	68.4017	102.099	73.4184	13.0786	23.0268	11.0835	19.2432
		AT3G25882	4.89569e-05	2.08006	0.999788	29.4877	34.9205	24.3854	28.5026	8.49791	7.98108	6.37628	4.88581
		AT3G21630	4.23299e-05	2.14586	0.999811	203.977	183.577	195.771	204.863	32.1648	66.7309	45.603	33.6007
	Figure 4D	AT3G43440	0.000154372	-2.67851	0.999234	1.93673	5.457	4.26321	7.36579	19.9496	28.042	35.4041	38.3865
		AT4G39400	0.00205438	-2.94943	0.989871	1.93673	3.44812	0.793868	1.42105	17.6593	8.69754	9.51442	22.8326
		AT2G18170	0.000346689	-1.91344	0.998229	12.9571	10.1444	14.6712	10.0079	42.853	43.0877	40.1113	53.9404
		AT4G36920	0.0187404	-1.74097	0.906089	5.6102	4.11775	4.95707	4.72368	16.1324	21.5939	10.299	16.8503
