# Supplementary material for: EXPRSS: an Illumina based high-throughput expression-profiling method to reveal transcriptional dynamics
Source: BMC Genomics. 2014 May 6;15(1):341. doi: 10.1186/1471-2164-15-341 (PMC4035070; doi:10.1186/1471-2164-15-341)
Supplement: Supplementary file 8 — Additional file 8: Details of genes differentially expressed in ATH1 array (leaf disc) but not in EXPRSS Tag-seq. (XLSX 81 KB) [file 12864_2013_6041_MOESM8_ESM.xlsx]

## Sheet: Additional file 8
Additional file 8. Details of genes differentially expressed in ATH1 array (leaf disc) but not in EXPRSS Tag-seq.
				raw count data								Normalized count data (tags per million)
				flg22 1hr				water 1hr				flg22 1hr				water 1hr
Locus	Likelihood	FDR	log2FC	flg1hr_R1_EXPRSS	flg1hr_R2_EXPRSS	flg1hr_R3_EXPRSS	flg1hr_R4_EXPRSS	h2o1hr_R1_EXPRSS	h2o1hr_R2_EXPRSS	h2o1hr_R3_EXPRSS	h2o1hr_R4_EXPRSS	flg1hr_R1_EXPRSS	flg1hr_R2_EXPRSS	flg1hr_R3_EXPRSS	flg1hr_R4_EXPRSS	h2o1hr_R1_EXPRSS	h2o1hr_R2_EXPRSS	h2o1hr_R3_EXPRSS	h2o1hr_R4_EXPRSS
AT1G66690	0.13775	0.466026	2.12039	0	2	0	0	0	0	0	0	0.1	1.43925	0.1	0.1	0.1	0.1	0.1	0.1
AT1G73870	0.210745	0.345625	2.5939	0	0	1	2	0	0	0	0	0.1	0.1	0.793868	1.42105	0.1	0.1	0.1	0.1
AT4G01770	0.331628	0.230822	2.95123	0	2	1	1	0	0	0	0	0.1	1.43925	0.793868	0.760526	0.1	0.1	0.1	0.1
AT1G61120	0.214071	0.337852	3.16027	1	2	0	0	0	0	0	0	1.93673	1.43925	0.1	0.1	0.1	0.1	0.1	0.1
AT2G02000	0.894028	0.0212816	4.11985	1	3	2	2	0	0	0	0	1.93673	2.10887	1.48774	1.42105	0.1	0.1	0.1	0.1
AT4G30230	0.786866	0.0472035	4.73982	2	1	0	9	0	0	0	0	3.77347	0.769625	0.1	6.04474	0.1	0.1	0.1	0.1
AT2G21210	0.0797397	0.697668	-1.48086	0	0	0	0	0	1	0	0	0.1	0.1	0.1	0.1	0.1	0.816462	0.1	0.1
AT4G20500	0.541176	0.121167	2.19911	0	4	2	1	0	1	0	0	0.1	2.7785	1.48774	0.760526	0.1	0.816462	0.1	0.1
AT2G15120	0.079995	0.682655	-1.54033	0	0	0	0	1	0	0	0	0.1	0.1	0.1	0.1	0.863447	0.1	0.1	0.1
AT1G29430	0.079995	0.686626	-1.54033	0	0	0	0	1	0	0	0	0.1	0.1	0.1	0.1	0.863447	0.1	0.1	0.1
AT5G60280	0.128548	0.503259	0.546577	0	1	0	1	0	0	1	0	0.1	0.769625	0.1	0.760526	0.1	0.1	0.884535	0.1
AT5G48490	0.177355	0.381604	-2.76098	0	0	0	0	2	0	1	0	0.1	0.1	0.1	0.1	1.62689	0.1	0.884535	0.1
AT4G20730	0.872753	0.0260594	1.97918	1	4	4	7	2	0	0	1	1.93673	2.7785	2.87547	4.72368	1.62689	0.1	0.1	1.29645
AT3G15570	0.177773	0.378986	-2.98437	0	0	0	0	0	0	2	1	0.1	0.1	0.1	0.1	0.1	0.1	1.66907	1.29645
AT1G19050	0.935057	0.0127751	2.41485	1	9	10	5	0	1	3	0	1.93673	6.12662	7.03868	3.40263	0.1	0.816462	2.45361	0.1
AT5G51670	0.0732358	0.702371	-0.0171929	0	0	4	1	0	1	2	1	0.1	0.1	2.87547	0.760526	0.1	0.816462	1.66907	1.29645
AT2G38490	0.942643	0.0112171	2.53296	4	3	13	6	1	0	2	1	7.44693	2.10887	9.12028	4.06316	0.863447	0.1	1.66907	1.29645
AT2G43000	0.880286	0.024429	2.84003	0	13	8	22	2	3	0	0	0.1	8.80512	5.65094	14.6316	1.62689	2.24939	0.1	0.1
AT5G47330	0.293007	0.258168	-2.34384	0	1	0	0	1	1	3	1	0.1	0.769625	0.1	0.1	0.863447	0.816462	2.45361	1.29645
AT4G15400	0.881725	0.0241125	2.66971	2	7	29	10	2	4	1	0	3.77347	4.78737	20.2222	6.70526	1.62689	2.96585	0.884535	0.1
AT5G16000	0.567918	0.11272	-3.82559	0	0	0	0	4	2	1	0	0.1	0.1	0.1	0.1	3.15379	1.53292	0.884535	0.1
AT3G02380	0.149189	0.436069	-1.74066	0	0	1	1	0	1	3	2	0.1	0.1	0.793868	0.760526	0.1	0.816462	2.45361	2.49291
AT1G63850	0.630475	0.0914388	-3.92561	0	0	0	0	1	3	2	1	0.1	0.1	0.1	0.1	0.863447	2.24939	1.66907	1.29645
AT2G34620	0.186276	0.363354	-1.91022	0	2	0	0	2	2	1	2	0.1	1.43925	0.1	0.1	1.62689	1.53292	0.884535	2.49291
AT2G20180	0.0401719	0.72692	-0.283278	1	0	3	2	1	3	3	1	1.93673	0.1	2.1816	1.42105	0.863447	2.24939	2.45361	1.29645
AT2G46870	0.745752	0.0574344	-4.10618	0	0	0	0	3	2	2	1	0.1	0.1	0.1	0.1	2.39034	1.53292	1.66907	1.29645
AT1G21060	0.236375	0.310288	-1.98	0	1	1	0	3	1	3	1	0.1	0.769625	0.793868	0.1	2.39034	0.816462	2.45361	1.29645
AT2G26710	0.0372626	0.729536	-0.728256	0	2	2	2	3	1	2	2	0.1	1.43925	1.48774	1.42105	2.39034	0.816462	1.66907	2.49291
AT5G50420	0.296332	0.255394	-2.16052	0	0	0	2	2	2	4	1	0.1	0.1	0.1	1.42105	1.62689	1.53292	3.23814	1.29645
AT1G10550	0.797743	0.0443111	-4.27452	0	0	0	0	3	1	4	1	0.1	0.1	0.1	0.1	2.39034	0.816462	3.23814	1.29645
AT5G01740	0.694411	0.0715259	-4.4146	0	0	0	0	6	0	3	1	0.1	0.1	0.1	0.1	4.68068	0.1	2.45361	1.29645
AT1G22550	0.674584	0.0775828	-4.43887	0	0	0	0	1	0	5	3	0.1	0.1	0.1	0.1	0.863447	0.1	4.02268	3.68936
AT1G72030	0.43505	0.17175	-2.30941	0	1	1	0	4	3	4	0	0.1	0.769625	0.793868	0.1	3.15379	2.24939	3.23814	0.1
AT3G61970	0.466142	0.158147	-2.40006	0	1	0	1	5	3	2	1	0.1	0.769625	0.1	0.760526	3.91723	2.24939	1.66907	1.29645
AT4G37240	0.701725	0.0697997	-3.12229	0	0	0	1	2	3	2	3	0.1	0.1	0.1	0.760526	1.62689	2.24939	1.66907	3.68936
AT1G77640	0.388177	0.191323	-2.4192	0	2	0	0	2	2	3	3	0.1	1.43925	0.1	0.1	1.62689	1.53292	2.45361	3.68936
AT3G48920	0.0511572	0.71729	0.409044	1	3	7	5	3	6	3	0	1.93673	2.10887	4.95707	3.40263	2.39034	4.39877	2.45361	0.1
AT5G37290	0.0765318	0.699572	-0.945871	1	0	1	3	7	3	2	0	1.93673	0.1	0.793868	2.08158	5.44413	2.24939	1.66907	0.1
AT5G65640	0.475207	0.15398	-2.54727	0	1	0	1	4	1	3	3	0.1	0.769625	0.1	0.760526	3.15379	0.816462	2.45361	3.68936
AT5G51160	0.874541	0.0255347	2.03396	2	17	25	14	6	3	4	0	3.77347	11.4836	17.4467	9.34737	4.68068	2.24939	3.23814	0.1
AT3G50660	0.287497	0.262798	-1.53001	1	0	1	1	3	3	4	2	1.93673	0.1	0.793868	0.760526	2.39034	2.24939	3.23814	2.49291
AT1G15260	0.0400797	0.726964	-0.871332	0	1	4	3	7	3	2	1	0.1	0.769625	2.87547	2.08158	5.44413	2.24939	1.66907	1.29645
AT3G15750	0.181186	0.373671	-1.79463	0	4	0	0	6	3	3	1	0.1	2.7785	0.1	0.1	4.68068	2.24939	2.45361	1.29645
AT5G62130	0.0703842	0.704033	-1.49084	0	2	3	0	0	4	8	1	0.1	1.43925	2.1816	0.1	0.1	2.96585	6.37628	1.29645
AT4G29910	0.891231	0.0218226	-4.76687	0	0	0	0	3	2	1	5	0.1	0.1	0.1	0.1	2.39034	1.53292	0.884535	6.08226
AT4G18570	0.0444007	0.723195	-0.809493	1	3	1	2	2	6	3	2	1.93673	2.10887	0.793868	1.42105	1.62689	4.39877	2.45361	2.49291
AT3G54920	0.173474	0.40036	-1.85058	0	1	2	1	2	2	7	2	0.1	0.769625	1.48774	0.760526	1.62689	1.53292	5.59175	2.49291
AT5G20110	0.847942	0.0319269	-4.85019	0	0	0	0	9	1	3	1	0.1	0.1	0.1	0.1	6.97102	0.816462	2.45361	1.29645
AT2G24290	0.125426	0.507467	-1.89304	0	0	3	1	1	7	7	0	0.1	0.1	2.1816	0.760526	0.863447	5.11523	5.59175	0.1
AT3G49670	0.645706	0.0860129	-2.76902	0	2	0	0	7	3	2	2	0.1	1.43925	0.1	0.1	5.44413	2.24939	1.66907	2.49291
AT1G70280	0.611793	0.0974423	-2.80423	0	0	0	2	1	3	5	4	0.1	0.1	0.1	1.42105	0.863447	2.24939	4.02268	4.88581
AT5G01880	0.876965	0.0250987	-3.50837	0	0	0	1	2	2	5	4	0.1	0.1	0.1	0.760526	1.62689	1.53292	4.02268	4.88581
AT5G43870	0.887539	0.022823	-3.51412	0	1	0	0	6	4	1	3	0.1	0.769625	0.1	0.1	4.68068	2.96585	0.884535	3.68936
AT5G55620	0.10619	0.596377	-1.70506	0	2	2	1	5	3	0	5	0.1	1.43925	1.48774	0.760526	3.91723	2.24939	0.1	6.08226
AT5G15770	0.263829	0.277754	-2.00401	0	1	3	0	7	3	3	2	0.1	0.769625	2.1816	0.1	5.44413	2.24939	2.45361	2.49291
AT3G28080	0.710553	0.0673491	-2.18656	1	1	0	0	5	1	6	3	1.93673	0.769625	0.1	0.1	3.91723	0.816462	4.80721	3.68936
AT4G22756	0.104857	0.605148	-1.01219	2	2	0	2	6	1	7	2	3.77347	1.43925	0.1	1.42105	4.68068	0.816462	5.59175	2.49291
AT5G04330	0.749963	0.0562245	1.44843	8	15	8	11	5	2	9	1	14.7939	10.1444	5.65094	7.36579	3.91723	1.53292	7.16082	1.29645
AT3G15720	0.582656	0.107472	-1.99698	1	0	0	2	6	4	2	4	1.93673	0.1	0.1	1.42105	4.68068	2.96585	1.66907	4.88581
AT3G14060	0.255437	0.296652	-1.9442	0	1	1	3	4	7	3	3	0.1	0.769625	0.793868	2.08158	3.15379	5.11523	2.45361	3.68936
AT5G20790	0.654563	0.083207	-2.0399	1	0	2	0	8	4	4	2	1.93673	0.1	1.48774	0.1	6.20757	2.96585	3.23814	2.49291
AT5G14410	0.410998	0.182103	-2.65477	0	2	0	1	0	4	9	4	0.1	1.43925	0.1	0.760526	0.1	2.96585	7.16082	4.88581
AT5G59350	0.334909	0.227946	-2.31288	0	3	1	0	8	8	1	2	0.1	2.10887	0.793868	0.1	6.20757	5.83169	0.884535	2.49291
AT5G04190	0.724874	0.0625888	-2.6974	0	0	0	3	5	3	7	3	0.1	0.1	0.1	2.08158	3.91723	2.24939	5.59175	3.68936
AT5G35750	0.443303	0.168611	-2.39042	0	0	1	3	5	4	10	1	0.1	0.1	0.793868	2.08158	3.91723	2.96585	7.94535	1.29645
AT1G63430	0.253513	0.297717	-1.87747	0	1	4	1	6	4	5	4	0.1	0.769625	2.87547	0.760526	4.68068	2.96585	4.02268	4.88581
AT5G41050	0.136729	0.469127	-1.56236	0	4	1	3	9	7	6	0	0.1	2.7785	0.793868	2.08158	6.97102	5.11523	4.80721	0.1
AT5G35490	0.13301	0.484833	-1.57409	0	3	3	2	6	10	2	3	0.1	2.10887	2.1816	1.42105	4.68068	7.26462	1.66907	3.68936
AT2G23590	0.741977	0.058611	-2.07752	1	3	0	0	6	7	4	4	1.93673	2.10887	0.1	0.1	4.68068	5.11523	3.23814	4.88581
AT5G64330	0.861639	0.0289104	-2.90599	0	1	1	1	10	7	5	1	0.1	0.769625	0.793868	0.760526	7.73447	5.11523	4.02268	1.29645
AT1G69040	0.572555	0.110795	-1.92193	1	0	3	1	8	4	6	4	1.93673	0.1	2.1816	0.760526	6.20757	2.96585	4.80721	4.88581
AT1G57980	0.232208	0.313616	-1.92959	0	2	1	4	4	5	5	7	0.1	1.43925	0.793868	2.74211	3.15379	3.68231	4.02268	8.47517
AT1G66350	0.941901	0.0113737	-2.99977	0	0	2	1	8	5	6	4	0.1	0.1	1.48774	0.760526	6.20757	3.68231	4.80721	4.88581
AT1G56120	0.0305351	0.736701	-0.117791	5	7	2	4	14	4	6	1	9.28366	4.78737	1.48774	2.74211	10.7883	2.96585	4.80721	1.29645
AT2G31380	0.0651482	0.707127	-0.894	2	4	3	3	6	9	8	2	3.77347	2.7785	2.1816	2.08158	4.68068	6.54816	6.37628	2.49291
AT1G33060	0.644602	0.0864831	-2.04441	1	0	3	1	5	4	8	6	1.93673	0.1	2.1816	0.760526	3.91723	2.96585	6.37628	7.27872
AT4G34750	0.920918	0.0158258	-2.82948	0	0	1	3	7	7	5	6	0.1	0.1	0.793868	2.08158	5.44413	5.11523	4.02268	7.27872
AT4G04570	0.0294691	0.737946	0.201277	4	11	6	9	8	5	9	4	7.44693	7.46587	4.26321	6.04474	6.20757	3.68231	7.16082	4.88581
AT1G11090	0.89935	0.0202323	-3.21052	0	1	0	2	9	3	4	8	0.1	0.769625	0.1	1.42105	6.97102	2.24939	3.23814	9.67162
AT2G35660	0.0204073	0.748873	-0.327898	2	12	3	6	10	4	6	6	3.77347	8.1355	2.1816	4.06316	7.73447	2.96585	4.80721	7.27872
AT2G25680	0.761045	0.0536905	-2.19697	1	1	3	0	6	4	10	6	1.93673	0.769625	2.1816	0.1	4.68068	2.96585	7.94535	7.27872
AT3G59400	0.204623	0.352578	-1.4733	1	1	4	4	9	5	8	5	1.93673	0.769625	2.87547	2.74211	6.97102	3.68231	6.37628	6.08226
AT5G47610	0.866184	0.0279001	-3.87602	0	0	1	1	9	3	1	13	0.1	0.1	0.793868	0.760526	6.97102	2.24939	0.884535	15.6539
AT4G12080	0.775604	0.0502302	-2.08204	1	2	1	3	10	13	4	5	1.93673	1.43925	0.793868	2.08158	7.73447	9.414	3.23814	6.08226
AT2G05160	0.861936	0.028794	-2.58033	0	3	2	1	6	6	13	6	0.1	2.10887	1.48774	0.760526	4.68068	4.39877	10.299	7.27872
AT1G69530	0.0237152	0.744777	-0.317479	5	8	8	2	10	8	11	4	9.28366	5.457	5.65094	1.42105	7.73447	5.83169	8.72989	4.88581
AT1G80790	0.840902	0.0334789	-2.28741	0	3	3	2	9	9	8	7	0.1	2.10887	2.1816	1.42105	6.97102	6.54816	6.37628	8.47517
AT3G59220	0.126339	0.506887	-1.49012	2	2	1	7	23	6	7	2	3.77347	1.43925	0.793868	4.72368	17.6593	4.39877	5.59175	2.49291
AT3G48640	0.90667	0.0186288	2.04841	8	51	46	73	5	24	8	3	14.7939	34.2509	32.0179	48.3184	3.91723	17.2951	6.37628	3.68936
AT2G46270	0.912903	0.0175214	1.00072	9	26	20	22	11	10	12	5	16.6306	17.5102	13.9774	14.6316	8.49791	7.26462	9.51442	6.08226
AT1G11700	0.428356	0.175251	-1.3482	3	3	3	4	14	9	8	7	5.6102	2.10887	2.1816	2.74211	10.7883	6.54816	6.37628	8.47517
AT5G47060	0.273119	0.272442	-1.83745	0	6	4	3	12	8	4	12	0.1	4.11775	2.87547	2.08158	9.26136	5.83169	3.23814	14.4574
AT1G21460	0.709143	0.0674895	-1.636	3	3	3	1	10	9	7	11	5.6102	2.10887	2.1816	0.760526	7.73447	6.54816	5.59175	13.261
AT5G61930	0.188742	0.361416	-1.24006	2	7	3	5	11	15	7	7	3.77347	4.78737	2.1816	3.40263	8.49791	10.8469	5.59175	8.47517
AT1G34570	0.794256	0.0450639	-1.84054	2	4	2	2	16	12	7	6	3.77347	2.7785	1.48774	1.42105	12.3151	8.69754	5.59175	7.27872
AT5G64530	0.0523082	0.71666	-0.964533	2	4	6	10	13	9	10	8	3.77347	2.7785	4.26321	6.70526	10.0248	6.54816	7.94535	9.67162
AT3G02210	0.867295	0.0275883	-2.06896	1	4	1	4	15	13	8	6	1.93673	2.7785	0.793868	2.74211	11.5517	9.414	6.37628	7.27872
AT3G28040	0.819195	0.0385945	-3.21387	0	5	0	0	19	4	11	7	0.1	3.44812	0.1	0.1	14.6055	2.96585	8.72989	8.47517
AT5G19200	0.687409	0.0732779	-1.95288	1	3	6	1	7	10	10	12	1.93673	2.10887	4.26321	0.760526	5.44413	7.26462	7.94535	14.4574
AT3G05100	0.721183	0.0635953	-2.21038	1	2	5	1	5	8	16	11	1.93673	1.43925	3.56934	0.760526	3.91723	5.83169	12.6526	13.261
AT2G18290	0.171386	0.408998	-1.27944	2	5	4	7	11	7	13	10	3.77347	3.44812	2.87547	4.72368	8.49791	5.11523	10.299	12.0645
AT2G35060	0.50355	0.136644	-1.44839	3	4	1	6	9	10	17	7	5.6102	2.7785	0.793868	4.06316	6.97102	7.26462	13.4371	8.47517
AT1G65490	0.0821687	0.655624	0.37756	8	21	10	18	7	27	9	4	14.7939	14.1621	7.03868	11.9895	5.44413	19.4445	7.16082	4.88581
AT5G28300	0.934978	0.0128604	-2.51909	0	1	3	5	13	9	9	11	0.1	0.769625	2.1816	3.40263	10.0248	6.54816	7.16082	13.261
AT4G10090	0.781296	0.0486861	-1.94896	1	4	3	4	18	14	9	5	1.93673	2.7785	2.1816	2.74211	13.842	10.1305	7.16082	6.08226
AT2G19970	0.765055	0.0529877	-2.37952	0	2	6	2	10	11	20	5	0.1	1.43925	4.26321	1.42105	7.73447	7.98108	15.7907	6.08226
AT5G44870	0.247611	0.300708	0.977131	13	38	7	31	16	9	6	12	23.9775	25.5457	4.95707	20.5763	12.3151	6.54816	4.80721	14.4574
AT5G23550	0.49933	0.138614	-1.82222	1	8	2	3	13	6	14	11	1.93673	5.457	1.48774	2.08158	10.0248	4.39877	11.0835	13.261
AT1G06500	0.877459	0.0250177	-2.21678	0	3	3	6	10	15	17	6	0.1	2.10887	2.1816	4.06316	7.73447	10.8469	13.4371	7.27872
AT3G16180	0.630872	0.0910139	-1.74247	1	10	1	4	11	18	14	7	1.93673	6.79625	0.793868	2.74211	8.49791	12.9963	11.0835	8.47517
AT1G23205	0.879121	0.024615	-2.4697	2	3	1	1	24	7	7	10	3.77347	2.10887	0.793868	0.760526	18.4227	5.11523	5.59175	12.0645
AT2G22250	0.93968	0.0117735	1.40873	18	42	50	23	12	21	13	6	33.1612	28.2242	34.7934	15.2921	9.26136	15.1457	10.299	7.27872
AT5G13220	0.787574	0.0469328	1.42704	14	29	71	29	11	21	16	5	25.8143	19.5191	49.3646	19.2553	8.49791	15.1457	12.6526	6.08226
AT1G27690	0.899296	0.0202558	-2.22932	0	6	7	1	13	13	13	14	0.1	4.11775	4.95707	0.760526	10.0248	9.414	10.299	16.8503
AT4G33985	0.877913	0.0249099	0.88994	10	35	32	34	7	21	18	10	18.4673	23.5369	22.3038	22.5579	5.44413	15.1457	14.2216	12.0645
AT3G54100	0.906327	0.0186957	1.26073	11	54	42	45	9	22	23	6	20.3041	36.2597	29.2424	29.8237	6.97102	15.8622	18.1443	7.27872
AT1G68585	0.938532	0.0119863	-1.99614	2	5	4	3	15	11	20	11	3.77347	3.44812	2.87547	2.08158	11.5517	7.98108	15.7907	13.261
AT1G05200	0.339421	0.225056	-1.48259	2	10	2	8	20	23	12	6	3.77347	6.79625	1.48774	5.38421	15.3689	16.5786	9.51442	7.27872
AT3G60320	0.878843	0.0246952	-2.39088	0	9	2	4	21	10	20	13	0.1	6.12662	1.48774	2.74211	16.1324	7.26462	15.7907	15.6539
AT1G52880	0.808041	0.0416555	-1.99836	4	1	8	1	22	21	9	16	7.44693	0.769625	5.65094	0.760526	16.8958	15.1457	7.16082	19.2432
AT1G73760	0.538076	0.121929	-1.441	2	8	11	8	15	25	15	16	3.77347	5.457	7.73254	5.38421	11.5517	18.0115	11.868	19.2432
AT3G11580	0.84362	0.0328714	-1.70707	5	5	7	3	22	29	11	15	9.28366	3.44812	4.95707	2.08158	16.8958	20.8774	8.72989	18.0468
AT3G45060	0.697288	0.0708025	2.37331	27	92	241	88	7	9	46	14	49.6918	61.7055	167.322	58.2263	5.44413	6.54816	36.1886	16.8503
AT2G47440	0.158264	0.42896	-1.05536	5	8	15	11	29	20	15	16	9.28366	5.457	10.508	7.36579	22.24	14.4292	11.868	19.2432
AT1G02680	0.94473	0.0107378	-1.99705	3	3	10	4	17	18	22	22	5.6102	2.10887	7.03868	2.74211	13.0786	12.9963	17.3598	26.422
AT1G66150	0.864042	0.0283006	-2.10868	1	6	4	11	25	13	30	15	1.93673	4.11775	2.87547	7.36579	19.1862	9.414	23.6361	18.0468
AT1G19350	0.870419	0.0270015	-2.21426	2	11	4	2	29	16	15	22	3.77347	7.46587	2.87547	1.42105	22.24	11.5634	11.868	26.422
AT3G14240	0.186235	0.363398	-1.15755	7	14	3	12	34	18	26	11	12.9571	9.47474	2.1816	8.02632	26.0572	12.9963	20.4979	13.261
AT1G13470	0.700774	0.0700373	1.60242	26	104	44	115	20	53	9	11	47.8551	69.741	30.6302	76.0605	15.3689	38.0725	7.16082	13.261
AT3G47380	0.349606	0.218338	0.955637	18	30	92	45	12	28	33	17	33.1612	20.1887	63.9358	29.8237	9.26136	20.1609	25.9897	20.4397
AT1G25230	0.897455	0.0206568	-2.10981	2	7	7	7	24	11	39	18	3.77347	4.78737	4.95707	4.72368	18.4227	7.98108	30.6969	21.6361
AT5G54780	0.776327	0.0499514	1.21594	23	87	73	65	47	15	30	11	42.3449	58.3573	50.7523	43.0342	35.982	10.8469	23.6361	13.261
AT3G23080	0.89064	0.0220717	-1.85174	3	12	7	8	19	20	40	22	5.6102	8.1355	4.95707	5.38421	14.6055	14.4292	31.4814	26.422
AT5G52120	0.628059	0.0923946	-1.79933	3	12	13	7	24	14	40	30	5.6102	8.1355	9.12028	4.72368	18.4227	10.1305	31.4814	35.9936
AT1G16130	0.304125	0.250884	0.733214	19	80	43	66	22	38	48	13	34.9979	53.67	29.9363	43.6947	16.8958	27.3255	37.7577	15.6539
AT2G17710	0.92398	0.0152661	-1.54578	7	12	11	7	28	24	34	27	12.9571	8.1355	7.73254	4.72368	21.4765	17.2951	26.7742	32.4042
AT5G11580	0.871396	0.0266685	-1.58842	2	13	8	22	27	34	30	25	3.77347	8.80512	5.65094	14.6316	20.7131	24.4597	23.6361	30.0113
AT1G26920	0.477702	0.152749	-1.81388	2	9	21	6	24	29	49	19	3.77347	6.12662	14.6712	4.06316	18.4227	20.8774	38.5422	22.8326
AT5G23210	0.0868862	0.629952	-1.03073	14	12	8	17	39	24	57	10	25.8143	8.1355	5.65094	11.3289	29.8744	17.2951	44.8185	12.0645
AT1G22890	0.872349	0.0262531	1.66906	40	118	209	103	32	68	27	17	73.5693	79.1157	145.118	68.1342	24.5303	48.8194	21.2825	20.4397
AT4G03550	0.396619	0.187276	0.630985	30	69	36	81	40	49	26	25	55.202	46.3041	25.0792	53.6026	30.6379	35.2066	20.4979	30.0113
AT3G44860	0.0155766	0.754673	0.249554	19	83	55	40	51	90	13	14	34.9979	55.6788	38.2627	26.5211	39.0358	64.5816	10.299	16.8503
AT2G22980	0.876783	0.0251528	-1.96	2	20	16	12	38	37	67	28	3.77347	13.4925	11.2019	8.02632	29.111	26.6091	52.6639	33.6007
AT1G68560	0.862205	0.0286775	-1.90189	5	28	14	15	67	41	78	31	9.28366	18.8495	9.81415	10.0079	51.2509	29.4749	61.2937	37.19
AT4G27440	0.050293	0.717905	-1.05259	6	53	31	36	47	62	86	36	11.1204	35.5901	21.6099	23.879	35.982	44.5206	67.57	43.1723
AT2G29670	0.890109	0.0222712	-1.99859	9	15	19	16	31	57	136	26	16.6306	10.1444	13.2835	10.6684	23.7669	40.9383	106.797	31.2078
AT1G47530	0.369972	0.202584	0.745824	67	123	69	144	82	74	41	50	123.161	82.4638	47.9769	95.2158	62.7026	53.1182	32.2659	59.9226
AT3G20340	0.0713834	0.703516	0.140453	35	108	143	140	86	114	82	72	64.3856	72.4195	99.3231	92.5737	65.7564	81.7766	64.4319	86.2446
AT4G28040	0.849538	0.0315551	-2.73342	2	18	19	29	53	54	192	77	3.77347	12.1532	13.2835	19.2553	40.5627	38.7889	150.731	92.2269
AT4G34030	0.927607	0.0144815	-2.37772	17	45	22	51	74	130	350	126	31.3245	30.2331	15.3651	33.7868	56.5951	93.24	274.687	150.853
AT1G19530	0.0353969	0.731479	-1.95183	20	30	92	51	67	84	459	106	36.8347	20.1887	63.9358	33.7868	51.2509	60.2828	360.202	126.924
AT1G03090	0.583525	0.107136	-2.0579	19	80	73	103	154	167	483	207	34.9979	53.67	50.7523	68.1342	117.671	119.749	379.031	247.766
AT2G04520	0.0782448	0.69866	0.388115	150	422	399	468	321	339	204	189	275.61	282.682	276.953	309.226	245.166	242.981	160.145	226.23
AT1G07400	0.0522412	0.716713	0.96685	212	390	1196	593	436	266	224	216	389.487	261.254	829.966	391.792	332.963	190.679	175.836	258.534
AT5G14920	0.422005	0.177923	-1.66244	64	158	49	145	298	271	495	258	117.651	105.901	34.0995	95.8763	227.607	194.261	388.445	308.785
AT1G12780	0.348606	0.21892	-1.66788	34	129	138	175	221	308	535	281	62.5489	86.4816	95.8537	115.692	168.822	220.77	419.826	336.303
AT2G40000	0.461813	0.160144	1.06465	358	778	1121	932	309	439	533	218	657.65	521.068	777.926	615.711	236.005	314.627	418.257	260.927
AT5G39520	0.406505	0.18396	-2.16263	28	75	170	157	289	277	692	407	51.5285	50.3218	118.058	103.803	220.736	198.56	542.998	487.056
AT5G23240	0.754606	0.0552419	-1.4641	77	163	188	245	583	415	471	323	141.528	109.249	130.547	161.929	445.189	297.432	369.616	386.554
AT3G53460	0.73697	0.0597539	-1.53894	76	275	106	231	553	500	442	394	139.692	184.247	73.65	152.682	422.286	358.331	346.865	471.502
AT4G35750	0.929894	0.0138302	-2.23695	40	104	187	147	389	455	743	451	73.5693	69.741	129.853	97.1974	297.081	326.09	583.01	539.7
AT1G80160	0.721215	0.0635494	-2.50863	31	89	188	142	335	406	1076	460	57.0387	59.6966	130.547	93.8948	255.855	290.983	844.26	550.468
AT2G37130	0.673371	0.0779318	-1.45779	118	288	242	354	827	606	881	395	216.834	192.952	168.016	233.926	631.47	434.276	691.276	472.699
AT5G56870	0.713018	0.0662764	-2.89016	32	129	213	174	390	756	1833	626	58.8755	86.4816	147.894	115.032	297.844	541.745	1438.15	749.079
AT5G64570	0.731467	0.0609113	-2.48747	90	264	71	264	940	519	1285	900	165.406	176.881	49.3646	174.479	717.74	371.944	1008.23	1076.91
AT2G33830	0.882153	0.0240075	-2.51702	97	387	467	554	1437	2128	3072	1189	178.263	259.245	324.136	366.032	1097.17	1524.73	2410.19	1422.68
AT2G21660	0.0079276	0.763211	-1.08019	1268	2304	1525	3070	5392	5872	3201	3240	2329.08	1542.92	1058.25	2027.92	4116.61	4207.16	2511.4	3876.61
