# Supplementary material for: EXPRSS: an Illumina based high-throughput expression-profiling method to reveal transcriptional dynamics
Source: BMC Genomics. 2014 May 6;15(1):341. doi: 10.1186/1471-2164-15-341 (PMC4035070; doi:10.1186/1471-2164-15-341)
Supplement: Supplementary file 9 — Additional file 9: Details of genes differentially expressed in ATH1 array flg22 treatment of leaf. (XLSX 132 KB) [file 12864_2013_6041_MOESM9_ESM.xlsx]

## Sheet: Additional file 9
Additional file 9. Details of genes differentially expressed in ATH1 array flg22 treatment of leaf.
description	chromosome	start	stop	locus	array-element	fold-change	FDR
Peroxidase superfamily protein	1	4.97431e+20	4.97488e+20	AT1G14540	261474_at	5.55757	0
Eukaryotic aspartyl protease family protein	5	19627895	19628488	AT5G48430	248703_at	5.26059	0
WRKY DNA-binding protein 30	5	81534168153929	81541548154180	AT5G24110	249770_at	4.74267	0
[AT1G21110, O-methyltransferase family protein];[AT1G21120, O-methyltransferase family protein]	[AT1G21110, 1];[AT1G21120, 1]	[AT1G21110, 7390680];[AT1G21120, 7395901]	[AT1G21110, 7390778];[AT1G21120, 7395999]	AT1G21110;AT1G21120	261450_s_at	4.75923	0
O-methyltransferase family protein	1	7395487	7395616	AT1G21120	261449_at	4.59925	0
Cysteine/Histidine-rich C1 domain family protein	2	7707140	7707654	AT2G17740	264616_at	4.26552	0
FAD-binding Berberine family protein	1	10893839	10894263	AT1G30700	263228_at	4.15587	0
DUF679 domain membrane protein 1	3	7582073	7582620	AT3G21520	257540_at	4.1146	0
Cysteine/Histidine-rich C1 domain family protein	2	18322215	18322687	AT2G44370	267384_at	4.04514	0
elicitor peptide 3 precursor	5	25939658	25939903	AT5G64905	247215_at	4.01241	0
phospholipase A 2A	2	1.12939e+31	1.12943e+31	AT2G26560	245038_at	4.03849	0
[AT2G02000, glutamate decarboxylase 3];[AT2G02010, glutamate decarboxylase 4]	[AT2G02000, 2];[AT2G02010, 2]	[AT2G02000, 469566,469993];[AT2G02010, 474415,474842]	[AT2G02000, 470199,470245];[AT2G02010, 475008,475054]	AT2G02000;AT2G02010	265221_s_at	3.89196	0
FAD-binding Berberine family protein	1	9126922	9127477	AT1G26380	261021_at	3.85209	0
Seven transmembrane MLO family protein	1	2.27089e+23	2.27095e+23	AT1G61560	265008_at	3.6932	0
[AT2G18680, unknown protein; FUNCTIONS IN: molecular_function unknown; INVOLVED IN: biological_process unknown; LOCATED IN: endomembrane system; EXPRESSED IN: male gametophyte, pollen tube; EXPRESSED DURING: L mature pollen stage, M germinated pollen stage; BEST Arabidopsis thaliana protein match is: unknown protein (TAIR:AT2G18690.1); Has 30201 Blast hits to 17322 proteins in 780 species: Archae…	[AT2G18680, 2];[AT2G18670, 2]	[AT2G18680, 8095076];[AT2G18670, 8095076]	[AT2G18680, 8095625];[AT2G18670, 8095625]	AT2G18680;AT2G18670	266071_at	3.60743	0
2-oxoglutarate (2OG) and Fe(II)-dependent oxygenase superfamily protein	2	1.53805e+23	1.53815e+23	AT2G36690	265208_at	3.60813	0
Chitinase family protein	1	472161472507	472668472867	AT1G02360	259443_at	3.619	0
NAD(P)-binding Rossmann-fold superfamily protein	2	1935103419351270	1935150019351680	AT2G47140	266737_at	3.57036	0
1-amino-cyclopropane-1-carboxylate synthase 7	4	13276373	13276858	AT4G26200	253999_at	3.49178	0
cytochrome P450, family 81, subfamily F, polypeptide 2	5	23189084	23189674	AT5G57220	247949_at	3.4143	0
Peroxidase superfamily protein	5	1.58474e+23	1.58482e+23	AT5G39580	249459_at	3.09702	0.000142857
HXXXD-type acyl-transferase family protein	5	17177327	17177906	AT5G42830	249188_at	3.15478	0.000136364
exocyst subunit exo70 family protein H1	3	20440655	20441254	AT3G55150	251832_at	3.16413	0.000130435
Leucine-rich repeat protein kinase family protein	1	1925296919253370	1925345319253560	AT1G51850	246366_at	3.05698	0.000125
alpha/beta-Hydrolases superfamily protein	2	1.64534e+31	1.64542e+31	AT2G39400	266983_at	3.0546	0.00016
Plant invertase/pectin methylesterase inhibitor superfamily	2	19511047	19511583	AT2G47550	245151_at	3.04233	0.000153846
Cysteine/Histidine-rich C1 domain family protein	2	18323616	18324150	AT2G44380	267385_at	3.07226	0.000222222
C2H2 and C2HC zinc fingers superfamily protein	2	15706518	15706868	AT2G37430	266010_at	2.99309	0.000214286
WRKY DNA-binding protein 17	2	1.04377e+23	1.04381e+23	AT2G24570	263797_at	2.95212	0.000206897
Protein phosphatase 2C family protein	1	21981612198499	21985752198746	AT1G07160	256044_at	2.90866	0.000266667
metacaspase 8	1	5612333	5612886	AT1G16420	262731_at	2.90757	0.000258065
Chitinase family protein	4	732420732782	733015733224	AT4G01700	255595_at	2.87195	0.0003125
S-adenosyl-L-methionine-dependent methyltransferases superfamily protein	3	2005081420050990	2005114220051520	AT3G54150	251884_at	2.88302	0.00030303
S-locus lectin protein kinase family protein	4	1.13945e+23	1.1395e+23	AT4G21390	254408_at	2.81003	0.000323529
serine-type endopeptidase inhibitors	1	2711851727118530	2711864127118830	AT1G72060	256337_at	2.79335	0.000342857
unknown protein; FUNCTIONS IN: molecular_function unknown; INVOLVED IN: biological_process unknown; LOCATED IN: chloroplast; EXPRESSED IN: stem; BEST Arabidopsis thaliana protein match is: unknown protein (TAIR:AT3G18560.1); Has 105 Blast hits to 105 proteins in 13 species: Archae - 0; Bacteria - 0; Metazoa - 0; Fungi - 0; Plants - 105; Viruses - 0; Other Eukaryotes - 0 (source: NCBI BLink).	1	18123598	18124018	AT1G49000	260754_at	2.81831	0.000388889
Protein kinase superfamily protein	4	7.14903e+20	7.14939e+20	AT4G11890	254869_at	2.79792	0.000378378
alpha/beta-Hydrolases superfamily protein	1	10719211	10719765	AT1G30370	256306_at	2.72889	0.000421053
FLG22-induced receptor-like kinase 1	2	83260728326466	83265588326728	AT2G19190	267436_at	2.70363	0.000410256
Late embryogenesis abundant (LEA) hydroxyproline-rich glycoprotein family	1	2443164624431930	2443243624432710	AT1G65690	262930_at	2.80058	0.0004
Seven transmembrane MLO family protein	2	1.63563e+31	1.6357e+31	AT2G39200	266992_at	2.67396	0.000414634
C2H2-type zinc finger family protein	3	19875539	19875993	AT3G53600	251950_at	2.68486	0.000428571
unknown protein; BEST Arabidopsis thaliana protein match is: unknown protein (TAIR:AT1G24600.1); Has 22 Blast hits to 22 proteins in 5 species: Archae - 0; Bacteria - 0; Metazoa - 0; Fungi - 0; Plants - 22; Viruses - 0; Other Eukaryotes - 0 (source: NCBI BLink).	1	25473741	25473934	AT1G67920	260005_at	2.64953	0.00044186
MAP kinase 11	1	203350	204136	AT1G01560	259428_at	2.5798	0.000477273
[AT5G25260, SPFH/Band 7/PHB domain-containing membrane-associated protein family];[AT5G25250, SPFH/Band 7/PHB domain-containing membrane-associated protein family]	[AT5G25260, 5];[AT5G25250, 5]	[AT5G25260, 8753683];[AT5G25250, 8750810]	[AT5G25260, 8754204];[AT5G25250, 8751325]	AT5G25260;AT5G25250	246927_s_at	2.60859	0.000466667
WRKY family transcription factor	1	23016964	23017399	AT1G62300	264746_at	2.66549	0.000478261
phosphatase 2C5	2	1.67832e+23	1.67838e+23	AT2G40180	263378_at	2.57825	0.000489362
cinnamoyl coa reductase	1	3037141030371680	3037227430372380	AT1G80820	261899_at	2.50282	0.000520833
Leucine-rich repeat protein kinase family protein	1	1927480419275210	1927529819275410	AT1G51890	246368_at	2.52031	0.000591837
[AT4G01770, rhamnogalacturonan xylosyltransferase 1];[AT4G01750, rhamnogalacturonan xylosyltransferase 2]	[AT4G01770, 4];[AT4G01750, 4]	[AT4G01770, 765833,765963,766041];[AT4G01750, 757613,757743,757824]	[AT4G01770, 766262,766384,766405];[AT4G01750, 758045,758152,758173]	AT4G01770;AT4G01750	255564_s_at	2.50234	0.00058
Class I glutamine amidotransferase-like superfamily protein	1	51800485180304	51803955180696	AT1G15040	260741_at	2.50943	0.000568627
Toll-Interleukin-Resistance (TIR) domain family protein	5	1813753618137820	1813798018138210	AT5G44910	249032_at	2.46743	0.000576923
NmrA-like negative transcriptional regulator family protein	4	1.82661e+23	1.82665e+23	AT4G39230	252939_at	2.46437	0.000566038
no_match	no_match	no_match	no_match	no_match	245369_at	2.46339	0.000592593
WRKY DNA-binding protein 28	4	10062361	10062667	AT4G18170	254652_at	2.52953	0.0006
NAC domain containing protein 61	3	1.60229e+23	1.6024e+23	AT3G44350	252681_at	2.42953	0.000589286
EXS (ERD1/XPR1/SYG1) family protein	4	1.29634e+23	1.29637e+23	AT4G25350	254060_at	2.48327	0.000578947
Tyrosine phosphatase family protein	3	6.06648e+29	6.07276e+29	AT3G02800	257536_at	2.40485	0.000586207
metacaspase 2	4	1.28883e+23	1.28888e+23	AT4G25110	254093_at	2.39399	0.000576271
Leucine-rich repeat protein kinase family protein	1	1921715219217310	1921741919217790	AT1G51800	256169_at	2.3706	0.000616667
cysteine-rich RLK (RECEPTOR-like protein kinase) 11	4	1.21416e+23	1.2142e+23	AT4G23190	254241_at	2.36294	0.000655738
cysteine-rich RLK (RECEPTOR-like protein kinase) 3	1	2.65888e+23	2.65893e+23	AT1G70530	260362_at	2.40064	0.000693548
protein kinase-related	3	1700687417007370	1700770417007780	AT3G46280	252511_at	2.37024	0.000730159
NAD kinase 1	3	7.38236e+27	7.38313e+27	AT3G21070	256968_at	2.36399	0.00078125
Glycolipid transfer protein (GLTP) family protein	4	18410240	18410814	AT4G39670	252908_at	2.31818	0.000815385
unknown protein; FUNCTIONS IN: molecular_function unknown; INVOLVED IN: biological_process unknown; LOCATED IN: endomembrane system; EXPRESSED IN: 10 plant structures; EXPRESSED DURING: 8 growth stages; Has 1807 Blast hits to 1807 proteins in 277 species: Archae - 0; Bacteria - 0; Metazoa - 736; Fungi - 347; Plants - 385; Viruses - 0; Other Eukaryotes - 339 (source: NCBI BLink).	5	1570113	1570387	AT5G05300	250796_at	2.30846	0.00080303
Transducin/WD40 repeat-like superfamily protein	5	1680407516804140	1680423416804710	AT5G42010	249252_at	2.27819	0.000820896
FAD-binding Berberine family protein	1	9141719	9142264	AT1G26420	261005_at	2.34223	0.000808824
calmodulin like 37	5	16942781	16943296	AT5G42380	249197_at	2.27912	0.000811594
Arabidopsis phospholipase-like protein (PEARLI 4) family	2	9009020	9009581	AT2G20960	265440_at	2.29545	0.000828571
phytosulfokin receptor 1	2	584395	584965	AT2G02220	266231_at	2.31228	0.000873239
ethylene responsive element binding factor 6	4	9752985	9753553	AT4G17490	245250_at	2.30403	0.000875
sulfur E2	1	25426671	25427240	AT1G67810	245193_at	2.2447	0.000945205
Receptor-like protein kinase-related family protein	3	77712337771391	77717067772137	AT3G22060	257264_at	2.2568	0.000932432
plant U-box 24	3	3736593	3737095	AT3G11840	258787_at	2.25204	0.00092
Copper transport protein family	5	2.13869e+23	2.13872e+23	AT5G52760	248322_at	2.21485	0.000947368
[AT1G30720, FAD-binding Berberine family protein];[AT1G30730, FAD-binding Berberine family protein]	[AT1G30720, 1];[AT1G30730, 1]	[AT1G30720, 10899186];[AT1G30730, 10901840]	[AT1G30720, 10899621];[AT1G30730, 10902275]	AT1G30720;AT1G30730	263216_s_at	2.26458	0.000961039
unknown protein; Has 30201 Blast hits to 17322 proteins in 780 species: Archae - 12; Bacteria - 1396; Metazoa - 17338; Fungi - 3422; Plants - 5037; Viruses - 0; Other Eukaryotes - 2996 (source: NCBI BLink).	4	13960056	13960260	AT4G28085	253827_at	2.24209	0.000974359
Uncharacterised protein family (UPF0497)	2	1649901416499110	1649922316499360	AT2G39530	266967_at	2.19239	0.00112658
sulfate transporter 1;2	1	2.93319e+39	2.93325e+39	AT1G78000	262133_at	2.26416	0.0011625
Chitinase family protein	2	1809398118094340	1809456918094700	AT2G43620	260556_at	2.18158	0.00117284
nitrate transmembrane transporters	5	2043671620436760	2043705420437500	AT5G50200	248551_at	2.18992	0.00117073
ARM repeat superfamily protein	3	619079	619593	AT3G02840	258606_at	2.18685	0.00127711
cyclic nucleotide-binding transporter 1	3	60518856052056	60521726052445	AT3G17700	258351_at	2.11159	0.00136905
Protein kinase superfamily protein	3	21385403	21385907	AT3G57700	251621_at	2.16227	0.00135294
PLAC8 family protein	1	1.94423e+31	1.9443e+31	AT1G52200	259841_at	2.19125	0.00133721
cytochrome P450, family 71 subfamily B, polypeptide 7	1	4468258	4468842	AT1G13110	262793_at	2.19153	0.00132184
RING/FYVE/PHD zinc finger superfamily protein	1	4.87341e+41	4.87385e+41	AT1G14260	261481_at	2.16434	0.00131818
[AT1G03220, Eukaryotic aspartyl protease family protein];[AT1G03230, Eukaryotic aspartyl protease family protein]	[AT1G03220, 1];[AT1G03230, 1]	[AT1G03220, 788007];[AT1G03230, 790977]	[AT1G03220, 788419];[AT1G03230, 791389]	AT1G03220;AT1G03230	264365_s_at	2.15836	0.00133708
unknown protein; BEST Arabidopsis thaliana protein match is: unknown protein (TAIR:AT5G23160.1); Has 69 Blast hits to 69 proteins in 10 species: Archae - 0; Bacteria - 1; Metazoa - 0; Fungi - 0; Plants - 68; Viruses - 0; Other Eukaryotes - 0 (source: NCBI BLink).	5	26513862651804	26519832652138	AT5G08240	250575_at	2.09694	0.00133333
Chitinase family protein	2	1808160418081990	1808235918082550	AT2G43590	260560_at	2.1668	0.00131868
FAD-binding Berberine family protein	5	17878965	17879458	AT5G44380	249045_at	2.13811	0.00132609
Protein kinase superfamily protein	1	63292896329319	63294206329899	AT1G18390	261718_at	2.11022	0.00131183
exocyst subunit exo70 family protein H2	2	16447112	16447652	AT2G39380	266975_at	2.20491	0.00132979
DA1-related protein 6	5	2.65912e+47	2.65915e+47	AT5G66620	247104_at	2.14569	0.00134737
O-methyltransferase family protein	1	73993767399469	73995587399839	AT1G21130	261453_at	2.17323	0.00134375
cytochrome p450 71b5	3	19756867	19757420	AT3G53280	251987_at	2.13294	0.00138144
RING membrane-anchor 1	4	1558001	1558490	AT4G03510	255381_at	2.11695	0.00139796
Seven transmembrane MLO family protein	1	3.80094e+34	3.80162e+34	AT1G11310	262455_at	2.08294	0.00147475
Plant neutral invertase family protein	1	80137338013821	80141208014421	AT1G22650	264200_at	2.08712	0.00146
Protein kinase superfamily protein	1	6326056	6326619	AT1G18390	261719_at	2.09574	0.00147525
calmodulin-binding receptor-like cytoplasmic kinase 1	5	2380003823800310	2380039923800630	AT5G58940	247740_at	2.11792	0.00155882
Protein of unknown function (DUF569)	1	2632346526323700	2632396726324260	AT1G69890	260411_at	2.08436	0.00154369
proline-rich family protein	5	4068714	4068882	AT5G12880	250323_at	2.05334	0.00153846
fucosyltransferase 4	2	6709359	6709938	AT2G15390	263565_at	2.04486	0.0016381
NAC domain containing protein 90	5	7.40893e+20	7.40956e+20	AT5G22380	249940_at	2.02763	0.00164151
Uncharacterised conserved protein UCP031279	1	21707435	21707906	AT1G58420	245840_at	2.05271	0.00163551
phosphatidylserine decarboxylase 2	5	2.31715e+55	2.31722e+55	AT5G57190	247940_at	2.04771	0.00164815
NAD(P)-binding Rossmann-fold superfamily protein	5	4.74067e+20	4.74117e+20	AT5G14700	250149_at	2.038	0.00168807
ARM repeat superfamily protein	5	26866763	26867280	AT5G67340	246988_at	2.03954	0.0018
PBS1-like 1	3	2.05591e+23	2.05594e+23	AT3G55450	251789_at	2.00619	0.00183784
Protein kinase superfamily protein	5	18689760	18690322	AT5G46080	248934_at	2.04968	0.00183036
NAD(P)-binding Rossmann-fold superfamily protein	4	1.10298e+23	1.10304e+23	AT4G20460	254468_at	2.00709	0.00192035
Cysteine/Histidine-rich C1 domain family protein	2	11798760	11799265	AT2G27660	266247_at	2.01594	0.00199123
S-locus lectin protein kinase family protein	1	2263790322638190	2263827622638400	AT1G61360	264757_at	1.99979	0.00210435
NAD(P)-binding Rossmann-fold superfamily protein	2	19349648	19350120	AT2G47130	266761_at	1.98117	0.00212069
unknown protein; BEST Arabidopsis thaliana protein match is: unknown protein (TAIR:AT1G28190.1); Has 30201 Blast hits to 17322 proteins in 780 species: Archae - 12; Bacteria - 1396; Metazoa - 17338; Fungi - 3422; Plants - 5037; Viruses - 0; Other Eukaryotes - 2996 (source: NCBI BLink).	5	3993013	3993472	AT5G12340	245209_at	1.95947	0.00217094
cation/H+ exchanger 17	4	12342542	12343133	AT4G23700	254215_at	1.94818	0.00225424
calmodulin-domain protein kinase 9	3	7.11776e+41	7.11832e+41	AT3G20410	257621_at	1.97095	0.0022437
Major facilitator superfamily protein	5	9244005	9244427	AT5G26340	246831_at	2.00606	0.00224167
WALL ASSOCIATED KINASE (WAK)-LIKE 10	1	29980205	29980776	AT1G79680	261394_at	1.90899	0.00224793
DNA repair metallo-beta-lactamase family protein	3	9.80235e+48	9.803e+48	AT3G26680	257829_at	1.9738	0.0022623
cysteine-rich RLK (RECEPTOR-like protein kinase) 13	4	1.21495e+39	1.215e+39	AT4G23210	254243_at	1.95394	0.00226829
phloem protein 2-B6	2	6.08813e+17	6.09615e+17	AT2G02310	266232_at	1.93155	0.00226613
glutamine synthase clone R1	5	1.49336e+31	1.49341e+31	AT5G37600	249581_at	1.9567	0.002272
Disease resistance protein (TIR-NBS-LRR class) family	5	18166245	18166735	AT5G45000	248971_at	1.94211	0.00250794
autoinhibited Ca2+/ATPase II	1	4509284	4509822	AT1G13210	262772_at	1.87979	0.00255906
Glutaredoxin family protein	1	977284	977672	AT1G03850	265067_at	1.93356	0.00253906
Protein kinase family protein with leucine-rich repeat domain	1	1322370713224010	1322410013224380	AT1G35710	261339_at	1.89867	0.00255039
Zinc finger (C3HC4-type RING finger) family protein	1	2499092	2499652	AT1G08050	260648_at	1.90875	0.00253846
CYS, MET, PRO, and GLY protein 2	5	25842142	25842716	AT5G64660	247240_at	1.91691	0.00251908
GDSL-like Lipase/Acylhydrolase superfamily protein	5	9.17569e+17	9.18024e+17	AT5G03610	250918_at	1.90372	0.00268939
lectin-receptor kinase	3	22053617	22054109	AT3G59700	251479_at	1.92322	0.00266917
Peroxidase superfamily protein	5	2.56596e+23	2.56604e+23	AT5G64120	247327_at	1.90695	0.00265672
RPM1-interacting protein 4 (RIN4) family protein	3	1.79443e+23	1.79446e+23	AT3G48450	252364_at	1.91168	0.00263704
unknown protein; Has 31 Blast hits to 31 proteins in 9 species: Archae - 0; Bacteria - 0; Metazoa - 0; Fungi - 0; Plants - 31; Viruses - 0; Other Eukaryotes - 0 (source: NCBI BLink).	2	10975356	10975665	AT2G25735	266658_at	1.89967	0.00263235
extensin 4	1	28895701	28895736	AT1G76930	264960_at	1.85214	0.00265693
Nucleotide-diphospho-sugar transferases superfamily protein	2	1501099515011460	1501154315011590	AT2G35710	265841_at	1.87972	0.00263768
pseudogene, At14a-related protein, similar to At14a (GI:11994571 and GI:11994573) (Arabidopsis thaliana)	3	18025433	18025910	AT3G48650	252346_at	1.83596	0.00270504
Ras-related small GTP-binding family protein	3	7.64513e+27	7.64584e+27	AT3G21700	257951_at	1.91996	0.00270714
Cam-binding protein 60-like G	5	94777679477853	94779589478424	AT5G26920	246821_at	1.87203	0.00279433
S-adenosyl-L-methionine-dependent methyltransferases superfamily protein	4	11859253	11859725	AT4G22530	254318_at	1.90613	0.00279577
formin homologue 4	1	8551312	8551818	AT1G24150	264867_at	1.87452	0.00286713
Methyltransferase-related protein	5	60000466000106	60001946000322	AT5G18150	250018_at	1.862	0.00284722
Calcium-binding EF-hand family protein	3	296146	296552	AT3G01830	258947_at	1.85813	0.00284138
Polyketide cyclase/dehydrase and lipid transport superfamily protein	4	15862213	15862606	AT4G32870	253401_at	1.88839	0.00283562
Concanavalin A-like lectin protein kinase family protein	4	14028040	14028605	AT4G28350	253819_at	1.87531	0.00287755
PLC-like phosphodiesterases superfamily protein	5	1.64428e+31	1.64433e+31	AT5G41080	249337_at	1.88013	0.00296622
Acyl-CoA N-acyltransferases (NAT) superfamily protein	2	13632678	13633223	AT2G32030	265725_at	1.86075	0.00294631
LYS/HIS transporter 7	4	1673852016739000	1673909216739170	AT4G35180	253181_at	1.85744	0.00295333
NADPH/respiratory burst oxidase protein D	5	2075750220757590	2075768420758140	AT5G51060	248486_at	1.86358	0.00295364
BEST Arabidopsis thaliana protein match is: glycine-rich protein (TAIR:AT5G28630.1); Has 1536 Blast hits to 1202 proteins in 136 species: Archae - 0; Bacteria - 8; Metazoa - 888; Fungi - 120; Plants - 71; Viruses - 39; Other Eukaryotes - 410 (source: NCBI BLink).	5	10610980	10611337	AT5G28610	255945_at	1.81033	0.00310526
phospholipase D gamma 1	4	7.12936e+20	7.12997e+20	AT4G11850	254847_at	1.8279	0.00309804
Beta-glucosidase, GBA2 type family protein	5	2029725920297530	2029760020297880	AT5G49900	248581_at	1.82029	0.00313636
Ypt/Rab-GAP domain of gyp1p superfamily protein	4	1.41125e+23	1.41128e+23	AT4G28550	253768_at	1.85231	0.00313548
RAB GTPase homolog H1C	4	1.85062e+47	1.85069e+47	AT4G39890	252825_at	1.85004	0.00311538
RAB GTPase homolog A1E	4	1018391110184330	1018500310185130	AT4G18430	254673_at	1.85111	0.00311465
Transducin/WD40 repeat-like superfamily protein	1	18306531	18307097	AT1G49450	262448_at	1.837	0.00324684
Protein of unknown function (DUF300)	1	37543643754680	37552533755420	AT1G11200	262457_at	1.81272	0.00325157
Protein kinase superfamily protein	1	5.69874e+20	5.69901e+20	AT1G16670	246327_at	1.83751	0.00323125
[AT1G56140, Leucine-rich repeat transmembrane protein kinase];[AT1G56130, Leucine-rich repeat transmembrane protein kinase];[AT1G56120, Leucine-rich repeat transmembrane protein kinase]	[AT1G56140, 1];[AT1G56130, 1];[AT1G56120, 1]	[AT1G56140, 21002262,21002361];[AT1G56130, 20995445,20995544];[AT1G56120, 20987799,20987898]	[AT1G56140, 21002448,21002449];[AT1G56130, 20995632,20995633];[AT1G56120, 20987980,20987981]	AT1G56140;AT1G56130;AT1G56120	262082_s_at	1.81676	0.00328571
F-box family protein with a domain of unknown function (DUF295)	2	6057444	6057981	AT2G14290	265632_at	1.80486	0.00328395
[AT1G14870, PLANT CADMIUM RESISTANCE 2];[AT1G14880, PLANT CADMIUM RESISTANCE 1]	[AT1G14870, 1];[AT1G14880, 1]	[AT1G14870, 5128591,5128676,5128790,5129002];[AT1G14880, 5132791,5132876,5132989,5133201]	[AT1G14870, 5129094,5129165,5129371,5129421];[AT1G14880, 5133302,5133373,5133579,5133629]	AT1G14870;AT1G14880	262832_s_at	1.80233	0.00332515
unknown protein; BEST Arabidopsis thaliana protein match is: unknown protein (TAIR:AT1G49000.1); Has 95 Blast hits to 95 proteins in 13 species: Archae - 0; Bacteria - 0; Metazoa - 0; Fungi - 0; Plants - 95; Viruses - 0; Other Eukaryotes - 0 (source: NCBI BLink).	3	6393989	6394544	AT3G18560	256799_at	1.8449	0.00333537
Leucine-rich repeat protein kinase family protein	1	27957370	27957893	AT1G74360	260239_at	1.7896	0.00340606
Late embryogenesis abundant (LEA) hydroxyproline-rich glycoprotein family	2	15110742	15111309	AT2G35980	263948_at	1.81043	0.00338554
guanylate kinase	3	2.13082e+47	2.13088e+47	AT3G57550	251643_at	1.80878	0.0034012
Uncharacterised conserved protein UCP031279	1	3322971	3323442	AT1G10140	264467_at	1.79081	0.00341667
hydroxyproline-rich glycoprotein family protein	3	9915638	9916166	AT3G26910	258282_at	1.80026	0.0035858
plant U-box 23	2	15083102	15083644	AT2G35930	263935_at	1.81983	0.00362353
unknown protein; FUNCTIONS IN: molecular_function unknown; INVOLVED IN: anaerobic respiration; LOCATED IN: endomembrane system; EXPRESSED IN: 17 plant structures; EXPRESSED DURING: 9 growth stages; BEST Arabidopsis thaliana protein match is: unknown protein (TAIR:AT2G31945.1); Has 63 Blast hits to 63 proteins in 10 species: Archae - 0; Bacteria - 0; Metazoa - 0; Fungi - 0; Plants - 63; Viruses - …	1	1661835	1662041	AT1G05575	263182_at	1.78333	0.00364327
Protein kinase superfamily protein	1	1914103219141200	1914128119141560	AT1G51620	256177_at	1.79756	0.00365116
Transketolase	2	18675022	18675587	AT2G45290	245089_at	1.81445	0.00372832
cation/H+ exchanger 16	1	23815244	23815789	AT1G64170	262324_at	1.77352	0.00372414
Protein of unknown function (DUF3133)	5	1543284	1543864	AT5G05190	250821_at	1.77318	0.0038
plant U-box 22	3	19440943	19441538	AT3G52450	252045_at	1.79288	0.00378977
no_match	no_match	no_match	no_match	no_match	245613_at	1.77054	0.00377401
formin 8	1	26412695	26413257	AT1G70140	264717_at	1.78857	0.00376404
cysteine-rich RLK (RECEPTOR-like protein kinase) 2	1	2.65849e+23	2.65854e+23	AT1G70520	260303_at	1.77318	0.00398324
S-adenosyl-L-methionine-dependent methyltransferases superfamily protein	1	2.07053e+23	2.07055e+23	AT1G55450	265075_at	1.7606	0.00401111
Protein kinase superfamily protein	1	8906640	8907230	AT1G25390	255740_at	1.75147	0.00416575
Heavy metal transport/detoxification superfamily protein	5	2.13841e+23	2.13844e+23	AT5G52750	248327_at	1.71549	0.00414835
UDP-glucosyl transferase 71B6	3	7675129	7675629	AT3G21780	257950_at	1.74475	0.00419672
mitogen-activated protein kinase kinase kinase 15	5	22356885	22357447	AT5G55090	248090_at	1.78003	0.00419022
Thioesterase superfamily protein	1	1785507117855360	1785545217855560	AT1G48320	262237_at	1.7493	0.00425946
UDP-glucosyl transferase 73B5	2	67597086759807	67599896760365	AT2G15480	265499_at	1.75436	0.00430108
wall associated kinase-like 4	1	5534432	5534876	AT1G16150	257479_at	1.7838	0.00437433
mitogen-activated protein kinase kinase kinase 5	5	2.6696e+31	2.66965e+31	AT5G66850	247044_at	1.74962	0.00445745
zinc-finger protein 1	5	26919167	26919610	AT5G67450	246993_at	1.70858	0.0044709
DA1-related protein 3	5	2.6601e+23	2.66013e+23	AT5G66640	247071_at	1.72187	0.0046
calcium ATPase 2	4	1.76832e+23	1.76838e+23	AT4G37640	253063_at	1.73051	0.0046911
elicitor peptide 2 precursor	5	2593468625934800	2593517225935330	AT5G64890	247205_at	1.73923	0.00467708
lectin protein kinase family protein	3	5.44216e+20	5.44241e+20	AT3G16030	264223_s_at	1.7075	0.0048601
zinc finger (C2H2 type, AN1-like) family protein	3	21278086	21278627	AT3G57480	251634_at	1.70069	0.00495876
mitogen-activated protein kinase 3	3	1.67579e+23	1.67582e+23	AT3G45640	252592_at	1.68518	0.00502051
Family of unknown function (DUF572)	3	15216870	15217435	AT3G43250	252739_at	1.67192	0.00506633
ATPase E1-E2 type family protein / haloacid dehalogenase-like hydrolase family protein	3	9308965	9309521	AT3G25610	256756_at	1.69942	0.00507107
S-adenosyl-L-methionine-dependent methyltransferases superfamily protein	5	3424061	3424550	AT5G10830	250449_at	1.75034	0.00522727
unknown protein; FUNCTIONS IN: molecular_function unknown; INVOLVED IN: biological_process unknown; LOCATED IN: endomembrane system; EXPRESSED IN: 10 plant structures; EXPRESSED DURING: LP.04 four leaves visible, 4 anthesis, petal differentiation and expansion stage; Has 8 Blast hits to 8 proteins in 3 species: Archae - 0; Bacteria - 0; Metazoa - 0; Fungi - 0; Plants - 8; Viruses - 0; Other Eukar…	4	14066126	14066286	AT4G28460	253796_at	1.64263	0.00574874
Plant protein of unknown function (DUF641)	3	22431175	22431743	AT3G60680	251379_at	1.701	0.005815
WRKY DNA-binding protein 40	1	3.03846e+23	3.03849e+23	AT1G80840	261892_at	1.6607	0.0058408
LOB domain-containing protein 41	3	536784	537274	AT3G02550	258487_at	1.70054	0.00583663
ARM repeat superfamily protein	5	3043197	3043710	AT5G09800	250493_at	1.67744	0.00583744
glutathione S-transferase TAU 11	1	2633775426338100	2633835226338520	AT1G69930	260405_at	1.60924	0.00588725
extra-large GTP-binding protein 2	4	1644413516444130	1644424616444830	AT4G34390	253257_at	1.65077	0.00590244
calmodulin-binding family protein	4	1594464615944960	1594506015945330	AT4G33050	253414_at	1.66817	0.00592718
D-mannose binding lectin protein with Apple-like carbohydrate-binding domain	5	965925	966462	AT5G03700	250909_at	1.67544	0.00591304
Protein of unknown function, DUF584	2	12148603	12148995	AT2G28400	265276_at	1.67651	0.00590385
receptor kinase 3	4	1.13892e+23	1.13898e+23	AT4G21380	254416_at	1.64956	0.00590431
GTP binding protein beta 1	4	1647773216478080	1647833016478400	AT4G34460	253204_at	1.63973	0.00590952
nudix hydrolase homolog 25	1	1.05827e+39	1.05833e+39	AT1G30110	256192_at	1.68395	0.00597156
Wall-associated kinase family protein	1	29976895	29977467	AT1G79670	261402_at	1.68608	0.00596226
Arabidopsis phospholipase-like protein (PEARLI 4) family	4	18030670	18031146	AT4G38560	252977_at	1.6577	0.00619718
Cold acclimation protein WCOR413 family	2	1.00663e+31	1.00667e+31	AT2G23680	267288_at	1.60314	0.00624299
calmodulin like 42	4	11133469	11133842	AT4G20780	254487_at	1.64474	0.00626047
heat shock transcription factor A8	1	25484852	25485423	AT1G67970	259992_at	1.59131	0.00628704
Protein kinase family protein	5	1668492416685110	1668520716685600	AT5G41730	249263_at	1.62429	0.00664055
cysteine-rich RLK (RECEPTOR-like protein kinase) 36	4	2.23196e+20	2.23228e+20	AT4G04490	255340_at	1.65282	0.00677064
unknown protein; FUNCTIONS IN: molecular_function unknown; INVOLVED IN: biological_process unknown; LOCATED IN: endomembrane system; EXPRESSED IN: 10 plant structures; EXPRESSED DURING: 10 growth stages; CONTAINS InterPro DOMAIN/s: Protein of unknown function DUF677 (InterPro:IPR007749); BEST Arabidopsis thaliana protein match is: Protein of unknown function (DUF677) (TAIR:AT5G66670.2); Has 42 Bl…	3	18021709	18022243	AT3G48640	252345_at	1.5901	0.00698174
protein kinase 2A	1	49171284917219	49174904917922	AT1G14370	261526_at	1.62224	0.00695455
lectin receptor kinase a4.1	5	211290	211752	AT5G01540	251054_at	1.62268	0.0070362
exocyst subunit exo70 family protein H4	3	2925037	2925617	AT3G09520	258752_at	1.61714	0.00701802
Glutaredoxin family protein	3	10849358	10849955	AT3G28850	256583_at	1.59614	0.00705381
syntaxin of plants 122	3	1942583819426280	1942646219426530	AT3G52400	252053_at	1.59367	0.00705357
pinoid-binding protein 1	5	22121461	22121841	AT5G54490	248164_at	1.58061	0.00702222
Integrase-type DNA-binding superfamily protein	3	8289801	8290054	AT3G23230	257918_at	1.60685	0.00702212
Pectinacetylesterase family protein	3	2.89501e+48	2.89578e+48	AT3G09405	259033_at	1.57419	0.00709692
Sec14p-like phosphatidylinositol transfer family protein	5	1.93346e+31	1.93352e+31	AT5G47730	248769_at	1.61187	0.00707456
Protein kinase superfamily protein	1	24954854	24955428	AT1G66880	256366_at	1.58825	0.00704803
plastid movement impaired 2	1	2480578324805830	2480679724807300	AT1G66480	257583_at	1.61134	0.00714783
protein kinase family protein / peptidoglycan-binding LysM domain-containing protein	2	10120266	10120837	AT2G23770	267289_at	1.59066	0.00731169
cytochrome P450, family 82, subfamily C, polypeptide 3	4	15456591	15457082	AT4G31950	253503_at	1.71618	0.0072931
Leucine-rich repeat protein kinase family protein	1	1925763719258040	1925813319258200	AT1G51860	246373_at	1.63454	0.00729614
Small nuclear RNA activating complex (SNAPc), subunit SNAP43 protein	3	1.97504e+39	1.97511e+39	AT3G53270	251980_at	1.60205	0.00729487
WRKY family transcription factor	4	12392676	12393042	AT4G23810	254231_at	1.55892	0.00742553
MATE efflux family protein	4	12073783	12074239	AT4G23030	254292_at	1.57488	0.00769915
chitin elicitor receptor kinase 1	3	7.61555e+34	7.61628e+34	AT3G21630	258173_at	1.56527	0.00777637
lectin receptor kinase a4.3	5	218193	218699	AT5G01560	251097_at	1.57233	0.00827731
phytochelatin synthase 1 (PCS1)	5	1.77368e+23	1.77373e+23	AT5G44070	249078_at	1.55201	0.00858577
Kunitz family trypsin and protease inhibitor protein	1	6149382	6149832	AT1G17860	255904_at	1.55122	0.0085625
Protein of unknown function (DUF1645)	1	26540027	26540439	AT1G70420	264314_at	1.6301	0.00854772
unknown protein; BEST Arabidopsis thaliana protein match is: unknown protein (TAIR:AT2G32210.1); Has 180 Blast hits to 180 proteins in 22 species: Archae - 0; Bacteria - 0; Metazoa - 0; Fungi - 10; Plants - 170; Viruses - 0; Other Eukaryotes - 0 (source: NCBI BLink).	1	2.09667e+23	2.0967e+23	AT1G56060	262085_at	1.52249	0.00855785
glycosyl hydrolase family 81 protein	5	5182643	5183237	AT5G15870	246532_at	1.56557	0.00858848
catalytics;metal ion binding	3	2.12631e+31	2.12639e+31	AT3G57460	251633_at	1.56118	0.00855738
Ankyrin repeat family protein	4	1529621	1530154	AT4G03450	255406_at	1.53845	0.00862857
Legume lectin family protein	3	5624626	5625107	AT3G16530	257206_at	1.55374	0.0085935
receptor like protein 23	2	13860056	13860539	AT2G32680	267546_at	1.59035	0.00865182
Disease resistance protein (TIR-NBS class)	1	24603991	24604572	AT1G66090	256526_at	1.53362	0.00879435
unknown protein; BEST Arabidopsis thaliana protein match is: unknown protein (TAIR:AT5G12340.1); Has 166 Blast hits to 162 proteins in 36 species: Archae - 0; Bacteria - 2; Metazoa - 15; Fungi - 5; Plants - 124; Viruses - 0; Other Eukaryotes - 20 (source: NCBI BLink).	1	9847057	9847604	AT1G28190	245662_at	1.52145	0.00883936
Leucine-rich repeat protein kinase family protein	1	1920685819207260	1920734819207510	AT1G51790	256170_at	1.51902	0.00892
myb domain protein 15	3	8310080	8310620	AT3G23250	257919_at	1.52833	0.00892032
Late embryogenesis abundant (LEA) hydroxyproline-rich glycoprotein family	2	18961530	18961944	AT2G46150	266596_at	1.59067	0.00893254
S-adenosyl-L-methionine-dependent methyltransferases superfamily protein	2	17252301	17252745	AT2G41380	266368_at	1.5541	0.00911858
Nucleotide-diphospho-sugar transferases superfamily protein	2	1501223115012230	1501372715014060	AT2G35710	265797_at	1.50957	0.00908268
Calcium-dependent phosphotriesterase superfamily protein	3	1.90897e+23	1.90901e+23	AT3G51440	252068_at	1.51399	0.0092902
cytochrome P450, family 81, subfamily D, polypeptide 8	4	17569988	17570567	AT4G37370	253046_at	1.52061	0.00930469
O-acyltransferase (WSD1-like) family protein	5	4.02463e+27	4.02503e+27	AT5G12420	245181_at	1.62817	0.00958366
no_match	no_match	no_match	no_match	no_match	254694_at	1.50044	0.00956589
1-amino-cyclopropane-1-carboxylate synthase 2	1	177480	178036	AT1G01480	259439_at	1.51419	0.00956757
Ankyrin repeat family protein	1	3390502	3390878	AT1G10340	264434_at	1.50656	0.00966154
ARM repeat superfamily protein	5	322472	322983	AT5G01830	251061_at	1.5218	0.00970881
4-coumarate:CoA ligase 2	3	7.45456e+20	7.45482e+20	AT3G21240	258047_at	1.53225	0.00978626
S-locus lectin protein kinase family protein	2	8295704	8296275	AT2G19130	267490_at	1.50374	0.00976806
Protein kinase superfamily protein	3	2.75128e+20	2.75154e+20	AT3G09010	259213_at	1.4745	0.00993182
unknown protein; BEST Arabidopsis thaliana protein match is: unknown protein (TAIR:AT1G06475.1); Has 30201 Blast hits to 17322 proteins in 780 species: Archae - 12; Bacteria - 1396; Metazoa - 17338; Fungi - 3422; Plants - 5037; Viruses - 0; Other Eukaryotes - 2996 (source: NCBI BLink).	5	18779930	18780114	AT5G46295	248904_at	1.50933	0.00991698
mitogen-activated protein kinase kinase kinase 19	5	26773237	26773759	AT5G67080	247026_at	1.49663	0.0098985
VACUOLAR SORTING RECEPTOR 6	1	1.09995e+47	1.1e+47	AT1G30900	265161_at	1.56124	0.00990637
Integrin-linked protein kinase family	4	1.03771e+47	1.03776e+47	AT4G18950	254605_at	1.47377	0.00991791
Galactose mutarotase-like superfamily protein	4	1.31624e+39	1.31629e+39	AT4G25900	254040_at	1.47958	0.0100632
calcium-dependent protein kinase 29	1	2.85394e+47	2.85399e+47	AT1G76040	262671_at	1.4933	0.0100741
NAD(P)-binding Rossmann-fold superfamily protein	1	1.0857e+23	1.08576e+23	AT1G30620	263221_at	1.49041	0.0100738
WRKY DNA-binding protein 7	4	1.25725e+23	1.25729e+23	AT4G24240	254159_at	1.48855	0.010136
Endonuclease/exonuclease/phosphatase family protein	1	16865591686708	16867911687096	AT1G05630	263202_at	1.46453	0.0101209
Target of Myb protein 1	1	2892287228923270	2892334928923500	AT1G76970	264951_at	1.48047	0.0101861
amino acid transporter 1	4	11273184	11273677	AT4G21120	254453_at	1.50265	0.0101927
FAD-binding Berberine family protein	5	17882332	17882912	AT5G44390	249051_at	1.61024	0.0103478
[AT4G21830, methionine sulfoxide reductase B7];[AT4G21840, methionine sulfoxide reductase B8]	[AT4G21830, 4];[AT4G21840, 4]	[AT4G21830, 11584592,11584723,11584882];[AT4G21840, 11587258,11587389,11587812]	[AT4G21830, 11585038,11585138,11585184];[AT4G21840, 11587968,11588063,11588109]	AT4G21830;AT4G21840	254385_s_at	1.47638	0.0104982
ENTH/ANTH/VHS superfamily protein	1	1435527	1435943	AT1G05020	265213_at	1.47123	0.0104712
golgi nucleotide sugar transporter 1	2	5.68763e+41	5.68819e+41	AT2G13650	263722_at	1.46235	0.0110394
Cyclase family protein	4	1.63701e+47	1.63707e+47	AT4G34180	253273_at	1.44857	0.0112571
Plant protein of unknown function (DUF868)	5	3479177	3479750	AT5G11000	250398_at	1.45204	0.0112598
alpha/beta-Hydrolases superfamily protein	3	17755577	17756150	AT3G48090	252373_at	1.44914	0.0112199
[AT5G04860, unknown protein; BEST Arabidopsis thaliana protein match is: unknown protein (TAIR:AT3G11760.1); Has 1807 Blast hits to 1807 proteins in 277 species: Archae - 0; Bacteria - 0; Metazoa - 736; Fungi - 347; Plants - 385; Viruses - 0; Other Eukaryotes - 339 (source: NCBI BLink).];[AT2G10560, unknown protein; BEST Arabidopsis thaliana protein match is: unknown protein (TAIR:AT5G04860.1); H…	[AT5G04860, 5];[AT2G10560, 2]	[AT5G04860, 1411773];[AT2G10560, 4109875]	[AT5G04860, 1412305];[AT2G10560, 4110407]	AT5G04860;AT2G10560	246982_s_at	1.47204	0.011523
Flavin-binding monooxygenase family protein	1	4.13892e+27	4.13934e+27	AT1G12200	261023_at	1.4402	0.0116127
receptor-like protein kinase 1	1	26040945	26041416	AT1G69270	260345_at	1.44209	0.0116035
monodehydroascorbate reductase	3	3.05651e+20	3.05706e+20	AT3G09940	258941_at	1.45546	0.0116469
Peroxidase superfamily protein	4	55983925598731	55988395598960	AT4G08770	255110_at	1.46287	0.0117178
Calcium-dependent lipid-binding (CaLB domain) family protein	3	2.05644e+31	2.05656e+31	AT3G55470	251790_at	1.42325	0.0119063
Lipase class 3-related protein	5	82297968230187	82304798230730	AT5G24230	249779_at	1.45241	0.0120311
Protein phosphatase 2C family protein	4	1.62617e+23	1.62623e+23	AT4G33920	253323_at	1.41708	0.0121793
peptidyl-prolyl cis-trans isomerases	4	9.59559e+27	9.59682e+27	AT4G17070	245266_at	1.43808	0.0121443
[AT2G32190, unknown protein; BEST Arabidopsis thaliana protein match is: unknown protein (TAIR:AT2G32210.1); Has 218 Blast hits to 218 proteins in 24 species: Archae - 0; Bacteria - 0; Metazoa - 0; Fungi - 16; Plants - 202; Viruses - 0; Other Eukaryotes - 0 (source: NCBI BLink).];[AT2G32210, unknown protein; BEST Arabidopsis thaliana protein match is: unknown protein (TAIR:AT2G32190.1); Has 214 B…	[AT2G32190, 2];[AT2G32210, 2]	[AT2G32190, 13674594,13674618];[AT2G32210, 13678083,13678107]	[AT2G32190, 13674737,13674866];[AT2G32210, 13678255,13678384]	AT2G32190;AT2G32210	265670_s_at	1.41011	0.0121301
Galactose oxidase/kelch repeat superfamily protein	1	5390607	5391184	AT1G15670	259502_at	1.48378	0.0122765
UDP-Glycosyltransferase superfamily protein	4	10610460	10610935	AT4G19460	254575_at	1.44885	0.0127143
sigma factor binding protein 1	3	21007107	21007505	AT3G56710	246293_at	1.37129	0.0130441
botrytis-induced kinase1	2	1.65328e+23	1.65331e+23	AT2G39660	267624_at	1.43529	0.0130574
RING/U-box superfamily protein	3	4368118	4368681	AT3G13430	256958_at	1.40984	0.0130943
carbon/nitrogen insensitive 1	5	9684630	9685217	AT5G27420	246777_at	1.40832	0.0130671
Arabidopsis Inositol phosphorylceramide synthase 2	2	1.58782e+63	1.58788e+63	AT2G37940	266101_at	1.39776	0.0131438
rapid alkalinization factor 1	1	653980	654329	AT1G02900	262131_at	1.38592	0.0131167
cyclic nucleotide-gated channel 13	4	434577434851	434932435193	AT4G01010	255599_at	1.40004	0.0130963
[AT2G29720, FAD/NAD(P)-binding oxidoreductase family protein];[AT2G35660, FAD/NAD(P)-binding oxidoreductase family protein]	[AT2G29720, 2];[AT2G35660, 2]	[AT2G29720, 12700848];[AT2G35660, 14989860]	[AT2G29720, 12701022];[AT2G35660, 14990034]	AT2G29720;AT2G35660	266615_s_at	1.37782	0.0131821
unknown protein; BEST Arabidopsis thaliana protein match is: unknown protein (TAIR:AT3G48180.1); Has 88 Blast hits to 88 proteins in 15 species: Archae - 0; Bacteria - 0; Metazoa - 0; Fungi - 0; Plants - 88; Viruses - 0; Other Eukaryotes - 0 (source: NCBI BLink).	1	6568144	6568401	AT1G19020	259479_at	1.38238	0.0131485
Arabidopsis phospholipase-like protein (PEARLI 4) family	4	18027977	18028518	AT4G38550	252976_s_at	1.39369	0.0131184
Phosphoglycerate mutase family protein	1	28779652878150	28787162879060	AT1G08940	264645_at	1.42423	0.0131508
WRKY DNA-binding protein 11	4	1.52901e+23	1.52905e+23	AT4G31550	253535_at	1.41739	0.0133824
Protein of unknown function, DUF593	5	2.00368e+20	2.004e+20	AT5G06560	250692_at	1.38608	0.0133616
LAG1 homologue 2	3	6.66984e+27	6.67043e+27	AT3G19260	257038_at	1.3873	0.0133377
NIMA-related kinase 5	3	7.30767e+20	7.30783e+20	AT3G20860	257978_at	1.46238	0.0133851
NPR1-like protein 3	5	1.82306e+23	1.8231e+23	AT5G45110	248981_at	1.37151	0.0133484
Protein kinase superfamily protein	3	30180723018121	30182023018594	AT3G09830	258650_at	1.38833	0.0133183
Copine (Calcium-dependent phospholipid-binding protein) family	1	2.5421e+39	2.54215e+39	AT1G67800	245197_at	1.38249	0.0136218
ARM repeat superfamily protein	1	2620557	2621096	AT1G08315	261756_at	1.39944	0.013607
armadillo repeat only 3	4	17045085	17045680	AT4G36030	253124_at	1.37251	0.0135701
no_match	no_match	no_match	no_match	no_match	265674_at	1.38106	0.013527
BTB/POZ domain with WD40/YVTN repeat-like protein	2	10311578	10312113	AT2G24240	265987_at	1.37904	0.0136614
unknown protein; FUNCTIONS IN: molecular_function unknown; INVOLVED IN: biological_process unknown; LOCATED IN: endomembrane system; EXPRESSED IN: 8 plant structures; EXPRESSED DURING: 4 anthesis, petal differentiation and expansion stage; BEST Arabidopsis thaliana protein match is: unknown protein (TAIR:AT1G05575.1); Has 61 Blast hits to 61 proteins in 10 species: Archae - 0; Bacteria - 0; Metaz…	2	13581691	13581944	AT2G31945	263475_at	1.37755	0.013653
wall associated kinase-like 7	1	5.51681e+34	5.51718e+34	AT1G16090	261836_at	1.35389	0.0136509
Protein of unknown function (DUF1262)	1	4620400	4620891	AT1G13470	259385_at	1.44548	0.013627
zinc finger (CCCH-type) family protein	2	16773785	16774287	AT2G40140	263379_at	1.35905	0.0136375
myb domain protein 7	2	72556797256215	72562887256319	AT2G16720	265359_at	1.56326	0.0136137
BEST Arabidopsis thaliana protein match is: hydroxyproline-rich glycoprotein family protein (TAIR:AT5G52430.1); Has 490 Blast hits to 394 proteins in 96 species: Archae - 0; Bacteria - 2; Metazoa - 132; Fungi - 88; Plants - 175; Viruses - 14; Other Eukaryotes - 79 (source: NCBI BLink).	1	23636144	23636701	AT1G63720	260243_at	1.37613	0.0135839
unknown protein; FUNCTIONS IN: molecular_function unknown; INVOLVED IN: biological_process unknown; LOCATED IN: plasma membrane; EXPRESSED IN: 8 plant structures; EXPRESSED DURING: LP.04 four leaves visible, 4 anthesis, petal differentiation and expansion stage; BEST Arabidopsis thaliana protein match is: unknown protein (TAIR:AT1G20310.1); Has 66 Blast hits to 66 proteins in 15 species: Archae -…	1	28546860	28547348	AT1G76070	261748_at	1.36561	0.0135789
heat shock transcription factor A4A	4	10347781	10348349	AT4G18880	254592_at	1.36172	0.0135833
P-glycoprotein 21	3	2300876023009100	2300926223009500	AT3G62150	251248_at	1.37959	0.0138338
2-oxoglutarate (2OG) and Fe(II)-dependent oxygenase superfamily protein	3	65564156556566	65566726556961	AT3G19010	256922_at	1.36645	0.0138067
Sec1/munc18-like (SM) proteins superfamily	4	7.25687e+34	7.25745e+34	AT4G12120	254857_at	1.36118	0.0137829
cysteine-rich RLK (RECEPTOR-like protein kinase) 24	4	1.21892e+39	1.21898e+39	AT4G23320	254253_at	1.35864	0.0138384
cysteine-rich RLK (RECEPTOR-like protein kinase) 38	4	2.24397e+20	2.24428e+20	AT4G04510	255342_at	1.43289	0.0139878
unknown protein; FUNCTIONS IN: molecular_function unknown; INVOLVED IN: biological_process unknown; LOCATED IN: endomembrane system; EXPRESSED IN: 14 plant structures; EXPRESSED DURING: 9 growth stages; BEST Arabidopsis thaliana protein match is: unknown protein (TAIR:AT1G65486.1); Has 23 Blast hits to 23 proteins in 2 species: Archae - 0; Bacteria - 0; Metazoa - 0; Fungi - 0; Plants - 23; Viruse…	1	2435789524357990	2435822424358360	AT1G65500	264635_at	1.36181	0.0145515
Transcription factor jumonji (jmj) family protein / zinc finger (C5HC2 type) family protein	5	1.90501e+23	1.90506e+23	AT5G46910	248814_at	1.34285	0.014565
Protein phosphatase 2C family protein	1	1.27366e+23	1.27372e+23	AT1G34750	262408_at	1.36619	0.0145602
response to low sulfur 1	3	18375472	18375717	AT3G49580	252269_at	1.32206	0.0146246
senescence-associated gene 101	5	4830178	4830746	AT5G14930	246600_at	1.34941	0.0147545
galactose-1-phosphate guanylyltransferase (GDP)s;GDP-D-glucose phosphorylases;quercetin 4'-O-glucosyltransferases	5	2.23709e+23	2.23713e+23	AT5G55120	248091_at	1.42999	0.0148209
Concanavalin A-like lectin protein kinase family protein	5	24259252	24259764	AT5G60270	247617_at	1.34477	0.0148006
NAC domain containing protein 3	3	52352405235273	52353795235859	AT3G15500	258395_at	1.35695	0.0147774
indoleacetic acid-induced protein 10	1	1.06e+27	1.06073e+27	AT1G04100	264328_at	1.39245	0.0147722
RING/U-box superfamily protein	2	17641023	17641525	AT2G42360	265853_at	1.39048	0.0147788
unknown protein; EXPRESSED IN: 22 plant structures; EXPRESSED DURING: 13 growth stages; BEST Arabidopsis thaliana protein match is: unknown protein (TAIR:AT1G12020.1); Has 87 Blast hits to 86 proteins in 14 species: Archae - 0; Bacteria - 0; Metazoa - 0; Fungi - 0; Plants - 87; Viruses - 0; Other Eukaryotes - 0 (source: NCBI BLink).	1	23100518	23100946	AT1G62422	260635_at	1.35069	0.0149088
Rhodanese/Cell cycle control phosphatase superfamily protein	4	1.69451e+39	1.69457e+39	AT4G35770	253161_at	1.37451	0.0149648
pol-like 5	1	2.35061e+20	2.35089e+20	AT1G07630	261413_at	1.33783	0.0151228
VQ motif-containing protein	4	8634793	8635252	AT4G15120	245363_at	1.42537	0.0150875
unknown protein; FUNCTIONS IN: molecular_function unknown; INVOLVED IN: biological_process unknown; LOCATED IN: chloroplast; EXPRESSED IN: 14 plant structures; EXPRESSED DURING: 7 growth stages; BEST Arabidopsis thaliana protein match is: unknown protein (TAIR:AT2G32210.1); Has 189 Blast hits to 189 proteins in 27 species: Archae - 0; Bacteria - 0; Metazoa - 0; Fungi - 21; Plants - 168; Viruses -…	1	1.55912e+20	1.55952e+20	AT1G05340	264580_at	1.30709	0.015189
Concanavalin A-like lectin protein kinase family protein	4	14314873	14315416	AT4G29050	253747_at	1.33416	0.0160058
flavodoxin-like quinone reductase 1	5	2.21251e+23	2.21259e+23	AT5G54500	248162_at	1.31363	0.0160462
GRAM domain-containing protein / ABA-responsive protein-related	5	26864372686952	26870432687106	AT5G08350	246034_at	1.31371	0.0160576
Protein kinase superfamily protein	3	5.95741e+27	5.9584e+27	AT3G17410	258463_at	1.34781	0.0161753
U-box domain-containing protein kinase family protein	5	2475586124756220	2475632124756430	AT5G61560	247532_at	1.33821	0.0162292
ENTH/ANTH/VHS superfamily protein	4	18580002	18580533	AT4G40080	252851_at	1.31237	0.0163771
extra-large GTP-binding protein 3	1	1146828511468280	1146836711468800	AT1G31930	246312_at	1.31966	0.0164103
WRKY DNA-binding protein 33	2	1610995816110020	1611012516110520	AT2G38470	267028_at	1.31232	0.0164119
cysteine-rich RLK (RECEPTOR-like protein kinase) 19	4	1.21728e+31	1.21732e+31	AT4G23270	254248_at	1.31104	0.0163768
Sec1/munc18-like (SM) proteins superfamily	1	4.20494e+34	4.20546e+34	AT1G12360	259512_at	1.32076	0.0169887
ATPase E1-E2 type family protein / haloacid dehalogenase-like hydrolase family protein	3	23407114	23407671	AT3G63380	251176_at	1.29023	0.0169803
Matrixin family protein	1	8536223	8536682	AT1G24140	264866_at	1.2889	0.0169635
Class I glutamine amidotransferase-like superfamily protein	2	1.62336e+23	1.62344e+23	AT2G38860	266167_at	1.35397	0.0170532
cyclic nucleotide gated channel 10	1	132419132744	132824132994	AT1G01340	261027_at	1.31043	0.0170419
DNA-3-methyladenine glycosylase (MAG)	3	3.83538e+41	3.83604e+41	AT3G12040	256664_at	1.29119	0.0170446
BON association protein 1	3	22650846	22651329	AT3G61190	251336_at	1.30055	0.0171028
GroES-like zinc-binding dehydrogenase family protein	5	8.49504e+41	8.49573e+41	AT5G24760	245929_at	1.33468	0.0171053
unknown protein; BEST Arabidopsis thaliana protein match is: unknown protein (TAIR:AT5G22520.1); Has 30201 Blast hits to 17322 proteins in 780 species: Archae - 12; Bacteria - 1396; Metazoa - 17338; Fungi - 3422; Plants - 5037; Viruses - 0; Other Eukaryotes - 2996 (source: NCBI BLink).	5	7480626	7481042	AT5G22530	249896_at	1.27408	0.017442
unknown protein; FUNCTIONS IN: molecular_function unknown; INVOLVED IN: biological_process unknown; LOCATED IN: membrane; EXPRESSED IN: 17 plant structures; EXPRESSED DURING: 9 growth stages; CONTAINS InterPro DOMAIN/s: Protein of unknown function DUF975 (InterPro:IPR010380); BEST Arabidopsis thaliana protein match is: unknown protein (TAIR:AT2G18680.1); Has 213 Blast hits to 211 proteins in 20 s…	2	8098040	8098573	AT2G18690	266017_at	1.28122	0.0175289
NEP-interacting protein 2	2	7.7046e+27	7.70494e+27	AT2G17730	264588_at	1.34812	0.0175165
Glutamyl-tRNA reductase family protein	1	3237293	3237807	AT1G09940	264660_at	1.29717	0.0180192
MATE efflux family protein	3	8.44844e+34	8.44907e+34	AT3G23550	258100_at	1.30626	0.018153
exostosin family protein	3	2.13396e+31	2.13401e+31	AT3G57630	251594_at	1.28861	0.0181253
unknown protein; FUNCTIONS IN: molecular_function unknown; INVOLVED IN: biological_process unknown; LOCATED IN: chloroplast; EXPRESSED IN: 14 plant structures; EXPRESSED DURING: 9 growth stages; CONTAINS InterPro DOMAIN/s: Protein of unknown function DUF740 (InterPro:IPR008004); BEST Arabidopsis thaliana protein match is: unknown protein (TAIR:AT1G22470.1); Has 83 Blast hits to 83 proteins in 12 …	1	12897010	12897382	AT1G35210	245755_at	1.27001	0.0182174
Toll-Interleukin-Resistance (TIR) domain family protein	1	21345681	21346156	AT1G57630	246405_at	1.32151	0.0182981
Calcium-binding EF-hand family protein	5	15883317	15883769	AT5G39670	249417_at	1.27668	0.018473
ethylene responsive element binding factor 5	5	19180391	19180974	AT5G47230	248799_at	1.25369	0.018504
[AT1G25155, Glutamine amidotransferase type 1 family protein];[AT5G57890, Glutamine amidotransferase type 1 family protein];[AT1G25083, Glutamine amidotransferase type 1 family protein];[AT1G24909, Glutamine amidotransferase type 1 family protein];[AT1G24807, Glutamine amidotransferase type 1 family protein];[AT1G25220, anthranilate synthase beta subunit 1]	[AT1G25155, 1];[AT5G57890, 5];[AT1G25083, 1];[AT1G24909, 1];[AT1G24807, 1];[AT1G25220, 1]	[AT1G25155, 8823255,8823379,8823475,8823574];[AT5G57890, 23447851,23447975,23448071,23448170];[AT1G25083, 8808877,8809001,8809097,8809196];[AT1G24909, 8786348,8786472,8786568,8786667];[AT1G24807, 8771969,8772093,8772189,8772288];[AT1G25220, 8837633,8837757,8837847,8837946]	[AT1G25155, 8823690,8823800,8823879,8823879];[AT5G57890, 23448257,23448367,23448450,23448450];[AT1G25083, 8809312,8809422,8809501,8809501];[AT1G24909, 8786783,8786893,8786972,8786972];[AT1G24807, 8772404,8772514,8772593,8772593];[AT1G25220, 8838062,8838172,8838269,8838269]	AT1G25155;AT5G57890;AT1G25083;AT1G24909;AT1G24807;AT1G25220	247864_s_at	1.27469	0.0185941
Putative membrane lipoprotein	1	25830167	25830390	AT1G68765	260040_at	1.27542	0.0185791
Glycosyl hydrolase superfamily protein	2	1.83667e+23	1.83671e+23	AT2G44490	267392_at	1.2675	0.0185561
related to ABI3/VP1 2	1	25880906	25881476	AT1G68840	260037_at	1.27596	0.0187573
DENN (AEX-3) domain-containing protein	2	8.77065e+55	8.77142e+55	AT2G20320	265306_at	1.27567	0.0190186
[AT2G29730, UDP-glucosyl transferase 71D1];[AT2G29710, UDP-Glycosyltransferase superfamily protein]	[AT2G29730, 2];[AT2G29710, 2]	[AT2G29730, 12704759];[AT2G29710, 12699824]	[AT2G29730, 12705028];[AT2G29710, 12700093]	AT2G29730;AT2G29710	266643_s_at	1.2726	0.0194668
unknown protein; BEST Arabidopsis thaliana protein match is: unknown protein (TAIR:AT3G10880.1); Has 1807 Blast hits to 1807 proteins in 277 species: Archae - 0; Bacteria - 0; Metazoa - 736; Fungi - 347; Plants - 385; Viruses - 0; Other Eukaryotes - 339 (source: NCBI BLink).	5	1537800	1538308	AT5G05180	250823_at	1.25372	0.0195582
exocyst subunit exo70 family protein B2	1	2150449	2150989	AT1G07000	256050_at	1.26092	0.0195515
Transmembrane proteins 14C	1	1.88079e+23	1.88086e+23	AT1G50740	246631_at	1.26257	0.0195
RING/FYVE/PHD zinc finger superfamily protein	4	9.13589e+41	9.15401e+41	AT4G02075	255511_at	1.28235	0.0195066
SNF7 family protein	3	3.32366e+34	3.32418e+34	AT3G10640	258915_at	1.26112	0.0201806
Plant invertase/pectin methylesterase inhibitor superfamily protein	3	17457806	17458265	AT3G47380	252437_at	1.34703	0.0203812
phosphate transporter 4;6	5	17875192	17875733	AT5G44370	249044_at	1.26655	0.0204792
cysteine-rich RLK (RECEPTOR-like protein kinase) 14	4	1.21541e+23	1.21546e+23	AT4G23220	254255_at	1.2412	0.0204675
FUNCTIONS IN: molecular_function unknown; INVOLVED IN: biological_process unknown; LOCATED IN: chloroplast; EXPRESSED IN: 13 plant structures; EXPRESSED DURING: 9 growth stages; BEST Arabidopsis thaliana protein match is: Pyridoxal phosphate (PLP)-dependent transferases superfamily protein (TAIR:AT5G51920.1); Has 520 Blast hits to 468 proteins in 130 species: Archae - 5; Bacteria - 23; Metazoa - …	4	12044024	12044566	AT4G22980	254289_at	1.25674	0.020943
O-fucosyltransferase family protein	3	1513572	1514138	AT3G05320	259325_at	1.21807	0.0209561
Ankyrin repeat family protein	5	22232325	22232840	AT5G54720	248123_at	1.27712	0.0210593
WRKY family transcription factor	4	5.22879e+17	5.23588e+17	AT4G01250	255568_at	1.2462	0.0212699
[AT1G66920, Protein kinase superfamily protein];[AT1G66910, Protein kinase superfamily protein]	[AT1G66920, 1];[AT1G66910, 1]	[AT1G66920, 24965502];[AT1G66910, 24961747]	[AT1G66920, 24966009];[AT1G66910, 24962260]	AT1G66920;AT1G66910	245760_s_at	1.29513	0.0212564
calmodulin-binding family protein	2	1.11479e+23	1.11485e+23	AT2G26190	267381_at	1.21224	0.0212762
[AT5G25050, Major facilitator superfamily protein];[AT5G25040, Major facilitator superfamily protein]	[AT5G25050, 5];[AT5G25040, 5]	[AT5G25050, 8633406];[AT5G25040, 8623558]	[AT5G25050, 8633672];[AT5G25040, 8623824]	AT5G25050;AT5G25040	246945_s_at	1.25178	0.0212653
Major facilitator superfamily protein	5	3420960	3421429	AT5G10820	250448_at	1.28436	0.0213181
unknown protein; BEST Arabidopsis thaliana protein match is: unknown protein (TAIR:AT3G11600.1); Has 136 Blast hits to 136 proteins in 15 species: Archae - 0; Bacteria - 0; Metazoa - 0; Fungi - 0; Plants - 136; Viruses - 0; Other Eukaryotes - 0 (source: NCBI BLink).	5	7372518	7372759	AT5G22270	249941_at	1.23672	0.0212919
phytosulfokine 4 precursor	3	1846575418465860	1846613218466250	AT3G49780	252234_at	1.25503	0.0213722
unknown protein; FUNCTIONS IN: molecular_function unknown; INVOLVED IN: biological_process unknown; LOCATED IN: chloroplast; EXPRESSED IN: 16 plant structures; EXPRESSED DURING: 9 growth stages; BEST Arabidopsis thaliana protein match is: unknown protein (TAIR:AT1G76070.1); Has 46 Blast hits to 46 proteins in 12 species: Archae - 0; Bacteria - 0; Metazoa - 0; Fungi - 0; Plants - 46; Viruses - 0; …	1	7032472	7033021	AT1G20310	255884_at	1.23326	0.0213535
Pyridine nucleotide-disulphide oxidoreductase family protein	5	9.2239e+17	9.22933e+17	AT5G03630	250916_at	1.23877	0.0213778
[AT1G78820, D-mannose binding lectin protein with Apple-like carbohydrate-binding domain];[AT1G78830, Curculin-like (mannose-binding) lectin family protein]	[AT1G78820, 1];[AT1G78830, 1]	[AT1G78820, 29634430];[AT1G78830, 29637170]	[AT1G78820, 29634761];[AT1G78830, 29637501]	AT1G78820;AT1G78830	264279_s_at	1.20163	0.0219296
WRKY DNA-binding protein 15	2	9.92537e+20	9.92588e+20	AT2G23320	245051_at	1.21495	0.0219098
Integrase-type DNA-binding superfamily protein	1	8074544	8074868	AT1G22810	264202_at	1.24395	0.0219375
LOCATED IN: cell wall, plant-type cell wall; EXPRESSED IN: 23 plant structures; EXPRESSED DURING: 14 growth stages; CONTAINS InterPro DOMAIN/s: WD40-like Beta Propeller (InterPro:IPR011659), Six-bladed beta-propeller, TolB-like (InterPro:IPR011042); BEST Arabidopsis thaliana protein match is: DPP6 N-terminal domain-like protein (TAIR:AT1G21680.1); Has 8461 Blast hits to 5060 proteins in 1257 spec…	1	7612023	7612496	AT1G21670	262503_at	1.30484	0.0219252
endoplasmic reticulum oxidoreductins 1	1	2.7212e+31	2.72125e+31	AT1G72280	259852_at	1.21325	0.0219925
dicarboxylate carrier 2	4	12686929	12687458	AT4G24570	254120_at	1.21831	0.0220149
Protein kinase superfamily protein	3	1728730717287550	1728773317288020	AT3G46930	252470_at	1.21723	0.0220545
similar to RCD one 5	5	2.50984e+31	2.50989e+31	AT5G62520	247431_at	1.20787	0.0227753
Transmembrane proteins 14C	3	7.16089e+20	7.16181e+20	AT3G20510	257088_at	1.20114	0.02283
tolB protein-related	4	808481	808958	AT4G01870	255543_at	1.20852	0.0233317
arogenate dehydratase 4	3	16272476	16272976	AT3G44720	252652_at	1.20882	0.0233333
Polynucleotidyl transferase, ribonuclease H-like superfamily protein	5	7365688	7366168	AT5G22250	249928_at	1.22256	0.0234059
ADP/ATP carrier 2	5	43367304336980	43370834337352	AT5G13490	245854_at	1.22875	0.0236049
Leucine-rich repeat protein kinase family protein	5	365064365507	365585365629	AT5G01950	251071_at	1.17883	0.0236253
Actin-binding FH2 (formin homology 2) family protein	1	22054174	22054650	AT1G59910	262901_at	1.18296	0.0235801
FAD-binding Berberine family protein	4	11173752	11174186	AT4G20860	254447_at	1.21581	0.0235254
alpha 1,4-glycosyltransferase family protein	3	2753958	2754329	AT3G09020	259211_at	1.18693	0.0236691
Protein kinase superfamily protein	5	4.70397e+17	4.70996e+17	AT5G02290	250990_at	1.19338	0.0240145
Disease resistance protein (TIR-NBS-LRR class) family	1	6053323	6053818	AT1G17600	260734_at	1.18436	0.0241995
Leucine-rich receptor-like protein kinase family protein	5	1879474018794940	1879502518795310	AT5G46330	248895_at	1.19678	0.0242662
BAK1-interacting receptor-like kinase 1	5	19604625	19605178	AT5G48380	248698_at	1.17365	0.0244833
RING/FYVE/PHD zinc finger superfamily protein	3	1.75242e+47	1.75246e+47	AT3G47550	252422_at	1.18674	0.0244368
receptor-like protein kinase-related family protein	5	19669105	19669633	AT5G48540	248686_at	1.22636	0.0244071
homolog of RPW8 4	3	1873329018733590	1873388918733950	AT3G50480	252170_at	1.19094	0.0244466
zinc transporter 5 precursor	1	1.5453e+20	1.54634e+20	AT1G05300	264574_at	1.24646	0.0246967
DA1	1	6.66501e+27	6.66538e+27	AT1G19270	256013_at	1.17798	0.0246548
unknown protein; BEST Arabidopsis thaliana protein match is: unknown protein (TAIR:AT1G68440.1); Has 21 Blast hits to 21 proteins in 6 species: Archae - 0; Bacteria - 0; Metazoa - 0; Fungi - 0; Plants - 21; Viruses - 0; Other Eukaryotes - 0 (source: NCBI BLink).	1	8911463	8912048	AT1G25400	255733_at	1.18072	0.0246745
Malectin/receptor-like protein kinase family protein	5	15618777	15619350	AT5G39020	249485_at	1.16582	0.0247388
glutamate receptor 1.1	3	10795971079832	10799221080219	AT3G04110	258566_at	1.18858	0.02473
Tetratricopeptide repeat (TPR)-like superfamily protein	3	2916043	2916629	AT3G09490	257535_at	1.19822	0.0247471
ortholog of sugar beet HS1 PRO-1 2	2	16700680	16701244	AT2G40000	267357_at	1.19623	0.0251121
strictosidine synthase 3	1	2782927027829740	2783008727830150	AT1G74000	260335_at	1.28198	0.0252867
no_match	no_match	no_match	no_match	no_match	253590_at	1.16023	0.0253674
WRKY family transcription factor	4	747649	748219	AT4G01720	255596_at	1.30361	0.0254362
[AT4G22690, cytochrome P450, family 706, subfamily A, polypeptide 1];[AT4G22710, cytochrome P450, family 706, subfamily A, polypeptide 2]	[AT4G22690, 4];[AT4G22710, 4]	[AT4G22690, 11930929];[AT4G22710, 11936027]	[AT4G22690, 11931496];[AT4G22710, 11936594]	AT4G22690;AT4G22710	254331_s_at	1.14727	0.0255486
Protein kinase superfamily protein	5	803739	804125	AT5G03320	250941_at	1.18693	0.0256697
Cupredoxin superfamily protein	4	18480629	18481127	AT4G39830	252862_at	1.15064	0.0256889
TOXICOS EN LEVADURA 2	3	5693195	5693744	AT3G16720	258436_at	1.16668	0.0257103
Plant protein of unknown function (DUF946)	5	6134338	6134850	AT5G18490	249987_at	1.16252	0.0257729
thioredoxin H-type 9	3	2.64559e+27	2.64594e+27	AT3G08710	258665_at	1.15901	0.0262357
SAUR-like auxin-responsive protein family	3	22435337	22435763	AT3G60690	251342_at	1.17474	0.0262169
glutamate-ammonia ligases;catalytics;glutamate-ammonia ligases	3	1.97104e+31	1.97109e+31	AT3G53180	251973_at	1.19651	0.0262415
Protein of unknown function (DUF3133)	3	20916343	20916853	AT3G56410	251684_at	1.14028	0.026225
[AT5G23490, unknown protein; BEST Arabidopsis thaliana protein match is: unknown protein (TAIR:AT5G08440.1); Has 202 Blast hits to 197 proteins in 48 species: Archae - 0; Bacteria - 13; Metazoa - 25; Fungi - 9; Plants - 109; Viruses - 0; Other Eukaryotes - 46 (source: NCBI BLink).];[AT5G23510, unknown protein; BEST Arabidopsis thaliana protein match is: unknown protein (TAIR:AT5G23490.1); Has 353…	[AT5G23490, 5];[AT5G23510, 5]	[AT5G23490, 7924483,7924544,7924630,7924672,7924756,7924847,7925133];[AT5G23510, 7927517,7927578,7927663,7927705,7927790,7927881,7928070]	[AT5G23490, 7925181,7925394,7925464,7925550,7925663,7925837,7925894];[AT5G23510, 7928118,7928345,7928415,7928499,7928612,7928734,7928791]	AT5G23490;AT5G23510	249835_s_at	1.16576	0.0261655
cysteine-rich RLK (RECEPTOR-like protein kinase) 29	4	1.14025e+23	1.1403e+23	AT4G21410	254410_at	1.16083	0.0267466
UDP-Glycosyltransferase superfamily protein	2	12873115	12873683	AT2G30140	267300_at	1.23804	0.0269052
high affinity nitrate transporter 2.6	3	16477673	16478258	AT3G45060	252604_at	1.26182	0.0268514
unknown protein; Has 1807 Blast hits to 1807 proteins in 277 species: Archae - 0; Bacteria - 0; Metazoa - 736; Fungi - 347; Plants - 385; Viruses - 0; Other Eukaryotes - 339 (source: NCBI BLink).	5	4.08319e+20	4.08379e+20	AT5G12930	250267_at	1.15116	0.0268045
S-locus lectin protein kinase family protein	1	2.27358e+23	2.27361e+23	AT1G61610	265030_at	1.13189	0.0272825
Protein of unknown function (DUF803)	3	9.79824e+27	9.79871e+27	AT3G26670	257828_at	1.16615	0.0276197
wall associated kinase-like 2	1	5527461	5528046	AT1G16130	257478_at	1.14584	0.0275714
Protein phosphatase 2A regulatory B subunit family protein	3	95153019515589	95162809516464	AT3G26020	258084_at	1.14335	0.0275791
Curculin-like (mannose-binding) lectin family protein	5	6128764	6129158	AT5G18470	249983_at	1.13751	0.0275511
Protein kinase superfamily protein	1	9.35297e+17	9.35798e+17	AT1G03740	264841_at	1.14461	0.0276652
unknown protein; FUNCTIONS IN: molecular_function unknown; INVOLVED IN: biological_process unknown; LOCATED IN: endomembrane system; EXPRESSED IN: root, flower; EXPRESSED DURING: petal differentiation and expansion stage; BEST Arabidopsis thaliana protein match is: unknown protein (TAIR:AT3G62990.1); Has 22 Blast hits to 22 proteins in 5 species: Archae - 0; Bacteria - 0; Metazoa - 0; Fungi - 0; …	2	19624296	19624622	AT2G47950	266486_at	1.16533	0.0276681
SWAP (Suppressor-of-White-APricot)/surp domain-containing protein	5	2236129622361290	2236142022361940	AT5G55100	248106_at	1.13906	0.0277572
BRI1-associated receptor kinase	4	1608667616086970	1608705916087300	AT4G33430	253338_at	1.13903	0.0280154
Alkaline-phosphatase-like family protein	4	14543826	14544312	AT4G29700	253697_at	1.332	0.0280022
formin homology5	5	22197866	22198274	AT5G54650	248176_at	1.1351	0.0281974
Actin-like ATPase superfamily protein	1	3024697130247200	3024730730247620	AT1G80460	260274_at	1.23364	0.0281444
uclacyanin 2	2	1846221018462610	1846306118463210	AT2G44790	266884_at	1.1386	0.0281528
2-oxoglutarate (2OG) and Fe(II)-dependent oxygenase superfamily protein	3	1.83953e+55	1.83958e+55	AT3G49620	252265_at	1.10702	0.0283856
FAD/NAD(P)-binding oxidoreductase family protein	4	1802412718024180	1802428618024820	AT4G38540	252993_at	1.16895	0.0285283
[AT4G25670, unknown protein; BEST Arabidopsis thaliana protein match is: unknown protein (TAIR:AT4G25690.2); Has 30201 Blast hits to 17322 proteins in 780 species: Archae - 12; Bacteria - 1396; Metazoa - 17338; Fungi - 3422; Plants - 5037; Viruses - 0; Other Eukaryotes - 2996 (source: NCBI BLink).];[AT4G25672, conserved peptide upstream open reading frame 12];[AT4G25690, unknown protein; BEST Ara…	[AT4G25670, 4];[AT4G25672, 4];[AT4G25690, 4];[AT4G25692, 4]	[AT4G25670, 13085573];[AT4G25672, 13085573];[AT4G25690, 13090572];[AT4G25692, 13090572]	[AT4G25670, 13085937];[AT4G25672, 13085937];[AT4G25690, 13090936];[AT4G25692, 13090936]	AT4G25670;AT4G25672;AT4G25690;AT4G25692	254050_s_at	1.15815	0.0284902
CP12 domain-containing protein 3	1	28728295	28728671	AT1G76560	259976_at	1.18445	0.0287835
myb domain protein 73	4	17541052	17541525	AT4G37260	246253_at	1.11408	0.0287991
Carbohydrate-binding protein	3	18468340	18468886	AT3G49790	252250_at	1.17449	0.0293987
ABC-2 type transporter family protein	2	16430230	16430758	AT2G39350	267008_at	1.27007	0.0294559
xyloglucan endotransglycosylase 6	4	1312910713129240	1312931913129710	AT4G25810	254042_at	1.124	0.0294936
FUNCTIONS IN: molecular_function unknown; INVOLVED IN: biological_process unknown; LOCATED IN: membrane; EXPRESSED IN: 14 plant structures; EXPRESSED DURING: 4 anthesis, C globular stage, F mature embryo stage, petal differentiation and expansion stage, E expanded cotyledon stage; CONTAINS InterPro DOMAIN/s: Aminotransferase-like, plant mobile domain (InterPro:IPR019557), Protein of unknown funct…	1	1155745311557520	1155816111558560	AT1G32120	245788_at	1.11615	0.0296638
4-coumarate:CoA ligase 5	3	7.44833e+27	7.44862e+27	AT3G21230	258037_at	1.14276	0.0297756
UDP-Glycosyltransferase superfamily protein	1	7903874	7904322	AT1G22400	261934_at	1.17952	0.0298081
unknown protein; FUNCTIONS IN: molecular_function unknown; INVOLVED IN: N-terminal protein myristoylation; LOCATED IN: cellular_component unknown; EXPRESSED IN: 24 plant structures; EXPRESSED DURING: 14 growth stages; BEST Arabidopsis thaliana protein match is: unknown protein (TAIR:AT1G76600.1); Has 206 Blast hits to 206 proteins in 13 species: Archae - 0; Bacteria - 0; Metazoa - 0; Fungi - 0; P…	1	7346368	7346865	AT1G21010	262801_at	1.10864	0.0304064
MAP kinase substrate 1	3	6429807	6430340	AT3G18690	257751_at	1.11352	0.0308471
salt-inducible zinc finger 1	3	20778020	20778562	AT3G55980	251745_at	1.10198	0.0308411
Protein kinase superfamily protein	4	1689810116898160	1689826316898700	AT4G35600	253147_at	1.13713	0.030778
soluble N-ethylmaleimide-sensitive factor adaptor protein 33	5	2.46244e+31	2.46248e+31	AT5G61210	247571_at	1.1051	0.0311203
Plant protein of unknown function (DUF868)	2	15299392	15299976	AT2G36470	263919_at	1.09475	0.0314189
receptor like protein 54	5	16065205	16065778	AT5G40170	249393_at	1.10237	0.0319496
exocyst subunit exo70 family protein E1	3	11297364	11297936	AT3G29400	256735_at	1.08886	0.0327296
[AT5G38990, Malectin/receptor-like protein kinase family protein];[AT5G39000, Malectin/receptor-like protein kinase family protein]	[AT5G38990, 5];[AT5G39000, 5]	[AT5G38990, 15610879];[AT5G39000, 15613894]	[AT5G38990, 15611400];[AT5G39000, 15614415]	AT5G38990;AT5G39000	249480_s_at	1.09441	0.0326862
ENTH/ANTH/VHS superfamily protein	1	12088171	12088664	AT1G33340	256537_at	1.10037	0.0326848
RELA/SPOT homolog 2	3	46509344651198	46512774651506	AT3G14050	258207_at	1.10376	0.0326521
VQ motif-containing protein	1	29502738	29503031	AT1G78410	260804_at	1.07583	0.0327027
receptor serine/threonine kinase, putative	4	10087358	10087867	AT4G18250	254660_at	1.08801	0.0328963
C2 calcium/lipid-binding and GRAM domain containing protein	1	834352834419	834514834792	AT1G03370	264351_at	1.0788	0.0328344
phosphatidic acid phosphatase 1	2	107239	107779	AT2G01180	265737_at	1.06686	0.032812
Eukaryotic aspartyl protease family protein	3	21837876	21838397	AT3G59080	251507_at	1.09982	0.0328227
XB3 ortholog 4 in Arabidopsis thaliana	4	8.27168e+27	8.27223e+27	AT4G14365	245329_at	1.0995	0.0328107
unknown protein; Has 30201 Blast hits to 17322 proteins in 780 species: Archae - 12; Bacteria - 1396; Metazoa - 17338; Fungi - 3422; Plants - 5037; Viruses - 0; Other Eukaryotes - 2996 (source: NCBI BLink).	5	26095272	26095708	AT5G65300	247177_at	1.08265	0.0332094
Transducin/WD40 repeat-like superfamily protein	1	2399897423999380	2399946523999570	AT1G64610	261973_at	1.06024	0.0335328
Protein kinase superfamily protein	2	29811002981596	29817772981820	AT2G07180	266428_at	1.07979	0.0335194
MAP kinase 5	4	6.89318e+20	6.8936e+20	AT4G11330	254924_at	1.09617	0.0338082
Protein of unknown function (DUF3133)	4	4.70891e+23	4.71299e+23	AT4G01090	255605_at	1.0681	0.0338187
Protein of unknown function (DUF1442)	1	23271827	23272315	AT1G62840	257466_at	1.07175	0.0340955
Late embryogenesis abundant protein	2	1895925118959410	1896011318960320	AT2G46140	266581_at	1.25316	0.0343854
Protein of unknown function (DUF1639)	1	88980918898108	88982068898717	AT1G25370	245641_at	1.1009	0.0344413
plant intracellular ras group-related LRR 1	5	1762715	1763190	AT5G05850	250745_at	1.11281	0.0344101
AFP2 (ABI five-binding protein 2) family protein	3	385549	386077	AT3G02140	259076_at	1.13341	0.0346391
P-loop containing nucleoside triphosphate hydrolases superfamily protein	2	19139159	19139669	AT2G46620	265450_at	1.06139	0.0347626
phytochrome-associated protein phosphatase type 2C	1	7.87462e+27	7.8751e+27	AT1G22280	255967_at	1.08816	0.034996
NAC domain containing protein 36	2	74074967407631	74077167408095	AT2G17040	263584_at	1.06646	0.0351924
CRINKLY4 related 4	5	19378838	19379400	AT5G47850	248775_at	1.06523	0.035622
WRKY DNA-binding protein 27	5	2141156221411620	2141172621412190	AT5G52830	248306_at	1.09491	0.0358204
ammonium transporter 1;1	4	7859129	7859725	AT4G13510	254723_at	1.07127	0.0357669
serine/threonine protein kinase 2	3	2.64863e+20	2.64914e+20	AT3G08720	258682_at	1.07999	0.0357455
plant U-box 14	3	20323279	20323747	AT3G54850	251862_at	1.10188	0.0358115
Leucine-rich repeat receptor-like protein kinase family protein	4	56367295636982	56376495637843	AT4G08850	255116_at	1.05689	0.0359564
translocon at the outer membrane of chloroplasts 64-V	5	2.93068e+34	2.9312e+34	AT5G09420	245879_at	1.06201	0.0360138
unknown protein; FUNCTIONS IN: molecular_function unknown; INVOLVED IN: N-terminal protein myristoylation; LOCATED IN: nucleolus, nucleus; EXPRESSED IN: 24 plant structures; EXPRESSED DURING: 15 growth stages; BEST Arabidopsis thaliana protein match is: unknown protein (TAIR:AT1G21010.1); Has 220 Blast hits to 220 proteins in 14 species: Archae - 0; Bacteria - 0; Metazoa - 0; Fungi - 0; Plants - …	1	28747076	28747587	AT1G76600	259979_at	1.07905	0.0362978
calcium-dependent protein kinase 30	1	2.80802e+31	2.80808e+31	AT1G74740	262220_at	1.13455	0.0362283
unknown protein; FUNCTIONS IN: molecular_function unknown; INVOLVED IN: biological_process unknown; LOCATED IN: chloroplast; EXPRESSED IN: 24 plant structures; EXPRESSED DURING: 15 growth stages; BEST Arabidopsis thaliana protein match is: unknown protein (TAIR:AT1G52720.1); Has 61 Blast hits to 61 proteins in 13 species: Archae - 0; Bacteria - 0; Metazoa - 0; Fungi - 0; Plants - 61; Viruses - 0;…	3	5297192	5297469	AT3G15630	258225_at	1.29959	0.036169
Integrase-type DNA-binding superfamily protein	2	1425935714259740	1426047214260540	AT2G33710	267451_at	1.06723	0.0364353
Calcium-binding EF-hand family protein	3	9307410	9307850	AT3G25600	256755_at	1.04967	0.0365205
UDP-glucosyl transferase 76E12	3	17189409	17189913	AT3G46660	252487_at	1.1045	0.0368027
cysteine-rich RLK (RECEPTOR-like protein kinase) 28	4	1.13992e+23	1.13998e+23	AT4G21400	254409_at	1.05319	0.0369259
FUNCTIONS IN: molecular_function unknown; INVOLVED IN: biological_process unknown; LOCATED IN: plasma membrane; EXPRESSED IN: 23 plant structures; EXPRESSED DURING: 13 growth stages; BEST Arabidopsis thaliana protein match is: hydroxyproline-rich glycoprotein family protein (TAIR:AT3G26910.2); Has 1503 Blast hits to 1197 proteins in 220 species: Archae - 4; Bacteria - 108; Metazoa - 481; Fungi - …	5	16450090	16450537	AT5G41100	249339_at	1.04628	0.0370603
Concanavalin A-like lectin protein kinase family protein	5	26216129	26216671	AT5G65600	247145_at	1.03837	0.0370447
Six-hairpin glycosidases superfamily protein	1	2.43918e+23	2.43925e+23	AT1G65610	264685_at	1.11013	0.0371182
unknown protein; FUNCTIONS IN: molecular_function unknown; INVOLVED IN: biological_process unknown; LOCATED IN: mitochondrion; BEST Arabidopsis thaliana protein match is: unknown protein (TAIR:AT3G07440.1); Has 32 Blast hits to 32 proteins in 11 species: Archae - 0; Bacteria - 0; Metazoa - 0; Fungi - 0; Plants - 32; Viruses - 0; Other Eukaryotes - 0 (source: NCBI BLink).	5	19668574	19668824	AT5G48530	248706_at	1.15897	0.0371122
glutathione S-transferase tau 4	2	1262674212627040	1262728012627510	AT2G29460	266267_at	1.09868	0.0372741
myb domain protein 74	4	2619347	2619789	AT4G05100	255250_at	1.14517	0.0373873
ACT domain repeat 7	4	1196874311969080	1196917611969370	AT4G22780	254300_at	1.10134	0.0373904
Chaperone DnaJ-domain superfamily protein	1	2.1079e+39	2.10797e+39	AT1G56300	256221_at	0.917304	0.0375278
protease inhibitor/seed storage/lipid transfer protein (LTP) family protein	4	11840329	11840864	AT4G22470	254314_at	1.07087	0.037728
P-loop containing nucleoside triphosphate hydrolases superfamily protein	5	26967710	26968085	AT5G67630	247014_at	1.08555	0.0378203
Protein kinase superfamily protein	1	25272824	25273352	AT1G67470	264232_at	1.04244	0.0380573
BEST Arabidopsis thaliana protein match is: root hair specific 4 (TAIR:AT1G30850.1); Has 43 Blast hits to 43 proteins in 9 species: Archae - 0; Bacteria - 0; Metazoa - 0; Fungi - 0; Plants - 43; Viruses - 0; Other Eukaryotes - 0 (source: NCBI BLink).	2	14727189	14727755	AT2G34910	267409_at	1.04014	0.0385352
Disease resistance protein (TIR-NBS-LRR class) family	5	75441907544694	75448117544854	AT5G22690	249903_at	1.02701	0.0386578
calmodulin-domain protein kinase 7	5	4.04788e+27	4.04837e+27	AT5G12480	245156_at	1.03171	0.0393586
Homocysteine S-methyltransferase family protein	3	9.48183e+27	9.48238e+27	AT3G25900	258075_at	1.09957	0.039358
Class I glutamine amidotransferase-like superfamily protein	3	5.0487e+27	5.04919e+27	AT3G14990	257216_at	1.05663	0.0393989
FUNCTIONS IN: molecular_function unknown; INVOLVED IN: biological_process unknown; LOCATED IN: mitochondrion; EXPRESSED IN: 15 plant structures; EXPRESSED DURING: 7 growth stages; CONTAINS InterPro DOMAIN/s: Protein of unknown function DUF248, methyltransferase putative (InterPro:IPR004159); BEST Arabidopsis thaliana protein match is: S-adenosyl-L-methionine-dependent methyltransferases superfami…	3	1546596	1546948	AT3G05390	259134_at	1.16748	0.0393849
Leucine-rich repeat protein kinase family protein	4	1827907518279080	1827916318279630	AT4G39270	252940_at	1.03437	0.0397119
HXXXD-type acyl-transferase family protein	1	1.0079e+23	1.00794e+23	AT1G28680	262744_at	1.17686	0.0401316
P-loop containing nucleoside triphosphate hydrolases superfamily protein	1	9.94612e+17	9.94915e+17	AT1G03905	265093_at	1.09423	0.0403152
RING/U-box superfamily protein	3	1477974	1478556	AT3G05200	259312_at	1.03014	0.0402959
Kelch repeat-containing F-box family protein	1	8309526	8310033	AT1G23390	262986_at	1.14164	0.0406393
Reticulon family protein	1	2.96584e+31	2.96591e+31	AT1G78895	264304_at	1.02006	0.0406026
Major facilitator superfamily protein	5	2.22863e+23	2.22867e+23	AT5G54860	248134_at	1.00667	0.0406555
Clp ATPase	5	2.07676e+23	2.0768e+23	AT5G51070	248487_at	1.00958	0.0407268
cysteine-rich RLK (RECEPTOR-like protein kinase) 4	3	1.68634e+23	1.6864e+23	AT3G45860	252549_at	1.09363	0.0408312
ZCF37	1	21887919	21888487	AT1G59590	262072_at	0.999986	0.041713
O-fucosyltransferase family protein	2	1589421515894410	1589449115894810	AT2G37980	266100_at	1.01757	0.0417726
Major facilitator superfamily protein	4	17287784	17288226	AT4G36670	246238_at	1.04892	0.0423026
Glycosyl hydrolase family protein with chitinase insertion domain	4	1.07642e+23	1.07647e+23	AT4G19810	254543_at	1.0356	0.042558
4-coumarate:CoA ligase 1	1	1.91591e+23	1.91593e+23	AT1G51680	256186_at	1.07743	0.0425974
receptor lectin kinase	2	15814938	15815399	AT2G37710	267165_at	1.01923	0.0426697
calcineurin B-like protein 1	4	9.81718e+55	9.81838e+55	AT4G17615	245251_at	0.997429	0.042881
unknown protein; BEST Arabidopsis thaliana protein match is: unknown protein (TAIR:AT5G45410.3); Has 125 Blast hits to 125 proteins in 36 species: Archae - 2; Bacteria - 31; Metazoa - 0; Fungi - 4; Plants - 88; Viruses - 0; Other Eukaryotes - 0 (source: NCBI BLink).	4	12866076	12866612	AT4G25030	254103_at	1.00739	0.0428227
emp24/gp25L/p24 family/GOLD family protein	1	9.22434e+27	9.22518e+27	AT1G26690	261269_at	1.03814	0.0428686
poltergeist like 4	2	1.24058e+31	1.24064e+31	AT2G28890	257377_at	1.05052	0.0428379
RING/U-box superfamily protein	5	21529152	21529608	AT5G53110	248298_at	1.05401	0.0431145
glycine-rich protein	5	10636698	10637131	AT5G28630	246108_at	1.02469	0.0437096
unknown protein; FUNCTIONS IN: molecular_function unknown; INVOLVED IN: biological_process unknown; LOCATED IN: plasma membrane; EXPRESSED IN: 22 plant structures; EXPRESSED DURING: 13 growth stages; Has 283 Blast hits to 281 proteins in 136 species: Archae - 0; Bacteria - 145; Metazoa - 0; Fungi - 65; Plants - 41; Viruses - 0; Other Eukaryotes - 32 (source: NCBI BLink).	1	2.50367e+47	2.50383e+47	AT1G67060	255880_at	1.00884	0.0438261
tyrosine aminotransferase 3	2	1.05831e+39	1.05838e+39	AT2G24850	263539_at	1.0262	0.0442477
gamma-glutamyl transpeptidase 1	4	1.84021e+23	1.84025e+23	AT4G39640	252906_at	1.02531	0.0445217
MAP kinase kinase 6	5	2.29049e+39	2.29054e+39	AT5G56580	247962_at	0.994587	0.0447982
P-loop containing nucleoside triphosphate hydrolases superfamily protein	5	23279593	23280002	AT5G57480	247912_at	1.11468	0.0449119
Protein kinase superfamily protein	4	12978870	12979426	AT4G25390	254063_at	0.983777	0.0451346
cytochrome P450, family 707, subfamily A, polypeptide 3	5	1.8369e+31	1.83695e+31	AT5G45340	248964_at	0.989522	0.0451416
SCARECROW-like 1	1	7510929	7511498	AT1G21450	260878_at	1.03308	0.0455796
YELLOW STRIPE like 3	5	21758179	21758753	AT5G53550	248276_at	0.99938	0.0459268
Serine protease inhibitor, potato inhibitor I-type family protein	2	1623656316236730	1623703216237050	AT2G38870	266168_at	1.0343	0.0459002
PLANT U-BOX 12	2	12368437	12368926	AT2G28830	266230_at	0.978693	0.0458345
unknown protein; FUNCTIONS IN: molecular_function unknown; INVOLVED IN: biological_process unknown; LOCATED IN: plasma membrane; EXPRESSED IN: 17 plant structures; EXPRESSED DURING: 9 growth stages; Has 3885 Blast hits to 2658 proteins in 280 species: Archae - 12; Bacteria - 208; Metazoa - 970; Fungi - 222; Plants - 148; Viruses - 11; Other Eukaryotes - 2314 (source: NCBI BLink).	3	9153063	9153620	AT3G25130	257815_at	1.00652	0.0458437
respiratory burst oxidase homologue D	5	1940110619401550	1940165919401750	AT5G47910	248719_at	0.978957	0.0458723
cinnamate-4-hydroxylase	2	12993896	12994418	AT2G30490	267470_at	1.03903	0.0458265
glutathione transferase lambda 1	5	6.31344e+35	6.31884e+35	AT5G02780	250983_at	1.01223	0.0465212
Disease resistance protein (TIR-NBS-LRR class) family	3	1109152	1109716	AT3G04220	258577_at	0.982641	0.046776
MAPK/ERK kinase kinase 3	4	5.38404e+41	5.38482e+41	AT4G08470	255148_at	1.02031	0.0466937
Hs1pro-1 protein	3	20717557	20718066	AT3G55840	251774_at	0.98415	0.0468137
acetyl-CoA synthetase	5	1.4535e+39	1.45357e+39	AT5G36880	249638_at	0.981238	0.0470316
zinc finger (AN1-like) family protein	3	1052059810520690	1052077110521210	AT3G28210	256576_at	0.986429	0.0469667
Ypt/Rab-GAP domain of gyp1p superfamily protein	3	18297683	18298258	AT3G49350	252310_at	0.983489	0.0469441
alpha/beta-Hydrolases superfamily protein	5	20081072008381	20103312010622	AT5G06570	250680_at	1.10161	0.0473735
myb domain protein 50	1	21317439	21317921	AT1G57560	246401_at	1.14634	0.0473293
Class-II DAHP synthetase family protein	1	7.91368e+20	7.91408e+20	AT1G22410	261933_at	1.01606	0.0473687
Concanavalin A-like lectin protein kinase family protein	3	19933210	19933680	AT3G53810	251910_at	0.981813	0.0478698
Leucine-rich repeat protein kinase family protein	1	1923740919237810	1923790219238020	AT1G51820	256181_at	1.00884	0.047799
lectin receptor kinase a4.1	5	214534	215035	AT5G01550	251096_at	1.02553	0.0480502
[AT2G46440, cyclic nucleotide-gated channels];[AT2G46430, cyclic nucleotide gated channel 3]	[AT2G46440, 2];[AT2G46430, 2]	[AT2G46440, 19063909,19064260];[AT2G46430, 19060413,19060764]	[AT2G46440, 19064448,19064626];[AT2G46430, 19060964,19061142]	AT2G46440;AT2G46430	263776_s_at	1.0032	0.0479845
calcium-dependent protein kinase 28	5	2.64567e+39	2.64573e+39	AT5G66210	247137_at	0.959491	0.0480121
Protein kinase family protein with leucine-rich repeat domain	5	90532989053478	90535609053923	AT5G25930	246858_at	0.972208	0.0494234
Glycosyltransferase family 61 protein	2	17361800	17362346	AT2G41640	245119_at	1.03993	0.0494467
Major facilitator superfamily protein	1	7976695	7977212	AT1G22570	261937_at	-0.795874	0.0368176
Undecaprenyl pyrophosphate synthetase family protein	5	2.37347e+23	2.3735e+23	AT5G58770	247780_at	-1.04441	0.00918644
myo-inositol-1-phosphate synthase 2	2	9.45193e+27	9.45245e+27	AT2G22240	263433_at	-0.83686	0.0421557
xyloglucan endo-transglycosylase-related 8	3	1644728916447640	1644772416447930	AT3G44990	252607_at	-0.93854	0.028068
nodulin MtN21 /EamA-like transporter family protein	4	5.24667e+27	5.24768e+27	AT4G08300	255127_at	-0.829466	0.0474293
plant defensin 1.2b	2	1108928211089340	1108941911089590	AT2G26020	257365_x_at	-1.24741	0.00745455
beta-amylase 3	5	6227429	6227989	AT5G18670	250007_at	-0.938468	0.0383267
lipid transfer protein 2	2	16128498	16128786	AT2G38530	266415_at	-0.911642	0.0418647
gibberellin 2-oxidase 8	4	1130593511306120	1130636211306590	AT4G21200	254459_at	-0.944706	0.0276422
Protein kinase superfamily protein	1	12065539	12066103	AT1G33260	256529_at	-0.950814	0.0362609
Calcium-binding endonuclease/exonuclease/phosphatase family	5	2.1964e+39	2.19646e+39	AT5G54130	248191_at	-1.00411	0.028
ammonium transporter 1;2	1	24061049	24061577	AT1G64780	262883_at	-1.08257	0.0172895
Plant invertase/pectin methylesterase inhibitor superfamily protein	5	25040834	25041308	AT5G62360	247478_at	-0.977736	0.0276667
Sulfite exporter TauE/SafE family protein	2	1.53531e+55	1.53538e+55	AT2G36630	265203_at	-0.91021	0.0471828
pleiotropic drug resistance 6	2	1.52629e+23	1.52633e+23	AT2G36380	263904_at	-0.852205	0.0482953
Protein of unknown function (DUF3049)	3	1813572	1814167	AT3G06020	258560_at	-0.894497	0.0454444
ferric reduction oxidase 8	5	2041786620418310	2041838920418570	AT5G50160	248540_at	-0.914246	0.0410063
[AT1G29430, SAUR-like auxin-responsive protein family ];[AT5G27780, SAUR-like auxin-responsive protein family ]	[AT1G29430, 1];[AT5G27780, 5]	[AT1G29430, 10302803];[AT5G27780, 9838887]	[AT1G29430, 10303145];[AT5G27780, 9839232]	AT1G29430;AT5G27780	259790_s_at	-1.08058	0.0175897
plant defensin 1.2	5	1790725617907390	1790748717907490	AT5G44420	249052_at	-1.33746	0.00604255
Glycosyl hydrolase superfamily protein	1	11907597	11908129	AT1G32860	261187_at	-0.873194	0.0477234
outer plastid envelope protein 16-1	2	1.24145e+47	1.24149e+47	AT2G28900	266225_at	-0.870005	0.048474
MATE efflux family protein	5	2.61234e+39	2.6124e+39	AT5G65380	247193_at	-0.952895	0.0401503
unknown protein; BEST Arabidopsis thaliana protein match is: unknown protein (TAIR:AT5G64190.1); Has 72 Blast hits to 72 proteins in 10 species: Archae - 0; Bacteria - 0; Metazoa - 0; Fungi - 0; Plants - 72; Viruses - 0; Other Eukaryotes - 0 (source: NCBI BLink).	2	6491892	6492305	AT2G15020	265892_at	-1.28187	0.00590244
galacturonosyltransferase-like 7	3	23173957	23174473	AT3G62660	251225_at	-0.903006	0.0452044
Integrase-type DNA-binding superfamily protein	5	2399756	2400345	AT5G07580	250582_at	-1.05893	0.0188889
Homeodomain-like transcriptional regulator	5	2378329323783690	2378422223784370	AT5G58900	247768_at	-0.88722	0.0445787
Pectin lyase-like superfamily protein	1	1776835317768420	1776912117769570	AT1G48100	260727_at	-1.03226	0.0273738
Late embryogenesis abundant 3 (LEA3) family protein	1	623948624134	624231624297	AT1G02820	262113_at	-1.2969	0.006
glycine-rich protein	4	14886312	14886605	AT4G30450	253629_at	-1.10797	0.0173243
ABC-2 type transporter family protein	5	1.99008e+20	1.99048e+20	AT5G06530	250690_at	-1.04534	0.0250938
B-box type zinc finger protein with CCT domain	1	2777983827780130	2778026227780480	AT1G73870	260380_at	-1.04633	0.0272054
3-ketoacyl-CoA synthase 3	1	2391166	2391569	AT1G07720	261420_at	-1.00778	0.029904
unknown protein; FUNCTIONS IN: molecular_function unknown; INVOLVED IN: biological_process unknown; LOCATED IN: endomembrane system; EXPRESSED IN: 17 plant structures; EXPRESSED DURING: 9 growth stages; Has 30201 Blast hits to 17322 proteins in 780 species: Archae - 12; Bacteria - 1396; Metazoa - 17338; Fungi - 3422; Plants - 5037; Viruses - 0; Other Eukaryotes - 2996 (source: NCBI BLink).	4	13811838	13812006	AT4G27654	253832_at	-1.23665	0.005975
trehalose phosphate synthase	1	2217730022177560	2217772422177840	AT1G60140	264246_at	-0.927799	0.0423879
Tetratricopeptide repeat (TPR)-like superfamily protein	1	3.01413e+23	3.01417e+23	AT1G80130	262050_at	-1.25883	0.00615686
hydroxyproline-rich glycoprotein family protein	1	27396044	27396525	AT1G72790	259915_at	-0.878443	0.0453533
Domain of unknown function (DUF23)	5	1801921818019550	1802005318020190	AT5G44670	249011_at	-1.10668	0.0176753
HSP20-like chaperones superfamily protein	2	12633284	12633738	AT2G29500	266294_at	-0.901329	0.0452
salt tolerance homologue	2	1.33823e+23	1.3383e+23	AT2G31380	263252_at	-1.27257	0.00597727
Pectinacetylesterase family protein	5	8.04633e+41	8.04697e+41	AT5G23870	249807_at	-0.944132	0.0415063
SAUR-like auxin-responsive protein family	2	9085536	9085800	AT2G21210	264014_at	-1.00207	0.0367647
unknown protein; BEST Arabidopsis thaliana protein match is: unknown protein (TAIR:AT3G44450.1); Has 65 Blast hits to 65 proteins in 13 species: Archae - 0; Bacteria - 0; Metazoa - 0; Fungi - 0; Plants - 65; Viruses - 0; Other Eukaryotes - 0 (source: NCBI BLink).	3	19546446	19546857	AT3G52740	252010_at	-0.932302	0.042253
GATA type zinc finger transcription factor family protein	5	2298964422990070	2299032222990370	AT5G56860	247980_at	-0.939785	0.0455956
Tetratricopeptide repeat (TPR)-like superfamily protein	1	22396192239910	22407392240987	AT1G07280	261075_at	-0.89752	0.0433276
UDP-Glycosyltransferase superfamily protein	3	36811213681600	36816833681717	AT3G11670	259070_at	-0.897201	0.0483247
transposable element gene	3	5152346	5152866	AT3G15310	257057_at	-1.57368	0.00190909
Protein of unknown function, DUF642	2	14544117	14544640	AT2G34510	266956_at	-1.00136	0.0268957
Calcium-binding EF-hand family protein	2	17991438	17991857	AT2G43290	266447_at	-0.902433	0.0477566
UDP-glucosyl transferase 72B3	1	154591	155155	AT1G01420	261048_at	-0.90706	0.0444302
2-isopropylmalate synthase 2	5	7.71999e+48	7.72098e+48	AT5G23020	249867_at	-1.01309	0.02639
HXXXD-type acyl-transferase family protein	2	16803333	16803807	AT2G40230	263382_at	-1.00357	0.0270254
unknown protein; FUNCTIONS IN: molecular_function unknown; INVOLVED IN: biological_process unknown; LOCATED IN: chloroplast; EXPRESSED IN: 24 plant structures; EXPRESSED DURING: 15 growth stages; BEST Arabidopsis thaliana protein match is: unknown protein (TAIR:AT5G06380.1); Has 84 Blast hits to 84 proteins in 12 species: Archae - 0; Bacteria - 0; Metazoa - 0; Fungi - 0; Plants - 84; Viruses - 0;…	3	3695724	3696233	AT3G11690	259103_at	-0.944074	0.0358252
CBL-interacting protein kinase 7	3	8173426	8173932	AT3G23000	257771_at	-1.19753	0.00787931
[AT1G59860, HSP20-like chaperones superfamily protein];[AT1G07400, HSP20-like chaperones superfamily protein]	[AT1G59860, 1];[AT1G07400, 1]	[AT1G59860, 22031484];[AT1G07400, 2275158]	[AT1G59860, 22031941];[AT1G07400, 2275621]	AT1G59860;AT1G07400	262911_s_at	-1.19956	0.00669811
FASCICLIN-like arabinogalactan protein 16 precursor	2	15060691	15061119	AT2G35860	263942_at	-0.96826	0.0359214
cyclin p1;1	3	2332323123323400	2332349323323810	AT3G63120	251150_at	-1.01026	0.0279748
production of anthocyanin pigment 1	1	2123373721234200	2123429921234320	AT1G56650	245628_at	-0.933161	0.0398013
UDP-glucosyl transferase 74D1	2	13499274	13499638	AT2G31750	263473_at	-1.06596	0.0193452
unknown protein; FUNCTIONS IN: molecular_function unknown; INVOLVED IN: biological_process unknown; LOCATED IN: endomembrane system; EXPRESSED IN: 23 plant structures; EXPRESSED DURING: 13 growth stages; BEST Arabidopsis thaliana protein match is: unknown protein (TAIR:AT1G65295.1); Has 30201 Blast hits to 17322 proteins in 780 species: Archae - 12; Bacteria - 1396; Metazoa - 17338; Fungi - 3422;…	5	53375576	56975746	AT5G01015	251142_at	-1.24432	0.00593478
IQ-domain 24	5	2273482	2274044	AT5G07240	250613_at	-0.940542	0.0398
Haloacid dehalogenase-like hydrolase (HAD) superfamily protein	2	9.43412e+48	9.43479e+48	AT2G22190	263452_at	-1.01816	0.0248723
Bifunctional inhibitor/lipid-transfer protein/seed storage 2S albumin superfamily protein	5	17902591790589	17906781790694	AT5G05960	250764_at	-1.17869	0.0105082
pirin	3	2189492021894940	2189502421895420	AT3G59220	251513_at	-1.21959	0.00769643
cyclin p3;1	2	1859175718592070	1859216718592430	AT2G45080	266124_at	-1.14922	0.0123768
Protein of unknown function (DUF1005)	1	18543273	18543771	AT1G50040	261658_at	-0.995353	0.0289262
RING-H2 finger A2A	1	5193712	5194157	AT1G15100	262590_at	-0.901881	0.0474439
sulfotransferase 2B	5	2171721	2172222	AT5G07000	250657_at	-1.04002	0.0265354
Lipase/lipooxygenase, PLAT/LH2 family protein	2	94270209427486	94276689427684	AT2G22170	263431_at	-0.892156	0.0424855
heat shock protein 70	3	3991499	3992050	AT3G12580	256245_at	-1.06138	0.0207093
arabinogalactan protein 7	5	26128883	26129270	AT5G65390	247189_at	-0.955055	0.0357535
2-oxoglutarate (2OG) and Fe(II)-dependent oxygenase superfamily protein	2	1.31327e+23	1.31334e+23	AT2G30830	267206_at	-0.890511	0.0475632
EXORDIUM like 3	5	20939815	20940388	AT5G51550	248419_at	-1.27848	0.0045
zinc ion binding	1	2975991129759920	2975999929760570	AT1G79110	264091_at	-0.984852	0.0283471
Phosphoinositide-specific phospholipase C family protein	3	2.07494e+31	2.07497e+31	AT3G55940	251768_at	-0.892118	0.0443107
ARM repeat superfamily protein	1	8158246	8158763	AT1G23030	264770_at	-0.952477	0.0362
NSP-interacting kinase 1	5	5226428	5227002	AT5G16000	246483_at	-0.987006	0.0274722
expansin A16	3	2057511820575380	2057550020575780	AT3G55500	251791_at	-0.947097	0.0364964
Protein of unknown function (DUF3537)	3	7.07986e+20	7.08038e+20	AT3G20300	257672_at	-0.902788	0.0418713
Sec14p-like phosphatidylinositol transfer family protein	1	2.82766e+23	2.82769e+23	AT1G75370	261116_at	-0.908845	0.0419762
TMPIT-like protein	1	1.20476e+55	1.20488e+55	AT1G33230	261566_at	-0.888824	0.0454615
RING/U-box superfamily protein	2	15764859	15765408	AT2G37580	267177_at	-0.951229	0.0372519
galacturonosyltransferase 15	3	2.17425e+23	2.17431e+23	AT3G58790	251544_at	-0.906359	0.0393553
beta-1,3-glucanase_putative	5	1682948816829520	1682996016830470	AT5G42100	249235_at	-0.927156	0.0370075
unknown protein; FUNCTIONS IN: molecular_function unknown; INVOLVED IN: biological_process unknown; LOCATED IN: mitochondrion; EXPRESSED IN: 10 plant structures; EXPRESSED DURING: LP.04 four leaves visible, LP.10 ten leaves visible, petal differentiation and expansion stage, LP.08 eight leaves visible, LP.12 twelve leaves visible; BEST Arabidopsis thaliana protein match is: unknown protein (TAIR:…	5	15489792	15490076	AT5G38700	249522_at	-1.10242	0.0153521
nucleolar protein gar2-related	2	1.76299e+23	1.76303e+23	AT2G42320	265884_at	-0.928992	0.038245
unknown protein; LOCATED IN: chloroplast stroma, chloroplast; EXPRESSED IN: 16 plant structures; EXPRESSED DURING: 10 growth stages; BEST Arabidopsis thaliana protein match is: unknown protein (TAIR:AT1G42430.2); Has 176 Blast hits to 125 proteins in 40 species: Archae - 0; Bacteria - 3; Metazoa - 19; Fungi - 9; Plants - 81; Viruses - 0; Other Eukaryotes - 64 (source: NCBI BLink).	3	2070211020702170	2070251120702870	AT3G55760	251753_at	-1.11822	0.0131857
phytochrome kinase substrate 2	1	4878427	4878979	AT1G14280	261480_at	-1.27714	0.00607692
DREB and EAR motif protein 3	2	9938187	9938650	AT2G23340	245078_at	-0.904625	0.0412278
annexin 3	2	1.62017e+31	1.62021e+31	AT2G38760	266419_at	-0.906134	0.0399805
Nucleotide-sugar transporter family protein	4	1.68073e+31	1.68075e+31	AT4G35335	253189_at	-0.934548	0.0360278
SAUR-like auxin-responsive protein family	4	11907709	11908098	AT4G22620	254323_at	-1.02681	0.0232222
SAUR-like auxin-responsive protein family	1	27265152	27265469	AT1G72430	260427_at	-0.893475	0.0433886
cytochrome P450, family 94, subfamily D, polypeptide 2	3	20980065	20980479	AT3G56630	251699_at	-0.928471	0.0369252
Subtilase family protein	5	26872263	26872784	AT5G67360	246990_at	-1.28073	0.00615789
maternal effect embryo arrest 9	1	2240971522409910	2240998722410190	AT1G60870	259909_at	-0.913594	0.0419018
ACT domain repeat 3	1	2893453928934750	2893484128935140	AT1G76990	264956_at	-0.904132	0.0408854
TRAM, LAG1 and CLN8 (TLC) lipid-sensing domain containing protein	1	76549887655170	76553627655616	AT1G21790	262496_at	-1.13104	0.0114462
myb domain protein 29	5	2447743	2448243	AT5G07690	250598_at	-0.882405	0.0432102
unknown protein; Has 30201 Blast hits to 17322 proteins in 780 species: Archae - 12; Bacteria - 1396; Metazoa - 17338; Fungi - 3422; Plants - 5037; Viruses - 0; Other Eukaryotes - 2996 (source: NCBI BLink).	5	8405815	8406025	AT5G24570	249750_at	-0.954411	0.0333937
Squamosa promoter-binding protein-like (SBP domain) transcription factor family protein	1	2873781228737960	2873804428738410	AT1G76580	259971_at	-0.91792	0.0360411
Plant protein of unknown function (DUF827)	5	5500190	5500692	AT5G16730	246476_at	-1.03606	0.0232065
Subtilase family protein	2	2269844	2270400	AT2G05920	266022_at	-0.941573	0.0340234
Zinc-binding dehydrogenase family protein	5	55818675582209	55824605582471	AT5G16990	246417_at	-0.989467	0.0272883
BR-signaling kinase 3	4	2.92235e+23	2.92651e+23	AT4G00710	255631_at	-0.930778	0.0368134
unknown protein; Has 54 Blast hits to 54 proteins in 19 species: Archae - 0; Bacteria - 0; Metazoa - 11; Fungi - 6; Plants - 34; Viruses - 0; Other Eukaryotes - 3 (source: NCBI BLink).	1	94834019483464	94837339484172	AT1G27300	264447_at	-0.903422	0.0415494
endoxyloglucan transferase A3	2	386033386066	386631387099	AT2G01850	263598_at	-0.886552	0.0421006
unknown protein; BEST Arabidopsis thaliana protein match is: unknown protein (TAIR:AT1G74160.1); Has 1987 Blast hits to 1263 proteins in 207 species: Archae - 0; Bacteria - 172; Metazoa - 665; Fungi - 149; Plants - 271; Viruses - 6; Other Eukaryotes - 724 (source: NCBI BLink).	1	6413680	6414240	AT1G18620	255774_at	-0.98853	0.0278654
auxin-like 1 protein	1	2.8265e+47	2.82655e+47	AT1G75310	261117_at	-0.924242	0.0360935
DNAse I-like superfamily protein	1	2.69738e+23	2.69744e+23	AT1G71710	261522_at	-0.911592	0.0376107
Core-2/I-branching beta-1,6-N-acetylglucosaminyltransferase family protein	3	51681165168203	51683775168651	AT3G15350	257056_at	-0.938008	0.0341163
Major facilitator superfamily protein	2	72190317219401	72203057220416	AT2G16660	265414_at	-1.09141	0.016
UDP-glucosyl transferase 76E1	5	24006305	24006818	AT5G59580	247730_at	-1.11517	0.0115441
Nodulin MtN3 family protein	5	2.06653e+23	2.06661e+23	AT5G50800	248467_at	-0.950344	0.0304762
AOP2 (ALKENYL HYDROXALKYL PRODUCING 2); oxidoreductase, acting on paired donors, with incorporation or reduction of molecular oxygen, 2-oxoglutarate as one donor, and incorporation of one atom each of oxygen into both donors	4	13519901352240	13526301352924	AT4G03060	255437_at	-0.896949	0.0423232
Chaperone DnaJ-domain superfamily protein	3	4.71291e+41	4.71367e+41	AT3G14200	256999_at	-0.893858	0.0413789
unknown protein; BEST Arabidopsis thaliana protein match is: unknown protein (TAIR:AT5G19060.1); Has 61 Blast hits to 59 proteins in 10 species: Archae - 0; Bacteria - 0; Metazoa - 3; Fungi - 0; Plants - 58; Viruses - 0; Other Eukaryotes - 0 (source: NCBI BLink).	3	1861989	1862505	AT3G06150	256396_at	-0.977187	0.0268889
Peroxidase superfamily protein	3	10518445	10518885	AT3G28200	256578_at	-0.888471	0.0417442
iron regulated transporter 3	1	2244542622445860	2244596522446070	AT1G60960	259723_at	-1.05016	0.0188193
STRUBBELIG-receptor family 7	3	4.78312e+34	4.78372e+34	AT3G14350	258357_at	-0.975842	0.0268879
OBF binding protein 4	5	24480913	24481498	AT5G60850	247601_at	-0.928275	0.0370152
COLD REGULATED 314 INNER MEMBRANE 1	1	1.02884e+47	1.02889e+47	AT1G29395	259789_at	-0.955635	0.0300325
[AT2G46790, pseudo-response regulator 9];[AT2G46670, CCT motif family protein]	[AT2G46790, 2];[AT2G46670, 2]	[AT2G46790, 19234302,19234709];[AT2G46670, 19164599,19164687]	[AT2G46790, 19234803,19234891];[AT2G46670, 19164781,19165188]	AT2G46790;AT2G46670	266720_s_at	-1.39531	0.00296
Neutral/alkaline non-lysosomal ceramidase	2	1590918015909220	1590931915909860	AT2G38010	266089_at	-0.925619	0.0357021
polygalacturonase 2	1	26513005	26513544	AT1G70370	264315_at	-0.952917	0.0299516
response regulator 6	5	2.52528e+39	2.52538e+39	AT5G62920	247406_at	-1.15371	0.00996667
xyloglucan endotransglucosylase/hydrolase 8	1	38787213879097	38795083879640	AT1G11545	261825_at	-1.00546	0.0258351
O-fucosyltransferase family protein	5	2617422326174400	2617449726174890	AT5G65470	247186_at	-1.31243	0.00426471
SBP (S-ribonuclease binding protein) family protein	3	4122128	4122508	AT3G12920	257858_at	-0.988547	0.027
[AT1G68552, conserved peptide upstream open reading frame 53];[AT1G68550, Integrase-type DNA-binding superfamily protein]	[AT1G68552, 1];[AT1G68550, 1]	[AT1G68552, 25725829];[AT1G68550, 25725829]	[AT1G68552, 25726265];[AT1G68550, 25726265]	AT1G68552;AT1G68550	260209_at	-0.922886	0.0366593
Glycoprotein membrane precursor GPI-anchored	3	18232341823695	18240321824058	AT3G06035	258470_at	-0.983078	0.0267895
FASCICLIN-like arabinogalactan protein 13 precursor	5	17761340	17761812	AT5G44130	249037_at	-0.939915	0.0353077
homeobox from Arabidopsis thaliana	5	2.06832e+20	2.06904e+20	AT5G06710	250694_at	-0.999636	0.0248632
GRAS family transcription factor family protein	1	5150494	5151005	AT1G14920	262850_at	-1.01896	0.0242688
GOLDEN2-like 2	5	1.77994e+31	1.78003e+31	AT5G44190	249035_at	-0.974496	0.0270088
Histone superfamily protein	5	3269109	3269463	AT5G10390	250434_at	-1.0519	0.0202824
xyloglucan endotransglucosylase/hydrolase 16	3	85505818550767	85508408551229	AT3G23730	257203_at	-1.5412	0.00175
beta glucosidase 40	1	9.18087e+27	9.18126e+27	AT1G26560	261016_at	-1.06669	0.01845
Major facilitator superfamily protein	2	16900572	16901171	AT2G40460	255877_at	-1.05778	0.0174051
[AT1G16858, conserved peptide upstream open reading frame 55];[AT1G16860, Ubiquitin-specific protease family C19-related protein]	[AT1G16858, 1];[AT1G16860, 1]	[AT1G16858, 5769445,5769586,5769686];[AT1G16860, 5769445,5769586,5769686]	[AT1G16858, 5769897,5769991,5770180];[AT1G16860, 5769897,5769991,5770180]	AT1G16858;AT1G16860	256116_at	-0.971821	0.0275182
Domain of unknown function (DUF23)	1	9449832	9450405	AT1G27200	264989_at	-1.04409	0.0188902
Galactose oxidase/kelch repeat superfamily protein	3	22143666	22144264	AT3G59940	251443_at	-1.00688	0.0233736
subtilisin-like serine protease 2	4	16656939	16657511	AT4G34980	253218_at	-0.977707	0.0277157
beta-galactosidase 3	4	1717686217176980	1717706917177500	AT4G36360	253090_at	-1.18756	0.00777193
unknown protein; BEST Arabidopsis thaliana protein match is: unknown protein (TAIR:AT3G09950.1); Has 30201 Blast hits to 17322 proteins in 780 species: Archae - 12; Bacteria - 1396; Metazoa - 17338; Fungi - 3422; Plants - 5037; Viruses - 0; Other Eukaryotes - 2996 (source: NCBI BLink).	5	22530383	22530667	AT5G55620	248028_at	-0.989975	0.0258061
Major facilitator superfamily protein	5	4831832	4832344	AT5G14940	246566_at	-0.974111	0.0275094
galacturonosyltransferase 6	4	945774	946363	AT4G02130	255506_at	-1.07282	0.0154028
Auxin-responsive GH3 family protein	4	14976781498213	14983181498373	AT4G03400	255403_at	-1.01517	0.021977
Plant protein of unknown function (DUF869)	1	6.85623e+20	6.85672e+20	AT1G19835	261131_at	-1.01521	0.0222472
NAC (No Apical Meristem) domain transcriptional regulator superfamily protein	1	1968932619689750	1968983919689880	AT1G52880	260156_at	-1.12602	0.0114375
peptide transporter 1	3	20045937	20046461	AT3G54140	251882_at	-1.0213	0.0223182
galactinol synthase 3	1	3.0204e+20	3.02091e+20	AT1G09350	264511_at	-1.24617	0.00590476
Tetratricopeptide repeat (TPR)-like superfamily protein	2	19471213	19471660	AT2G47440	245176_at	-1.07123	0.0170933
CONSTANS-like 1	5	51763445176647	51767575176996	AT5G15850	246523_at	-1.29187	0.00462162
LOSS OF GIANT CELLS FROM ORGANS	3	3281580	3281937	AT3G10525	258919_at	-1.17787	0.00735185
arabinogalactan protein 17	2	98444439844884	98451039845167	AT2G23130	267260_at	-1.43116	0.00289474
O-fucosyltransferase family protein	5	5.13482e+20	5.13526e+20	AT5G15740	246516_at	-1.37211	0.00292308
RGA-like protein 3	5	5764330	5764870	AT5G17490	246432_at	-1.20442	0.006
GRAS family transcription factor	2	18618153	18618641	AT2G45160	266131_at	-1.12653	0.0110159
Plant invertase/pectin methylesterase inhibitor superfamily	3	18253104	18253631	AT3G49220	252255_at	-1.12158	0.0106774
Pectin lyase-like superfamily protein	3	2135166	2135710	AT3G06770	258528_at	-1.11605	0.0116269
unknown protein; FUNCTIONS IN: molecular_function unknown; INVOLVED IN: biological_process unknown; LOCATED IN: endomembrane system; EXPRESSED IN: 21 plant structures; EXPRESSED DURING: 13 growth stages; Has 14 Blast hits to 14 proteins in 4 species: Archae - 0; Bacteria - 0; Metazoa - 0; Fungi - 0; Plants - 14; Viruses - 0; Other Eukaryotes - 0 (source: NCBI BLink).	5	734067734131	734224734375	AT5G03120	250936_at	-1.10316	0.0115909
formin homolog 6	5	26929649	26930211	AT5G67470	246995_at	-1.19217	0.00669231
EXORDIUM like 5	2	7494903	7495490	AT2G17230	263421_at	-1.20799	0.00593878
rapid alkalinization factor 23	3	5644749	5645110	AT3G16570	258432_at	-1.20044	0.00598
formin homology 1	3	9251402	9251884	AT3G25500	257912_at	-1.34908	0.00378571
RING/U-box superfamily protein	5	5800037	5800567	AT5G17600	246439_at	-1.39859	0.00261905
AUX/IAA transcriptional regulator family protein	1	1.12856e+20	1.12905e+20	AT1G04240	263656_at	-1.53106	0.00164286
TCP domain protein 10	2	13221010	13221542	AT2G31070	266481_at	-1.27265	0.00437143
expansin-like A1	3	1689655516896720	1689680816897170	AT3G45970	252563_at	-1.30244	0.00375
Eukaryotic aspartyl protease family protein	3	2014030320140640	2014088120141090	AT3G54400	251899_at	-1.32769	0.00368966
proline-rich family protein	4	9129058	9129533	AT4G16140	245479_at	-1.39802	0.00286957
TCP family transcription factor	1	26216846	26217325	AT1G69690	260371_at	-1.30027	0.00409091
Sulfite exporter TauE/SafE family protein	1	2.27985e+23	2.27989e+23	AT1G61740	264424_at	-1.28738	0.00383871
Domain of unknown function (DUF23)	2	1421830714218490	1421868914218920	AT2G33570	255818_at	-1.22478	0.00581395
Leucine-rich receptor-like protein kinase family protein	5	22697723	22698399	AT5G56040	248046_at	-1.37076	0.00275
B-box type zinc finger family protein	3	7709298	7709625	AT3G21890	257262_at	-1.32621	0.00376667
receptor like protein 6	1	17183552	17184147	AT1G45616	245799_at	-1.62308	0.00176923
Plant invertase/pectin methylesterase inhibitor superfamily protein	3	5844517	5844968	AT3G17130	257876_at	-1.82042	0
Cyclic nucleotide-regulated ion channel family protein	5	50034655003969	50040865004156	AT5G15410	246510_at	-1.321	0.00374074
phosphatidylinositol-4-phosphate 5-kinase 2	1	2.92227e+31	2.92231e+31	AT1G77740	259677_at	-1.44468	0.00205556
xyloglucan:xyloglucosyl transferase 33	1	34793593479665	34801573480191	AT1G10550	263207_at	-1.49814	0.001875
expansin-like A2	4	1797868017979050	1797914517979360	AT4G38400	252997_at	-1.39553	0.00259091
Duplicated homeodomain-like superfamily protein	5	10292797	10293370	AT5G28300	245861_at	-1.58828	0.0016
Integrase-type DNA-binding superfamily protein	5	8987005	8987493	AT5G25810	246911_at	-1.47298	0.00188235
Integrase-type DNA-binding superfamily protein	2	18537698	18538179	AT2G44940	266820_at	-1.39966	0.00275
ribonuclease 1	2	8.7396e+17	8.74364e+17	AT2G02990	266743_at	-1.64961	0.00114286
alpha/beta-Hydrolases superfamily protein	5	1.92078e+39	1.92081e+39	AT5G47330	248812_at	-1.48256	0.00193333
cytokinin-responsive gata factor 1	4	1325377513253950	1325426113254650	AT4G26150	254016_at	-1.78771	0.0002
chloride channel B	3	1002624810026720	1002681710026880	AT3G27170	256751_at	-1.63358	0.00125
MAC/Perforin domain-containing protein	1	5093304	5093845	AT1G14780	262887_at	-1.64158	0.00133333
Heavy metal transport/detoxification superfamily protein	1	1893317918933200	1893332618933740	AT1G51090	245749_at	-1.73924	0.0005
Eukaryotic aspartyl protease family protein	4	9329940	9330526	AT4G16563	245262_at	-1.88774	0
GDSL-like Lipase/Acylhydrolase family protein	2	1.04321e+23	1.04326e+23	AT2G24560	263789_at	-1.94068	0
cytochrome P450, family 707, subfamily A, polypeptide 4	3	6.6739e+41	6.67489e+41	AT3G19270	257035_at	-2.31068	0
