# Supplementary material for: EXPRSS: an Illumina based high-throughput expression-profiling method to reveal transcriptional dynamics
Source: BMC Genomics. 2014 May 6;15(1):341. doi: 10.1186/1471-2164-15-341 (PMC4035070; doi:10.1186/1471-2164-15-341)
Supplement: Supplementary file 10 — Additional file 10: Details of genes differentially expressed in ATH1 array flg22 treatment of seedlings. (XLSX 169 KB) [file 12864_2013_6041_MOESM10_ESM.xlsx]

## Sheet: Additional file 10
Additional file 10. Details of genes differentially expressed in ATH1 array flg22 treatment of seedlings
description	chromosome	start	stop	locus	array-element	fold-change	FDR
FAD-binding Berberine family protein	1	9126922	9127477	AT1G26380	261021_at	8.1766	0
cytochrome P450, family 81, subfamily F, polypeptide 2	5	23189084	23189674	AT5G57220	247949_at	7.71564	0
[AT2G02000, glutamate decarboxylase 3];[AT2G02010, glutamate decarboxylase 4]	[AT2G02000, 2];[AT2G02010, 2]	[AT2G02000, 469566,469993];[AT2G02010, 474415,474842]	[AT2G02000, 470199,470245];[AT2G02010, 475008,475054]	AT2G02000;AT2G02010	265221_s_at	7.29129	0
FAD-binding Berberine family protein	1	10893839	10894263	AT1G30700	263228_at	7.01818	0
cytochrome P450, family 82, subfamily C, polypeptide 3	4	15456591	15457082	AT4G31950	253503_at	6.78042	0
WRKY DNA-binding protein 30	5	81534168153929	81541548154180	AT5G24110	249770_at	6.75851	0
Peroxidase superfamily protein	1	4.97431e+20	4.97488e+20	AT1G14540	261474_at	6.66186	0
phospholipase A 2A	2	1.12939e+31	1.12943e+31	AT2G26560	245038_at	6.60393	0
Chitinase family protein	4	732420732782	733015733224	AT4G01700	255595_at	6.41836	0
elicitor peptide 3 precursor	5	25939658	25939903	AT5G64905	247215_at	6.51066	0
[AT1G21110, O-methyltransferase family protein];[AT1G21120, O-methyltransferase family protein]	[AT1G21110, 1];[AT1G21120, 1]	[AT1G21110, 7390680];[AT1G21120, 7395901]	[AT1G21110, 7390778];[AT1G21120, 7395999]	AT1G21110;AT1G21120	261450_s_at	6.47956	0
Calcium-binding EF-hand family protein	3	296146	296552	AT3G01830	258947_at	6.48311	0
Cysteine/Histidine-rich C1 domain family protein	2	18322215	18322687	AT2G44370	267384_at	6.3849	0
Cysteine/Histidine-rich C1 domain family protein	2	7707140	7707654	AT2G17740	264616_at	6.03568	7.14286e-05
ARM repeat superfamily protein	3	619079	619593	AT3G02840	258606_at	5.9201	6.66667e-05
unknown protein; FUNCTIONS IN: molecular_function unknown; INVOLVED IN: anaerobic respiration; LOCATED IN: endomembrane system; EXPRESSED IN: 17 plant structures; EXPRESSED DURING: 9 growth stages; BEST Arabidopsis thaliana protein match is: unknown protein (TAIR:AT2G31945.1); Has 63 Blast hits to 63 proteins in 10 species: Archae - 0; Bacteria - 0; Metazoa - 0; Fungi - 0; Plants - 63; Viruses - …	1	1661835	1662041	AT1G05575	263182_at	5.92525	6.25e-05
2-oxoglutarate (2OG) and Fe(II)-dependent oxygenase superfamily protein	2	1.53805e+23	1.53815e+23	AT2G36690	265208_at	6.12338	5.88235e-05
plant U-box 23	2	15083102	15083644	AT2G35930	263935_at	6.09609	5.55556e-05
Glycolipid transfer protein (GLTP) family protein	4	18410240	18410814	AT4G39670	252908_at	6.08222	5.26316e-05
unknown protein; BEST Arabidopsis thaliana protein match is: unknown protein (TAIR:AT3G48180.1); Has 88 Blast hits to 88 proteins in 15 species: Archae - 0; Bacteria - 0; Metazoa - 0; Fungi - 0; Plants - 88; Viruses - 0; Other Eukaryotes - 0 (source: NCBI BLink).	1	6568144	6568401	AT1G19020	259479_at	5.95875	5e-05
XB3 ortholog 4 in Arabidopsis thaliana	4	8.27168e+27	8.27223e+27	AT4G14365	245329_at	5.98455	4.7619e-05
PLAT/LH2 domain-containing lipoxygenase family protein	1	27312002	27312547	AT1G72520	260399_at	5.8831	4.54545e-05
Seven transmembrane MLO family protein	1	2.27089e+23	2.27095e+23	AT1G61560	265008_at	5.94427	4.34783e-05
homolog of carrot EP3-3 chitinase	3	2014618320146340	2014662820147030	AT3G54420	251895_at	5.90135	4.16667e-05
Seven transmembrane MLO family protein	2	1.63563e+31	1.6357e+31	AT2G39200	266992_at	5.90531	4e-05
plant U-box 22	3	19440943	19441538	AT3G52450	252045_at	5.78728	7.69231e-05
Chitinase family protein	1	472161472507	472668472867	AT1G02360	259443_at	5.76277	7.40741e-05
FAD-binding Berberine family protein	1	9141719	9142264	AT1G26420	261005_at	5.7727	7.14286e-05
O-methyltransferase family protein	1	7395487	7395616	AT1G21120	261449_at	5.7419	6.89655e-05
NAC (No Apical Meristem) domain transcriptional regulator superfamily protein	3	41100574110132	41102594110617	AT3G12910	257846_at	5.6867	6.66667e-05
S-adenosyl-L-methionine-dependent methyltransferases superfamily protein	3	2005081420050990	2005114220051520	AT3G54150	251884_at	5.68703	6.45161e-05
C2H2 and C2HC zinc fingers superfamily protein	2	15706518	15706868	AT2G37430	266010_at	5.53836	6.25e-05
unknown protein; Has 31 Blast hits to 31 proteins in 9 species: Archae - 0; Bacteria - 0; Metazoa - 0; Fungi - 0; Plants - 31; Viruses - 0; Other Eukaryotes - 0 (source: NCBI BLink).	2	10975356	10975665	AT2G25735	266658_at	5.63279	0.000121212
S-locus lectin protein kinase family protein	4	1.13945e+23	1.1395e+23	AT4G21390	254408_at	5.61247	0.000117647
[AT5G25260, SPFH/Band 7/PHB domain-containing membrane-associated protein family];[AT5G25250, SPFH/Band 7/PHB domain-containing membrane-associated protein family]	[AT5G25260, 5];[AT5G25250, 5]	[AT5G25260, 8753683];[AT5G25250, 8750810]	[AT5G25260, 8754204];[AT5G25250, 8751325]	AT5G25260;AT5G25250	246927_s_at	5.64876	0.000114286
WRKY DNA-binding protein 40	1	3.03846e+23	3.03849e+23	AT1G80840	261892_at	5.64415	0.000111111
WRKY family transcription factor	4	12392676	12393042	AT4G23810	254231_at	5.6052	0.000135135
VQ motif-containing protein	2	9741151	9741455	AT2G22880	266800_at	5.64309	0.000131579
receptor-like protein kinase-related family protein	5	19669105	19669633	AT5G48540	248686_at	5.60443	0.000128205
calmodulin-binding family protein	4	1594464615944960	1594506015945330	AT4G33050	253414_at	5.60981	0.00015
Chitinase family protein	2	1809398118094340	1809456918094700	AT2G43620	260556_at	5.47094	0.000146341
Cysteine/Histidine-rich C1 domain family protein	2	11798760	11799265	AT2G27660	266247_at	5.50849	0.000142857
Late embryogenesis abundant (LEA) hydroxyproline-rich glycoprotein family	1	2443164624431930	2443243624432710	AT1G65690	262930_at	5.45105	0.000139535
carbon/nitrogen insensitive 1	5	9684630	9685217	AT5G27420	246777_at	5.48649	0.000136364
Eukaryotic aspartyl protease family protein	5	19627895	19628488	AT5G48430	248703_at	5.3502	0.000133333
lectin receptor kinase a4.1	5	211290	211752	AT5G01540	251054_at	5.48556	0.000130435
WRKY DNA-binding protein 33	2	1610995816110020	1611012516110520	AT2G38470	267028_at	5.40585	0.00012766
cytochrome P450, family 81, subfamily D, polypeptide 8	4	17569988	17570567	AT4G37370	253046_at	5.44437	0.000125
WRKY family transcription factor	1	23016964	23017399	AT1G62300	264746_at	5.35331	0.000204082
unknown protein; FUNCTIONS IN: molecular_function unknown; INVOLVED IN: biological_process unknown; LOCATED IN: chloroplast; EXPRESSED IN: stem; BEST Arabidopsis thaliana protein match is: unknown protein (TAIR:AT3G18560.1); Has 105 Blast hits to 105 proteins in 13 species: Archae - 0; Bacteria - 0; Metazoa - 0; Fungi - 0; Plants - 105; Viruses - 0; Other Eukaryotes - 0 (source: NCBI BLink).	1	18123598	18124018	AT1G49000	260754_at	5.32166	0.00022
NAD(P)-binding Rossmann-fold superfamily protein	2	1935103419351270	1935150019351680	AT2G47140	266737_at	5.37081	0.000254902
unknown protein; BEST Arabidopsis thaliana protein match is: unknown protein (TAIR:AT2G32210.1); Has 180 Blast hits to 180 proteins in 22 species: Archae - 0; Bacteria - 0; Metazoa - 0; Fungi - 10; Plants - 170; Viruses - 0; Other Eukaryotes - 0 (source: NCBI BLink).	1	2.09667e+23	2.0967e+23	AT1G56060	262085_at	5.29787	0.00025
calmodulin like 42	4	11133469	11133842	AT4G20780	254487_at	5.35411	0.000245283
gibberellin 2-oxidase 6	1	488833489062	489146489376	AT1G02400	259445_at	5.2313	0.000388889
phloem protein 2 A5	1	2.42938e+23	2.42941e+23	AT1G65390	264213_at	5.15982	0.000381818
WALL ASSOCIATED KINASE (WAK)-LIKE 10	1	29980205	29980776	AT1G79680	261394_at	5.20478	0.000392857
Hs1pro-1 protein	3	20717557	20718066	AT3G55840	251774_at	5.13849	0.000385965
Leucine-rich repeat protein kinase family protein	1	1923740919237810	1923790219238020	AT1G51820	256181_at	5.10891	0.000413793
Protein kinase family protein with leucine-rich repeat domain	5	90532989053478	90535609053923	AT5G25930	246858_at	5.11841	0.000423729
FLG22-induced receptor-like kinase 1	2	83260728326466	83265588326728	AT2G19190	267436_at	4.97585	0.000416667
HXXXD-type acyl-transferase family protein	5	17177327	17177906	AT5G42830	249188_at	5.06944	0.000409836
myb domain protein 15	3	8310080	8310620	AT3G23250	257919_at	5.04986	0.000516129
Leucine-rich repeat protein kinase family protein	1	27957370	27957893	AT1G74360	260239_at	5.00667	0.000507937
[AT1G14870, PLANT CADMIUM RESISTANCE 2];[AT1G14880, PLANT CADMIUM RESISTANCE 1]	[AT1G14870, 1];[AT1G14880, 1]	[AT1G14870, 5128591,5128676,5128790,5129002];[AT1G14880, 5132791,5132876,5132989,5133201]	[AT1G14870, 5129094,5129165,5129371,5129421];[AT1G14880, 5133302,5133373,5133579,5133629]	AT1G14870;AT1G14880	262832_s_at	4.96319	0.0005
peptidoglycan-binding LysM domain-containing protein	5	24958354	24958624	AT5G62150	247487_at	4.97713	0.000507692
Leucine-rich repeat protein kinase family protein	1	1927480419275210	1927529819275410	AT1G51890	246368_at	4.97645	0.0005
Disease resistance protein (TIR-NBS class)	1	24603991	24604572	AT1G66090	256526_at	4.88283	0.000492537
phloem protein 2 A5	1	2429267724293060	2429318724293330	AT1G65390	264153_at	4.88019	0.0005
uncoupling protein 5	2	9563571	9564111	AT2G22500	264000_at	4.91181	0.000536232
MAP kinase 11	1	203350	204136	AT1G01560	259428_at	4.90525	0.000528571
WRKY family transcription factor	4	5.22879e+17	5.23588e+17	AT4G01250	255568_at	4.86759	0.000521127
Protein phosphatase 2C family protein	1	21981612198499	21985752198746	AT1G07160	256044_at	4.86832	0.000513889
cysteine-rich RLK (RECEPTOR-like protein kinase) 11	4	1.21416e+23	1.2142e+23	AT4G23190	254241_at	4.90052	0.000506849
salt-inducible zinc finger 1	3	20778020	20778562	AT3G55980	251745_at	4.87108	0.000527027
Leucine-rich repeat protein kinase family protein	1	1921715219217310	1921741919217790	AT1G51800	256169_at	4.83599	0.000586667
Cam-binding protein 60-like G	5	94777679477853	94779589478424	AT5G26920	246821_at	4.83675	0.000592105
unknown protein; Has 30201 Blast hits to 17322 proteins in 780 species: Archae - 12; Bacteria - 1396; Metazoa - 17338; Fungi - 3422; Plants - 5037; Viruses - 0; Other Eukaryotes - 2996 (source: NCBI BLink).	4	13960056	13960260	AT4G28085	253827_at	4.84749	0.000584416
glutathione S-transferase TAU 12	1	2633442026334740	2633512726335320	AT1G69920	260406_at	4.79705	0.000589744
Protein kinase superfamily protein	4	7.14903e+20	7.14939e+20	AT4G11890	254869_at	4.81955	0.000620253
salt tolerance zinc finger	1	9648322	9648872	AT1G27730	261648_at	4.79288	0.0006375
Acyl-CoA N-acyltransferases (NAT) superfamily protein	2	13632678	13633223	AT2G32030	265725_at	4.74984	0.000641975
Ankyrin repeat family protein	2	1045244510452740	1045290910453180	AT2G24600	263800_at	4.74079	0.000658537
lipoxygenase 3	1	5980812	5981352	AT1G17420	261037_at	4.74118	0.000662651
cytochrome BC1 synthesis	3	18930975	18931482	AT3G50930	252131_at	4.70551	0.000702381
syntaxin of plants 122	3	1942583819426280	1942646219426530	AT3G52400	252053_at	4.67154	0.000752941
sulfur E2	1	25426671	25427240	AT1G67810	245193_at	4.67454	0.000813953
dicarboxylate carrier 2	4	12686929	12687458	AT4G24570	254120_at	4.50161	0.000862069
Toll-Interleukin-Resistance (TIR) domain family protein	1	21345681	21346156	AT1G57630	246405_at	4.63927	0.000931818
Peroxidase superfamily protein	5	1.58474e+23	1.58482e+23	AT5G39580	249459_at	4.62423	0.000932584
Late embryogenesis abundant (LEA) hydroxyproline-rich glycoprotein family	2	15110742	15111309	AT2G35980	263948_at	4.63107	0.000933333
ATPase E1-E2 type family protein / haloacid dehalogenase-like hydrolase family protein	3	9308965	9309521	AT3G25610	256756_at	4.5817	0.00102198
phytochelatin synthase 1 (PCS1)	5	1.77368e+23	1.77373e+23	AT5G44070	249078_at	4.56154	0.00101087
plant U-box 24	3	3736593	3737095	AT3G11840	258787_at	4.58811	0.00101075
exocyst subunit exo70 family protein B2	1	2150449	2150989	AT1G07000	256050_at	4.53571	0.00105319
FAD-binding Berberine family protein	1	9138992	9139308	AT1G26410	261006_at	4.46111	0.00121053
NAD kinase 1	3	7.38236e+27	7.38313e+27	AT3G21070	256968_at	4.46788	0.00119792
ARM repeat superfamily protein	5	26866763	26867280	AT5G67340	246988_at	4.41218	0.00127835
[AT5G41750, Disease resistance protein (TIR-NBS-LRR class) family];[AT5G41740, Disease resistance protein (TIR-NBS-LRR class) family]	[AT5G41750, 5];[AT5G41740, 5]	[AT5G41750, 16696901];[AT5G41740, 16691636]	[AT5G41750, 16697296];[AT5G41740, 16692028]	AT5G41750;AT5G41740	249264_s_at	4.42338	0.00134694
Tyrosine phosphatase family protein	3	6.06648e+29	6.07276e+29	AT3G02800	257536_at	4.37817	0.00137374
cysteine-rich RLK (RECEPTOR-like protein kinase) 14	4	1.21541e+23	1.21546e+23	AT4G23220	254255_at	4.40589	0.00138
unknown protein; FUNCTIONS IN: molecular_function unknown; INVOLVED IN: biological_process unknown; LOCATED IN: endomembrane system; EXPRESSED IN: 10 plant structures; EXPRESSED DURING: 8 growth stages; Has 1807 Blast hits to 1807 proteins in 277 species: Archae - 0; Bacteria - 0; Metazoa - 736; Fungi - 347; Plants - 385; Viruses - 0; Other Eukaryotes - 339 (source: NCBI BLink).	5	1570113	1570387	AT5G05300	250796_at	4.3903	0.00140594
Integrin-linked protein kinase family	4	1.03771e+47	1.03776e+47	AT4G18950	254605_at	4.3636	0.00141176
unknown protein; BEST Arabidopsis thaliana protein match is: unknown protein (TAIR:AT5G12010.1); Has 945 Blast hits to 944 proteins in 87 species: Archae - 0; Bacteria - 0; Metazoa - 519; Fungi - 43; Plants - 365; Viruses - 0; Other Eukaryotes - 18 (source: NCBI BLink).	4	14580964	14581463	AT4G29780	253643_at	4.36373	0.0014466
[AT2G32190, unknown protein; BEST Arabidopsis thaliana protein match is: unknown protein (TAIR:AT2G32210.1); Has 218 Blast hits to 218 proteins in 24 species: Archae - 0; Bacteria - 0; Metazoa - 0; Fungi - 16; Plants - 202; Viruses - 0; Other Eukaryotes - 0 (source: NCBI BLink).];[AT2G32210, unknown protein; BEST Arabidopsis thaliana protein match is: unknown protein (TAIR:AT2G32190.1); Has 214 B…	[AT2G32190, 2];[AT2G32210, 2]	[AT2G32190, 13674594,13674618];[AT2G32210, 13678083,13678107]	[AT2G32190, 13674737,13674866];[AT2G32210, 13678255,13678384]	AT2G32190;AT2G32210	265670_s_at	4.33566	0.00146154
VQ motif-containing protein	4	10838422	10838849	AT4G20000	254524_at	4.35101	0.00144762
auxin-responsive family protein	3	2365832	2366181	AT3G07390	259018_at	4.32015	0.00145283
RING/U-box superfamily protein	2	17641023	17641525	AT2G42360	265853_at	4.33898	0.0014486
Peroxidase superfamily protein	5	2.56596e+23	2.56604e+23	AT5G64120	247327_at	4.36221	0.0014537
DUF679 domain membrane protein 1	3	7582073	7582620	AT3G21520	257540_at	4.37929	0.00144037
Arabidopsis phospholipase-like protein (PEARLI 4) family	4	16712748	16713233	AT4G35110	253173_at	4.30061	0.00142727
WRKY DNA-binding protein 11	4	1.52901e+23	1.52905e+23	AT4G31550	253535_at	4.34882	0.00144144
Protein of unknown function (DUF1645)	2	11283135	11283629	AT2G26530	245041_at	4.35854	0.00145536
lectin receptor kinase a4.1	5	214534	215035	AT5G01550	251096_at	4.33458	0.00148673
myb domain protein 51	1	6390468	6390979	AT1G18570	255753_at	4.33191	0.00148246
Glycoprotein membrane precursor GPI-anchored	5	64702716470290	64704646470962	AT5G19240	249918_at	4.31689	0.00152174
UDP-glucosyl transferase 73B5	2	67597086759807	67599896760365	AT2G15480	265499_at	4.2755	0.00159483
WRKY DNA-binding protein 17	2	1.04377e+23	1.04381e+23	AT2G24570	263797_at	4.25616	0.00160684
respiratory burst oxidase homologue D	5	1940110619401550	1940165919401750	AT5G47910	248719_at	4.26141	0.00161864
[AT2G29720, FAD/NAD(P)-binding oxidoreductase family protein];[AT2G35660, FAD/NAD(P)-binding oxidoreductase family protein]	[AT2G29720, 2];[AT2G35660, 2]	[AT2G29720, 12700848];[AT2G35660, 14989860]	[AT2G29720, 12701022];[AT2G35660, 14990034]	AT2G29720;AT2G35660	266615_s_at	4.27907	0.00160504
Toll-Interleukin-Resistance (TIR) domain family protein	5	1813753618137820	1813798018138210	AT5G44910	249032_at	4.2879	0.0016
ATPase E1-E2 type family protein / haloacid dehalogenase-like hydrolase family protein	3	23407114	23407671	AT3G63380	251176_at	4.23841	0.00164463
unknown protein; FUNCTIONS IN: molecular_function unknown; INVOLVED IN: biological_process unknown; LOCATED IN: mitochondrion; EXPRESSED IN: 22 plant structures; EXPRESSED DURING: 13 growth stages; BEST Arabidopsis thaliana protein match is: unknown protein (TAIR:AT2G18210.1); Has 50 Blast hits to 50 proteins in 7 species: Archae - 0; Bacteria - 0; Metazoa - 0; Fungi - 0; Plants - 50; Viruses - 0…	4	17226144	17226481	AT4G36500	246270_at	4.264	0.00163115
exocyst subunit exo70 family protein H2	2	16447112	16447652	AT2G39380	266975_at	4.15369	0.00162602
Transmembrane proteins 14C	1	1.88079e+23	1.88086e+23	AT1G50740	246631_at	4.22947	0.00170968
Heavy metal transport/detoxification superfamily protein	5	2.13841e+23	2.13844e+23	AT5G52750	248327_at	4.20196	0.001728
calcium ATPase 2	4	1.76832e+23	1.76838e+23	AT4G37640	253063_at	4.20705	0.00171429
S-locus lectin protein kinase family protein	1	2263790322638190	2263827622638400	AT1G61360	264757_at	4.20391	0.00180315
unknown protein; BEST Arabidopsis thaliana protein match is: unknown protein (TAIR:AT5G57123.1); Has 30201 Blast hits to 17322 proteins in 780 species: Archae - 12; Bacteria - 1396; Metazoa - 17338; Fungi - 3422; Plants - 5037; Viruses - 0; Other Eukaryotes - 2996 (source: NCBI BLink).	5	3377817	3378020	AT5G10695	246018_at	4.23258	0.00179688
syntaxin of plants 121	3	37295663730006	37302953730403	AT3G11820	258786_at	4.2106	0.00178295
Protein kinase superfamily protein	1	63292896329319	63294206329899	AT1G18390	261718_at	4.19077	0.00185385
cinnamoyl coa reductase	1	3037141030371680	3037227430372380	AT1G80820	261899_at	4.20529	0.00183969
Leucine-rich repeat protein kinase family protein	1	1925296919253370	1925345319253560	AT1G51850	246366_at	4.12563	0.00185606
Calcium-binding EF-hand family protein	5	15883317	15883769	AT5G39670	249417_at	4.17486	0.00190977
Legume lectin family protein	3	5624626	5625107	AT3G16530	257206_at	4.1428	0.00199254
Protein of unknown function (DUF3133)	5	1543284	1543864	AT5G05190	250821_at	4.11428	0.00197778
Auxin-responsive family protein	5	13900952	13901431	AT5G35735	249719_at	4.12445	0.00203676
protein kinase-related	3	1700687417007370	1700770417007780	AT3G46280	252511_at	4.01456	0.0020438
glycosyl hydrolase family 81 protein	5	5182643	5183237	AT5G15870	246532_at	4.14434	0.00205072
exocyst subunit exo70 family protein H4	3	2925037	2925617	AT3G09520	258752_at	4.0694	0.00217986
formin homologue 4	1	8551312	8551818	AT1G24150	264867_at	4.10342	0.00226429
choline kinase 1	1	2.69721e+47	2.69727e+47	AT1G71697	261506_at	4.06507	0.00226241
heat shock transcription factor A4A	4	10347781	10348349	AT4G18880	254592_at	4.09565	0.00229577
ethylene responsive element binding factor 6	4	9752985	9753553	AT4G17490	245250_at	4.08523	0.00237063
Arabidopsis Inositol phosphorylceramide synthase 2	2	1.58782e+63	1.58788e+63	AT2G37940	266101_at	4.08316	0.00235417
Copper transport protein family	5	2.13869e+23	2.13872e+23	AT5G52760	248322_at	3.98627	0.00235862
Ankyrin repeat family protein	1	3390502	3390878	AT1G10340	264434_at	4.05338	0.00238356
calcium-dependent protein kinase 28	5	2.64567e+39	2.64573e+39	AT5G66210	247137_at	4.07845	0.00238095
CYS, MET, PRO, and GLY protein 1	1	24637923	24638479	AT1G66160	256522_at	4.06982	0.00239189
Glutamyl-tRNA reductase family protein	1	3237293	3237807	AT1G09940	264660_at	4.05551	0.00237584
SPFH/Band 7/PHB domain-containing membrane-associated protein family	5	25929782	25930189	AT5G64870	247208_at	4.03151	0.0024
unknown protein; Has 1807 Blast hits to 1807 proteins in 277 species: Archae - 0; Bacteria - 0; Metazoa - 736; Fungi - 347; Plants - 385; Viruses - 0; Other Eukaryotes - 339 (source: NCBI BLink).	5	4.08319e+20	4.08379e+20	AT5G12930	250267_at	4.03696	0.00238411
unknown protein; BEST Arabidopsis thaliana protein match is: unknown protein (TAIR:AT1G24600.1); Has 22 Blast hits to 22 proteins in 5 species: Archae - 0; Bacteria - 0; Metazoa - 0; Fungi - 0; Plants - 22; Viruses - 0; Other Eukaryotes - 0 (source: NCBI BLink).	1	25473741	25473934	AT1G67920	260005_at	4.03206	0.002375
cysteine-rich RLK (RECEPTOR-like protein kinase) 20	4	1217701412177060	1217715412177440	AT4G23280	254249_at	4.02681	0.00239216
nitrate transmembrane transporters	5	2043671620436760	2043705420437500	AT5G50200	248551_at	3.90397	0.00238961
Integrase-type DNA-binding superfamily protein	3	8289801	8290054	AT3G23230	257918_at	4.06034	0.00239355
U-box domain-containing protein kinase family protein	5	2475586124756220	2475632124756430	AT5G61560	247532_at	4.03206	0.00241667
FAD-binding Berberine family protein	4	11173752	11174186	AT4G20860	254447_at	3.99747	0.00242675
FAD-binding Berberine family protein	4	11156528	11157069	AT4G20830	254432_at	4.0195	0.00241139
Cysteine/Histidine-rich C1 domain family protein	5	16251610	16252141	AT5G40590	249364_at	3.90289	0.00247799
Putative membrane lipoprotein	3	6258213	6258382	AT3G18250	257061_at	3.90446	0.00249375
Integrase-type DNA-binding superfamily protein	1	8074544	8074868	AT1G22810	264202_at	3.99431	0.00255901
jasmonate-zim-domain protein 1	1	66224746622474	66226736623265	AT1G19180	256017_at	3.98996	0.00254321
Concanavalin A-like lectin protein kinase family protein	5	26216129	26216671	AT5G65600	247145_at	4.00114	0.00255828
hydroxyproline-rich glycoprotein family protein	3	9915638	9916166	AT3G26910	258282_at	4.0004	0.00254268
alpha/beta-Hydrolases superfamily protein	1	10719211	10719765	AT1G30370	256306_at	3.93761	0.00262424
Chitinase family protein	2	1808160418081990	1808235918082550	AT2G43590	260560_at	3.96689	0.00278916
cysteine-rich RLK (RECEPTOR-like protein kinase) 10	4	1214025612140380	1214046312140770	AT4G23180	254256_at	3.95555	0.00282036
unknown protein; FUNCTIONS IN: molecular_function unknown; INVOLVED IN: N-terminal protein myristoylation; LOCATED IN: nucleolus, nucleus; EXPRESSED IN: 24 plant structures; EXPRESSED DURING: 15 growth stages; BEST Arabidopsis thaliana protein match is: unknown protein (TAIR:AT1G21010.1); Has 220 Blast hits to 220 proteins in 14 species: Archae - 0; Bacteria - 0; Metazoa - 0; Fungi - 0; Plants - …	1	28747076	28747587	AT1G76600	259979_at	3.95351	0.00282143
allene oxide cyclase 3	3	94095509409608	94098809410361	AT3G25780	257644_at	3.93551	0.00280473
protein kinase family protein / peptidoglycan-binding LysM domain-containing protein	2	10120266	10120837	AT2G23770	267289_at	3.96866	0.0028
zinc finger (CCCH-type) family protein	2	16773785	16774287	AT2G40140	263379_at	3.95085	0.00278947
1-amino-cyclopropane-1-carboxylate synthase 7	4	13276373	13276858	AT4G26200	253999_at	3.94642	0.00279651
gamma-glutamyl transpeptidase 1	4	1.84021e+23	1.84025e+23	AT4G39640	252906_at	3.93081	0.00278035
Protein kinase superfamily protein	1	1914103219141200	1914128119141560	AT1G51620	256177_at	3.94387	0.00284483
Matrixin family protein	1	8536223	8536682	AT1G24140	264866_at	3.93379	0.00283429
no_match	no_match	no_match	no_match	no_match	265674_at	3.90518	0.00281818
Protein kinase superfamily protein	1	24954854	24955428	AT1G66880	256366_at	3.89259	0.00281356
unknown protein; FUNCTIONS IN: molecular_function unknown; INVOLVED IN: biological_process unknown; LOCATED IN: membrane; EXPRESSED IN: 17 plant structures; EXPRESSED DURING: 9 growth stages; CONTAINS InterPro DOMAIN/s: Protein of unknown function DUF975 (InterPro:IPR010380); BEST Arabidopsis thaliana protein match is: unknown protein (TAIR:AT2G18680.1); Has 213 Blast hits to 211 proteins in 20 s…	2	8098040	8098573	AT2G18690	266017_at	3.90962	0.00289888
1-aminocyclopropane-1-carboxylic acid (acc) synthase 6	4	6865323	6865922	AT4G11280	254926_at	3.90508	0.00288268
[AT1G57990, purine permease 18];[AT1G57980, Nucleotide-sugar transporter family protein]	[AT1G57990, 1];[AT1G57980, 1]	[AT1G57990, 21442199];[AT1G57980, 21439943]	[AT1G57990, 21442251];[AT1G57980, 21439995]	AT1G57990;AT1G57980	245866_s_at	3.89268	0.00289444
WRKY DNA-binding protein 48	5	2009167520091690	2009239020092820	AT5G49520	248611_at	3.90063	0.00287845
zinc-finger protein 1	5	26919167	26919610	AT5G67450	246993_at	3.83528	0.0028956
[AT1G30720, FAD-binding Berberine family protein];[AT1G30730, FAD-binding Berberine family protein]	[AT1G30720, 1];[AT1G30730, 1]	[AT1G30720, 10899186];[AT1G30730, 10901840]	[AT1G30720, 10899621];[AT1G30730, 10902275]	AT1G30720;AT1G30730	263216_s_at	3.88097	0.00291257
glycine-rich protein	5	10636698	10637131	AT5G28630	246108_at	3.89805	0.00291848
Leucine-rich repeat protein kinase family protein	2	13556285	13556842	AT2G31880	263478_at	3.89774	0.00298378
zinc finger (AN1-like) family protein	3	1052059810520690	1052077110521210	AT3G28210	256576_at	3.90528	0.00300538
VQ motif-containing protein	1	29502738	29503031	AT1G78410	260804_at	3.80861	0.00302139
unknown protein; BEST Arabidopsis thaliana protein match is: unknown protein (TAIR:AT1G28190.1); Has 30201 Blast hits to 17322 proteins in 780 species: Archae - 12; Bacteria - 1396; Metazoa - 17338; Fungi - 3422; Plants - 5037; Viruses - 0; Other Eukaryotes - 2996 (source: NCBI BLink).	5	3993013	3993472	AT5G12340	245209_at	3.82238	0.0030266
[AT5G23490, unknown protein; BEST Arabidopsis thaliana protein match is: unknown protein (TAIR:AT5G08440.1); Has 202 Blast hits to 197 proteins in 48 species: Archae - 0; Bacteria - 13; Metazoa - 25; Fungi - 9; Plants - 109; Viruses - 0; Other Eukaryotes - 46 (source: NCBI BLink).];[AT5G23510, unknown protein; BEST Arabidopsis thaliana protein match is: unknown protein (TAIR:AT5G23490.1); Has 353…	[AT5G23490, 5];[AT5G23510, 5]	[AT5G23490, 7924483,7924544,7924630,7924672,7924756,7924847,7925133];[AT5G23510, 7927517,7927578,7927663,7927705,7927790,7927881,7928070]	[AT5G23490, 7925181,7925394,7925464,7925550,7925663,7925837,7925894];[AT5G23510, 7928118,7928345,7928415,7928499,7928612,7928734,7928791]	AT5G23490;AT5G23510	249835_s_at	3.86578	0.00306878
Polynucleotidyl transferase, ribonuclease H-like superfamily protein	5	7365688	7366168	AT5G22250	249928_at	3.84432	0.00318421
Cupredoxin superfamily protein	4	18480629	18481127	AT4G39830	252862_at	3.8222	0.00322513
glutathione S-transferase TAU 11	1	2633775426338100	2633835226338520	AT1G69930	260405_at	3.82063	0.00325
Protein of unknown function (DUF1644)	1	5305318	5305736	AT1G15430	262571_at	3.81898	0.00336269
protein kinase 2A	1	49171284917219	49174904917922	AT1G14370	261526_at	3.8112	0.00339175
calcium-dependent protein kinase 32	3	2.12967e+23	2.12974e+23	AT3G57530	251636_at	3.80869	0.00338462
Protein kinase superfamily protein	3	30180723018121	30182023018594	AT3G09830	258650_at	3.80932	0.00342347
NAD(P)-binding Rossmann-fold superfamily protein	1	1.0857e+23	1.08576e+23	AT1G30620	263221_at	3.78057	0.00349746
RAB GTPase homolog H1C	4	1.85062e+47	1.85069e+47	AT4G39890	252825_at	3.79109	0.00355051
S-adenosyl-L-methionine-dependent methyltransferases superfamily protein	1	2.07053e+23	2.07055e+23	AT1G55450	265075_at	3.78306	0.00357286
Malectin/receptor-like protein kinase family protein	5	15618777	15619350	AT5G39020	249485_at	3.77385	0.003675
Plant invertase/pectin methylesterase inhibitor superfamily	2	19511047	19511583	AT2G47550	245151_at	3.72182	0.00372139
ARM repeat superfamily protein	5	322472	322983	AT5G01830	251061_at	3.72772	0.00375743
exocyst subunit exo70 family protein H1	3	20440655	20441254	AT3G55150	251832_at	3.64862	0.00386207
no_match	no_match	no_match	no_match	no_match	245369_at	3.74791	0.00384804
[AT1G02930, glutathione S-transferase 6];[AT1G02920, glutathione S-transferase 7]	[AT1G02930, 1];[AT1G02920, 1]	[AT1G02930, 661391,661790,661901];[AT1G02920, 658914,659316,659423]	[AT1G02930, 661949,662042,662159];[AT1G02920, 659471,659556,659673]	AT1G02930;AT1G02920	262119_s_at	3.73252	0.00384878
Disease resistance protein (TIR-NBS-LRR class) family	5	23520352	23520762	AT5G58120	247848_at	3.73453	0.00395631
receptor like protein 12	1	26911915	26912377	AT1G71400	259952_at	3.73388	0.00400966
cyclic nucleotide-binding transporter 1	3	60518856052056	60521726052445	AT3G17700	258351_at	3.7372	0.00400962
Protein kinase superfamily protein	1	8906640	8907230	AT1G25390	255740_at	3.69291	0.00404785
Serine protease inhibitor, potato inhibitor I-type family protein	2	1623656316236730	1623703216237050	AT2G38870	266168_at	3.69937	0.00405714
wall associated kinase-like 4	1	5534432	5534876	AT1G16150	257479_at	3.60913	0.00408057
Calcium-dependent lipid-binding (CaLB domain) family protein	4	1.63555e+39	1.63564e+39	AT4G34150	253284_at	3.68848	0.00414623
extra-large GTP-binding protein 2	4	1644413516444130	1644424616444830	AT4G34390	253257_at	3.7085	0.00416432
DOF zinc finger protein 1	1	19174268	19174827	AT1G51700	256185_at	3.69927	0.00427103
[AT4G01770, rhamnogalacturonan xylosyltransferase 1];[AT4G01750, rhamnogalacturonan xylosyltransferase 2]	[AT4G01770, 4];[AT4G01750, 4]	[AT4G01770, 765833,765963,766041];[AT4G01750, 757613,757743,757824]	[AT4G01770, 766262,766384,766405];[AT4G01750, 758045,758152,758173]	AT4G01770;AT4G01750	255564_s_at	3.62238	0.00427907
Zinc finger (C3HC4-type RING finger) family protein	1	2499092	2499652	AT1G08050	260648_at	3.60313	0.00434722
autoinhibited Ca2+/ATPase II	1	4509284	4509822	AT1G13210	262772_at	3.67576	0.00434562
[AT1G76680, 12-oxophytodienoate reductase 1];[AT1G76690, 12-oxophytodienoate reductase 2]	[AT1G76680, 1];[AT1G76690, 1]	[AT1G76680, 28777683];[AT1G76690, 28779767]	[AT1G76680, 28778150];[AT1G76690, 28780234]	AT1G76680;AT1G76690	259875_s_at	3.64081	0.00440826
Leucine-rich repeat protein kinase family protein	1	1920685819207260	1920734819207510	AT1G51790	256170_at	3.58846	0.00443379
Protein kinase superfamily protein	5	18689760	18690322	AT5G46080	248934_at	3.63144	0.00442727
protein kinase family protein	2	13918447	13918976	AT2G32800	267550_at	3.64992	0.00442534
elicitor peptide 2 precursor	5	2593468625934800	2593517225935330	AT5G64890	247205_at	3.58048	0.00445045
Major facilitator superfamily protein	5	2.22863e+23	2.22867e+23	AT5G54860	248134_at	3.65862	0.0044574
xyloglucan endotransglucosylase/hydrolase 18	4	1482595914826330	1482642614826580	AT4G30280	253628_at	3.62302	0.00448214
WRKY DNA-binding protein 28	4	10062361	10062667	AT4G18170	254652_at	3.59935	0.00455111
alpha/beta-Hydrolases superfamily protein	2	1.64534e+31	1.64542e+31	AT2G39400	266983_at	3.6152	0.00457522
unknown protein; FUNCTIONS IN: molecular_function unknown; INVOLVED IN: biological_process unknown; LOCATED IN: plasma membrane; EXPRESSED IN: 8 plant structures; EXPRESSED DURING: LP.04 four leaves visible, 4 anthesis, petal differentiation and expansion stage; BEST Arabidopsis thaliana protein match is: unknown protein (TAIR:AT1G20310.1); Has 66 Blast hits to 66 proteins in 15 species: Archae -…	1	28546860	28547348	AT1G76070	261748_at	3.6284	0.00455507
CYS, MET, PRO, and GLY protein 2	5	25842142	25842716	AT5G64660	247240_at	3.60677	0.00464912
wall associated kinase-like 2	1	5527461	5528046	AT1G16130	257478_at	3.61974	0.00472926
Plant invertase/pectin methylesterase inhibitor superfamily protein	3	17457806	17458265	AT3G47380	252437_at	3.40992	0.00477391
lectin receptor kinase a4.3	5	218193	218699	AT5G01560	251097_at	3.58861	0.00481385
Arabidopsis phospholipase-like protein (PEARLI 4) family	4	18027977	18028518	AT4G38550	252976_s_at	3.58429	0.00482328
BAK1-interacting receptor-like kinase 1	5	19604625	19605178	AT5G48380	248698_at	3.58783	0.00487983
LYS/HIS transporter 7	4	1673852016739000	1673909216739170	AT4G35180	253181_at	3.50436	0.00541026
FUNCTIONS IN: molecular_function unknown; INVOLVED IN: biological_process unknown; LOCATED IN: plasma membrane; EXPRESSED IN: 23 plant structures; EXPRESSED DURING: 13 growth stages; BEST Arabidopsis thaliana protein match is: hydroxyproline-rich glycoprotein family protein (TAIR:AT3G26910.2); Has 1503 Blast hits to 1197 proteins in 220 species: Archae - 4; Bacteria - 108; Metazoa - 481; Fungi - …	5	16450090	16450537	AT5G41100	249339_at	3.52611	0.00544255
C2 calcium/lipid-binding and GRAM domain containing protein	1	834352834419	834514834792	AT1G03370	264351_at	3.52253	0.00543644
Uncharacterised conserved protein UCP031279	1	21707435	21707906	AT1G58420	245840_at	3.50034	0.00541772
lectin-receptor kinase	3	22053617	22054109	AT3G59700	251479_at	3.52984	0.00543697
Leucine-rich repeat (LRR) family protein	1	12181655	12182174	AT1G33600	245765_at	3.5347	0.00543515
Protein kinase superfamily protein	2	14219876	14220445	AT2G33580	255844_at	3.4947	0.00564167
[AT1G56140, Leucine-rich repeat transmembrane protein kinase];[AT1G56130, Leucine-rich repeat transmembrane protein kinase];[AT1G56120, Leucine-rich repeat transmembrane protein kinase]	[AT1G56140, 1];[AT1G56130, 1];[AT1G56120, 1]	[AT1G56140, 21002262,21002361];[AT1G56130, 20995445,20995544];[AT1G56120, 20987799,20987898]	[AT1G56140, 21002448,21002449];[AT1G56130, 20995632,20995633];[AT1G56120, 20987980,20987981]	AT1G56140;AT1G56130;AT1G56120	262082_s_at	3.5093	0.00570954
S-adenosyl-L-methionine-dependent methyltransferases superfamily protein	4	11859253	11859725	AT4G22530	254318_at	3.40353	0.0057314
unknown protein; FUNCTIONS IN: molecular_function unknown; INVOLVED IN: biological_process unknown; LOCATED IN: endomembrane system; EXPRESSED IN: stem, stamen; EXPRESSED DURING: 4 anthesis; Has 22 Blast hits to 22 proteins in 5 species: Archae - 0; Bacteria - 0; Metazoa - 0; Fungi - 0; Plants - 22; Viruses - 0; Other Eukaryotes - 0 (source: NCBI BLink).	1	1929423119294330	1929444919294560	AT1G51920	246370_at	3.42922	0.00572016
pinoid-binding protein 1	5	22121461	22121841	AT5G54490	248164_at	3.46946	0.0057582
formin 8	1	26412695	26413257	AT1G70140	264717_at	3.46048	0.00575102
Concanavalin A-like lectin protein kinase family protein	4	14314873	14315416	AT4G29050	253747_at	3.48758	0.00573171
Protein kinase superfamily protein	1	6326056	6326619	AT1G18390	261719_at	3.48159	0.00576113
WRKY DNA-binding protein 75	5	41499294150105	41507604151004	AT5G13080	245976_at	3.44562	0.00596371
Protein of unknown function (DUF1645)	1	8385705	8386214	AT1G23710	265184_at	3.44985	0.00597992
ARM repeat superfamily protein	5	3043197	3043710	AT5G09800	250493_at	3.44388	0.006152
membrane-anchored ubiquitin-fold protein 4 precursor	3	9947316	9947442	AT3G26980	257785_at	3.44875	0.0061992
BON association protein 1	3	22650846	22651329	AT3G61190	251336_at	3.42102	0.00619841
NAC domain containing protein 102	5	2552692125527250	2552735725527480	AT5G63790	247351_at	3.41168	0.00617391
Concanavalin A-like lectin protein kinase family protein	4	14028040	14028605	AT4G28350	253819_at	3.42369	0.00618898
Receptor-like protein kinase-related family protein	3	77712337771391	77717067772137	AT3G22060	257264_at	3.34757	0.00620784
MAP kinase 5	4	6.89318e+20	6.8936e+20	AT4G11330	254924_at	3.41202	0.00647656
phosphatase 2C5	2	1.67832e+23	1.67838e+23	AT2G40180	263378_at	3.42035	0.00646693
fucosyltransferase 4	2	6709359	6709938	AT2G15390	263565_at	3.40609	0.00646899
unknown protein; BEST Arabidopsis thaliana protein match is: unknown protein (TAIR:AT4G13266.1); Has 339 Blast hits to 265 proteins in 12 species: Archae - 0; Bacteria - 0; Metazoa - 0; Fungi - 0; Plants - 339; Viruses - 0; Other Eukaryotes - 0 (source: NCBI BLink).	3	4604158	4604513	AT3G13950	258203_at	3.34497	0.00658687
O-acyltransferase (WSD1-like) family protein	5	4.02463e+27	4.02503e+27	AT5G12420	245181_at	3.23469	0.00657308
Integrase-type DNA-binding superfamily protein	2	1425935714259740	1426047214260540	AT2G33710	267451_at	3.39765	0.00655556
2-oxoglutarate (2OG) and Fe(II)-dependent oxygenase superfamily protein	3	1.83953e+55	1.83958e+55	AT3G49620	252265_at	3.36853	0.0066374
unknown protein; Has 76 Blast hits to 76 proteins in 13 species: Archae - 0; Bacteria - 0; Metazoa - 1; Fungi - 0; Plants - 75; Viruses - 0; Other Eukaryotes - 0 (source: NCBI BLink).	4	12520054	12520604	AT4G24110	254200_at	3.35968	0.00665399
ABC-2 type transporter family protein	2	16430230	16430758	AT2G39350	267008_at	3.33563	0.00666667
P450 reductase 2	4	1.47996e+31	1.48001e+31	AT4G30210	253664_at	3.36676	0.00675472
pseudogene, At14a-related protein, similar to At14a (GI:11994571 and GI:11994573) (Arabidopsis thaliana)	3	18025433	18025910	AT3G48650	252346_at	3.36995	0.0068797
Homocysteine S-methyltransferase family protein	3	9.48183e+27	9.48238e+27	AT3G25900	258075_at	3.34668	0.0068839
ortholog of sugar beet HS1 PRO-1 2	2	16700680	16701244	AT2G40000	267357_at	3.3494	0.00690299
disease resistance family protein / LRR family protein	2	14737255	14737765	AT2G34930	267411_at	3.34831	0.00692937
unknown protein; FUNCTIONS IN: molecular_function unknown; INVOLVED IN: N-terminal protein myristoylation; LOCATED IN: cellular_component unknown; EXPRESSED IN: 24 plant structures; EXPRESSED DURING: 14 growth stages; BEST Arabidopsis thaliana protein match is: unknown protein (TAIR:AT1G76600.1); Has 206 Blast hits to 206 proteins in 13 species: Archae - 0; Bacteria - 0; Metazoa - 0; Fungi - 0; P…	1	7346368	7346865	AT1G21010	262801_at	3.3528	0.00691852
MATE efflux family protein	4	12073783	12074239	AT4G23030	254292_at	3.35504	0.00704059
EXS (ERD1/XPR1/SYG1) family protein	1	4.8137e+20	4.81413e+20	AT1G14040	262649_at	3.34948	0.00701471
soluble N-ethylmaleimide-sensitive factor adaptor protein 33	5	2.46244e+31	2.46248e+31	AT5G61210	247571_at	3.34811	0.00700733
heat shock protein 17.6A	5	3884262	3884665	AT5G12030	250351_at	3.13714	0.00702555
cysteine-rich RLK (RECEPTOR-like protein kinase) 31	4	69696476969739	69698296970127	AT4G11470	254897_at	3.32004	0.00712727
HOPZ-ACTIVATED RESISTANCE 1	3	18938120	18938624	AT3G50950	252126_at	3.33287	0.00723188
Protein kinase superfamily protein	3	21385403	21385907	AT3G57700	251621_at	3.28722	0.00720939
autoinhibited Ca2+-ATPase 1	1	9.67191e+20	9.67255e+20	AT1G27770	261650_at	3.34027	0.00722302
D-mannose binding lectin protein with Apple-like carbohydrate-binding domain	5	965925	966462	AT5G03700	250909_at	3.26928	0.00728674
MAC/Perforin domain-containing protein	1	10379484	10379879	AT1G29690	259792_at	3.33012	0.00728571
phosphatidic acid phosphatase 1	2	107239	107779	AT2G01180	265737_at	3.3087	0.00745552
phosphatidylserine decarboxylase 2	5	2.31715e+55	2.31722e+55	AT5G57190	247940_at	3.30475	0.00743972
Actin-binding FH2 (formin homology 2) family protein	1	22054174	22054650	AT1G59910	262901_at	3.3001	0.00742756
F-box family protein	1	2.26287e+23	2.26294e+23	AT1G61340	264758_at	3.29135	0.00742606
Protein kinase superfamily protein	1	5.69874e+20	5.69901e+20	AT1G16670	246327_at	3.27967	0.00757895
Hypoxia-responsive family protein	5	9.83045e+20	9.83088e+20	AT5G27760	246744_at	3.29294	0.00766434
O-methyltransferase family protein	1	73871387387290	73874077387681	AT1G21100	261459_at	3.26631	0.00777352
guanylate kinase	3	2.13082e+47	2.13088e+47	AT3G57550	251643_at	3.25096	0.00776042
Nucleotide-diphospho-sugar transferases superfamily protein	2	1501099515011460	1501154315011590	AT2G35710	265841_at	3.24676	0.00779931
Disease resistance protein (TIR-NBS-LRR class) family	5	75441907544694	75448117544854	AT5G22690	249903_at	3.28746	0.0078069
AMP-dependent synthetase and ligase family protein	1	2.3916e+23	2.39164e+23	AT1G64400	259737_at	3.17868	0.00785223
Curculin-like (mannose-binding) lectin family protein	5	6128764	6129158	AT5G18470	249983_at	3.24795	0.00790411
unknown protein; Has 65 Blast hits to 65 proteins in 11 species: Archae - 0; Bacteria - 0; Metazoa - 0; Fungi - 0; Plants - 65; Viruses - 0; Other Eukaryotes - 0 (source: NCBI BLink).	3	21262038	21262316	AT3G57450	251640_at	3.26199	0.00795222
[AT2G13790, somatic embryogenesis receptor-like kinase 4];[AT2G13800, somatic embryogenesis receptor-like kinase 5]	[AT2G13790, 2];[AT2G13800, 2]	[AT2G13790, 5745977,5746167];[AT2G13800, 5756461,5756651]	[AT2G13790, 5746258,5746516];[AT2G13800, 5756742,5757000]	AT2G13790;AT2G13800	264107_s_at	3.23259	0.00810204
cytochrome P450, family 707, subfamily A, polypeptide 3	5	1.8369e+31	1.83695e+31	AT5G45340	248964_at	3.25142	0.00807458
Protein of unknown function (DUF569)	1	2632346526323700	2632396726324260	AT1G69890	260411_at	3.23489	0.00812162
arabinogalactan protein 5	1	12917382	12917538	AT1G35230	259550_at	3.24464	0.00814478
exocyst subunit exo70 family protein H7	5	24064109	24064676	AT5G59730	247693_at	3.22602	0.00818121
Polyketide cyclase/dehydrase and lipid transport superfamily protein	4	15862213	15862606	AT4G32870	253401_at	3.13486	0.0081806
2-oxoglutarate (2OG) and Fe(II)-dependent oxygenase superfamily protein	3	65564156556566	65566726556961	AT3G19010	256922_at	3.21094	0.00822667
VQ motif-containing protein	1	30244178	30244657	AT1G80450	260276_at	3.21136	0.00827575
MAC/Perforin domain-containing protein	1	9965475	9966046	AT1G28380	261445_at	3.21464	0.00837417
MutT/nudix family protein	4	7.48821e+41	7.48901e+41	AT4G12720	254784_at	3.16445	0.00870627
Calcium-dependent lipid-binding (CaLB domain) family protein	3	2.05644e+31	2.05656e+31	AT3G55470	251790_at	3.16052	0.00894079
cysteine-rich RLK (RECEPTOR-like protein kinase) 3	1	2.65888e+23	2.65893e+23	AT1G70530	260362_at	3.13798	0.00899672
Arabidopsis phospholipase-like protein (PEARLI 4) family	2	9009020	9009581	AT2G20960	265440_at	3.18542	0.00903268
Protein of unknown function, DUF584	2	12148603	12148995	AT2G28400	265276_at	3.15382	0.00931922
[AT2G18680, unknown protein; FUNCTIONS IN: molecular_function unknown; INVOLVED IN: biological_process unknown; LOCATED IN: endomembrane system; EXPRESSED IN: male gametophyte, pollen tube; EXPRESSED DURING: L mature pollen stage, M germinated pollen stage; BEST Arabidopsis thaliana protein match is: unknown protein (TAIR:AT2G18690.1); Has 30201 Blast hits to 17322 proteins in 780 species: Archae…	[AT2G18680, 2];[AT2G18670, 2]	[AT2G18680, 8095076];[AT2G18670, 8095076]	[AT2G18680, 8095625];[AT2G18670, 8095625]	AT2G18680;AT2G18670	266071_at	3.16402	0.00930844
NDR1/HIN1-like 3	5	1931027	1931597	AT5G06320	250676_at	3.18504	0.00934951
calmodulin-binding family protein	2	1.11479e+23	1.11485e+23	AT2G26190	267381_at	3.15333	0.00932258
S-locus lectin protein kinase family protein	1	2.26422e+23	2.26426e+23	AT1G61370	264756_at	3.13499	0.00930225
NmrA-like negative transcriptional regulator family protein	4	1.82661e+23	1.82665e+23	AT4G39230	252939_at	3.15623	0.00929167
Chitinase family protein	3	1752110017521320	1752163017521980	AT3G47540	252421_at	3.10583	0.00940256
[AT5G38990, Malectin/receptor-like protein kinase family protein];[AT5G39000, Malectin/receptor-like protein kinase family protein]	[AT5G38990, 5];[AT5G39000, 5]	[AT5G38990, 15610879];[AT5G39000, 15613894]	[AT5G38990, 15611400];[AT5G39000, 15614415]	AT5G38990;AT5G39000	249480_s_at	3.1373	0.00961783
beta glucosidase 27	3	2.2208e+31	2.22084e+31	AT3G60120	251456_at	3.13105	0.00975556
Ankyrin repeat family protein	5	22232325	22232840	AT5G54720	248123_at	3.09739	0.00983544
Glutaredoxin family protein	3	10849358	10849955	AT3G28850	256583_at	3.1073	0.00999685
membrane-anchored ubiquitin-fold protein 4 precursor	3	99464839946528	99466129946778	AT3G26980	257784_at	3.10896	0.0100912
chitin elicitor receptor kinase 1	3	7.61555e+34	7.61628e+34	AT3G21630	258173_at	3.07168	0.0101693
PLAC8 family protein	1	1.94423e+31	1.9443e+31	AT1G52200	259841_at	3.07449	0.01025
Phosphoglycerate mutase family protein	1	28779652878150	28787162879060	AT1G08940	264645_at	3.09822	0.0102212
unknown protein; BEST Arabidopsis thaliana protein match is: unknown protein (TAIR:AT5G22520.1); Has 30201 Blast hits to 17322 proteins in 780 species: Archae - 12; Bacteria - 1396; Metazoa - 17338; Fungi - 3422; Plants - 5037; Viruses - 0; Other Eukaryotes - 2996 (source: NCBI BLink).	5	7480626	7481042	AT5G22530	249896_at	3.098	0.0102205
Double Clp-N motif-containing P-loop nucleoside triphosphate hydrolases superfamily protein	4	14850376	14850972	AT4G30350	253614_at	3.0741	0.0102353
Regulator of Vps4 activity in the MVB pathway protein	1	4569623	4570199	AT1G13340	259410_at	3.10916	0.0102315
no_match	no_match	no_match	no_match	no_match	256046_at	3.11344	0.0104123
pleiotropic drug resistance 12	1	5.33203e+20	5.3326e+20	AT1G15520	261763_at	3.04351	0.0104479
receptor like protein 31	3	1536147	1536645	AT3G05370	259298_at	3.07197	0.0104281
[AT1G25155, Glutamine amidotransferase type 1 family protein];[AT5G57890, Glutamine amidotransferase type 1 family protein];[AT1G25083, Glutamine amidotransferase type 1 family protein];[AT1G24909, Glutamine amidotransferase type 1 family protein];[AT1G24807, Glutamine amidotransferase type 1 family protein];[AT1G25220, anthranilate synthase beta subunit 1]	[AT1G25155, 1];[AT5G57890, 5];[AT1G25083, 1];[AT1G24909, 1];[AT1G24807, 1];[AT1G25220, 1]	[AT1G25155, 8823255,8823379,8823475,8823574];[AT5G57890, 23447851,23447975,23448071,23448170];[AT1G25083, 8808877,8809001,8809097,8809196];[AT1G24909, 8786348,8786472,8786568,8786667];[AT1G24807, 8771969,8772093,8772189,8772288];[AT1G25220, 8837633,8837757,8837847,8837946]	[AT1G25155, 8823690,8823800,8823879,8823879];[AT5G57890, 23448257,23448367,23448450,23448450];[AT1G25083, 8809312,8809422,8809501,8809501];[AT1G24909, 8786783,8786893,8786972,8786972];[AT1G24807, 8772404,8772514,8772593,8772593];[AT1G25220, 8838062,8838172,8838269,8838269]	AT1G25155;AT5G57890;AT1G25083;AT1G24909;AT1G24807;AT1G25220	247864_s_at	3.03864	0.0103994
pseudogene, disease resistance protein (CC-NBS-LRR class), putative, domain signature CC-NBS-LRR exists, suggestive of a disease resistance protein.; blastp match of 45% identity and 2.2e-162 P-value to GP|24461866|gb|AAN62353.1|AF506028_20|AF506028 NBS-LRR type disease resistance protein {Poncirus trifoliata}	4	8380848	8381379	AT4G14610	245566_at	3.05881	0.0104559
ZCF37	1	21887919	21888487	AT1G59590	262072_at	3.10341	0.0104333
glucose-6-phosphate/phosphate translocator 2	1	2.28255e+31	2.28261e+31	AT1G61800	264400_at	3.02192	0.010571
INVOLVED IN: 10-formyltetrahydrofolate biosynthetic process, folic acid and derivative biosynthetic process; EXPRESSED IN: 24 plant structures; EXPRESSED DURING: 15 growth stages; CONTAINS InterPro DOMAIN/s: Serine hydrolase (InterPro:IPR005645); BEST Arabidopsis thaliana protein match is: alpha/beta-Hydrolases superfamily protein (TAIR:AT5G65400.1); Has 30201 Blast hits to 17322 proteins in 780 …	4	1.26127e+39	1.26131e+39	AT4G24380	254158_at	3.08012	0.010762
unknown protein; FUNCTIONS IN: molecular_function unknown; INVOLVED IN: biological_process unknown; LOCATED IN: endomembrane system; EXPRESSED IN: 14 plant structures; EXPRESSED DURING: 9 growth stages; BEST Arabidopsis thaliana protein match is: unknown protein (TAIR:AT1G65486.1); Has 23 Blast hits to 23 proteins in 2 species: Archae - 0; Bacteria - 0; Metazoa - 0; Fungi - 0; Plants - 23; Viruse…	1	2435789524357990	2435822424358360	AT1G65500	264635_at	3.01484	0.0109489
unknown protein; BEST Arabidopsis thaliana protein match is: unknown protein (TAIR:AT1G68440.1); Has 21 Blast hits to 21 proteins in 6 species: Archae - 0; Bacteria - 0; Metazoa - 0; Fungi - 0; Plants - 21; Viruses - 0; Other Eukaryotes - 0 (source: NCBI BLink).	1	8911463	8912048	AT1G25400	255733_at	3.06223	0.0109401
Leucine-rich repeat receptor-like protein kinase family protein	4	56367295636982	56376495637843	AT4G08850	255116_at	3.02179	0.0109075
mitogen-activated protein kinase kinase kinase 19	5	26773237	26773759	AT5G67080	247026_at	2.97457	0.0108958
armadillo repeat only 3	4	17045085	17045680	AT4G36030	253124_at	3.05143	0.0109525
Pectinacetylesterase family protein	3	2.89501e+48	2.89578e+48	AT3G09405	259033_at	3.04088	0.0109201
O-methyltransferase family protein	1	73993767399469	73995587399839	AT1G21130	261453_at	3.04005	0.0108997
amino acid transporter 1	4	11273184	11273677	AT4G21120	254453_at	2.97594	0.0110029
4-coumarate:CoA ligase 5	3	7.44833e+27	7.44862e+27	AT3G21230	258037_at	2.92364	0.0110381
Cytokine-induced anti-apoptosis inhibitor 1, Fe-S biogenesis	5	6.09309e+34	6.09361e+34	AT5G18400	249984_at	3.02102	0.0111404
zinc finger (C3HC4-type RING finger) family protein	5	23998432	23998998	AT5G59550	247708_at	3.02761	0.0113061
[AT2G15120, pseudogene, disease-resistance family protein / fatty acid elongase-related, similar to fatty acid elongase 1 (FAE1) (Arabidopsis thaliana) GI:881615; similar to NtPRp27 (GI:5360263) (Nicotiana tabacum)similar to R 14 protein (GI:27764542) (Glycine max); contains Pfam profile PF04450: Plant Basic Secretory Protein; blastp match of 71% identity and 6.0e-20 P-value to GP|18674893|emb|CA…	[AT2G15120, 2];[AT2G15220, 2]	[AT2G15120, 6558421];[AT2G15220, 6608701]	[AT2G15120, 6558726];[AT2G15220, 6609006]	AT2G15120;AT2G15220	265920_s_at	3.02554	0.0112791
Seven transmembrane MLO family protein	1	3.80094e+34	3.80162e+34	AT1G11310	262455_at	3.00797	0.0112551
serine/threonine protein kinase 2	3	2.64863e+20	2.64914e+20	AT3G08720	258682_at	3.02176	0.0112861
Protein of unknown function (DUF3511)	5	3863296	3863606	AT5G11970	250301_at	2.97701	0.0112622
Calcium-dependent protein kinase (CDPK) family protein	5	8.3394e+34	8.34026e+34	AT5G24430	249730_at	2.95725	0.0113879
Protein kinase superfamily protein	2	74878677488296	74883737488458	AT2G17220	263419_at	2.99862	0.0113782
Major facilitator superfamily protein	2	16366472	16366855	AT2G39210	266993_at	2.92687	0.0114571
unknown protein; FUNCTIONS IN: molecular_function unknown; INVOLVED IN: biological_process unknown; LOCATED IN: endomembrane system; EXPRESSED IN: 10 plant structures; EXPRESSED DURING: LP.04 four leaves visible, 4 anthesis, petal differentiation and expansion stage; Has 8 Blast hits to 8 proteins in 3 species: Archae - 0; Bacteria - 0; Metazoa - 0; Fungi - 0; Plants - 8; Viruses - 0; Other Eukar…	4	14066126	14066286	AT4G28460	253796_at	2.99556	0.0114302
RING-H2 finger A3B	4	16852303	16852827	AT4G35480	253140_at	2.9994	0.0114489
anthocyanin 5-aromatic acyltransferase 1	5	24609566	24610118	AT5G61160	247573_at	2.99061	0.0116771
Major facilitator superfamily protein	5	9244005	9244427	AT5G26340	246831_at	2.91871	0.0116695
cysteine-rich RLK (RECEPTOR-like protein kinase) 19	4	1.21728e+31	1.21732e+31	AT4G23270	254248_at	2.97972	0.0117493
Galactose mutarotase-like superfamily protein	4	1.31624e+39	1.31629e+39	AT4G25900	254040_at	2.95444	0.0117472
unknown protein; BEST Arabidopsis thaliana protein match is: unknown protein (TAIR:AT5G66490.1); Has 45 Blast hits to 45 proteins in 7 species: Archae - 0; Bacteria - 0; Metazoa - 0; Fungi - 0; Plants - 45; Viruses - 0; Other Eukaryotes - 0 (source: NCBI BLink).	3	18918155	18918464	AT3G50900	252133_at	2.94194	0.0117479
ethylene responsive element binding factor 5	5	19180391	19180974	AT5G47230	248799_at	2.97082	0.0117737
phytosulfokin receptor 1	2	584395	584965	AT2G02220	266231_at	2.9611	0.0118245
cytochrome P450, family 79, subfamily B, polypeptide 2	4	18526891	18527283	AT4G39950	252827_at	2.94806	0.0118361
unknown protein; FUNCTIONS IN: molecular_function unknown; INVOLVED IN: N-terminal protein myristoylation; LOCATED IN: cellular_component unknown; EXPRESSED IN: 15 plant structures; EXPRESSED DURING: 8 growth stages; BEST Arabidopsis thaliana protein match is: unknown protein (TAIR:AT3G03280.1); Has 1807 Blast hits to 1807 proteins in 277 species: Archae - 0; Bacteria - 0; Metazoa - 736; Fungi - …	5	5718857	5719227	AT5G17350	250098_at	2.97236	0.0118587
glycine-rich protein	3	1261080	1261527	AT3G04640	258792_at	2.96657	0.0119227
MATE efflux family protein	3	8.44844e+34	8.44907e+34	AT3G23550	258100_at	2.93266	0.0119366
cysteine-rich RLK (RECEPTOR-like protein kinase) 2	1	2.65849e+23	2.65854e+23	AT1G70520	260303_at	2.91377	0.011978
cytochrome p450 71b5	3	19756867	19757420	AT3G53280	251987_at	2.93695	0.0122932
receptor like protein 54	5	16065205	16065778	AT5G40170	249393_at	2.94293	0.012377
thioredoxin H-type 9	3	2.64559e+27	2.64594e+27	AT3G08710	258665_at	2.91909	0.0124251
Target of Myb protein 1	1	2892287228923270	2892334928923500	AT1G76970	264951_at	2.90542	0.0125245
[AT2G46440, cyclic nucleotide-gated channels];[AT2G46430, cyclic nucleotide gated channel 3]	[AT2G46440, 2];[AT2G46430, 2]	[AT2G46440, 19063909,19064260];[AT2G46430, 19060413,19060764]	[AT2G46440, 19064448,19064626];[AT2G46430, 19060964,19061142]	AT2G46440;AT2G46430	263776_s_at	2.91876	0.0125285
cooperatively regulated by ethylene and jasmonate 1	3	18634808	18635127	AT3G50260	252214_at	2.90713	0.0125649
Cold acclimation protein WCOR413 family	2	1.00663e+31	1.00667e+31	AT2G23680	267288_at	2.94669	0.012593
cytochrome P450, family 71 subfamily B, polypeptide 7	1	4468258	4468842	AT1G13110	262793_at	2.8482	0.0125914
tetraspanin9	4	1487903914879340	1487976614880000	AT4G30430	253632_at	2.93151	0.0125764
[AT2G32235, unknown protein; Has 38 Blast hits to 38 proteins in 14 species: Archae - 0; Bacteria - 4; Metazoa - 11; Fungi - 11; Plants - 11; Viruses - 0; Other Eukaryotes - 1 (source: NCBI BLink).];[AT2G32240, FUNCTIONS IN: molecular_function unknown; INVOLVED IN: response to cadmium ion; LOCATED IN: plasma membrane; EXPRESSED IN: 25 plant structures; EXPRESSED DURING: 13 growth stages; CONTAINS…	[AT2G32235, 2];[AT2G32240, 2]	[AT2G32235, 13684648,13684853,13685038];[AT2G32240, 13684648,13684853,13685038]	[AT2G32235, 13685190,13685351,13685497];[AT2G32240, 13685190,13685351,13685497]	AT2G32235;AT2G32240	265679_at	2.88627	0.0126765
Protein of unknown function (DUF1195)	1	66981416698344	66984356698646	AT1G19380	260656_at	2.86771	0.0131307
S-locus lectin protein kinase family protein	2	8295704	8296275	AT2G19130	267490_at	2.91093	0.0132314
cyclic nucleotide-gated channel 13	4	434577434851	434932435193	AT4G01010	255599_at	2.90414	0.0132759
Protein kinase superfamily protein	1	2.5791e+39	2.57914e+39	AT1G68690	262228_at	2.87279	0.0136376
Domain of unknown function (DUF966)	3	1693285616933350	1693348916933550	AT3G46110	252533_at	2.89879	0.0136121
Protein kinase superfamily protein	5	8.85502e+20	8.85548e+20	AT5G25440	246943_at	2.84157	0.0135816
HSP20-like chaperones superfamily protein	2	12633284	12633738	AT2G29500	266294_at	2.687	0.0135774
MAP kinase substrate 1	3	6429807	6430340	AT3G18690	257751_at	2.892	0.0136073
[AT1G59860, HSP20-like chaperones superfamily protein];[AT1G07400, HSP20-like chaperones superfamily protein]	[AT1G59860, 1];[AT1G07400, 1]	[AT1G59860, 22031484];[AT1G07400, 2275158]	[AT1G59860, 22031941];[AT1G07400, 2275621]	AT1G59860;AT1G07400	262911_s_at	2.69176	0.0136188
alpha/beta-Hydrolases superfamily protein	4	1.25412e+39	1.25418e+39	AT4G24160	254204_at	2.86383	0.0138073
mitogen-activated protein kinase 3	3	1.67579e+23	1.67582e+23	AT3G45640	252592_at	2.86181	0.0138935
LAG1 homologue 2	3	6.66984e+27	6.67043e+27	AT3G19260	257038_at	2.81599	0.0140751
Leucine-rich repeat transmembrane protein kinase	1	19940408	19940950	AT1G53430	260975_at	2.83135	0.0141835
unknown protein; FUNCTIONS IN: molecular_function unknown; INVOLVED IN: response to wounding; LOCATED IN: endomembrane system; EXPRESSED IN: 23 plant structures; EXPRESSED DURING: 13 growth stages; BEST Arabidopsis thaliana protein match is: unknown protein (TAIR:AT1G32928.1); Has 42 Blast hits to 42 proteins in 8 species: Archae - 0; Bacteria - 0; Metazoa - 0; Fungi - 0; Plants - 42; Viruses - 0…	1	11928927	11929136	AT1G32920	261193_at	2.83847	0.0141933
senescence-associated gene 101	5	4830178	4830746	AT5G14930	246600_at	2.83366	0.0144807
galacturonosyltransferase-like 2	3	18868523	18869092	AT3G50760	252179_at	2.81236	0.0144436
Class I glutamine amidotransferase-like superfamily protein	2	1.62336e+23	1.62344e+23	AT2G38860	266167_at	2.74543	0.0144399
Kunitz family trypsin and protease inhibitor protein	1	6149382	6149832	AT1G17860	255904_at	2.79987	0.0144566
Protein phosphatase 2C family protein	1	1.27366e+23	1.27372e+23	AT1G34750	262408_at	2.75704	0.0144962
tyrosine aminotransferase 3	2	1.05831e+39	1.05838e+39	AT2G24850	263539_at	2.73835	0.0144975
calcineurin B-like protein 1	4	9.81718e+55	9.81838e+55	AT4G17615	245251_at	2.81597	0.0144633
BEST Arabidopsis thaliana protein match is: hydroxyproline-rich glycoprotein family protein (TAIR:AT5G52430.1); Has 490 Blast hits to 394 proteins in 96 species: Archae - 0; Bacteria - 2; Metazoa - 132; Fungi - 88; Plants - 175; Viruses - 14; Other Eukaryotes - 79 (source: NCBI BLink).	1	23636144	23636701	AT1G63720	260243_at	2.8184	0.0145682
SNF7 family protein	3	3.32366e+34	3.32418e+34	AT3G10640	258915_at	2.802	0.0145995
PEP1 receptor 1	1	2748730027487500	2748764527488020	AT1G73080	262360_at	2.77607	0.0145804
FAR1-related sequence 2	2	13695037	13695440	AT2G32250	266360_at	2.79425	0.0147619
C2H2-type zinc finger family protein	5	24103094	24103463	AT5G59820	247655_at	2.82197	0.014835
unknown protein; BEST Arabidopsis thaliana protein match is: unknown protein (TAIR:AT5G12340.1); Has 166 Blast hits to 162 proteins in 36 species: Archae - 0; Bacteria - 2; Metazoa - 15; Fungi - 5; Plants - 124; Viruses - 0; Other Eukaryotes - 20 (source: NCBI BLink).	1	9847057	9847604	AT1G28190	245662_at	2.79079	0.0148678
SAUR-like auxin-responsive protein family	3	22435337	22435763	AT3G60690	251342_at	2.76622	0.0149502
high affinity nitrate transporter 2.6	3	16477673	16478258	AT3G45060	252604_at	2.69776	0.0150025
no_match	no_match	no_match	no_match	no_match	245613_at	2.81269	0.0149802
WRKY DNA-binding protein 15	2	9.92537e+20	9.92588e+20	AT2G23320	245051_at	2.7677	0.0150296
ammonium transporter 1;1	4	7859129	7859725	AT4G13510	254723_at	2.72222	0.0149926
receptor like protein 22	2	13853898	13854464	AT2G32660	267548_at	2.77923	0.0150221
metacaspase 2	4	1.28883e+23	1.28888e+23	AT4G25110	254093_at	2.69271	0.0150662
unknown protein; FUNCTIONS IN: molecular_function unknown; INVOLVED IN: biological_process unknown; LOCATED IN: mitochondrion; BEST Arabidopsis thaliana protein match is: unknown protein (TAIR:AT3G07440.1); Has 32 Blast hits to 32 proteins in 11 species: Archae - 0; Bacteria - 0; Metazoa - 0; Fungi - 0; Plants - 32; Viruses - 0; Other Eukaryotes - 0 (source: NCBI BLink).	5	19668574	19668824	AT5G48530	248706_at	2.78934	0.0150342
botrytis-induced kinase1	2	1.65328e+23	1.65331e+23	AT2G39660	267624_at	2.75732	0.0153293
ferrochelatase 1	5	9.09795e+20	9.0983e+20	AT5G26030	246870_at	2.78733	0.0153066
Arabidopsis phospholipase-like protein (PEARLI 4) family	4	18030670	18031146	AT4G38560	252977_at	2.77191	0.0153592
RING/U-box superfamily protein	3	4368118	4368681	AT3G13430	256958_at	2.75001	0.0155157
unknown protein; FUNCTIONS IN: molecular_function unknown; INVOLVED IN: biological_process unknown; LOCATED IN: endomembrane system; EXPRESSED IN: 8 plant structures; EXPRESSED DURING: 4 anthesis, petal differentiation and expansion stage; BEST Arabidopsis thaliana protein match is: unknown protein (TAIR:AT1G05575.1); Has 61 Blast hits to 61 proteins in 10 species: Archae - 0; Bacteria - 0; Metaz…	2	13581691	13581944	AT2G31945	263475_at	2.81881	0.0156449
Protein kinase superfamily protein	1	9.35297e+17	9.35798e+17	AT1G03740	264841_at	2.71396	0.0156145
Protein kinase superfamily protein	3	2.75128e+20	2.75154e+20	AT3G09010	259213_at	2.71145	0.015726
WRKY DNA-binding protein 25	2	1.29036e+23	1.29039e+23	AT2G30250	267246_at	2.73541	0.0157098
Disease resistance protein (TIR-NBS-LRR class) family	4	6816552	6816884	AT4G11170	254905_at	2.75451	0.0158708
Cysteine/Histidine-rich C1 domain family protein	2	18323616	18324150	AT2G44380	267385_at	2.6536	0.0159021
exocyst subunit exo70 family protein E1	3	11297364	11297936	AT3G29400	256735_at	2.69145	0.0161
Eukaryotic aspartyl protease family protein	3	21837876	21838397	AT3G59080	251507_at	2.75315	0.0162589
Plant invertase/pectin methylesterase inhibitor superfamily	4	1034369	1034827	AT4G02330	255524_at	2.74638	0.0163246
Protein kinase superfamily protein	2	1.93331e+31	1.93335e+31	AT2G47060	266749_at	2.70773	0.0164823
cysteine-rich RLK (RECEPTOR-like protein kinase) 29	4	1.14025e+23	1.1403e+23	AT4G21410	254410_at	2.68968	0.0166722
Plant invertase/pectin methylesterase inhibitor superfamily	3	33546623355147	33553923355436	AT3G10720	258764_at	2.68744	0.0166659
phospholipase D gamma 1	4	7.12936e+20	7.12997e+20	AT4G11850	254847_at	2.69596	0.0167394
alternative oxidase 1A	3	7.90744e+20	7.90828e+20	AT3G22370	258452_at	2.68425	0.0171007
Uncharacterised protein family (UPF0497)	2	1649901416499110	1649922316499360	AT2G39530	266967_at	2.5982	0.0172243
golgi nucleotide sugar transporter 1	2	5.68763e+41	5.68819e+41	AT2G13650	263722_at	2.66896	0.0172168
Protein kinase superfamily protein	3	1728730717287550	1728773317288020	AT3G46930	252470_at	2.71532	0.0171907
unknown protein; BEST Arabidopsis thaliana protein match is: unknown protein (TAIR:AT5G66480.1); Has 76 Blast hits to 75 proteins in 28 species: Archae - 0; Bacteria - 10; Metazoa - 7; Fungi - 2; Plants - 49; Viruses - 0; Other Eukaryotes - 8 (source: NCBI BLink).	3	1892145718921750	1892184518921980	AT3G50910	252134_at	2.64124	0.017181
FORMS APLOID AND BINUCLEATE CELLS 1A	1	1.2491e+23	1.24914e+23	AT1G34260	262540_at	2.65373	0.0174282
CRINKLY4 related 3	3	20753905	20754487	AT3G55950	251769_at	2.64999	0.017418
Core-2/I-branching beta-1,6-N-acetylglucosaminyltransferase family protein	4	1.46898e+63	1.46906e+63	AT4G30060	253654_at	2.63417	0.017523
proline-rich family protein	5	4068714	4068882	AT5G12880	250323_at	2.69511	0.0174851
poltergeist like 4	2	1.24058e+31	1.24064e+31	AT2G28890	257377_at	2.62248	0.0178349
calcium-dependent protein kinase 4	4	6.05123e+27	6.05171e+27	AT4G09570	255039_at	2.65482	0.0178352
zinc finger (C2H2 type, AN1-like) family protein	3	21278086	21278627	AT3G57480	251634_at	2.60964	0.0180959
receptor kinase 3	4	1.13892e+23	1.13898e+23	AT4G21380	254416_at	2.56091	0.0180683
serine-type endopeptidase inhibitors	1	2711851727118530	2711864127118830	AT1G72060	256337_at	2.62366	0.0180955
P-loop containing nucleoside triphosphate hydrolases superfamily protein	2	19139159	19139669	AT2G46620	265450_at	2.64177	0.0182268
regulatory protein (NPR1)	1	2.38533e+23	2.38539e+23	AT1G64280	259764_at	2.62093	0.0182081
Sec1/munc18-like (SM) proteins superfamily	4	7.25687e+34	7.25745e+34	AT4G12120	254857_at	2.63033	0.0182935
[AT5G61900, Calcium-dependent phospholipid-binding Copine family protein];[AT5G61910, DCD (Development and Cell Death) domain protein]	[AT5G61900, 5];[AT5G61910, 5]	[AT5G61900, 24855944,24856005,24856107,24856203,24856296];[AT5G61910, 24855944,24856005,24856107,24856203,24856296]	[AT5G61900, 24856409,24856497,24856661,24856760,24856862];[AT5G61910, 24856409,24856497,24856661,24856760,24856862]	AT5G61900;AT5G61910	247493_at	2.66796	0.0183131
S-adenosyl-L-methionine-dependent methyltransferases superfamily protein	2	17252301	17252745	AT2G41380	266368_at	2.60368	0.0182899
NAD(P)-binding Rossmann-fold superfamily protein	4	1.10298e+23	1.10304e+23	AT4G20460	254468_at	2.56483	0.0182556
[AT1G78850, D-mannose binding lectin protein with Apple-like carbohydrate-binding domain];[AT1G78860, D-mannose binding lectin protein with Apple-like carbohydrate-binding domain]	[AT1G78850, 1];[AT1G78860, 1]	[AT1G78850, 29642310];[AT1G78860, 29646412]	[AT1G78850, 29642545];[AT1G78860, 29646647]	AT1G78850;AT1G78860	264299_s_at	2.60976	0.0184474
Disease resistance protein (TIR-NBS-LRR class) family	4	17108112	17108669	AT4G36150	253075_at	2.5634	0.019096
autoinhibited Ca2+-ATPase 11	3	2121167821211950	2121202221212310	AT3G57330	251649_at	2.59958	0.0192539
Protein kinase superfamily protein	5	4.70397e+17	4.70996e+17	AT5G02290	250990_at	2.61958	0.0192222
Transducin/WD40 repeat-like superfamily protein	5	1680407516804140	1680423416804710	AT5G42010	249252_at	2.60351	0.0192284
Protein kinase superfamily protein	5	6775143	6775726	AT5G20050	246146_at	2.57068	0.0193584
exocyst subunit exo70 family protein B1	5	23621471	23622053	AT5G58430	247811_at	2.61761	0.0196203
WRKY DNA-binding protein 27	5	2141156221411620	2141172621412190	AT5G52830	248306_at	2.55668	0.0197511
cysteine-rich RLK (RECEPTOR-like protein kinase) 13	4	1.21495e+39	1.215e+39	AT4G23210	254243_at	2.58273	0.0198879
ammonium transporter 2	2	1.60397e+23	1.60404e+23	AT2G38290	267142_at	2.56189	0.019886
mitogen-activated protein kinase kinase 4	1	19155085	19155625	AT1G51660	256183_at	2.60777	0.0200853
Calcium-binding EF hand family protein	2	1713886417138940	1713904517139400	AT2G41100	267083_at	2.56785	0.0200611
Protein phosphatase 2C family protein	4	1404940514049640	1404972814049860	AT4G28400	253780_at	2.60018	0.0201264
Calcium-binding EF-hand family protein	3	9307410	9307850	AT3G25600	256755_at	2.58301	0.020263
[AT5G25050, Major facilitator superfamily protein];[AT5G25040, Major facilitator superfamily protein]	[AT5G25050, 5];[AT5G25040, 5]	[AT5G25050, 8633406];[AT5G25040, 8623558]	[AT5G25050, 8633672];[AT5G25040, 8623824]	AT5G25050;AT5G25040	246945_s_at	2.55677	0.0203839
mitogen-activated protein kinase kinase kinase 15	5	22356885	22357447	AT5G55090	248090_at	2.55613	0.0203485
Protein of unknown function, DUF593	5	2.00368e+20	2.004e+20	AT5G06560	250692_at	2.54256	0.0204752
RING/FYVE/PHD zinc finger superfamily protein	3	1.75242e+47	1.75246e+47	AT3G47550	252422_at	2.54707	0.0205366
ERF domain protein 11	1	9956365	9956778	AT1G28370	261470_at	2.57413	0.0206086
extra-large GTP-binding protein 3	1	1146828511468280	1146836711468800	AT1G31930	246312_at	2.5048	0.0210043
calcium dependent protein kinase 1	5	1.41702e+27	1.41786e+27	AT5G04870	246955_at	2.52732	0.0214518
PHE ammonia lyase 1	2	15557604	15558151	AT2G37040	263845_at	2.46697	0.0214786
Leucine-rich repeat protein kinase family protein	3	636339636614	636708636961	AT3G02880	258616_at	2.51226	0.0214328
NAC domain containing protein 36	2	74074967407631	74077167408095	AT2G17040	263584_at	2.70123	0.021434
Leucine-rich receptor-like protein kinase family protein	5	1879474018794940	1879502518795310	AT5G46330	248895_at	2.51749	0.0214501
heat shock protein 17.4	3	16984276	16984733	AT3G46230	252515_at	2.47226	0.0215487
phytochrome-associated protein phosphatase type 2C	1	7.87462e+27	7.8751e+27	AT1G22280	255967_at	2.5091	0.0217061
Protein phosphatase 2A regulatory B subunit family protein	3	95153019515589	95162809516464	AT3G26020	258084_at	2.46892	0.0217405
Major facilitator superfamily protein	3	41781784178309	41784144178852	AT3G13050	257861_at	2.50216	0.0218653
MATE efflux family protein	4	1.81875e+31	1.81879e+31	AT4G39030	252921_at	2.48453	0.0218571
alpha/beta-Hydrolases superfamily protein	3	17755577	17756150	AT3G48090	252373_at	2.48808	0.0219161
RING/U-box superfamily protein	5	2.6422e+39	2.64225e+39	AT5G66070	247125_at	2.52578	0.0220753
calmodulin-binding receptor-like cytoplasmic kinase 1	5	2380003823800310	2380039923800630	AT5G58940	247740_at	2.49078	0.0221545
cytochrome P450, family 71, subfamily A, polypeptide 12	2	1309953213099810	1309993113099990	AT2G30750	267565_at	2.45371	0.0221083
lysine histidine transporter 1	5	1.63261e+39	1.63267e+39	AT5G40780	249346_at	2.44558	0.0221954
arogenate dehydratase 4	3	16272476	16272976	AT3G44720	252652_at	2.5417	0.022278
VQ motif-containing protein	3	21060282	21060754	AT3G56880	246289_at	2.47512	0.0222919
PPPDE putative thiol peptidase family protein	5	8.69332e+20	8.69413e+20	AT5G25170	246931_at	2.52211	0.0223636
unknown protein; BEST Arabidopsis thaliana protein match is: unknown protein (TAIR:AT3G52710.1); Has 74 Blast hits to 74 proteins in 10 species: Archae - 0; Bacteria - 0; Metazoa - 0; Fungi - 0; Plants - 74; Viruses - 0; Other Eukaryotes - 0 (source: NCBI BLink).	2	15192750	15193317	AT2G36220	263931_at	2.49324	0.0225031
CONTAINS InterPro DOMAIN/s: LPS-induced tumor necrosis factor alpha factor (InterPro:IPR006629); Has 30201 Blast hits to 17322 proteins in 780 species: Archae - 12; Bacteria - 1396; Metazoa - 17338; Fungi - 3422; Plants - 5037; Viruses - 0; Other Eukaryotes - 2996 (source: NCBI BLink).	5	4.205e+20	4.20529e+20	AT5G13190	250289_at	2.4851	0.0224588
Disease resistance protein (TIR-NBS-LRR class) family	5	1811789218117950	1811809318118590	AT5G44870	249029_at	2.49624	0.0224292
protease inhibitor/seed storage/lipid transfer protein (LTP) family protein	4	11840329	11840864	AT4G22470	254314_at	2.49166	0.0224344
DNA repair metallo-beta-lactamase family protein	3	9.80235e+48	9.803e+48	AT3G26680	257829_at	2.49926	0.0224274
Pseudouridine synthase/archaeosine transglycosylase-like family protein	4	8.41351e+27	8.41386e+27	AT4G14680	245254_at	2.5013	0.0225531
PBS1-like 1	3	2.05591e+23	2.05594e+23	AT3G55450	251789_at	2.46636	0.0225886
GTP binding protein beta 1	4	1647773216478080	1647833016478400	AT4G34460	253204_at	2.49018	0.0225711
S-domain-2 5	4	15601890	15602414	AT4G32300	253476_at	2.46917	0.0226369
blue-copper-binding protein	5	68267186826797	68269906827365	AT5G20230	246099_at	2.5004	0.0226781
unknown protein; BEST Arabidopsis thaliana protein match is: unknown protein (TAIR:AT1G67920.1); Has 18 Blast hits to 18 proteins in 5 species: Archae - 0; Bacteria - 0; Metazoa - 0; Fungi - 0; Plants - 18; Viruses - 0; Other Eukaryotes - 0 (source: NCBI BLink).	1	8720380	8720593	AT1G24600	265024_at	2.40206	0.0227374
DNAJ heat shock N-terminal domain-containing protein	1	2.87806e+39	2.87813e+39	AT1G76700	259876_at	2.4741	0.0228266
Protein kinase superfamily protein	4	1689810116898160	1689826316898700	AT4G35600	253147_at	2.46222	0.022837
UDP-Glycosyltransferase superfamily protein	3	17197777	17198307	AT3G46690	252484_at	2.4331	0.0227912
Protein kinase superfamily protein	5	803739	804125	AT5G03320	250941_at	2.45822	0.0228697
cytokinin oxidase 4	4	1456820714568240	1456848214568920	AT4G29740	253696_at	2.44775	0.023138
A20/AN1-like zinc finger family protein	4	7215356	7215758	AT4G12040	254861_at	2.45095	0.0233194
unknown protein; BEST Arabidopsis thaliana protein match is: unknown protein (TAIR:AT5G45410.3); Has 125 Blast hits to 125 proteins in 36 species: Archae - 2; Bacteria - 31; Metazoa - 0; Fungi - 4; Plants - 88; Viruses - 0; Other Eukaryotes - 0 (source: NCBI BLink).	4	12866076	12866612	AT4G25030	254103_at	2.44573	0.0232928
Cysteine/Histidine-rich C1 domain family protein	5	17485467	17485997	AT5G43520	249097_at	2.40647	0.0233618
Leucine-rich repeat protein kinase family protein	3	10668592	10669158	AT3G28450	257902_at	2.43587	0.0233194
NAC domain containing protein 62	3	1.83626e+23	1.83632e+23	AT3G49530	252278_at	2.47757	0.0237743
Disease resistance protein (TIR-NBS-LRR class) family	1	23654775	23655333	AT1G63750	260296_at	2.47727	0.023747
Leucine-rich repeat protein kinase family protein	5	365064365507	365585365629	AT5G01950	251071_at	2.45778	0.0237495
Disease resistance protein (TIR-NBS-LRR class) family	3	1619985216200300	1620039516200410	AT3G44630	252648_at	2.48908	0.0238642
ALA-interacting subunit 1	3	4.05097e+20	4.05142e+20	AT3G12740	257700_at	2.4157	0.0239155
Protein of unknown function (DUF295)	5	835808836029	836258836592	AT5G03390	250920_at	2.42333	0.0240412
receptor like protein 30	3	1530908	1531484	AT3G05360	259297_at	2.39614	0.0241996
Protein kinase superfamily protein	3	5.95741e+27	5.9584e+27	AT3G17410	258463_at	2.3998	0.0245098
Sec14p-like phosphatidylinositol transfer family protein	5	1.93346e+31	1.93352e+31	AT5G47730	248769_at	2.35741	0.0245361
lectin protein kinase family protein	3	5.44216e+20	5.44241e+20	AT3G16030	264223_s_at	2.45141	0.0245019
RING/U-box superfamily protein	3	1477974	1478556	AT3G05200	259312_at	2.40881	0.024732
alpha/beta-Hydrolases superfamily protein	3	23290399	23290903	AT3G63010	251200_at	2.36863	0.024688
Protein of unknown function (DUF630 and DUF632)	1	29124368	29124866	AT1G77500	259734_at	2.38802	0.0248375
[AT1G72910, Toll-Interleukin-Resistance (TIR) domain-containing protein];[AT1G72930, toll/interleukin-1 receptor-like]	[AT1G72910, 1];[AT1G72930, 1]	[AT1G72910, 27435634,27436088];[AT1G72930, 27439476,27439930]	[AT1G72910, 27436200,27436218];[AT1G72930, 27440072,27440090]	AT1G72910;AT1G72930	262374_s_at	2.40107	0.0247954
basic region/leucine zipper motif 60	1	1613606816136510	1613702316137060	AT1G42990	259626_at	2.42327	0.02479
S-domain-1 29	1	2264638122646580	2264668022646800	AT1G61380	264767_at	2.35202	0.0248654
metacaspase 8	1	5612333	5612886	AT1G16420	262731_at	2.43483	0.0249232
Protein of unknown function (DUF300)	1	37543643754680	37552533755420	AT1G11200	262457_at	2.38099	0.0249119
Drought-responsive family protein	4	9.72841e+29	9.73608e+29	AT4G02200	255504_at	2.45195	0.0248738
DENN (AEX-3) domain-containing protein	2	8.77065e+55	8.77142e+55	AT2G20320	265306_at	2.34587	0.0251947
SWAP (Suppressor-of-White-APricot)/surp domain-containing protein	5	2236129622361290	2236142022361940	AT5G55100	248106_at	2.36756	0.0255238
RING/U-box superfamily protein	1	6676448	6676963	AT1G19310	260671_at	2.35315	0.0255
receptor serine/threonine kinase, putative	4	10087358	10087867	AT4G18250	254660_at	2.41349	0.0257419
Transmembrane proteins 14C	3	2.11945e+39	2.11952e+39	AT3G57280	251624_at	2.35801	0.0257992
Protein kinase superfamily protein	5	1.78408e+23	1.78413e+23	AT5G44290	249050_at	2.32311	0.0259622
calmodulin binding	5	1081980	1082551	AT5G04020	250875_at	2.34818	0.0259849
Concanavalin A-like lectin protein kinase family protein	3	19933210	19933680	AT3G53810	251910_at	2.34249	0.0261827
myb domain protein 31	1	28042288	28042759	AT1G74650	260220_at	2.36031	0.0262481
Peroxidase superfamily protein	4	55983925598731	55988395598960	AT4G08770	255110_at	2.34019	0.0262608
ARM repeat superfamily protein	5	14888455	14888908	AT5G37490	249618_at	2.41541	0.0262191
heat shock protein 90.1	5	21354658	21355120	AT5G52640	248332_at	2.39776	0.0263701
heat shock protein 101	1	2793677327937010	2793711927937390	AT1G74310	260248_at	2.32663	0.026334
OPC-8:0 CoA ligase1	1	7.10365e+27	7.10442e+27	AT1G20510	259518_at	2.33333	0.0263054
unknown protein; FUNCTIONS IN: molecular_function unknown; INVOLVED IN: biological_process unknown; LOCATED IN: chloroplast; EXPRESSED IN: 14 plant structures; EXPRESSED DURING: 7 growth stages; BEST Arabidopsis thaliana protein match is: unknown protein (TAIR:AT2G32210.1); Has 189 Blast hits to 189 proteins in 27 species: Archae - 0; Bacteria - 0; Metazoa - 0; Fungi - 21; Plants - 168; Viruses -…	1	1.55912e+20	1.55952e+20	AT1G05340	264580_at	2.35287	0.0262621
polyol/monosaccharide transporter 5	3	6489053	6489590	AT3G18830	257805_at	2.3235	0.0262597
Protein of unknown function (DUF3133)	3	20916343	20916853	AT3G56410	251684_at	2.36672	0.0263426
calmodulin-domain protein kinase 9	3	7.11776e+41	7.11832e+41	AT3G20410	257621_at	2.35038	0.0263567
[AT5G43620, Pre-mRNA cleavage complex II];[AT1G66500, Pre-mRNA cleavage complex II]	[AT5G43620, 5];[AT1G66500, 1]	[AT5G43620, 17523355];[AT1G66500, 24811282]	[AT5G43620, 17523865];[AT1G66500, 24811789]	AT5G43620;AT1G66500	256356_s_at	2.39856	0.0265037
F-box family protein	2	11683976	11684553	AT2G27310	265620_at	2.37647	0.0264715
sucrose transporter 2	2	8.2857e+29	8.29034e+29	AT2G02860	266792_at	2.33931	0.0264485
NAD(P)-binding Rossmann-fold superfamily protein	2	19349648	19350120	AT2G47130	266761_at	2.27731	0.0265211
UDP-glucosyl transferase 71B6	3	7675129	7675629	AT3G21780	257950_at	2.31421	0.0264908
Plant protein of unknown function (DUF946)	5	6134338	6134850	AT5G18490	249987_at	2.3424	0.0265777
4-coumarate:CoA ligase 1	1	1.91591e+23	1.91593e+23	AT1G51680	256186_at	2.29258	0.0265292
jasmonate-zim-domain protein 5	1	59557315955885	59560535956375	AT1G17380	261033_at	2.29863	0.0265046
Transcription factor jumonji (jmj) family protein / zinc finger (C5HC2 type) family protein	5	1.90501e+23	1.90506e+23	AT5G46910	248814_at	2.37149	0.0264855
unknown protein; BEST Arabidopsis thaliana protein match is: unknown protein (TAIR:AT4G36500.1); Has 50 Blast hits to 50 proteins in 7 species: Archae - 0; Bacteria - 0; Metazoa - 0; Fungi - 0; Plants - 50; Viruses - 0; Other Eukaryotes - 0 (source: NCBI BLink).	2	7925393	7925736	AT2G18210	265327_at	2.37423	0.0266425
Calcineurin-like metallo-phosphoesterase superfamily protein	3	16184421618620	16187751619059	AT3G05580	259109_at	2.34364	0.0266286
unknown protein; BEST Arabidopsis thaliana protein match is: unknown protein (TAIR:AT1G49000.1); Has 95 Blast hits to 95 proteins in 13 species: Archae - 0; Bacteria - 0; Metazoa - 0; Fungi - 0; Plants - 95; Viruses - 0; Other Eukaryotes - 0 (source: NCBI BLink).	3	6393989	6394544	AT3G18560	256799_at	2.29004	0.0269982
aminophospholipid ATPase 1	5	14489761449253	14493491449562	AT5G04930	250818_at	2.28129	0.0269531
zinc finger (C3HC4-type RING finger) family protein	3	17178920	17179391	AT3G46620	252474_at	2.33753	0.0273351
alpha 1,4-glycosyltransferase family protein	3	2753958	2754329	AT3G09020	259211_at	2.36339	0.0273399
phosphoinositide 4-kinase gamma 4	2	1908675319087120	1908721519087380	AT2G46500	265461_at	2.28685	0.0278205
[AT5G54810, tryptophan synthase beta-subunit 1];[AT4G27070, tryptophan synthase beta-subunit 2]	[AT5G54810, 5];[AT4G27070, 4]	[AT5G54810, 22265149,22265171];[AT4G27070, 13587971,13588170]	[AT5G54810, 22265264,22265463];[AT4G27070, 13588258,13588280]	AT5G54810;AT4G27070	253898_s_at	2.29619	0.0277867
SPFH/Band 7/PHB domain-containing membrane-associated protein family	3	882878861088693	888818897089020	AT3G01290	259272_at	2.27176	0.0278354
galactose-1-phosphate guanylyltransferase (GDP)s;GDP-D-glucose phosphorylases;quercetin 4'-O-glucosyltransferases	5	2.23709e+23	2.23713e+23	AT5G55120	248091_at	2.25499	0.0279804
endoplasmic reticulum oxidoreductins 1	1	2.7212e+31	2.72125e+31	AT1G72280	259852_at	2.29685	0.0279483
glutamate receptor 2.9	2	12501141	12501653	AT2G29100	266779_at	2.31208	0.0280943
Tautomerase/MIF superfamily protein	3	1916424419164450	1916496619165070	AT3G51660	252076_at	2.26751	0.0282487
Protein kinase superfamily protein	5	16668654	16669156	AT5G41680	249260_at	2.37632	0.0281986
ethylene responsive element binding factor 1	4	9759649	9760200	AT4G17500	245252_at	2.27937	0.0281752
WRKY family transcription factor	4	747649	748219	AT4G01720	255596_at	2.22394	0.0282067
Cysteine proteinases superfamily protein	3	7.87168e+55	7.87261e+55	AT3G22260	256616_at	2.26733	0.0281781
calcium-dependent protein kinase 1	1	6.52348e+27	6.52408e+27	AT1G18890	261378_at	2.25	0.0281338
Protein kinase superfamily protein	5	5.13228e+20	5.13258e+20	AT5G15730	246529_at	2.28378	0.0281283
Wall-associated kinase family protein	1	29976895	29977467	AT1G79670	261402_at	2.27337	0.0281561
ENTH/ANTH/VHS superfamily protein	4	18580002	18580533	AT4G40080	252851_at	2.34211	0.0287093
RAB GTPase homolog A1E	4	1018391110184330	1018500310185130	AT4G18430	254673_at	2.24099	0.0287483
NAD(P)-binding Rossmann-fold superfamily protein	4	7657426	7657948	AT4G13180	254759_at	2.24053	0.0287644
Calcium-binding EF-hand family protein	1	6268360	6268693	AT1G18210	256129_at	2.23983	0.028885
Nucleotide-diphospho-sugar transferase family protein	5	18095824	18096252	AT5G44820	254521_at	2.24524	0.0289757
GDSL-like Lipase/Acylhydrolase superfamily protein	5	9.17569e+17	9.18024e+17	AT5G03610	250918_at	2.25835	0.0292622
Arabidopsis phospholipase-like protein (PEARLI 4) family	2	7323857	7324397	AT2G16900	266536_at	2.25908	0.0292322
polygalacturonase inhibiting protein 1	5	21328172132913	21329832133428	AT5G06860	250670_at	2.23567	0.0293581
phosphatase-related	4	1.23016e+39	1.23021e+39	AT4G23570	254211_at	2.23502	0.0293264
BRI1-associated receptor kinase	4	1608667616086970	1608705916087300	AT4G33430	253338_at	2.23385	0.0294862
arabinogalactan protein 1	5	25722018	25722409	AT5G64310	247279_at	2.48685	0.0294682
RELA/SPOT homolog 2	3	46509344651198	46512774651506	AT3G14050	258207_at	2.25484	0.0294278
Leucine-rich repeat (LRR) family protein	1	12178626	12179195	AT1G33590	245768_at	2.24764	0.0293859
Late embryogenesis abundant (LEA) hydroxyproline-rich glycoprotein family	2	18961530	18961944	AT2G46150	266596_at	2.21039	0.0294675
UDP-glycosyltransferase 73B4	2	67626186762731	67629266763311	AT2G15490	265501_at	2.26662	0.0295846
BEST Arabidopsis thaliana protein match is: glycine-rich protein (TAIR:AT5G28630.1); Has 1536 Blast hits to 1202 proteins in 136 species: Archae - 0; Bacteria - 8; Metazoa - 888; Fungi - 120; Plants - 71; Viruses - 39; Other Eukaryotes - 410 (source: NCBI BLink).	5	10610980	10611337	AT5G28610	255945_at	2.34071	0.0297901
BCL-2-associated athanogene 6	2	18989228	18989826	AT2G46240	266590_at	2.21528	0.0299284
DCD (Development and Cell Death) domain protein	5	1.68162e+31	1.68167e+31	AT5G42050	249237_at	2.23694	0.0299048
cyclic nucleotide gated channel 10	1	132419132744	132824132994	AT1G01340	261027_at	2.23647	0.0299983
P-glycoprotein 21	3	2300876023009100	2300926223009500	AT3G62150	251248_at	2.23476	0.0300153
Clathrin light chain protein	3	1.92497e+23	1.92502e+23	AT3G51890	246305_at	2.21476	0.0301963
plastid movement impaired 2	1	2480578324805830	2480679724807300	AT1G66480	257583_at	2.18204	0.0304831
NADP-malic enzyme 2	5	3.75692e+48	3.75745e+48	AT5G11670	250339_at	2.19154	0.0306307
Heavy metal transport/detoxification superfamily protein	5	832431	832977	AT5G03380	250944_at	2.23886	0.0306599
Transmembrane proteins 14C	3	7.16089e+20	7.16181e+20	AT3G20510	257088_at	2.19159	0.0309126
Acyl-CoA N-acyltransferases (NAT) superfamily protein	2	13631376	13631719	AT2G32020	265668_at	2.24334	0.0310252
[AT1G03220, Eukaryotic aspartyl protease family protein];[AT1G03230, Eukaryotic aspartyl protease family protein]	[AT1G03220, 1];[AT1G03230, 1]	[AT1G03220, 788007];[AT1G03230, 790977]	[AT1G03220, 788419];[AT1G03230, 791389]	AT1G03220;AT1G03230	264365_s_at	2.19824	0.0309899
galacturonosyltransferase-like 10	3	10589441	10589925	AT3G28340	256633_at	2.28664	0.0312124
unknown protein; FUNCTIONS IN: molecular_function unknown; INVOLVED IN: biological_process unknown; LOCATED IN: endomembrane system; EXPRESSED IN: 22 plant structures; EXPRESSED DURING: 13 growth stages; BEST Arabidopsis thaliana protein match is: unknown protein (TAIR:AT1G65486.1); Has 23 Blast hits to 23 proteins in 2 species: Archae - 0; Bacteria - 0; Metazoa - 0; Fungi - 0; Plants - 23; Virus…	1	2435480224354900	2435501824355170	AT1G65490	264636_at	2.2407	0.0311669
Protein of unknown function (DUF1666)	5	1.59314e+23	1.59319e+23	AT5G39785	249423_at	2.20817	0.0312
anthranilate synthase alpha subunit 1	5	17197531720150	17202441720362	AT5G05730	250738_at	2.155	0.031183
NB-ARC domain-containing disease resistance protein	3	2226248	2226774	AT3G07040	258544_at	2.18185	0.0312508
Calcium-dependent phosphotriesterase superfamily protein	3	1.90917e+23	1.9092e+23	AT3G51450	252114_at	2.17247	0.0312753
unknown protein; FUNCTIONS IN: molecular_function unknown; INVOLVED IN: biological_process unknown; LOCATED IN: endomembrane system; EXPRESSED IN: 10 plant structures; EXPRESSED DURING: 10 growth stages; CONTAINS InterPro DOMAIN/s: Protein of unknown function DUF677 (InterPro:IPR007749); BEST Arabidopsis thaliana protein match is: Protein of unknown function (DUF677) (TAIR:AT5G66670.2); Has 42 Bl…	3	18021709	18022243	AT3G48640	252345_at	2.22005	0.0312864
[AT3G20590, Late embryogenesis abundant (LEA) hydroxyproline-rich glycoprotein family];[AT3G20600, Late embryogenesis abundant (LEA) hydroxyproline-rich glycoprotein family]	[AT3G20590, 3];[AT3G20600, 3]	[AT3G20590, 7191860];[AT3G20600, 7195051]	[AT3G20590, 7192229];[AT3G20600, 7195417]	AT3G20590;AT3G20600	257083_s_at	2.27676	0.0313355
chitinase, putative	2	1807646118076800	1807702118077200	AT2G43570	260568_at	2.14084	0.0313201
Disease resistance protein (TIR-NBS-LRR class) family	5	18166245	18166735	AT5G45000	248971_at	2.13076	0.0313591
alpha/beta-Hydrolases superfamily protein	5	3.74604e+20	3.74629e+20	AT5G11650	250335_at	2.19232	0.0321234
glutamate-ammonia ligases;catalytics;glutamate-ammonia ligases	3	1.97104e+31	1.97109e+31	AT3G53180	251973_at	2.14242	0.0320821
elicitor-activated gene 3-2	4	1785666717857050	1785717717857340	AT4G37990	252984_at	2.34364	0.0327213
Fes1A	3	28724532872531	28726232873046	AT3G09350	259037_at	2.13307	0.0329476
Protein kinase superfamily protein	5	1911876419119150	1911926019119290	AT5G47070	248821_at	2.19104	0.0329281
A20/AN1-like zinc finger family protein	3	19569812	19570235	AT3G52800	252009_at	2.17217	0.0330653
Protein of unknown function (DUF3511)	3	4591156	4591423	AT3G13910	258201_at	2.13321	0.0332068
Concanavalin A-like lectin protein kinase family protein	4	1060091	1060610	AT4G02410	255502_at	2.17356	0.0332943
exostosin family protein	3	2.13396e+31	2.13401e+31	AT3G57630	251594_at	2.15131	0.0333019
APS-kinase 2	4	1.85203e+39	1.85209e+39	AT4G39940	252870_at	2.12068	0.0336564
Plant protein of unknown function (DUF641)	3	22431175	22431743	AT3G60680	251379_at	2.12225	0.0339563
guanylate kinase 1	2	1.74761e+47	1.74767e+47	AT2G41880	267537_at	2.17184	0.0339499
FUNCTIONS IN: molecular_function unknown; INVOLVED IN: biological_process unknown; LOCATED IN: chloroplast; EXPRESSED IN: 13 plant structures; EXPRESSED DURING: 9 growth stages; BEST Arabidopsis thaliana protein match is: Pyridoxal phosphate (PLP)-dependent transferases superfamily protein (TAIR:AT5G51920.1); Has 520 Blast hits to 468 proteins in 130 species: Archae - 5; Bacteria - 23; Metazoa - …	4	12044024	12044566	AT4G22980	254289_at	2.0917	0.0339774
Class I glutamine amidotransferase-like superfamily protein	4	1.49208e+23	1.49218e+23	AT4G30530	253606_at	2.1306	0.0340596
unknown protein; BEST Arabidopsis thaliana protein match is: unknown protein (TAIR:AT5G23160.1); Has 69 Blast hits to 69 proteins in 10 species: Archae - 0; Bacteria - 1; Metazoa - 0; Fungi - 0; Plants - 68; Viruses - 0; Other Eukaryotes - 0 (source: NCBI BLink).	5	26513862651804	26519832652138	AT5G08240	250575_at	2.13562	0.0340338
lysm domain GPI-anchored protein 2 precursor	2	7.45969e+27	7.46029e+27	AT2G17120	263582_at	2.09759	0.0342488
Galactose oxidase/kelch repeat superfamily protein	4	18384255	18384841	AT4G39570	252903_at	2.22591	0.0343285
alpha/beta-Hydrolases superfamily protein	5	20081072008381	20103312010622	AT5G06570	250680_at	2.07343	0.0347408
Ankyrin repeat family protein / BTB/POZ domain-containing protein	4	1.32377e+23	1.32381e+23	AT4G26120	254014_at	2.07928	0.0350591
AIG2-like (avirulence induced gene) family protein	3	1.09599e+39	1.09604e+39	AT3G28930	258002_at	2.11434	0.0350415
Late embryogenesis abundant protein	2	1895925118959410	1896011318960320	AT2G46140	266581_at	2.09113	0.0350111
DNA/RNA-binding protein Kin17, conserved region	1	20708216	20708799	AT1G55460	265079_at	2.13142	0.0350461
[AT5G66910, Disease resistance protein (CC-NBS-LRR class) family];[AT5G66900, Disease resistance protein (CC-NBS-LRR class) family]	[AT5G66910, 5];[AT5G66900, 5]	[AT5G66910, 26718442];[AT5G66900, 26715035]	[AT5G66910, 26718883];[AT5G66900, 26715476]	AT5G66910;AT5G66900	247065_s_at	2.17508	0.0351667
RING-H2 finger A1A	4	6907795	6908171	AT4G11370	254922_at	2.11776	0.0351933
O-methyltransferase family protein	1	1.19649e+23	1.19654e+23	AT1G33030	261216_at	2.09222	0.0354604
Methyltransferase-related protein	5	60000466000106	60001946000322	AT5G18150	250018_at	2.14791	0.0355118
ADP/ATP carrier 2	5	43367304336980	43370834337352	AT5G13490	245854_at	2.07769	0.0355994
mitogen-activated protein kinase kinase kinase 5	5	2.6696e+31	2.66965e+31	AT5G66850	247044_at	2.07001	0.0358016
quinolinate synthase	5	2.0445e+23	2.04456e+23	AT5G50210	248550_at	2.05576	0.035761
Glycosyl hydrolases family 32 protein	3	4.53309e+27	4.53379e+27	AT3G13790	256787_at	2.0635	0.0358948
Integrase-type DNA-binding superfamily protein	1	23891004	23891447	AT1G64380	259793_at	2.09418	0.0358495
Myosin heavy chain-related protein	4	18553499	18553998	AT4G40020	252873_at	2.11314	0.0361362
Pectin lyase-like superfamily protein	5	1.20526e+20	1.2061e+20	AT5G04310	245708_at	2.0597	0.0360813
Pectin lyase-like superfamily protein	5	1203358	1203585	AT5G04310	245706_at	2.08525	0.0360874
[AT4G36988, conserved peptide upstream open reading frame 49];[AT4G36990, heat shock factor 4]	[AT4G36988, 4];[AT4G36990, 4]	[AT4G36988, 17441128];[AT4G36990, 17441128]	[AT4G36988, 17441691];[AT4G36990, 17441691]	AT4G36988;AT4G36990	246214_at	2.05699	0.0363442
Putative membrane lipoprotein	1	25830167	25830390	AT1G68765	260040_at	2.04532	0.0365226
Protein kinase superfamily protein	2	9881318	9881834	AT2G23200	245074_at	2.06495	0.0366025
[AT1G66920, Protein kinase superfamily protein];[AT1G66910, Protein kinase superfamily protein]	[AT1G66920, 1];[AT1G66910, 1]	[AT1G66920, 24965502];[AT1G66910, 24961747]	[AT1G66920, 24966009];[AT1G66910, 24962260]	AT1G66920;AT1G66910	245760_s_at	2.04402	0.0365659
EXS (ERD1/XPR1/SYG1) family protein	4	1.29634e+23	1.29637e+23	AT4G25350	254060_at	2.07928	0.0366053
metacaspase 1	1	4.12625e+23	4.1308e+23	AT1G02170	264178_at	2.0445	0.0366028
cysteine-rich RLK (RECEPTOR-like protein kinase) 18	4	1.21675e+23	1.21681e+23	AT4G23260	254247_at	2.05176	0.0365556
Sec1/munc18-like (SM) proteins superfamily	1	4.20494e+34	4.20546e+34	AT1G12360	259512_at	2.05874	0.0365208
BTB/POZ domain with WD40/YVTN repeat-like protein	2	10311578	10312113	AT2G24240	265987_at	2.07102	0.0365754
tryptophan synthase alpha chain	3	2.02233e+47	2.02239e+47	AT3G54640	251847_at	2.03533	0.0365269
[AT3G44860, farnesoic acid carboxyl-O-methyltransferase];[AT3G44870, S-adenosyl-L-methionine-dependent methyltransferases superfamily protein]	[AT3G44860, 3];[AT3G44870, 3]	[AT3G44860, 16380401,16380508];[AT3G44870, 16382964,16383071]	[AT3G44860, 16380607,16380830];[AT3G44870, 16383171,16383394]	AT3G44860;AT3G44870	246340_s_at	2.04177	0.0365598
FKBP-type peptidyl-prolyl cis-trans isomerase family protein	5	1.96907e+47	1.96913e+47	AT5G48570	248657_at	2.18661	0.0366769
Arabidopsis defensin-like protein	1	6781674	6781836	AT1G19610	261135_at	2.02769	0.0369969
similar to RCD one 2	1	8.35136e+20	8.35182e+20	AT1G23550	257401_at	2.05386	0.0369908
Concanavalin A-like lectin protein kinase family protein	5	24259252	24259764	AT5G60270	247617_at	2.06671	0.0369695
unknown protein; Has 1807 Blast hits to 1807 proteins in 277 species: Archae - 0; Bacteria - 0; Metazoa - 736; Fungi - 347; Plants - 385; Viruses - 0; Other Eukaryotes - 339 (source: NCBI BLink).	5	26868541	26869119	AT5G67350	246989_at	2.05696	0.0369376
[AT4G22690, cytochrome P450, family 706, subfamily A, polypeptide 1];[AT4G22710, cytochrome P450, family 706, subfamily A, polypeptide 2]	[AT4G22690, 4];[AT4G22710, 4]	[AT4G22690, 11930929];[AT4G22710, 11936027]	[AT4G22690, 11931496];[AT4G22710, 11936594]	AT4G22690;AT4G22710	254331_s_at	2.05101	0.0373055
Plant neutral invertase family protein	1	80137338013821	80141208014421	AT1G22650	264200_at	2.0253	0.0373171
Toll-Interleukin-Resistance (TIR) domain-containing protein	1	27433089	27433528	AT1G72900	262381_at	2.3186	0.0374182
HSP20-like chaperones superfamily protein	5	2089135120891440	2089158620892000	AT5G51440	248434_at	2.0704	0.0376324
unknown protein; FUNCTIONS IN: molecular_function unknown; INVOLVED IN: biological_process unknown; LOCATED IN: mitochondrion; EXPRESSED IN: 18 plant structures; EXPRESSED DURING: 9 growth stages; Has 1 Blast hits to 1 proteins in 1 species: Archae - 0; Bacteria - 0; Metazoa - 0; Fungi - 0; Plants - 1; Viruses - 0; Other Eukaryotes - 0 (source: NCBI BLink).	3	3420244	3420532	AT3G10930	256442_at	2.19347	0.0377931
alpha-amylase-like 2	1	2.8563e+39	2.85634e+39	AT1G76130	261754_at	2.03741	0.0378281
NAD(P)-binding Rossmann-fold superfamily protein	5	4.74067e+20	4.74117e+20	AT5G14700	250149_at	2.58956	0.037872
Ypt/Rab-GAP domain of gyp1p superfamily protein	3	18297683	18298258	AT3G49350	252310_at	2.03138	0.0379383
VQ motif-containing protein	3	7818214	7818720	AT3G22160	256793_at	2.01949	0.0379895
Protein of unknown function (DUF3133)	4	4.70891e+23	4.71299e+23	AT4G01090	255605_at	2.21516	0.037961
Cytochrome P450 superfamily protein	3	9888993	9889546	AT3G26830	258277_at	2.00274	0.0380689
basic helix-loop-helix (bHLH) DNA-binding superfamily protein	1	110800	111320	AT1G01260	261050_at	2.06163	0.0382646
calmodulin like 37	5	16942781	16943296	AT5G42380	249197_at	2.37367	0.0382642
plant intracellular ras group-related LRR 1	5	1762715	1763190	AT5G05850	250745_at	2.00809	0.0382966
tetraspanin8	2	1013587410136170	1013684610137120	AT2G23810	267293_at	2.11905	0.038372
Leucine-rich receptor-like protein kinase family protein	1	32546923254964	32550553255377	AT1G09970	264663_at	2.00341	0.038471
proline transporter 2	3	2.06974e+23	2.06977e+23	AT3G55740	251752_at	1.99191	0.0385356
calmodulin 9	3	1.92682e+31	1.9269e+31	AT3G51920	252037_at	2.01647	0.0388015
Protein kinase superfamily protein	1	25272824	25273352	AT1G67470	264232_at	2.04555	0.0392071
TOXICOS EN LEVADURA 2	3	5693195	5693744	AT3G16720	258436_at	2.06499	0.0391536
calmodulin (CAM)-binding protein of 25 kDa	2	17114034	17114441	AT2G41010	267069_at	2.0642	0.0391342
Concanavalin A-like lectin protein kinase family protein	3	2700508	2700985	AT3G08870	258982_at	1.97534	0.0391532
similar to RCD one 1	2	1.49171e+23	1.49174e+23	AT2G35510	266609_at	1.97444	0.0393426
Glycosyl hydrolase superfamily protein	2	1.83667e+23	1.83671e+23	AT2G44490	267392_at	1.99846	0.0393568
matrix metalloproteinase	1	26424594	26425139	AT1G70170	264716_at	2.00496	0.0395689
UDP-Glycosyltransferase superfamily protein	4	10610460	10610935	AT4G19460	254575_at	2.02413	0.0401142
Calcium-binding EF-hand family protein	4	13663780	13664156	AT4G27280	253915_at	2.2359	0.0403655
CBS / octicosapeptide/Phox/Bemp1 (PB1) domains-containing protein	5	2.54187e+47	2.54194e+47	AT5G63490	247389_at	1.96583	0.0408526
Ca2+-binding protein 1	5	20070816	20071289	AT5G49480	248607_at	1.97642	0.0409767
alpha/beta-Hydrolases superfamily protein	3	19433762	19434216	AT3G52430	252060_at	1.98516	0.040917
NAD(P)-binding Rossmann-fold superfamily protein	3	19007232	19007802	AT3G51160	252121_at	1.97266	0.0411497
Eukaryotic aspartyl protease family protein	2	7.71528e+41	7.71574e+41	AT2G17760	264619_at	1.94624	0.0412061
Transducin/WD40 repeat-like superfamily protein	1	2399897423999380	2399946523999570	AT1G64610	261973_at	2.01809	0.0417638
CBL-interacting protein kinase 8	4	1.26193e+47	1.26201e+47	AT4G24400	254167_at	1.95268	0.0418553
tolB protein-related	4	808481	808958	AT4G01870	255543_at	1.96724	0.0418251
cytochrome p450 71b6	2	10283125	10283589	AT2G24180	266000_at	1.94267	0.0420029
beta glucosidase 46	1	2.28376e+31	2.2838e+31	AT1G61820	264280_at	1.94838	0.0419625
[AT1G59500, Auxin-responsive GH3 family protein];[AT4G37390, Auxin-responsive GH3 family protein]	[AT1G59500, 1];[AT4G37390, 4]	[AT1G59500, 21854531];[AT4G37390, 17581189]	[AT1G59500, 21855072];[AT4G37390, 17581730]	AT1G59500;AT4G37390	262099_s_at	1.97366	0.0419137
[AT2G36780, UDP-Glycosyltransferase superfamily protein];[AT2G36770, UDP-Glycosyltransferase superfamily protein]	[AT2G36780, 2];[AT2G36770, 2]	[AT2G36780, 15417841];[AT2G36770, 15415450]	[AT2G36780, 15418196];[AT2G36770, 15415805]	AT2G36780;AT2G36770	265199_s_at	2.05842	0.0420474
Protein kinase superfamily protein	3	2658152	2658601	AT3G08760	258683_at	1.98388	0.04201
NAC domain containing protein 53	3	3.27317e+20	3.27343e+20	AT3G10500	258921_at	1.92954	0.0421819
HSP20-like chaperones superfamily protein	1	19980511	19980946	AT1G53540	260978_at	1.97655	0.0426023
unknown protein; FUNCTIONS IN: molecular_function unknown; INVOLVED IN: biological_process unknown; LOCATED IN: chloroplast; EXPRESSED IN: 16 plant structures; EXPRESSED DURING: 9 growth stages; BEST Arabidopsis thaliana protein match is: unknown protein (TAIR:AT1G76070.1); Has 46 Blast hits to 46 proteins in 12 species: Archae - 0; Bacteria - 0; Metazoa - 0; Fungi - 0; Plants - 46; Viruses - 0; …	1	7032472	7033021	AT1G20310	255884_at	1.99643	0.0426271
cytochrome P450, family 83, subfamily B, polypeptide 1	4	15273685	15274268	AT4G31500	253534_at	1.93633	0.0426576
RING/FYVE/PHD zinc finger superfamily protein	5	2.5076e+47	2.50766e+47	AT5G62460	247438_at	1.93974	0.0426325
RING/U-box superfamily protein	2	15073227	15073737	AT2G35910	263937_at	1.91357	0.0427169
SPFH/Band 7/PHB domain-containing membrane-associated protein family	1	2.62939e+31	2.62946e+31	AT1G69840	260401_at	1.93863	0.0427074
Protein of unknown function (DUF810)	2	8638023	8638564	AT2G20010	265583_at	1.91781	0.0428255
cytochrome P450, family 71, subfamily B, polypeptide 23	3	9593472	9593912	AT3G26210	257623_at	1.96533	0.0427989
unknown protein; BEST Arabidopsis thaliana protein match is: unknown protein (TAIR:AT1G04000.1); Has 1807 Blast hits to 1807 proteins in 277 species: Archae - 0; Bacteria - 0; Metazoa - 736; Fungi - 347; Plants - 385; Viruses - 0; Other Eukaryotes - 339 (source: NCBI BLink).	5	17731278	17731661	AT5G44060	249072_at	2.03527	0.0429052
Protein of unknown function (duplicated DUF1399)	4	1782181517822240	1782232017822360	AT4G37900	253012_at	1.91913	0.0430833
Pyridine nucleotide-disulphide oxidoreductase family protein	5	9.2239e+17	9.22933e+17	AT5G03630	250916_at	1.91443	0.0430296
xyloglucan endotransglycosylase 6	4	1312910713129240	1312931913129710	AT4G25810	254042_at	2.3769	0.0430915
jasmonate-zim-domain protein 10	5	4.21902e+34	4.21968e+34	AT5G13220	250292_at	1.91761	0.0430886
Leucine-rich repeat protein kinase family protein	1	1925763719258040	1925813319258200	AT1G51860	246373_at	1.92021	0.0430281
VQ motif-containing protein	5	18979398	18979932	AT5G46780	248868_at	1.97131	0.0431318
Concanavalin A-like lectin protein kinase family protein	4	2534576	2535135	AT4G04960	255280_at	1.9056	0.0435336
zinc transporter 5 precursor	1	1.5453e+20	1.54634e+20	AT1G05300	264574_at	1.91024	0.0434979
disease resistance protein (TIR-NBS-LRR class), putative	4	17098974	17099507	AT4G36140	253074_at	1.90903	0.0435531
pol-like 5	1	2.35061e+20	2.35089e+20	AT1G07630	261413_at	1.89924	0.0435537
IQ-domain 23	5	24930065	24930651	AT5G62070	247464_at	1.89698	0.0437563
unknown protein; BEST Arabidopsis thaliana protein match is: unknown protein (TAIR:AT1G20100.1); Has 258 Blast hits to 235 proteins in 58 species: Archae - 0; Bacteria - 4; Metazoa - 59; Fungi - 16; Plants - 90; Viruses - 0; Other Eukaryotes - 89 (source: NCBI BLink).	1	2848426128484740	2848484428484880	AT1G75860	262677_at	1.94845	0.0437371
EF-TU receptor	5	69249996925197	69252856925648	AT5G20480	246082_at	1.9323	0.0436889
RPM1 interacting protein 4	3	91329819133352	91334319133588	AT3G25070	257868_at	1.90556	0.0438322
Plant protein of unknown function (DUF868)	2	15299392	15299976	AT2G36470	263919_at	1.95556	0.0438227
unknown protein; BEST Arabidopsis thaliana protein match is: unknown protein (TAIR:AT2G35658.3); Has 30201 Blast hits to 17322 proteins in 780 species: Archae - 12; Bacteria - 1396; Metazoa - 17338; Fungi - 3422; Plants - 5037; Viruses - 0; Other Eukaryotes - 2996 (source: NCBI BLink).	4	94749149475160	94753499475358	AT4G16840	245370_at	1.90587	0.0439378
Ypt/Rab-GAP domain of gyp1p superfamily protein	5	2.2249e+23	2.22494e+23	AT5G54780	248129_at	1.89658	0.0438936
Glycosyl hydrolase family protein with chitinase insertion domain	4	1.07642e+23	1.07647e+23	AT4G19810	254543_at	1.92579	0.0439917
Protein kinase superfamily protein	3	2.1934e+31	2.19346e+31	AT3G59350	251494_at	2.06625	0.0439421
Protein kinase superfamily protein	4	12978870	12979426	AT4G25390	254063_at	1.9429	0.0439023
glutamate receptor 1.1	3	10795971079832	10799221080219	AT3G04110	258566_at	1.90063	0.0443173
Legume lectin family protein	1	19781640	19782188	AT1G53080	261367_at	1.9861	0.044262
Disease resistance protein (CC-NBS-LRR class) family	1	5463503	5463960	AT1G15890	259495_at	1.91776	0.0442014
ethylene-responsive element binding factor 15	2	13306679	13307275	AT2G31230	264083_at	2.03146	0.0441847
WRKY DNA-binding protein 72	5	4906338	4906791	AT5G15130	250153_at	1.86866	0.0446817
Calcium-dependent phosphotriesterase superfamily protein	3	1.90897e+23	1.90901e+23	AT3G51440	252068_at	1.91608	0.0447326
Protein kinase family protein	2	16822169	16822676	AT2G40270	263804_at	1.94234	0.0447984
zinc finger of Arabidopsis thaliana 6	5	1216357	1216885	AT5G04340	245711_at	1.92511	0.0452544
MATE efflux family protein	2	13347861335193	13352861335320	AT2G04040	263403_at	1.94704	0.0453274
Protein kinase family protein with leucine-rich repeat domain	1	1322370713224010	1322410013224380	AT1G35710	261339_at	1.86771	0.0453284
cinnamate-4-hydroxylase	2	12993896	12994418	AT2G30490	267470_at	1.87314	0.0453333
Tetratricopeptide repeat (TPR)-like superfamily protein	3	2916043	2916629	AT3G09490	257535_at	1.87056	0.0453302
Protein kinase superfamily protein	5	1.62388e+23	1.62391e+23	AT5G40540	249361_at	1.91206	0.0453405
RING/U-box superfamily protein	2	17639299	17639862	AT2G42350	265852_at	1.85825	0.0453792
GRAM domain family protein	5	4.20732e+20	4.20779e+20	AT5G13200	250279_at	1.88875	0.0456739
cytochrome P450, family 94, subfamily C, polypeptide 1	2	11810295	11810817	AT2G27690	266246_at	2.10827	0.045638
unknown protein; FUNCTIONS IN: molecular_function unknown; INVOLVED IN: biological_process unknown; LOCATED IN: chloroplast; EXPRESSED IN: 21 plant structures; EXPRESSED DURING: 13 growth stages; Has 5 Blast hits to 5 proteins in 1 species: Archae - 0; Bacteria - 0; Metazoa - 0; Fungi - 0; Plants - 5; Viruses - 0; Other Eukaryotes - 0 (source: NCBI BLink).	3	681079	681272	AT3G03020	258608_at	1.88885	0.0455968
DNA-3-methyladenine glycosylase (MAG)	3	3.83538e+41	3.83604e+41	AT3G12040	256664_at	1.87161	0.0455946
phosphorylcholine cytidylyltransferase2	4	8.63829e+41	8.63877e+41	AT4G15130	245533_at	1.88192	0.0458164
DA1-related protein 3	5	2.6601e+23	2.66013e+23	AT5G66640	247071_at	1.99894	0.0458112
CRINKLY4 related 4	5	19378838	19379400	AT5G47850	248775_at	1.96435	0.0463061
soybean gene regulated by cold-2	1	2928142	2928641	AT1G09070	264655_at	1.87534	0.0463578
Dihydrolipoamide succinyltransferase	4	1.35201e+31	1.35207e+31	AT4G26910	253950_at	1.84446	0.0463173
GHMP kinase family protein	5	4.66305e+27	4.66359e+27	AT5G14470	250182_at	1.86791	0.0467723
cofactor of nitrate reductase and xanthine dehydrogenase 2	2	1.35847e+31	1.35851e+31	AT2G31955	263472_at	1.85412	0.0471676
cation/H+ exchanger 17	4	12342542	12343133	AT4G23700	254215_at	1.8345	0.047259
calcium-dependent protein kinase 29	1	2.85394e+47	2.85399e+47	AT1G76040	262671_at	1.8718	0.0475212
Protein kinase family protein	5	15264820	15265376	AT5G38210	249550_at	1.88793	0.0476
[AT4G22590, Haloacid dehalogenase-like hydrolase (HAD) superfamily protein];[AT4G22592, conserved peptide upstream open reading frame 27]	[AT4G22590, 4];[AT4G22592, 4]	[AT4G22590, 11893769,11893772,11893872,11894105];[AT4G22592, 11893769,11893772,11893872,11894105]	[AT4G22590, 11894184,11894420,11894503,11894554];[AT4G22592, 11894184,11894420,11894503,11894554]	AT4G22590;AT4G22592	254321_at	1.83139	0.0475886
RAB GTPase 11C	1	31183543118838	31194073119514	AT1G09630	264669_at	1.85488	0.0477226
VQ motif-containing protein	1	25661750	25662130	AT1G68450	260261_at	1.95036	0.048066
glutamate receptor 2.5	5	3.57124e+20	3.57167e+20	AT5G11210	250415_at	1.90691	0.0481502
SCARECROW-like 13	4	9661513	9661903	AT4G17230	245247_at	1.86283	0.0485605
unknown protein; BEST Arabidopsis thaliana protein match is: unknown protein (TAIR:AT3G11600.1); Has 136 Blast hits to 136 proteins in 15 species: Archae - 0; Bacteria - 0; Metazoa - 0; Fungi - 0; Plants - 136; Viruses - 0; Other Eukaryotes - 0 (source: NCBI BLink).	5	7372518	7372759	AT5G22270	249941_at	1.831	0.0487346
unknown protein; FUNCTIONS IN: molecular_function unknown; INVOLVED IN: N-terminal protein myristoylation; LOCATED IN: endomembrane system; EXPRESSED IN: 9 plant structures; EXPRESSED DURING: LP.06 six leaves visible, LP.04 four leaves visible, 4 anthesis, petal differentiation and expansion stage, LP.08 eight leaves visible; BEST Arabidopsis thaliana protein match is: unknown protein (TAIR:AT1G6…	1	2435947124359560	2435971724359820	AT1G65510	264680_at	1.85681	0.0488858
[AT5G04860, unknown protein; BEST Arabidopsis thaliana protein match is: unknown protein (TAIR:AT3G11760.1); Has 1807 Blast hits to 1807 proteins in 277 species: Archae - 0; Bacteria - 0; Metazoa - 736; Fungi - 347; Plants - 385; Viruses - 0; Other Eukaryotes - 339 (source: NCBI BLink).];[AT2G10560, unknown protein; BEST Arabidopsis thaliana protein match is: unknown protein (TAIR:AT5G04860.1); H…	[AT5G04860, 5];[AT2G10560, 2]	[AT5G04860, 1411773];[AT2G10560, 4109875]	[AT5G04860, 1412305];[AT2G10560, 4110407]	AT5G04860;AT2G10560	246982_s_at	1.81285	0.0488401
senescence associated gene 20	3	3442676	3443073	AT3G10985	256433_at	1.81243	0.0488469
no_match	no_match	no_match	no_match	no_match	257363_at	1.88347	0.0489163
Uncharacterised conserved protein UCP031279	1	3322971	3323442	AT1G10140	264467_at	1.82288	0.0493577
Plant protein of unknown function (DUF868)	5	3479177	3479750	AT5G11000	250398_at	1.87668	0.0495411
SCARECROW-like 1	1	7510929	7511498	AT1G21450	260878_at	1.82354	0.0496185
ankyrin repeat family protein	4	8297808	8298359	AT4G14400	245265_at	1.794	0.0496437
RING/U-box superfamily protein	3	6524151	6524688	AT3G18930	256917_at	1.7924	0.0496299
purine permease 14	1	6833134	6833660	AT1G19770	261143_at	2.03116	0.0496044
secE/sec61-gamma protein transport protein	4	1282027812820370	1282057212820650	AT4G24920	254083_at	1.81074	0.0497837
PLANT U-BOX 12	2	12368437	12368926	AT2G28830	266230_at	1.84078	0.0497736
sugar transporter 4	3	69361676936297	69363806936687	AT3G19930	257939_at	1.80799	0.0499432
Chaperonin-like RbcX protein	4	2.11673e+41	2.118e+41	AT4G04330	255331_at	-1.13816	0.0347891
Adenine nucleotide alpha hydrolases-like superfamily protein	3	2.31363e+31	2.31368e+31	AT3G62550	251221_at	-1.84244	0.00496296
unknown protein; BEST Arabidopsis thaliana protein match is: unknown protein (TAIR:AT5G06980.4); Has 102 Blast hits to 102 proteins in 16 species: Archae - 0; Bacteria - 0; Metazoa - 0; Fungi - 0; Plants - 98; Viruses - 0; Other Eukaryotes - 4 (source: NCBI BLink).	3	3.92425e+34	3.92478e+34	AT3G12320	256266_at	-1.20085	0.0481163
Glutaredoxin family protein	1	23953840	23954363	AT1G64500	261958_at	-1.3233	0.0457674
CONSTANS-like 1	5	51763445176647	51767575176996	AT5G15850	246523_at	-1.31468	0.0425099
protochlorophyllide oxidoreductase B	4	1.37264e+23	1.37269e+23	AT4G27440	253871_at	-1.38197	0.0392131
HAD superfamily, subfamily IIIB acid phosphatase	2	1.66632e+23	1.66637e+23	AT2G39920	267361_at	-1.31393	0.0361702
Plant invertase/pectin methylesterase inhibitor superfamily protein	5	25040834	25041308	AT5G62360	247478_at	-1.4066	0.0285726
CCR-like	3	9.82787e+20	9.8283e+20	AT3G26740	257832_at	-1.37353	0.041388
Gibberellin-regulated family protein	1	2.80535e+23	2.80536e+23	AT1G74670	260221_at	-1.65669	0.0141941
Phototropic-responsive NPH3 family protein	2	1.30048e+23	1.30054e+23	AT2G30520	267516_at	-1.35579	0.0440892
alpha-xylosidase 1	1	25734717	25735023	AT1G68560	262230_at	-1.81468	0.00841818
[AT5G12950, Putative glycosyl hydrolase of unknown function (DUF1680)];[AT5G12960, Putative glycosyl hydrolase of unknown function (DUF1680)]	[AT5G12950, 5];[AT5G12960, 5]	[AT5G12950, 4096216];[AT5G12960, 4100928]	[AT5G12950, 4096799];[AT5G12960, 4101511]	AT5G12950;AT5G12960	250268_s_at	-1.56818	0.021035
Integrase-type DNA-binding superfamily protein	1	7696827	7697335	AT1G21910	260856_at	-1.73382	0.0122384
[AT1G53890, Protein of unknown function (DUF567)];[AT1G53870, Protein of unknown function (DUF567)]	[AT1G53890, 1];[AT1G53870, 1]	[AT1G53890, 20124915,20125156];[AT1G53870, 20112350,20112591]	[AT1G53890, 20125266,20125577];[AT1G53870, 20112701,20113012]	AT1G53890;AT1G53870	262259_s_at	-1.31117	0.0413188
Tetratricopeptide repeat (TPR)-like superfamily protein	1	22396192239910	22407392240987	AT1G07280	261075_at	-1.4562	0.0424804
phosphate starvation-induced gene 3	3	17472592	17472990	AT3G47420	252414_at	-1.72135	0.0121892
indole-3-acetate beta-D-glucosyltransferase	4	8877906	8878464	AT4G15550	245277_at	-1.37271	0.047957
protein kinase family protein / peptidoglycan-binding LysM domain-containing protein	1	1.92961e+39	1.92967e+39	AT1G51940	246371_at	-1.89327	0.00557647
mannose-1-phosphate guanylyltransferase (GDP)s;GDP-galactose:mannose-1-phosphate guanylyltransferases;GDP-galactose:glucose-1-phosphate guanylyltransferases;GDP-galactose:myoinositol-1-phosphate guanylyltransferases;glucose-1-phosphate guanylyltransferase	4	1349927613499620	1349970513499940	AT4G26850	253922_at	-1.40914	0.0376189
Phosphate-responsive 1 family protein	4	5740728	5741305	AT4G08950	255064_at	-1.92929	0.00641667
glucosyl transferase family 8	1	26401500	26402080	AT1G70090	264704_at	-1.67317	0.0170056
Homeodomain-like superfamily protein	1	6306233	6306783	AT1G18330	261663_at	-1.33861	0.0444756
chlorophyllase 1	1	6803796	6804348	AT1G19670	255786_at	-1.46489	0.0287992
RING/U-box superfamily protein	1	7950133	7950718	AT1G22500	261927_at	-1.44434	0.0371585
LOB domain-containing protein 39	4	17639727	17640179	AT4G37540	253043_at	-1.33192	0.0472798
MAR binding filament-like protein 1	3	5431083	5431625	AT3G16000	258333_at	-1.57119	0.0241302
NAC domain containing protein 6	5	1585862215858970	1585906415859270	AT5G39610	249467_at	-1.49673	0.0245864
Eukaryotic aspartyl protease family protein	1	31583263158593	31586643158955	AT1G09750	264672_at	-1.46741	0.0339179
Pheophorbide a oxygenase family protein with Rieske [2Fe-2S] domain	1	1.68487e+23	1.68492e+23	AT1G44446	245242_at	-1.98621	0.0045974
UDP-Glycosyltransferase superfamily protein	3	36811213681600	36816833681717	AT3G11670	259070_at	-1.38953	0.0424853
unknown protein; Has 1807 Blast hits to 1807 proteins in 277 species: Archae - 0; Bacteria - 0; Metazoa - 736; Fungi - 347; Plants - 385; Viruses - 0; Other Eukaryotes - 339 (source: NCBI BLink).	5	3516443	3516897	AT5G11070	245906_at	-1.47128	0.0348212
ABC-2 type transporter family protein	5	1.99008e+20	1.99048e+20	AT5G06530	250690_at	-1.87973	0.00635052
unknown protein; BEST Arabidopsis thaliana protein match is: unknown protein (TAIR:AT4G11911.1); Has 216 Blast hits to 212 proteins in 76 species: Archae - 0; Bacteria - 96; Metazoa - 0; Fungi - 0; Plants - 118; Viruses - 0; Other Eukaryotes - 2 (source: NCBI BLink).	1	1.67082e+23	1.67085e+23	AT1G44000	259460_at	-1.37632	0.0473698
[AT2G23600, acetone-cyanohydrin lyase];[AT2G23590, methyl esterase 8]	[AT2G23600, 2];[AT2G23590, 2]	[AT2G23600, 10042341,10042606,10042690];[AT2G23590, 10034623,10034888,10034992]	[AT2G23600, 10042824,10043267,10043431];[AT2G23590, 10035102,10035560,10035724]	AT2G23600;AT2G23590	267126_s_at	-1.40333	0.042479
Zinc finger C-x8-C-x5-C-x3-H type family protein	2	11042253	11042649	AT2G25900	266656_at	-1.33538	0.0484545
Histone H3 K4-specific methyltransferase SET7/9 family protein	4	9.60259e+20	9.60351e+20	AT4G17080	245431_at	-1.40243	0.0374632
Protein of unknown function (DUF1997)	5	1.5824e+39	1.58245e+39	AT5G39520	249454_at	-1.5146	0.0237204
pentatricopeptide repeat 336	1	22865331	22865832	AT1G61870	264286_at	-1.43597	0.0345129
gamma histone variant H2AX	1	2041460920414820	2041500020415190	AT1G54690	264188_at	-1.35023	0.0428486
isopropylmalate isomerase 2	2	17920872	17921392	AT2G43100	266395_at	-1.54734	0.0221576
myb-like transcription factor family protein	1	2.5783e+23	2.57835e+23	AT1G68670	262284_at	-1.55369	0.0229619
basic helix-loop-helix (bHLH) DNA-binding superfamily protein	2	1761191317612080	1761219517612410	AT2G42280	267628_at	-1.5159	0.0214653
[AT4G38280, BEST Arabidopsis thaliana protein match is: Integral membrane protein hemolysin-III homolog (TAIR:AT2G45250.1); Has 65 Blast hits to 65 proteins in 13 species: Archae - 0; Bacteria - 0; Metazoa - 0; Fungi - 2; Plants - 63; Viruses - 0; Other Eukaryotes - 0 (source: NCBI BLink).];[AT4G38330, Integral membrane protein hemolysin-III homolog];[AT2G45250, Integral membrane protein hemolysi…	[AT4G38280, 4];[AT4G38330, 4];[AT2G45250, 2]	[AT4G38280, 17943085];[AT4G38330, 17952508];[AT2G45250, 18662772]	[AT4G38280, 17943117];[AT4G38330, 17952540];[AT2G45250, 18662803]	AT4G38280;AT4G38330;AT2G45250	253004_at	-1.9109	0.00551163
Eukaryotic aspartyl protease family protein	4	9329940	9330526	AT4G16563	245262_at	-1.32792	0.0496919
CONSTANS-like 2	3	487439487797	487941488120	AT3G02380	258497_at	-2.23828	0.00119512
isopropylmalate isomerase 1	3	21797528	21798108	AT3G58990	251524_at	-2.01722	0.00249153
unknown protein; FUNCTIONS IN: molecular_function unknown; INVOLVED IN: biological_process unknown; LOCATED IN: chloroplast; EXPRESSED IN: 19 plant structures; EXPRESSED DURING: 11 growth stages; Has 30201 Blast hits to 17322 proteins in 780 species: Archae - 12; Bacteria - 1396; Metazoa - 17338; Fungi - 3422; Plants - 5037; Viruses - 0; Other Eukaryotes - 2996 (source: NCBI BLink).	4	16169168	16169389	AT4G33666	253305_at	-1.51637	0.0240275
Homeobox-leucine zipper protein 4 (HB-4) / HD-ZIP protein	5	1.92165e+23	1.9217e+23	AT5G47370	248801_at	-1.3691	0.0362349
5'adenylylphosphosulfate reductase 2	1	22975811	22976349	AT1G62180	264745_at	-1.60528	0.0187112
cytochrome P450, family 71, subfamily B, polypeptide 26	3	9632817	9633331	AT3G26290	257628_at	-1.80532	0.00863158
nicotianamine synthase 3	1	2985328	2985847	AT1G09240	264261_at	-2.13205	0.00204167
Mitochondrial transcription termination factor family protein	2	1457752114577790	1457788814578200	AT2G34620	266899_at	-1.58563	0.0210255
arabinogalactan protein 22	5	2160372621603830	2160393421604000	AT5G53250	248252_at	-1.51679	0.0223137
rapid alkalinization factor 23	3	5644749	5645110	AT3G16570	258432_at	-1.43582	0.034511
Haloacid dehalogenase-like hydrolase (HAD) superfamily protein	2	1.7201e+39	1.72016e+39	AT2G41250	266363_at	-1.88512	0.00683
chlororespiratory reduction 6	2	1961489219614930	1961501519615540	AT2G47910	266483_at	-1.43928	0.0344249
Plant protein of unknown function (DUF868)	2	10736595	10737176	AT2G25200	264379_at	-1.37143	0.0424721
Phototropic-responsive NPH3 family protein	5	2.57295e+23	2.57299e+23	AT5G64330	247288_at	-1.38046	0.0431111
Tetratricopeptide repeat (TPR)-like superfamily protein	4	1.56128e+23	1.56135e+23	AT4G32340	253421_at	-1.75216	0.009
glycine-rich protein	4	14305035	14305508	AT4G29020	253754_at	-1.39322	0.0425113
Pentatricopeptide repeat (PPR-like) superfamily protein	5	4446776	4447252	AT5G13770	250257_at	-1.79764	0.00910317
unknown protein; Has 3 Blast hits to 3 proteins in 1 species: Archae - 0; Bacteria - 0; Metazoa - 0; Fungi - 0; Plants - 3; Viruses - 0; Other Eukaryotes - 0 (source: NCBI BLink).	2	6154584	6154705	AT2G14460	265831_at	-1.34643	0.0434953
Protein of unknown function (DUF581)	5	70061807006319	70063997006826	AT5G20700	245993_at	-1.37829	0.0421133
unknown protein; FUNCTIONS IN: molecular_function unknown; INVOLVED IN: biological_process unknown; LOCATED IN: mitochondrion, plasma membrane; EXPRESSED IN: 23 plant structures; EXPRESSED DURING: 13 growth stages; Has 30201 Blast hits to 17322 proteins in 780 species: Archae - 12; Bacteria - 1396; Metazoa - 17338; Fungi - 3422; Plants - 5037; Viruses - 0; Other Eukaryotes - 2996 (source: NCBI BL…	5	21873114	21873195	AT5G53880	248186_at	-1.81499	0.00872321
RING/U-box superfamily protein	3	1.73602e+31	1.73608e+31	AT3G47160	252464_at	-1.29132	0.0481114
NAD(P)-binding Rossmann-fold superfamily protein	1	2461592524616110	2461641724616660	AT1G66130	256514_at	-1.44144	0.0351733
homeobox protein 5	5	2610246626102910	2610342926103560	AT5G65310	247191_at	-1.28156	0.0496629
Eukaryotic aspartyl protease family protein	3	2014030320140640	2014088120141090	AT3G54400	251899_at	-1.4272	0.0381038
Nodulin MtN3 family protein	4	9.03076e+27	9.03233e+27	AT4G15920	245524_at	-1.38088	0.0443067
Major facilitator superfamily protein	1	19438130	19438556	AT1G52190	259839_at	-1.76617	0.0103521
Protein prenylyltransferase superfamily protein	3	6324806	6325364	AT3G18420	257730_at	-1.40682	0.0414478
WRKY DNA-binding protein 3	2	1.01475e+20	1.01521e+20	AT2G03340	265718_at	-1.33508	0.0476404
Plant protein of unknown function (DUF828)	3	18354751835642	18357401836107	AT3G06080	258472_at	-1.37748	0.0436149
TRAF-like family protein	3	7.10632e+20	7.10682e+20	AT3G20370	257673_at	-1.31711	0.0474324
bile acid transporter 5	4	7.21198e+20	7.21257e+20	AT4G12030	254862_at	-1.42154	0.0338427
Polyketide cyclase/dehydrase and lipid transport superfamily protein	4	9928852	9929340	AT4G17870	254705_at	-1.3748	0.0426106
Plant invertase/pectin methylesterase inhibitor superfamily protein	5	25037606	25038101	AT5G62350	247450_at	-1.52621	0.0202154
Cytochrome P450 superfamily protein	5	1.70291e+41	1.70352e+41	AT5G05690	250752_at	-1.33105	0.0498687
Protein of unknown function, DUF584	3	16557562	16557881	AT3G45210	252619_at	-1.30171	0.0477801
BR enhanced expression 3	1	2.77602e+47	2.77609e+47	AT1G73830	260070_at	-1.80663	0.00868142
unknown protein; Has 9 Blast hits to 9 proteins in 4 species: Archae - 0; Bacteria - 0; Metazoa - 0; Fungi - 0; Plants - 9; Viruses - 0; Other Eukaryotes - 0 (source: NCBI BLink).	2	9076613	9076869	AT2G21185	264022_at	-1.40941	0.0350652
CBL-interacting protein kinase 7	3	8173426	8173932	AT3G23000	257771_at	-1.44464	0.0339242
BTB and TAZ domain protein 2	3	1.79086e+23	1.79093e+23	AT3G48360	252367_at	-1.33673	0.0448906
unknown protein; FUNCTIONS IN: molecular_function unknown; INVOLVED IN: biological_process unknown; LOCATED IN: endomembrane system; EXPRESSED IN: 21 plant structures; EXPRESSED DURING: 13 growth stages; Has 26 Blast hits to 26 proteins in 13 species: Archae - 0; Bacteria - 0; Metazoa - 0; Fungi - 0; Plants - 26; Viruses - 0; Other Eukaryotes - 0 (source: NCBI BLink).	3	78391807839248	78393367839426	AT3G22210	256796_at	-1.41455	0.0400237
Protein of unknown function, DUF538	3	23873202387344	23878882388324	AT3G07470	259020_at	-1.32593	0.0479684
sterol methyltransferase 2	1	7039114	7039555	AT1G20330	255885_at	-1.35614	0.0475075
[AT5G46900, Bifunctional inhibitor/lipid-transfer protein/seed storage 2S albumin superfamily protein];[AT5G46890, Bifunctional inhibitor/lipid-transfer protein/seed storage 2S albumin superfamily protein]	[AT5G46900, 5];[AT5G46890, 5]	[AT5G46900, 19039956];[AT5G46890, 19036439]	[AT5G46900, 19040206];[AT5G46890, 19036689]	AT5G46900;AT5G46890	248844_s_at	-1.44994	0.0298065
unknown protein; FUNCTIONS IN: molecular_function unknown; INVOLVED IN: biological_process unknown; LOCATED IN: endomembrane system; EXPRESSED IN: 23 plant structures; EXPRESSED DURING: 13 growth stages; BEST Arabidopsis thaliana protein match is: unknown protein (TAIR:AT5G56980.1); Has 121 Blast hits to 116 proteins in 19 species: Archae - 0; Bacteria - 0; Metazoa - 4; Fungi - 0; Plants - 113; V…	4	13240574	13240968	AT4G26130	253989_at	-1.34022	0.0433656
Protein of unknown function (DUF506)	2	89121938912602	89129148913057	AT2G20670	265387_at	-1.73702	0.008624
Eukaryotic aspartyl protease family protein	1	24647932	24648495	AT1G66180	256525_at	-1.70511	0.0123269
myb domain protein 3	1	80066048006628	80067098007199	AT1G22640	264210_at	-1.2865	0.0487875
unknown protein; FUNCTIONS IN: molecular_function unknown; INVOLVED IN: biological_process unknown; LOCATED IN: chloroplast; EXPRESSED IN: 21 plant structures; EXPRESSED DURING: 13 growth stages; BEST Arabidopsis thaliana protein match is: unknown protein (TAIR:AT4G17840.1); Has 42 Blast hits to 42 proteins in 14 species: Archae - 0; Bacteria - 0; Metazoa - 0; Fungi - 0; Plants - 42; Viruses - 0;…	2	1.48505e+47	1.48509e+47	AT2G35260	266551_at	-1.67699	0.0128012
GTP-binding protein, HflX	5	2.34632e+55	2.34639e+55	AT5G57960	247891_at	-1.35029	0.0474926
[AT1G16410, cytochrome p450 79f1];[AT1G16400, cytochrome P450, family 79, subfamily F, polypeptide 2]	[AT1G16410, 1];[AT1G16400, 1]	[AT1G16410, 5610013,5610218];[AT1G16400, 5606445,5606650]	[AT1G16410, 5610748,5611041];[AT1G16400, 5606911,5607204]	AT1G16410;AT1G16400	262717_s_at	-1.49124	0.0268964
galacturonosyltransferase 6	4	945774	946363	AT4G02130	255506_at	-1.31636	0.0488
response regulator 9	3	2.11103e+31	2.11107e+31	AT3G57040	251665_at	-1.55314	0.0199948
plastid transcriptionally active 6	1	7.57153e+41	7.57248e+41	AT1G21600	262502_at	-1.44867	0.0300913
Auxin efflux carrier family protein	1	8.18171e+20	8.18213e+20	AT1G23080	264900_at	-1.33064	0.0483761
Nucleotide-diphospho-sugar transferases superfamily protein	5	9.85939e+17	9.86362e+17	AT5G03760	250892_at	-1.51215	0.0281073
arabinogalactan protein 4	5	3277831	3278232	AT5G10430	250437_at	-1.31142	0.0481072
Glucose-methanol-choline (GMC) oxidoreductase family protein	1	27455105	27455554	AT1G72970	262376_at	-1.38047	0.0427086
HAESA-like 1	1	99993319999500	999976810000157	AT1G28440	261498_at	-1.31147	0.0474461
[AT1G75080, Brassinosteroid signalling positive regulator (BZR1) family protein];[AT1G19350, Brassinosteroid signalling positive regulator (BZR1) family protein]	[AT1G75080, 1];[AT1G19350, 1]	[AT1G75080, 28186752];[AT1G19350, 6689854]	[AT1G75080, 28186853];[AT1G19350, 6689955]	AT1G75080;AT1G19350	259955_s_at	-1.38248	0.0424387
ATP-dependent protease La (LON) domain protein	1	6824657	6825228	AT1G19740	261141_at	-1.36186	0.0430377
basic helix-loop-helix (bHLH) DNA-binding superfamily protein	1	4.38561e+27	4.38602e+27	AT1G12860	261196_at	-1.33155	0.0481487
myb-like HTH transcriptional regulator family protein	3	4.17244e+41	4.17314e+41	AT3G13040	257855_at	-1.38171	0.0392397
glutathione S-transferase TAU 16	1	2193665621936780	2193738621937760	AT1G59700	262916_at	-1.37212	0.0424487
unknown protein; FUNCTIONS IN: molecular_function unknown; INVOLVED IN: biological_process unknown; LOCATED IN: chloroplast thylakoid membrane, chloroplast; EXPRESSED IN: 22 plant structures; EXPRESSED DURING: 14 growth stages; Has 34 Blast hits to 34 proteins in 17 species: Archae - 0; Bacteria - 0; Metazoa - 0; Fungi - 0; Plants - 34; Viruses - 0; Other Eukaryotes - 0 (source: NCBI BLink).	2	7821636	7822087	AT2G17972	265819_at	-1.38346	0.037941
violaxanthin de-epoxidase-related	2	9318384	9318848	AT2G21860	263873_at	-1.40998	0.0362036
homolog of Synechocystis YCF37	2	10063355	10063801	AT2G23670	267294_at	-1.42461	0.0362544
sigma factor 4	5	4.42926e+20	4.42968e+20	AT5G13730	250255_at	-1.54161	0.0210754
UDP-Glycosyltransferase superfamily protein	3	7667957	7668525	AT3G21760	257954_at	-1.41782	0.0314475
UDP-Glycosyltransferase superfamily protein	4	8853020	8853460	AT4G15490	245352_at	-1.42426	0.0338889
beta-1,3-glucanase_putative	5	1682948816829520	1682996016830470	AT5G42100	249235_at	-1.36708	0.0430573
Rubredoxin-like superfamily protein	1	20357103	20357607	AT1G54500	262954_at	-1.31103	0.0486554
[AT1G53903, Protein of unknown function (DUF581)];[AT1G53885, Protein of unknown function (DUF581)]	[AT1G53903, 1];[AT1G53885, 1]	[AT1G53903, 20132370,20132550];[AT1G53885, 20119805,20119985]	[AT1G53903, 20132650,20132830];[AT1G53885, 20120085,20120265]	AT1G53903;AT1G53885	262226_at	-1.39587	0.033042
chloroplast signal recognition particle component (CAO)	2	19473307	19473882	AT2G47450	245123_at	-1.34974	0.0444495
BTB/POZ domain-containing protein	2	1.30409e+23	1.30412e+23	AT2G30600	267523_at	-1.3811	0.0400306
Chaperone DnaJ-domain superfamily protein	5	5999161	5999638	AT5G18140	250017_at	-1.47496	0.0294696
S-adenosyl-L-methionine-dependent methyltransferases superfamily protein	3	1425129	1425518	AT3G05100	259300_at	-1.31893	0.0480778
homeobox 12	3	2291436222914690	2291488622915100	AT3G61890	251272_at	-1.91619	0.00506024
Bifunctional inhibitor/lipid-transfer protein/seed storage 2S albumin superfamily protein	1	2.06148e+23	2.06159e+23	AT1G55260	259660_at	-1.43534	0.0339294
FUNCTIONS IN: molecular_function unknown; INVOLVED IN: biological_process unknown; LOCATED IN: chloroplast; EXPRESSED IN: 22 plant structures; EXPRESSED DURING: 13 growth stages; BEST Arabidopsis thaliana protein match is: 50S ribosomal protein-related (TAIR:AT5G16200.1); Has 36 Blast hits to 36 proteins in 7 species: Archae - 0; Bacteria - 0; Metazoa - 0; Fungi - 0; Plants - 36; Viruses - 0; Oth…	1	24957631	24958075	AT1G66890	245761_at	-1.29921	0.0480549
3-ketoacyl-CoA synthase 9	2	7052128	7052723	AT2G16280	263606_at	-1.5459	0.0236948
hydroxyproline-rich glycoprotein family protein	5	2624549726245620	2624601826246220	AT5G65660	247149_at	-1.42527	0.0322597
3-ketoacyl-CoA synthase 11	2	11331125	11331605	AT2G26640	267606_at	-1.33917	0.0460211
Tetratricopeptide repeat (TPR)-like superfamily protein	3	21821524	21822093	AT3G59040	251496_at	-1.35878	0.0432382
pectin methylesterase inhibitor 1	4	7336656	7337172	AT4G12390	254810_at	-1.44994	0.0301502
Leucine-rich repeat protein kinase family protein	3	20899424	20899993	AT3G56370	251714_at	-1.54717	0.0228852
NAD(P)-linked oxidoreductase superfamily protein	1	4899309	4899736	AT1G14345	261488_at	-1.58684	0.0200258
unknown protein; Has 30201 Blast hits to 17322 proteins in 780 species: Archae - 12; Bacteria - 1396; Metazoa - 17338; Fungi - 3422; Plants - 5037; Viruses - 0; Other Eukaryotes - 2996 (source: NCBI BLink).	5	21453003	21453534	AT5G52900	248282_at	-1.44512	0.0280598
NAD(P)-binding Rossmann-fold superfamily protein	2	1.25868e+31	1.25873e+31	AT2G29290	266279_at	-1.6002	0.0179784
Plant protein of unknown function (DUF868)	4	7481205	7481645	AT4G12690	254787_at	-1.37639	0.0399693
3-ketoacyl-CoA synthase 3	1	2391166	2391569	AT1G07720	261420_at	-1.68633	0.0129114
nodulin MtN21 /EamA-like transporter family protein	1	389003905439136	392873940939550	AT1G01070	261576_at	-1.39235	0.0359353
INVOLVED IN: photosynthesis; LOCATED IN: photosystem I, chloroplast, thylakoid membrane; EXPRESSED IN: 20 plant structures; EXPRESSED DURING: 13 growth stages; CONTAINS InterPro DOMAIN/s: Photosystem I reaction centre subunit N (InterPro:IPR008796); Has 34 Blast hits to 34 proteins in 14 species: Archae - 0; Bacteria - 0; Metazoa - 0; Fungi - 0; Plants - 34; Viruses - 0; Other Eukaryotes - 0 (sou…	1	1850484718505050	1850514718505150	AT1G49975	261638_at	-1.32612	0.047394
GATA transcription factor 4	3	22373639	22374134	AT3G60530	251373_at	-1.59994	0.0180929
Pollen Ole e 1 allergen and extensin family protein	5	4170711	4171208	AT5G13140	245980_at	-1.48393	0.0273128
[AT2G33060, receptor like protein 27];[AT2G33050, receptor like protein 26]	[AT2G33060, 2];[AT2G33050, 2]	[AT2G33060, 14027793];[AT2G33050, 14023972]	[AT2G33060, 14027963];[AT2G33050, 14024151]	AT2G33060;AT2G33050	267596_s_at	-1.35888	0.0427608
GT-2-like 1	1	1205186712052110	1205219912052420	AT1G33240	261594_at	-1.59606	0.0180385
unknown protein; BEST Arabidopsis thaliana protein match is: unknown protein (TAIR:AT3G13980.1); Has 173 Blast hits to 172 proteins in 54 species: Archae - 0; Bacteria - 0; Metazoa - 25; Fungi - 33; Plants - 84; Viruses - 2; Other Eukaryotes - 29 (source: NCBI BLink).	1	26000695	26001248	AT1G69160	259373_at	-1.35532	0.0429842
stress enhanced protein 2	2	93572109357457	93575369357865	AT2G21970	263875_at	-1.34165	0.043678
RNA-binding (RRM/RBD/RNP motifs) family protein	1	2643260026432600	2643268326433200	AT1G70200	264698_at	-1.65133	0.0138393
transmembrane kinase 1	1	2463377324633790	2463388324634400	AT1G66150	256516_at	-1.85406	0.0069703
DNA repair ATPase-related	2	1.03816e+47	1.03822e+47	AT2G24420	265664_at	-1.32586	0.0471958
Li-tolerant lipase 1	3	1.13363e+20	1.1347e+20	AT3G04290	258589_at	-1.47664	0.0273739
Pentatricopeptide repeat (PPR) superfamily protein	3	19901983	19902561	AT3G53700	251936_at	-1.32765	0.0439938
Pathogenesis-related thaumatin superfamily protein	1	2845936828459720	2846021328460430	AT1G75800	262727_at	-1.34349	0.0425779
unknown protein; Has 30201 Blast hits to 17322 proteins in 780 species: Archae - 12; Bacteria - 1396; Metazoa - 17338; Fungi - 3422; Plants - 5037; Viruses - 0; Other Eukaryotes - 2996 (source: NCBI BLink).	5	8405815	8406025	AT5G24570	249750_at	-1.34729	0.043131
RING/U-box superfamily protein	5	19301402	19301860	AT5G47610	248759_at	-2.01111	0.00293846
Mitochondrial substrate carrier family protein	1	27403926	27404474	AT1G72820	262355_at	-1.47711	0.0286583
Tetratricopeptide repeat (TPR)-like superfamily protein	5	2942792	2943289	AT5G09450	245888_at	-1.3253	0.0448545
[AT1G72510, Protein of unknown function (DUF1677)];[AT2G09970, Protein of unknown function (DUF1677)]	[AT1G72510, 1];[AT2G09970, 2]	[AT1G72510, 27304197];[AT2G09970, 3780172]	[AT1G72510, 27304403];[AT2G09970, 3780378]	AT1G72510;AT2G09970	260453_s_at	-1.45946	0.0279095
NDH-dependent cyclic electron flow 5	1	20675498	20676071	AT1G55370	259658_at	-1.48034	0.0285316
Concanavalin A-like lectin family protein	5	33524	34056	AT5G01090	251140_at	-1.37371	0.0415541
homeobox 7	2	1916577719166190	1916641419166580	AT2G46680	266327_at	-1.49852	0.0237028
BTB/POZ domain-containing protein	2	1.30389e+23	1.30395e+23	AT2G30600	267524_at	-1.44047	0.029712
alpha/beta-Hydrolases superfamily protein	1	9545619	9546082	AT1G27480	264442_at	-1.55003	0.0211294
Leucine-rich receptor-like protein kinase family protein	5	22697723	22698399	AT5G56040	248046_at	-1.44187	0.0291469
regulatory components of ABA receptor 3	5	2156104421561160	2156144521561940	AT5G53160	248302_at	-1.63423	0.014142
expansin A6	2	1243188412432140	1243282412433010	AT2G28950	266790_at	-1.48512	0.0274498
cell wall / vacuolar inhibitor of fructosidase 2	5	25831906	25832405	AT5G64620	247246_at	-1.62724	0.0129045
arabinogalactan protein 26	2	19617227	19617595	AT2G47930	266460_at	-1.56212	0.0194555
Auxin-responsive GH3 family protein	1	9827330	9827759	AT1G28130	259596_at	-1.37468	0.0380483
Protein of unknown function, DUF584	1	3945878	3946196	AT1G11700	262811_at	-1.44922	0.027385
Auxin-responsive GH3 family protein	2	9864125	9864718	AT2G23170	245076_at	-1.80123	0.00768519
AMP-dependent synthetase and ligase family protein	1	28519229	28519777	AT1G75960	262698_at	-1.4077	0.0329582
cytochrome P450, family 89, subfamily A, polypeptide 2	1	24114227	24114758	AT1G64900	262882_at	-1.54173	0.0222308
unknown protein; FUNCTIONS IN: molecular_function unknown; INVOLVED IN: biological_process unknown; LOCATED IN: chloroplast; EXPRESSED IN: 20 plant structures; EXPRESSED DURING: 13 growth stages; Has 30201 Blast hits to 17322 proteins in 780 species: Archae - 12; Bacteria - 1396; Metazoa - 17338; Fungi - 3422; Plants - 5037; Viruses - 0; Other Eukaryotes - 2996 (source: NCBI BLink).	4	13937781393997	13942391394513	AT4G03150	255436_at	-1.38645	0.0339211
unknown protein; BEST Arabidopsis thaliana protein match is: unknown protein (TAIR:AT4G28100.1); Has 67 Blast hits to 66 proteins in 12 species: Archae - 0; Bacteria - 0; Metazoa - 0; Fungi - 0; Plants - 67; Viruses - 0; Other Eukaryotes - 0 (source: NCBI BLink).	3	61813646181596	61822526182564	AT3G18050	258156_at	-1.78293	0.0087377
Peroxidase superfamily protein	3	10518445	10518885	AT3G28200	256578_at	-1.48079	0.0274649
cytochrome P450, family 71, subfamily B, polypeptide 4	3	9630366	9630947	AT3G26280	257635_at	-1.8853	0.00592308
Homeobox-leucine zipper protein family	1	2625957726259760	2626010026260460	AT1G69780	260395_at	-1.44239	0.0300787
NDR1/HIN1-like 1	3	3679043	3679606	AT3G11660	259102_at	-1.38576	0.037777
CBL-interacting protein kinase 3	2	1.15157e+39	1.15162e+39	AT2G26980	266313_at	-1.6812	0.0128765
Auxin efflux carrier family protein	2	1.805e+29	1.80977e+29	AT2G01420	266300_at	-1.4127	0.0327962
cytochrome P450, family 710, subfamily A, polypeptide 2	2	14535875	14536438	AT2G34490	266996_at	-1.42461	0.0331226
desulfo-glucosinolate sulfotransferase 18	1	27863536	27864045	AT1G74090	260385_at	-1.65754	0.0122368
unknown protein; Has 17 Blast hits to 17 proteins in 6 species: Archae - 0; Bacteria - 0; Metazoa - 0; Fungi - 0; Plants - 17; Viruses - 0; Other Eukaryotes - 0 (source: NCBI BLink).	2	1006726	1007041	AT2G03310	266707_at	-1.60905	0.0134759
UDP-glucosyl transferase 88A1	3	56194155619629	56197205619938	AT3G16520	257205_at	-1.43297	0.0314531
arabinogalactan protein 17	2	98444439844884	98451039845167	AT2G23130	267260_at	-1.42946	0.0298287
CBL-interacting protein kinase 12	4	10289112	10289636	AT4G18700	254636_at	-1.47845	0.0253575
Arabidopsis thaliana protein of unknown function (DUF794)	5	23455792	23456281	AT5G57930	247889_at	-1.39041	0.0359964
Basic-leucine zipper (bZIP) transcription factor family protein	3	2.15213e+31	2.15222e+31	AT3G58120	251575_at	-1.45689	0.028416
unknown protein; FUNCTIONS IN: molecular_function unknown; INVOLVED IN: biological_process unknown; EXPRESSED IN: 24 plant structures; EXPRESSED DURING: 13 growth stages; BEST Arabidopsis thaliana protein match is: unknown protein (TAIR:AT4G12700.1); Has 130 Blast hits to 130 proteins in 16 species: Archae - 0; Bacteria - 0; Metazoa - 0; Fungi - 0; Plants - 124; Viruses - 0; Other Eukaryotes - 6 …	2	1480282	1480777	AT2G04280	263326_at	-1.44899	0.0293089
Amino acid permease family protein	1	11416747	11417284	AT1G31820	246260_at	-1.46595	0.0285041
K-box region and MADS-box transcription factor family protein	2	95830529583193	95835859583607	AT2G22540	264054_at	-1.60875	0.0156
longifolia2	3	396399	396786	AT3G02170	259104_at	-1.47546	0.0279134
Cysteine proteinases superfamily protein	1	4.54452e+17	4.5484e+17	AT1G02300	259441_at	-1.6957	0.00966667
RNA binding	3	2.55665e+20	2.55707e+20	AT3G08010	258643_at	-1.45524	0.0286485
Leucine-rich receptor-like protein kinase family protein	3	1842016418420320	1842041518420810	AT3G49670	252272_at	-1.45601	0.0273111
unknown protein; FUNCTIONS IN: molecular_function unknown; INVOLVED IN: biological_process unknown; LOCATED IN: chloroplast; EXPRESSED IN: 10 plant structures; EXPRESSED DURING: LP.06 six leaves visible, LP.04 four leaves visible, 4 anthesis, petal differentiation and expansion stage; Has 24 Blast hits to 24 proteins in 9 species: Archae - 0; Bacteria - 0; Metazoa - 0; Fungi - 0; Plants - 24; Vir…	2	1090657410906660	1090674210907060	AT2G25625	265913_at	-1.62688	0.0128625
unknown protein; LOCATED IN: chloroplast thylakoid membrane; EXPRESSED IN: 23 plant structures; EXPRESSED DURING: 13 growth stages; BEST Arabidopsis thaliana protein match is: unknown protein (TAIR:AT4G01150.1); Has 30201 Blast hits to 17322 proteins in 780 species: Archae - 12; Bacteria - 1396; Metazoa - 17338; Fungi - 3422; Plants - 5037; Viruses - 0; Other Eukaryotes - 2996 (source: NCBI BLink…	4	1.78872e+31	1.78876e+31	AT4G38100	253005_at	-1.43321	0.0288601
ralf-like 24	3	8586484	8586822	AT3G23805	257204_at	-1.43726	0.0305647
unknown protein; BEST Arabidopsis thaliana protein match is: unknown protein (TAIR:AT3G57930.2); Has 1381 Blast hits to 1230 proteins in 175 species: Archae - 3; Bacteria - 25; Metazoa - 672; Fungi - 135; Plants - 127; Viruses - 30; Other Eukaryotes - 389 (source: NCBI BLink).	2	17583657	17584039	AT2G42190	267637_at	-1.51681	0.0223285
Mitochondrial substrate carrier family protein	5	9157700	9158278	AT5G26200	246854_at	-1.42791	0.0297189
fatty alcohol oxidase 3	3	8385430	8386021	AT3G23410	258299_at	-1.41279	0.0339623
HXXXD-type acyl-transferase family protein	3	18636690	18637175	AT3G50270	252199_at	-1.41996	0.0328764
debranching enzyme 1	1	816081	816598	AT1G03310	264360_at	-1.56853	0.0193895
subtilisin-like serine protease 2	4	16656939	16657511	AT4G34980	253218_at	-1.45363	0.0285551
TRICHOME BIREFRINGENCE-LIKE 27	1	26451182	26451688	AT1G70230	264696_at	-1.66012	0.0122774
Domain of unknown function (DUF1995)	3	7230201	7230733	AT3G20680	256698_at	-1.46644	0.0284511
cytochrome P450, family 87, subfamily A, polypeptide 9	3	824829825035	825154825342	AT3G03470	259058_at	-1.79804	0.00758491
BEST Arabidopsis thaliana protein match is: Galactosyltransferase family protein (TAIR:AT4G21060.1); Has 30 Blast hits to 30 proteins in 8 species: Archae - 0; Bacteria - 0; Metazoa - 0; Fungi - 0; Plants - 30; Viruses - 0; Other Eukaryotes - 0 (source: NCBI BLink).	1	10651159	10651419	AT1G30260	245776_at	-1.61625	0.0143743
Protein of unknown function, DUF642	5	88646998864771	88648688865352	AT5G25460	246919_at	-1.7874	0.00851282
ER lumen protein retaining receptor family protein	1	2.84471e+31	2.84475e+31	AT1G75760	262966_at	-1.49289	0.0240509
[AT1G68552, conserved peptide upstream open reading frame 53];[AT1G68550, Integrase-type DNA-binding superfamily protein]	[AT1G68552, 1];[AT1G68550, 1]	[AT1G68552, 25725829];[AT1G68550, 25725829]	[AT1G68552, 25726265];[AT1G68550, 25726265]	AT1G68552;AT1G68550	260209_at	-1.61365	0.013303
Late embryogenesis abundant (LEA) hydroxyproline-rich glycoprotein family	4	578427	578981	AT4G01410	255577_at	-1.54947	0.018116
sterol methyltransferase 3	1	28550635	28551171	AT1G76090	261727_at	-1.46675	0.0271121
Cyclic nucleotide-regulated ion channel family protein	5	50034655003969	50040865004156	AT5G15410	246510_at	-1.49986	0.0244521
beta HLH protein 93	5	2.62377e+31	2.62386e+31	AT5G65640	247151_at	-1.48555	0.023977
HXXXD-type acyl-transferase family protein	5	15642511	15643017	AT5G39080	249493_at	-1.49665	0.0236449
Tetratricopeptide repeat (TPR)-like superfamily protein	5	8948882	8949421	AT5G25630	246901_at	-1.56908	0.0186277
Leucine-rich repeat protein kinase family protein	2	1869379218693890	1869397918694460	AT2G45340	245130_at	-1.46102	0.0274152
myb domain protein 16	5	49754364975661	49757394976103	AT5G15310	250167_at	-1.51351	0.0211667
strictosidine synthase-like 4	3	1.90848e+23	1.90851e+23	AT3G51420	252092_at	-1.68014	0.0121769
myb-like HTH transcriptional regulator family protein	2	15781801	15782341	AT2G37630	267157_at	-1.62432	0.0128616
unknown protein; Has 30201 Blast hits to 17322 proteins in 780 species: Archae - 12; Bacteria - 1396; Metazoa - 17338; Fungi - 3422; Plants - 5037; Viruses - 0; Other Eukaryotes - 2996 (source: NCBI BLink).	5	23672872	23673126	AT5G58570	247800_at	-1.97585	0.00292424
flavin-monooxygenase glucosinolate S-oxygenase 3	1	2.31616e+23	2.31619e+23	AT1G62560	265121_at	-1.66993	0.01218
Protein of unknown function, DUF547	4	1.74759e+31	1.74762e+31	AT4G37080	246231_at	-1.58067	0.0179731
GDSL-like Lipase/Acylhydrolase superfamily protein	4	1.42164e+23	1.42169e+23	AT4G28780	253736_at	-1.58123	0.0181117
unknown protein; FUNCTIONS IN: molecular_function unknown; INVOLVED IN: biological_process unknown; LOCATED IN: chloroplast thylakoid membrane, chloroplast; EXPRESSED IN: 22 plant structures; EXPRESSED DURING: 13 growth stages; CONTAINS InterPro DOMAIN/s: Protein of unknown function DUF3252 (InterPro:IPR021659); Has 287 Blast hits to 287 proteins in 81 species: Archae - 0; Bacteria - 118; Metazoa…	4	12420614	12420994	AT4G23890	254187_at	-1.55494	0.0196302
maternal effect embryo arrest 9	1	2240971522409910	2240998722410190	AT1G60870	259909_at	-1.55086	0.0194815
LOB domain-containing protein 21	3	3475057	3475532	AT3G11090	256427_at	-1.50506	0.0224175
unknown protein; Has 25 Blast hits to 25 proteins in 8 species: Archae - 0; Bacteria - 0; Metazoa - 0; Fungi - 0; Plants - 25; Viruses - 0; Other Eukaryotes - 0 (source: NCBI BLink).	2	1.4909e+23	1.49093e+23	AT2G35470	266635_at	-1.50465	0.0224098
TRAF-like superfamily protein	3	4.47359e+20	4.47417e+20	AT3G13672	256789_at	-1.52597	0.0210609
Peptidase M50 family protein	1	1483439	1483961	AT1G05140	264584_at	-1.60194	0.0146705
Duplicated homeodomain-like superfamily protein	5	10292797	10293370	AT5G28300	245861_at	-1.71702	0.00865323
unknown protein; FUNCTIONS IN: molecular_function unknown; INVOLVED IN: biological_process unknown; LOCATED IN: chloroplast; EXPRESSED IN: 22 plant structures; EXPRESSED DURING: 13 growth stages; BEST Arabidopsis thaliana protein match is: unknown protein (TAIR:AT1G22680.1); Has 58 Blast hits to 58 proteins in 13 species: Archae - 0; Bacteria - 0; Metazoa - 4; Fungi - 0; Plants - 49; Viruses - 0;…	1	27093289	27093759	AT1G71970	260167_at	-1.64134	0.0132515
alpha/beta-Hydrolases superfamily protein	4	1761707617617480	1761799617618100	AT4G37470	253053_at	-1.68901	0.0112207
Protein phosphatase 2C family protein	5	6.26025e+17	6.265e+17	AT5G02760	251017_at	-1.61433	0.0139222
Subtilase family protein	3	4741654	4742236	AT3G14240	258368_at	-1.60391	0.0154943
HSP20-like chaperones superfamily protein	5	549096	549669	AT5G02480	251015_at	-1.68385	0.0104526
Glycolipid transfer protein (GLTP) family protein	3	7.46427e+20	7.46464e+20	AT3G21260	258038_at	-1.56212	0.0180326
2Fe-2S ferredoxin-like superfamily protein	4	8520903	8521289	AT4G14890	245347_at	-1.7585	0.00861157
TCP family transcription factor	5	2680964	2681486	AT5G08330	246011_at	-2.15146	0.00202041
lipid transfer protein	2	6518916	6519249	AT2G15050	265894_at	-1.68407	0.0104748
arabinogalactan protein 7	5	26128883	26129270	AT5G65390	247189_at	-1.69944	0.00959559
unknown protein; LOCATED IN: chloroplast; EXPRESSED IN: 21 plant structures; EXPRESSED DURING: 13 growth stages; CONTAINS InterPro DOMAIN/s: Uncharacterised protein family UPF0153 (InterPro:IPR005358); Has 240 Blast hits to 240 proteins in 73 species: Archae - 10; Bacteria - 110; Metazoa - 0; Fungi - 0; Plants - 25; Viruses - 0; Other Eukaryotes - 95 (source: NCBI BLink).	5	6.12636e+23	6.13154e+23	AT5G02710	251008_at	-1.57	0.0181722
unknown protein; BEST Arabidopsis thaliana protein match is: unknown protein (TAIR:AT3G13980.1); Has 1807 Blast hits to 1807 proteins in 277 species: Archae - 0; Bacteria - 0; Metazoa - 736; Fungi - 347; Plants - 385; Viruses - 0; Other Eukaryotes - 339 (source: NCBI BLink).	5	3890721	3891281	AT5G12050	250327_at	-1.66381	0.0117329
gamma vacuolar processing enzyme	4	1.59006e+23	1.59013e+23	AT4G32940	253358_at	-1.58216	0.0158523
Integrase-type DNA-binding superfamily protein	5	24764656	24765201	AT5G61590	247540_at	-1.74655	0.00861739
beta glucosidase 9	4	1.38579e+39	1.38585e+39	AT4G27820	253835_at	-1.6436	0.0123312
IQ-domain 24	5	2273482	2274044	AT5G07240	250613_at	-1.5699	0.0169887
Leucine-rich receptor-like protein kinase family protein	1	2716658527166740	2716684327167160	AT1G72180	259848_at	-1.66566	0.0123203
Mitochondrial transcription termination factor family protein	2	15117566	15118073	AT2G36000	263946_at	-1.68716	0.0108611
nodulin MtN21 /EamA-like transporter family protein	3	1.04442e+31	1.04447e+31	AT3G28050	257299_at	-1.63493	0.0133659
Protein of unknown function (DUF630 and DUF632)	3	22292073	22292667	AT3G60320	251413_at	-1.73958	0.00950388
BTB and TAZ domain protein 4	5	2693118026931490	2693157426931700	AT5G67480	247013_at	-3.1117	0
pentatricopeptide (PPR) repeat-containing protein	4	9259509	9260089	AT4G16390	245494_at	-1.68279	0.0104755
auxin F-box protein 5	5	20334425	20335010	AT5G49980	248557_at	-1.66103	0.0122215
GDSL-like Lipase/Acylhydrolase superfamily protein	1	1.03727e+23	1.03733e+23	AT1G29660	259786_at	-2.00512	0.00327941
expansin A1	1	2614240326142570	2614274526143050	AT1G69530	256299_at	-1.91316	0.00488462
TEOSINTE BRANCHED, cycloidea and PCF (TCP) 14	3	17559940	17560406	AT3G47620	252425_at	-1.60781	0.0147093
cytochrome P450, family 83, subfamily A, polypeptide 1	4	7990704	7991155	AT4G13770	254687_at	-1.83053	0.00684694
Histone superfamily protein	2	12327066	12327484	AT2G28720	263412_at	-2.02657	0.00279365
Protein of unknown function (DUF760)	3	2328191	2328631	AT3G07310	259017_at	-1.82334	0.00746667
ARABIDOPSIS SERIN PROTEASE	2	13788721	13789150	AT2G32480	267061_at	-1.69602	0.0103617
Family of unknown function (DUF716)	1	18310863	18311461	AT1G49470	262396_at	-1.73384	0.00866667
glutamine dumper 4	2	10559515	10559836	AT2G24762	263318_at	-1.71075	0.00948462
unknown protein; FUNCTIONS IN: molecular_function unknown; INVOLVED IN: biological_process unknown; LOCATED IN: chloroplast; EXPRESSED IN: 22 plant structures; EXPRESSED DURING: 13 growth stages; BEST Arabidopsis thaliana protein match is: unknown protein (TAIR:AT1G13390.2); Has 125 Blast hits to 125 proteins in 18 species: Archae - 0; Bacteria - 0; Metazoa - 0; Fungi - 0; Plants - 125; Viruses -…	1	2.56939e+23	2.56943e+23	AT1G68490	260268_at	-1.69992	0.0096015
HNH endonuclease	2	1.01546e+31	1.0155e+31	AT2G23840	266572_at	-1.81159	0.00687879
3-ketoacyl-CoA synthase 19	5	1292226	1292805	AT5G04530	250891_at	-1.79642	0.00768224
Galactose oxidase/kelch repeat superfamily protein	3	22143666	22144264	AT3G59940	251443_at	-1.87791	0.00533333
[AT1G28660, GDSL-like Lipase/Acylhydrolase superfamily protein];[AT1G28670, GDSL-like Lipase/Acylhydrolase superfamily protein]	[AT1G28660, 1];[AT1G28670, 1]	[AT1G28660, 10071856,10072100];[AT1G28670, 10074669,10074913]	[AT1G28660, 10072181,10072214];[AT1G28670, 10074993,10075026]	AT1G28660;AT1G28670	262733_s_at	-1.88421	0.005625
Eukaryotic aspartyl protease family protein	3	6349201	6349620	AT3G18490	257722_at	-1.79657	0.00788073
indeterminate(ID)-domain 4	2	518379	518918	AT2G02080	266110_at	-1.6965	0.0104286
GDSL-like Lipase/Acylhydrolase superfamily protein	5	1.8635e+23	1.86362e+23	AT5G45950	248921_at	-1.71379	0.00969403
Leucine-rich receptor-like protein kinase family protein	4	18327820	18328327	AT4G39400	252890_at	-1.71844	0.00967424
myb domain protein 59	5	2408242524082880	2408298924083080	AT5G59780	247696_at	-1.96749	0.00356338
squamosa promoter binding protein-like 2	5	1.73606e+23	1.73611e+23	AT5G43270	249144_at	-1.71251	0.00952672
Protein phosphatase 2C family protein	3	5.63605e+20	5.63653e+20	AT3G16560	258437_at	-1.69192	0.0105362
alpha/beta-Hydrolases superfamily protein	3	1431730	1432275	AT3G05120	259302_at	-1.85562	0.00588764
GRAS family transcription factor	2	18618153	18618641	AT2G45160	266131_at	-1.74778	0.0085
Plant invertase/pectin methylesterase inhibitor superfamily	3	18253104	18253631	AT3G49220	252255_at	-1.75265	0.0085431
K+ uptake permease 11	2	1477535014775680	1477577514775850	AT2G35060	267423_at	-1.73491	0.00907087
[AT3G22968, conserved peptide upstream open reading frame 59];[AT3G22970, Protein of unknown function (DUF506) ]	[AT3G22968, 3];[AT3G22970, 3]	[AT3G22968, 8153196,8153271];[AT3G22970, 8153196,8153271]	[AT3G22968, 8153364,8153861];[AT3G22970, 8153364,8153861]	AT3G22968;AT3G22970	256828_at	-1.74567	0.00863063
unknown protein; FUNCTIONS IN: molecular_function unknown; INVOLVED IN: biological_process unknown; LOCATED IN: endomembrane system; EXPRESSED IN: 20 plant structures; EXPRESSED DURING: 10 growth stages; BEST Arabidopsis thaliana protein match is: unknown protein (TAIR:AT2G15830.1); Has 32 Blast hits to 32 proteins in 4 species: Archae - 0; Bacteria - 0; Metazoa - 0; Fungi - 0; Plants - 32; Virus…	4	16277400	16277593	AT4G33960	253317_at	-1.89784	0.00483544
KNOTTED1-like homeobox gene 4	5	3.51157e+34	3.51244e+34	AT5G11060	245901_at	-1.73396	0.00843697
GRAS family transcription factor family protein	1	5150494	5151005	AT1G14920	262850_at	-1.94825	0.00383562
Tetratricopeptide repeat (TPR)-like superfamily protein	4	1.02331e+31	1.02342e+31	AT4G18570	254649_at	-2.15405	0.00202222
Walls Are Thin 1	1	2.83383e+23	2.83387e+23	AT1G75500	262951_at	-1.87124	0.00595556
Major facilitator superfamily protein	4	1664263416643010	1664344916643560	AT4G34950	253215_at	-2.59734	0.000285714
Phototropic-responsive NPH3 family protein	3	52703305270854	52709305270935	AT3G15570	257294_at	-1.73509	0.00845833
Protein kinase superfamily protein	1	71584237158682	71587657159082	AT1G20650	259541_at	-1.92032	0.0048625
Protein of unknown function (DUF3464)	5	21390989	21391432	AT5G52780	248329_at	-1.93047	0.00422667
C2H2-type zinc finger family protein	2	12024586	12025162	AT2G28200	265573_at	-1.96492	0.00356944
stomagen	4	7.58627e+20	7.58657e+20	AT4G12970	254794_at	-1.78086	0.00725243
enzyme binding;tetrapyrrole binding	3	21948990	21949453	AT3G59400	251519_at	-2.29496	0.000888889
DNA glycosylase superfamily protein	5	1.80245e+39	1.80251e+39	AT5G44680	249008_at	-1.83405	0.00622105
Tetratricopeptide repeat (TPR)-like superfamily protein	1	11462014	11462455	AT1G31920	246313_at	-1.80511	0.00697059
methyl esterase 10	3	1.87174e+23	1.87179e+23	AT3G50440	252168_at	-1.78288	0.00727885
alpha/beta-Hydrolases superfamily protein	2	1077424	1077882	AT2G03550	265699_at	-1.83955	0.00601064
Nuclear transport factor 2 (NTF2) family protein	5	280881	281274	AT5G01740	251072_at	-2.26237	0.000914286
endoxyloglucan transferase A3	2	386033386066	386631387099	AT2G01850	263598_at	-2.33813	0.000787879
Protein of unknown function (DUF581)	3	23354229	23354709	AT3G63210	251169_at	-1.87226	0.00512195
carboxyesterase 5	1	18378839	18379376	AT1G49660	261607_at	-1.82791	0.00613043
brassinosteroid-6-oxidase 2	3	1.18123e+47	1.1813e+47	AT3G30180	256598_at	-1.86799	0.00548276
unknown protein; Has 30201 Blast hits to 17322 proteins in 780 species: Archae - 12; Bacteria - 1396; Metazoa - 17338; Fungi - 3422; Plants - 5037; Viruses - 0; Other Eukaryotes - 2996 (source: NCBI BLink).	5	23409128	23409324	AT5G57785	247882_at	-2.02715	0.00289062
BEL1-like homeodomain 1	2	15089181	15089623	AT2G35940	263956_at	-1.82615	0.00606452
unknown protein; FUNCTIONS IN: molecular_function unknown; INVOLVED IN: biological_process unknown; LOCATED IN: endomembrane system; EXPRESSED IN: 19 plant structures; EXPRESSED DURING: 10 growth stages; BEST Arabidopsis thaliana protein match is: unknown protein (TAIR:AT3G19030.1); Has 24 Blast hits to 24 proteins in 2 species: Archae - 0; Bacteria - 0; Metazoa - 0; Fungi - 0; Plants - 24; Virus…	1	18322016	18322166	AT1G49500	262399_at	-1.91807	0.00438158
chloroplast import apparatus 2	5	2316909623169490	2317012423170270	AT5G57180	247946_at	-2.00604	0.00279032
TRICHOME BIREFRINGENCE-LIKE 25	1	157008	157550	AT1G01430	261049_at	-2.14435	0.00197826
xyloglucan endotransglucosylase/hydrolase 16	3	85505818550767	85508408551229	AT3G23730	257203_at	-2.25789	0.0011
Protein of unknown function (DUF1005)	1	3269943	3270538	AT1G10020	264521_at	-2.09933	0.00201754
cytochrome P450, family 72, subfamily A, polypeptide 11	3	49235434923657	49237404924073	AT3G14650	258113_at	-2.08394	0.00213793
zinc finger protein-related	5	22192607	22193067	AT5G54630	248177_at	-1.93482	0.00389189
[AT4G12510, Bifunctional inhibitor/lipid-transfer protein/seed storage 2S albumin superfamily protein];[AT4G12520, Bifunctional inhibitor/lipid-transfer protein/seed storage 2S albumin superfamily protein]	[AT4G12510, 4];[AT4G12520, 4]	[AT4G12510, 7417474];[AT4G12520, 7421339]	[AT4G12510, 7417771];[AT4G12520, 7421636]	AT4G12510;AT4G12520	254820_s_at	-2.09498	0.00205882
purple acid phosphatase 17	3	6090399	6090982	AT3G17790	258158_at	-2.10211	0.00202128
nuclear factor Y, subunit B3	4	8344665	8345144	AT4G14540	245592_at	-1.97341	0.00332857
MLP-like protein 423	1	85007048500933	85012728501454	AT1G24020	263034_at	-1.96951	0.00330435
SAUR-like auxin-responsive protein family	4	16582473	16582780	AT4G34760	253255_at	-2.09188	0.00204
unknown protein; FUNCTIONS IN: molecular_function unknown; INVOLVED IN: biological_process unknown; LOCATED IN: chloroplast thylakoid membrane, chloroplast; EXPRESSED IN: 22 plant structures; EXPRESSED DURING: 13 growth stages; Has 11 Blast hits to 11 proteins in 5 species: Archae - 0; Bacteria - 0; Metazoa - 0; Fungi - 0; Plants - 11; Viruses - 0; Other Eukaryotes - 0 (source: NCBI BLink).	2	389863	390313	AT2G01870	263597_at	-1.97486	0.00304478
xyloglucan endotransglucosylase/hydrolase 6	5	2.62995e+23	2.62998e+23	AT5G65730	247162_at	-2.31051	0.000868421
unknown protein; BEST Arabidopsis thaliana protein match is: unknown protein (TAIR:AT3G09950.1); Has 30201 Blast hits to 17322 proteins in 780 species: Archae - 12; Bacteria - 1396; Metazoa - 17338; Fungi - 3422; Plants - 5037; Viruses - 0; Other Eukaryotes - 2996 (source: NCBI BLink).	5	22530383	22530667	AT5G55620	248028_at	-2.41711	0.000565217
Tetratricopeptide repeat (TPR)-like superfamily protein	2	19471213	19471660	AT2G47440	245176_at	-2.09388	0.00207547
LOSS OF GIANT CELLS FROM ORGANS	3	3281580	3281937	AT3G10525	258919_at	-2.03016	0.00257377
SAUR-like auxin-responsive protein family	1	27265152	27265469	AT1G72430	260427_at	-2.60903	0.000375
SAUR-like auxin-responsive protein family	2	19180928	19181269	AT2G46690	266322_at	-2.09031	0.00209259
unknown protein; BEST Arabidopsis thaliana protein match is: unknown protein (TAIR:AT1G69760.1); Has 47 Blast hits to 47 proteins in 13 species: Archae - 0; Bacteria - 0; Metazoa - 0; Fungi - 7; Plants - 34; Viruses - 0; Other Eukaryotes - 6 (source: NCBI BLink).	1	9329665	9330098	AT1G26920	263688_at	-2.03953	0.00256667
unknown protein; FUNCTIONS IN: molecular_function unknown; INVOLVED IN: N-terminal protein myristoylation; LOCATED IN: cellular_component unknown; EXPRESSED IN: 22 plant structures; EXPRESSED DURING: 13 growth stages; BEST Arabidopsis thaliana protein match is: unknown protein (TAIR:AT2G23690.1); Has 30201 Blast hits to 17322 proteins in 780 species: Archae - 12; Bacteria - 1396; Metazoa - 17338;…	4	17524565	17524902	AT4G37240	246200_at	-2.0856	0.00201923
EXORDIUM like 3	5	20939815	20940388	AT5G51550	248419_at	-2.08456	0.00205357
Histone H3 K4-specific methyltransferase SET7/9 family protein	1	7.70449e+20	7.70492e+20	AT1G21920	260855_at	-2.09921	0.00209091
nine-cis-epoxycarotenoid dioxygenase 4	4	10483077	10483544	AT4G19170	254564_at	-2.69447	0.000166667
CBL-interacting protein kinase 20	5	18587150	18587677	AT5G45820	248910_at	-2.44334	0.00047619
GOLDEN2-like 2	5	1.77994e+31	1.78003e+31	AT5G44190	249035_at	-2.22842	0.0012619
unknown protein; FUNCTIONS IN: molecular_function unknown; INVOLVED IN: biological_process unknown; LOCATED IN: chloroplast; EXPRESSED IN: 22 plant structures; EXPRESSED DURING: 13 growth stages; Has 23 Blast hits to 23 proteins in 10 species: Archae - 0; Bacteria - 0; Metazoa - 0; Fungi - 0; Plants - 23; Viruses - 0; Other Eukaryotes - 0 (source: NCBI BLink).	3	19312789	19313096	AT3G52070	252036_at	-2.37587	0.0008
unknown protein; FUNCTIONS IN: molecular_function unknown; INVOLVED IN: N-terminal protein myristoylation; LOCATED IN: cellular_component unknown; EXPRESSED IN: 22 plant structures; EXPRESSED DURING: 13 growth stages; BEST Arabidopsis thaliana protein match is: unknown protein (TAIR:AT1G10530.1); Has 185 Blast hits to 185 proteins in 18 species: Archae - 0; Bacteria - 0; Metazoa - 0; Fungi - 3; P…	1	2.20957e+23	2.20961e+23	AT1G60010	263737_at	-2.15233	0.00148837
Leucine-rich repeat (LRR) family protein	3	7281442	7281974	AT3G20820	257974_at	-2.59985	0.000153846
Auxin efflux carrier family protein	1	2.67446e+39	2.67455e+39	AT1G70940	262263_at	-2.23626	0.00112821
RNA-binding (RRM/RBD/RNP motifs) family protein	1	2209369422094000	2209409422094290	AT1G60000	263736_at	-2.16901	0.00159091
Auxin-responsive GH3 family protein	4	14976781498213	14983181498373	AT4G03400	255403_at	-2.252	0.000891892
Integrase-type DNA-binding superfamily protein	5	2399756	2400345	AT5G07580	250582_at	-2.31899	0.000911765
BR enhanced expression 2	4	1.72442e+31	1.72446e+31	AT4G36540	246275_at	-2.36952	0.000741935
EXORDIUM like 5	2	7494903	7495490	AT2G17230	263421_at	-2.34677	0.000769231
P-loop containing nucleoside triphosphate hydrolases superfamily protein	2	1147971	1148562	AT2G03750	264037_at	-2.50489	0.000315789
Pentatricopeptide repeat (PPR-like) superfamily protein	3	1303887	1304408	AT3G04760	258804_at	-2.39336	0.000777778
OBF binding protein 4	5	24480913	24481498	AT5G60850	247601_at	-2.38743	0.000758621
Leucine-rich repeat (LRR) family protein	3	4006708	4007248	AT3G12610	256237_at	-2.4014	0.000833333
Leucine-rich receptor-like protein kinase family protein	3	10437725	10438262	AT3G28040	257297_at	-2.38865	0.00075
phytochrome kinase substrate 1	2	855156	855703	AT2G02950	266745_at	-2.37929	0.000733333
Protein of unknown function (DUF581)	1	2814636728146790	2814690628147050	AT1G74940	262170_at	-2.33944	0.00078125
xyloglucan endotransglucosylase/hydrolase 9	4	14165161416707	14167921417183	AT4G03210	255433_at	-2.44101	0.000333333
basic helix-loop-helix (bHLH) DNA-binding superfamily protein	2	7.95302e+34	7.95346e+34	AT2G18300	265342_at	-2.44556	0.000590909
unknown protein; Has 30201 Blast hits to 17322 proteins in 780 species: Archae - 12; Bacteria - 1396; Metazoa - 17338; Fungi - 3422; Plants - 5037; Viruses - 0; Other Eukaryotes - 2996 (source: NCBI BLink).	5	23228708	23229094	AT5G57340	247903_at	-2.43046	0.0005
Bifunctional inhibitor/lipid-transfer protein/seed storage 2S albumin superfamily protein	5	19647944	19648171	AT5G48490	248683_at	-2.88516	0.000125
ATP-dependent protease La (LON) domain protein	1	28328272	28328791	AT1G75460	261118_at	-2.51791	0.000352941
Protein of unknown function (DUF1005)	3	6841523	6842062	AT3G19680	257076_at	-2.57332	0.000266667
SAUR-like auxin-responsive protein family	4	18130357	18130669	AT4G38860	252965_at	-2.72239	0.0001
unknown protein; BEST Arabidopsis thaliana protein match is: unknown protein (TAIR:AT3G16070.1); Has 28 Blast hits to 28 proteins in 7 species: Archae - 0; Bacteria - 0; Metazoa - 0; Fungi - 0; Plants - 28; Viruses - 0; Other Eukaryotes - 0 (source: NCBI BLink).	1	5249893	5250334	AT1G15260	262598_at	-2.67975	0.000181818
phosphoinositide 4-kinase gamma 7	2	1187639	1188142	AT2G03890	263333_at	-2.72878	0.000111111
SAUR-like auxin-responsive protein family	4	18125180	18125460	AT4G38840	252972_at	-2.84348	0.000142857
Protein of unknown function, DUF584	5	769684	770058	AT5G03230	250937_at	-2.98662	0
Phototropic-responsive NPH3 family protein	3	68983876898805	68998196899935	AT3G19850	257964_at	-3.50052	0
phytochrome kinase substrate 2	1	4878427	4878979	AT1G14280	261480_at	-3.46205	0
B-box type zinc finger protein with CCT domain	1	2570933325709560	2570976325710050	AT1G68520	260266_at	-3.92676	0
SAUR-like auxin-responsive protein family	2	9085536	9085800	AT2G21210	264014_at	-4.36523	0
