# Supplementary material for: EXPRSS: an Illumina based high-throughput expression-profiling method to reveal transcriptional dynamics
Source: BMC Genomics. 2014 May 6;15(1):341. doi: 10.1186/1471-2164-15-341 (PMC4035070; doi:10.1186/1471-2164-15-341)
Supplement: Supplementary file 11 — Additional file 11: Overlap among three flg22 ATH1 array differential expression represented as pair-wise comparison. (XLSX 12 KB) [file 12864_2013_6041_MOESM11_ESM.xlsx]

## Sheet: Additional file 11
Additional file 11. Overlap among three flg22 ATH1 array differential expression represented as pair-wise comparison
A. Overlap represented as numbers common between pairwise comparisons
		ATH1 array upregulation overlap						ATH1 array downregulation overlap
			leaf (604)	leaf disc (529)	seedling (808)				leaf (199)	leaf disc (370)	seedling (372)
	604	leaf (604)		287	447		199	leaf (199)		41	42
	529	leaf disc (529)	287		385		370	leaf disc (370)	41		138
	808	seedling (808)	447	385			372	seedling (372)	42	138
B. Overlap represented as percentage relative to the array on the left, for each pairwise comparison
		ATH1 array upregulation overlap						ATH1 array downregulation overlap
			leaf (604)	leaf disc (529)	seedling (808)				leaf (199)	leaf disc (370)	seedling (372)
	604	leaf (604)		47.5166	74.0066		199	leaf (199)		20.603	21.1055
	529	leaf disc (529)	54.2533		72.7788		370	leaf disc (370)	11.0811		37.2973
	808	seedling (808)	55.3218	47.6485			372	seedling (372)	11.2903	37.0968
