# Supplementary material for: EXPRSS: an Illumina based high-throughput expression-profiling method to reveal transcriptional dynamics
Source: BMC Genomics. 2014 May 6;15(1):341. doi: 10.1186/1471-2164-15-341 (PMC4035070; doi:10.1186/1471-2164-15-341)
Supplement: Supplementary file 13 — Additional file 13: Details of genes and log 2 fold change values of differentially expressed during flg22 time course in Col-0, npr1-1, jar1-1 and ein2-5. (XLSX 8 MB) [file 12864_2013_6041_MOESM13_ESM.xlsx]

## Sheet: Figure S13
Additional file 13. Details of genes and log 2 fold change values of differentially expressed during flg22 time course in Col-0, npr1-1, jar1-1 and ein2-5.
For differential expression analysis flg22 time course samples from each genotype was compared with water treatment sample of respective genotype.
Type	Short_description	Curator_summary	Computational_description	Locus	Col-0_008min	Col-0_015min	Col-0_030min	Col-0_045min	Col-0_060min	Col-0_120min	Col-0_180min	npr1-1_water	npr1-1_008min	npr1-1_015min	npr1-1_030min	npr1-1_045min	npr1-1_060min	npr1-1_120min	npr1-1_180min	jar1-1_water	jar1-1_008min	jar1-1_015min	jar1-1_030min	jar1-1_045min	jar1-1_060min	jar1-1_120min	jar1-1_180min	ein2-5_water	ein2-5_008min	ein2-5_015min	ein2-5_030min	ein2-5_045min	ein2-5_060min	ein2-5_120min	ein2-5_180min
protein_coding	Homeodomain-like superfamily protein	Encodes a MYB family transcription factor Circadian 1 (CIR1). Involved in circadian regulation in Arabidopsis.	REVEILLE 2 (RVE2); CONTAINS InterPro DOMAIN/s: SANT, DNA-binding (InterPro:IPR001005), Homeodomain-like (InterPro:IPR009057), Myb, DNA-binding (InterPro:IPR014778), HTH transcriptional regulator, Myb-type, DNA-binding (InterPro:IPR017930), Myb-like DNA-binding domain, SHAQKYF class (InterPro:IPR006447); BEST Arabidopsis thaliana protein match is: Homeodomain-like superfamily protein (TAIR:AT5G173…	AT5G37260	0	-5.46761	-8.06124	-8.06124	-8.06124	-3.51244	0	0	0	-6.58696	-8.1115	-8.1115	-8.1115	-4.48533	0	0	-1.59285	-6.27951	-8.01407	-5.23924	-8.01407	-2.21637	-1.80682	0	0	-6.5258	-5.98881	-5.98743	-3.83298	0	0
protein_coding	SAUR-like auxin-responsive protein family	NA	SAUR-like auxin-responsive protein family ; FUNCTIONS IN: molecular_function unknown; INVOLVED IN: response to auxin stimulus, response to cold; LOCATED IN: plasma membrane; EXPRESSED IN: 21 plant structures; EXPRESSED DURING: 13 growth stages; CONTAINS InterPro DOMAIN/s: Auxin responsive SAUR protein (InterPro:IPR003676); BEST Arabidopsis thaliana protein match is: SAUR-like auxin-responsive pro…	AT4G38840	0	-7.8868	-6.11555	-7.8868	-7.8868	-7.8868	-7.8868	0	0	-5.68914	-6.20259	-7.77412	-7.77412	-7.77412	-5.20438	0	0	-6.04404	-6.07869	-7.7786	-7.7786	-6.10674	-7.7786	0	0	0	-5.42496	-7.86476	-6.34337	-5.06574	-4.30863
protein_coding	brassinosteroid-6-oxidase 2	Encodes a cytochrome p450 enzyme that catalyzes the last reaction in the production of brassinolide. It is capable of converting 6-deoxocastasterone into castasterone, a C-6 oxidation, as well as the further conversion of castasterone into brassinolide by a Baeyer-Villinger oxidation reaction at C-6, resulting in the formation of an unusual seven-membered lactone ring. The enzyme possesses high a…	brassinosteroid-6-oxidase 2 (BR6OX2); FUNCTIONS IN: monooxygenase activity, oxygen binding; INVOLVED IN: response to light stimulus, circadian rhythm, brassinosteroid biosynthetic process; LOCATED IN: endomembrane system; EXPRESSED IN: 24 plant structures; EXPRESSED DURING: 14 growth stages; CONTAINS InterPro DOMAIN/s: Cytochrome P450 (InterPro:IPR001128), Cytochrome P450, E-class, group I (Inter…	AT3G30180	0	-2.14512	-4.85934	-8.21077	-5.70058	-5.98832	-8.21077	0	0	-4.03318	-5.48653	-7.20873	-8.66086	-8.66086	-8.66086	0	0	-2.48144	-5.57003	-8.62708	-8.62708	-6.95523	-5.44409	0	0	0	-4.88898	-7.84511	-6.12544	-5.55281	-3.87703
protein_coding	Aldolase superfamily protein	NA	Aldolase superfamily protein; CONTAINS InterPro DOMAIN/s: Aldolase-type TIM barrel (InterPro:IPR013785), Fructose-bisphosphate aldolase, class-I (InterPro:IPR000741); BEST Arabidopsis thaliana protein match is: Aldolase superfamily protein (TAIR:AT4G26530.2); Has 1807 Blast hits to 1807 proteins in 277 species: Archae - 0; Bacteria - 0; Metazoa - 736; Fungi - 347; Plants - 385; Viruses - 0; Other…	AT4G26520	0	-4.42145	-3.59014	-6.09549	-6.09549	-3.95433	-3.97208	0	0	-6.30812	-3.50365	-6.30812	-4.88835	-4.51931	-6.30812	0	0	0	-3.36191	-6.197	-3.69269	-6.197	-4.45107	0	0	0	0	0	-4.25939	-4.36491	-5.97906
protein_coding	Acyl-CoA N-acyltransferases (NAT) superfamily protein	NA	Acyl-CoA N-acyltransferases (NAT) superfamily protein; FUNCTIONS IN: N-acetyltransferase activity; INVOLVED IN: metabolic process; EXPRESSED IN: 22 plant structures; EXPRESSED DURING: 13 growth stages; CONTAINS InterPro DOMAIN/s: GCN5-related N-acetyltransferase, C-terminal (InterPro:IPR022610), GCN5-related N-acetyltransferase (InterPro:IPR000182), Acyl-CoA N-acyltransferase (InterPro:IPR016181)…	AT1G72030	0	0	-4.65112	-5.48285	-5.84852	-8.93387	-8.93387	0	0	0	-4.62515	-5.23465	-6.07222	-5.96169	-7.09649	0	-1.40543	-3.25806	-3.636	-5.2058	-8.60235	-8.60235	-8.60235	0	0	0	0	0	-4.45661	-4.15009	-5.12276
protein_coding	subunit NDH-M of NAD(P)H:plastoquinone dehydrogenase complex	Encodes subunit NDH-M of NAD(P)H:plastoquinone dehydrogenase complex (Ndh complex) present in the thylakoid membrane of chloroplasts. This subunit is thought to be required for Ndh complex assembly.	subunit NDH-M of NAD(P)H:plastoquinone dehydrogenase complex (NDH-M); FUNCTIONS IN: oxidoreductase activity, acting on NADH or NADPH, quinone or similar compound as acceptor; INVOLVED IN: NADH dehydrogenase complex (plastoquinone) assembly; LOCATED IN: chloroplast thylakoid membrane, chloroplast, NAD(P)H dehydrogenase complex (plastoquinone); CONTAINS InterPro DOMAIN/s: NAD(P)H-quinone oxidoreduc…	AT4G37925	0	-1.88669	-3.86714	-4.30193	-6.511	-7.0178	-9.15896	0	0	0	-3.88982	-4.66919	-6.45905	-6.31594	-9.31745	0	0	0	-3.55888	-3.35639	-5.42607	-7.63339	-7.17639	0	0	0	0	0	-4.30646	-5.67427	-5.54726
protein_coding	alpha/beta-Hydrolases superfamily protein	NA	alpha/beta-Hydrolases superfamily protein; FUNCTIONS IN: hydrolase activity; INVOLVED IN: metabolic process; LOCATED IN: cellular_component unknown; EXPRESSED IN: 21 plant structures; EXPRESSED DURING: 13 growth stages; CONTAINS InterPro DOMAIN/s: Alpha/beta hydrolase fold-3 (InterPro:IPR013094); BEST Arabidopsis thaliana protein match is: carboxyesterase 13 (TAIR:AT3G48700.1); Has 9970 Blast hit…	AT2G03550	0	-2.38414	-2.38873	-5.25087	-4.80432	-8.59151	-8.59151	0	0	-2.29356	0	-4.12684	-8.69234	-8.69234	-8.69234	0	0	-2.4422	-2.8446	-4.29737	-6.92512	-8.63523	-6.46413	0	0	0	0	0	-4.24615	-8.55214	-4.81547
protein_coding	rho guanyl-nucleotide exchange factor 1	Member of the RopGEF (guanine nucleotide exchange factor) family, containing the novel PRONE domain (plant-specific Rop nucleotide exchanger), which is exclusively active towards members of the Rop subfamily, also known as DUF315). Interacts with ROP1 but the whole protein lacks Rho guanyl-nucleotide exchange factor activity in vitro. The DUF315/PRONE domain is sufficient to confer RopGEF catalyt…	rho guanyl-nucleotide exchange factor 1 (ROPGEF1); CONTAINS InterPro DOMAIN/s: Rop nucleotide exchanger, PRONE (InterPro:IPR005512); BEST Arabidopsis thaliana protein match is: RHO guanyl-nucleotide exchange factor 7 (TAIR:AT5G02010.1); Has 308 Blast hits to 304 proteins in 16 species: Archae - 0; Bacteria - 0; Metazoa - 0; Fungi - 0; Plants - 308; Viruses - 0; Other Eukaryotes - 0 (source: NCBI …	AT4G38430	0	0	-2.95619	-4.59773	-4.99904	-5.69121	-8.04875	0	0	-2.98462	0	-4.02925	-8.20971	-8.20971	-8.20971	0	0	-3.69056	-3.90298	-4.29879	-5.40718	-5.9885	-8.69021	0	0	0	0	0	-4.15631	-5.1577	-4.139
protein_coding	chlororespiratory reduction 7	Encodes a protein of the chloroplastic NAD(P)H dehydrogenase complex (NDH Complex) involved in respiration, photosystem I (PSI) cyclic electron transport and CO2 uptake. The product of this gene appears to be essential for the stable formation of the NDH Complex.	CHLORORESPIRATORY REDUCTION 7 (CRR7); FUNCTIONS IN: molecular_function unknown; INVOLVED IN: NAD(P)H dehydrogenase complex assembly; LOCATED IN: chloroplast, NAD(P)H dehydrogenase complex (plastoquinone), membrane; EXPRESSED IN: 18 plant structures; EXPRESSED DURING: 13 growth stages; CONTAINS InterPro DOMAIN/s: Protein of unknown function DUF3571 (InterPro:IPR021954); Has 30201 Blast hits to 173…	AT5G39210	0	0	-2.07588	-4.41506	-5.63045	-7.02158	-9.37912	0	0	-2.02243	-2.31534	-3.30258	-4.72415	-9.27889	-7.52551	0	0	-2.65349	-2.6359	-4.02326	-6.07945	-7.69751	-9.36936	0	0	0	0	0	-3.71534	-7.158	-4.68623
protein_coding	Bifunctional inhibitor/lipid-transfer protein/seed storage 2S albumin superfamily protein	NA	Bifunctional inhibitor/lipid-transfer protein/seed storage 2S albumin superfamily protein; FUNCTIONS IN: lipid binding; INVOLVED IN: lipid transport; LOCATED IN: endomembrane system; CONTAINS InterPro DOMAIN/s: Bifunctional inhibitor/plant lipid transfer protein/seed storage (InterPro:IPR016140), Plant lipid transfer protein/seed storage/trypsin-alpha amylase inhibitor (InterPro:IPR003612), Plant…	AT4G00165	0	0	-2.9403	-3.40893	-5.35914	-7.79583	-8.59411	0	0	-2.46443	-2.88794	-3.59729	-5.16294	-7.55829	-7.24836	0	0	-2.02364	-2.63953	-3.86627	-5.12534	-7.15674	-9.2384	0	0	0	0	0	-3.40333	-5.04552	-4.77267
protein_coding	Leucine-rich receptor-like protein kinase family protein	NA	Leucine-rich receptor-like protein kinase family protein; FUNCTIONS IN: protein serine/threonine kinase activity, kinase activity, ATP binding; INVOLVED IN: transmembrane receptor protein tyrosine kinase signaling pathway, protein amino acid phosphorylation; LOCATED IN: endomembrane system; EXPRESSED IN: 23 plant structures; EXPRESSED DURING: 13 growth stages; CONTAINS InterPro DOMAIN/s: Protein …	AT3G28040	0	-3.15068	-2.41348	-4.68319	-6.0156	-8.52578	-6.3203	0	0	-2.79046	-2.55807	-3.59391	-5.66404	-8.2553	-5.63915	0	0	-2.9916	-3.25395	-4.34854	-5.09204	-5.46381	-8.38195	0	0	0	0	0	-3.82433	-5.41874	-4.4566
protein_coding	NA	NA	unknown protein; Has 15 Blast hits to 15 proteins in 7 species: Archae - 0; Bacteria - 0; Metazoa - 0; Fungi - 0; Plants - 15; Viruses - 0; Other Eukaryotes - 0 (source: NCBI BLink).	AT3G06145	0	-3.43683	-4.66427	-6.43354	-5.14035	-8.57438	-8.57438	0	0	-3.42028	-3.65888	-5.87039	-7.08484	-8.5046	-6.75123	0	0	-3.31294	-3.70299	-4.82157	-8.10932	-8.10932	-8.10932	0	0	0	0	-3.6508	-3.9482	-3.84455	-5.34898
protein_coding	NA	NA	unknown protein; Has 30201 Blast hits to 17322 proteins in 780 species: Archae - 12; Bacteria - 1396; Metazoa - 17338; Fungi - 3422; Plants - 5037; Viruses - 0; Other Eukaryotes - 2996 (source: NCBI BLink).	AT1G78995	0	-3.04509	-3.17961	-4.98071	-7.22077	-9.08229	-6.87681	0	0	-3.10028	-3.91417	-4.77829	-7.98015	-6.36656	-7.64654	0	0	-3.21274	-3.86654	-4.34978	-6.17099	-7.08621	-9.13734	0	0	0	0	-4.42405	-5.01265	-5.10324	-4.52559
protein_coding	peroxin 11B	member of the peroxin11 (PEX11) gene family, located on the peroxisome membrane, controls peroxisome proliferation.	peroxin 11B (PEX11B); CONTAINS InterPro DOMAIN/s: Peroxisomal biogenesis factor 11 (InterPro:IPR008733); BEST Arabidopsis thaliana protein match is: peroxin 11A (TAIR:AT1G47750.1); Has 320 Blast hits to 320 proteins in 112 species: Archae - 0; Bacteria - 0; Metazoa - 77; Fungi - 85; Plants - 134; Viruses - 0; Other Eukaryotes - 24 (source: NCBI BLink).	AT3G47430	0	0	-3.13991	-5.07449	-7.50249	-7.00646	-9.364	0	0	-3.28862	-3.07672	-4.40486	-6.91909	-9.16584	-6.99045	0	0	-2.93413	-3.10367	-4.79009	-7.61284	-6.46107	-6.86617	0	0	0	0	-3.54997	-5.22601	-6.65081	-3.67681
protein_coding	NA	NA	unknown protein; BEST Arabidopsis thaliana protein match is: unknown protein (TAIR:AT4G28100.1); Has 67 Blast hits to 66 proteins in 12 species: Archae - 0; Bacteria - 0; Metazoa - 0; Fungi - 0; Plants - 67; Viruses - 0; Other Eukaryotes - 0 (source: NCBI BLink).	AT3G18050	0	-2.15958	-2.37471	-3.94148	-8.57172	-8.57172	-6.44831	0	0	-2.69368	-2.24129	-3.98552	-6.02926	-8.62052	-6.44512	0	0	-2.64784	-2.7506	-3.66033	-8.55529	-6.44443	-8.55529	0	0	0	0	0	-7.00039	-5.38624	-5.31136
protein_coding	sigma factor 4	Encodes sigma 4 factor, involved in regulating the activity of the plastid-encoded RNA polymerase PEP. Regulates the overall quantity of NDH complexes and thus influences NDH activity.	sigma factor 4 (SIG4); FUNCTIONS IN: DNA-directed RNA polymerase activity, sigma factor activity, DNA binding, sequence-specific DNA binding transcription factor activity; INVOLVED IN: regulation of transcription, DNA-dependent, transcription initiation; LOCATED IN: chloroplast; EXPRESSED IN: 20 plant structures; EXPRESSED DURING: 13 growth stages; CONTAINS InterPro DOMAIN/s: RNA polymerase sigma…	AT5G13730	0	-2.14473	-3.42825	-4.56914	-5.73385	-5.24565	-6.08651	0	0	0	-3.65083	-4.65729	-6.93489	-5.57135	-5.76926	0	0	-2.70612	-4.14672	-6.13226	-9.05994	-7.38808	-5.52812	0	0	0	-2.66607	-3.15698	-4.16927	-6.49357	-4.09955
protein_coding	LOB domain-containing protein 21	NA	LOB domain-containing protein 21 (LBD21); CONTAINS InterPro DOMAIN/s: Lateral organ boundaries, LOB (InterPro:IPR004883); BEST Arabidopsis thaliana protein match is: LOB domain-containing protein 25 (TAIR:AT3G27650.1); Has 1016 Blast hits to 1011 proteins in 25 species: Archae - 0; Bacteria - 0; Metazoa - 0; Fungi - 0; Plants - 1016; Viruses - 0; Other Eukaryotes - 0 (source: NCBI BLink).	AT3G11090	0	0	-4.34146	-4.2518	-7.16364	-7.16364	-7.16364	0	0	-3.00113	-4.58605	-5.17212	-5.71455	-5.54431	-7.33312	0	0	-3.0181	-5.20645	-4.36713	-7.14196	-7.14196	-4.18824	0	0	0	-2.65473	-4.5953	-4.64268	-5.25764	-5.09788
protein_coding	NAD(P)-binding Rossmann-fold superfamily protein	NA	NAD(P)-binding Rossmann-fold superfamily protein; FUNCTIONS IN: oxidoreductase activity, binding, catalytic activity; INVOLVED IN: metabolic process; EXPRESSED IN: 20 plant structures; EXPRESSED DURING: 13 growth stages; CONTAINS InterPro DOMAIN/s: Oxidoreductase, N-terminal (InterPro:IPR000683), NAD(P)-binding domain (InterPro:IPR016040); BEST Arabidopsis thaliana protein match is: Oxidoreductas…	AT1G66130	0	0	-2.7462	-3.81304	-5.96458	-7.82609	-7.82609	0	0	-2.53996	-3.10538	-4.67595	-6.33247	-6.23888	-5.42926	0	0	-2.19475	-2.9183	-4.93641	-5.31561	-8.22417	-5.21297	0	0	0	0	-3.28762	-4.7448	-4.1083	-4.79688
protein_coding	NA	NA	unknown protein; FUNCTIONS IN: molecular_function unknown; INVOLVED IN: biological_process unknown; LOCATED IN: chloroplast; EXPRESSED IN: 19 plant structures; EXPRESSED DURING: 13 growth stages; Has 60 Blast hits to 60 proteins in 24 species: Archae - 0; Bacteria - 14; Metazoa - 0; Fungi - 0; Plants - 45; Viruses - 0; Other Eukaryotes - 1 (source: NCBI BLink).	AT5G62140	0	0	-4.01042	-4.52807	-5.46889	-7.97908	-4.83878	0	0	-3.76343	-4.07496	-5.51216	-8.50869	-6.71989	-5.72449	0	0	-2.78687	-4.98115	-4.64993	-7.9843	-5.55871	-5.8132	0	0	0	0	0	-4.32654	-4.48377	-4.12845
protein_coding	nodulin MtN21 /EamA-like transporter family protein	NA	nodulin MtN21 /EamA-like transporter family protein; FUNCTIONS IN: molecular_function unknown; INVOLVED IN: biological_process unknown; LOCATED IN: membrane; EXPRESSED IN: 21 plant structures; EXPRESSED DURING: 13 growth stages; CONTAINS InterPro DOMAIN/s: Protein of unknown function DUF6, transmembrane (InterPro:IPR000620); BEST Arabidopsis thaliana protein match is: nodulin MtN21 /EamA-like tra…	AT3G28080	0	-3.39642	-2.74395	-7.08978	-7.08978	-7.08978	-4.8843	0	0	-3.38936	-3.33008	-5.92343	-5.41162	-5.6634	-5.54143	0	0	-4.36084	-3.46543	-4.03339	-5.00583	-5.75809	-7.42994	0	0	0	0	-4.62513	-4.00256	-4.86986	-6.43017
protein_coding	nodulin MtN21 /EamA-like transporter family protein	NA	nodulin MtN21 /EamA-like transporter family protein; FUNCTIONS IN: molecular_function unknown; INVOLVED IN: biological_process unknown; LOCATED IN: membrane; CONTAINS InterPro DOMAIN/s: Protein of unknown function DUF6, transmembrane (InterPro:IPR000620); BEST Arabidopsis thaliana protein match is: nodulin MtN21 /EamA-like transporter family protein (TAIR:AT3G28100.1); Has 1915 Blast hits to 1907…	AT3G28070	0	-6.05016	-3.25305	-7.73034	-7.73034	-7.73034	-5.52485	0	0	-4.07035	-3.04863	-4.84883	-7.83879	-7.83879	-6.08541	0	-2.37158	-5.38439	-3.35304	-5.79163	-7.76321	-7.76321	-7.76321	0	0	0	0	0	0	-5.52564	-7.08595
protein_coding	nine-cis-epoxycarotenoid dioxygenase 4	chloroplast-targeted member of a family of enzymes similar to nine-cis-epoxycarotenoid dioxygenase	nine-cis-epoxycarotenoid dioxygenase 4 (NCED4); LOCATED IN: chloroplast, plastoglobule; EXPRESSED IN: 16 plant structures; EXPRESSED DURING: 9 growth stages; CONTAINS InterPro DOMAIN/s: Carotenoid oxygenase (InterPro:IPR004294); BEST Arabidopsis thaliana protein match is: nine-cis-epoxycarotenoid dioxygenase 5 (TAIR:AT1G30100.1); Has 2918 Blast hits to 2864 proteins in 491 species: Archae - 16; B…	AT4G19170	0	0	-2.5485	-8.06551	-8.06551	-8.06551	-8.06551	0	0	0	-3.32329	-3.98178	-6.85764	-6.56524	-6.52403	0	0	0	0	-3.61353	-6.44595	-6.10493	-5.17834	0	0	0	0	-3.91315	-5.57068	-4.23161	0
protein_coding	zinc finger protein 8	Encodes a zinc finger protein containing only a single zinc finger.	zinc finger protein 8 (ZFP8); FUNCTIONS IN: sequence-specific DNA binding transcription factor activity, zinc ion binding, nucleic acid binding; INVOLVED IN: trichome differentiation, regulation of transcription; LOCATED IN: intracellular; EXPRESSED IN: 15 plant structures; EXPRESSED DURING: 13 growth stages; CONTAINS InterPro DOMAIN/s: Zinc finger, C2H2-like (InterPro:IPR015880), Zinc finger, C2…	AT2G41940	0	0	-2.29485	-5.14087	-7.18197	-7.18197	-7.18197	0	0	0	-3.51725	-4.61777	-5.83222	-7.25198	-7.25198	0	0	0	0	-3.09612	-6.92574	-6.92574	-6.92574	0	0	0	0	-3.80301	-6.22458	-3.86494	0
protein_coding	Homeodomain-like superfamily protein	Encodes a KANADI protein (KAN) that regulates organ polarity in Arabidopsis. KAN is required for abaxial identity in both leaves and carpels, and encodes a nuclear-localized protein in the GARP family of putative transcription factors. Together with KAN2, this gene appears to be involved in the development of the carpel and the outer integument of the ovule.Along with KAN2 and KAN4, KAN1 appears …	KANADI (KAN); CONTAINS InterPro DOMAIN/s: Homeodomain-like (InterPro:IPR009057), Myb, DNA-binding (InterPro:IPR014778), Myb-like DNA-binding domain, SHAQKYF class (InterPro:IPR006447), Homeodomain-related (InterPro:IPR012287); BEST Arabidopsis thaliana protein match is: Homeodomain-like superfamily protein (TAIR:AT1G32240.1); Has 30201 Blast hits to 17322 proteins in 780 species: Archae - 12; Bac…	AT5G16560	0	0	-2.57272	-6.74037	-4.87885	-4.51792	-6.74037	0	0	0	0	-4.33887	-3.92166	-2.4362	-6.49987	0	0	0	-3.073	-4.64893	-5.16746	-4.82643	-6.87756	0	0	0	0	0	-3.90794	0	-2.84946
protein_coding	Leucine-rich receptor-like protein kinase family protein	Encodes a CLAVATA1-related receptor kinase-like protein required for both shoot and flower meristem function. Very similar to BAM1,with more than 85% a.a. identity. It has a broad expression pattern and is involved in vascular strand development in the leaf, control of leaf shape, size and symmetry, male gametophyte development and ovule specification and function. Anthers of double mutants (bam1…	BARELY ANY MERISTEM 2 (BAM2); FUNCTIONS IN: protein serine/threonine kinase activity, protein kinase activity, ATP binding; INVOLVED IN: in 9 processes; LOCATED IN: plasma membrane; EXPRESSED IN: 29 plant structures; EXPRESSED DURING: 15 growth stages; CONTAINS InterPro DOMAIN/s: Protein kinase, catalytic domain (InterPro:IPR000719), Leucine-rich repeat-containing N-terminal domain, type 2 (Inter…	AT3G49670	0	0	-2.17181	-3.20187	-5.09959	-6.96111	-6.96111	0	0	0	0	-4.21344	-6.84766	-6.84766	-6.84766	0	0	0	-2.10583	-3.43246	-5.89783	-4.76416	-7.46586	0	0	0	0	0	-5.77256	0	0
protein_coding	Plastid-lipid associated protein PAP / fibrillin family protein	NA	Plastid-lipid associated protein PAP / fibrillin family protein; FUNCTIONS IN: structural molecule activity; INVOLVED IN: biological_process unknown; LOCATED IN: chloroplast; EXPRESSED IN: 23 plant structures; EXPRESSED DURING: 15 growth stages; CONTAINS InterPro DOMAIN/s: Plastid lipid-associated protein/fibrillin (InterPro:IPR006843); BEST Arabidopsis thaliana protein match is: Plastid-lipid as…	AT5G09820	0	0	0	-4.94076	-5.37226	-7.08161	-7.08161	0	0	-3.00848	-3.59995	-5.04264	-5.78388	-7.20364	-7.20364	0	0	-4.34227	-4.46193	-5.32544	-5.58692	-4.6347	-3.37819	0	0	0	0	0	-6.57488	0	0
transposable_element_gene	transposable element gene	NA	pseudogene, similar to P0703B11.15, blastp match of 38% identity and 2.2e-25 P-value to GP|18844826|dbj|BAB85296.1||AP003302 P0703B11.15 {Oryza sativa (japonica cultivar-group)}	AT4G04293	0	-3.4	-6.32349	-6.32349	-6.32349	-6.32349	-4.11801	0	0	0	-5.40264	-3.95051	-2.92323	-5.40264	-5.40264	0	0	-2.30972	-4.23932	-3.12289	-5.07558	-5.17009	-2.71896	0	0	0	0	-3.8809	-5.06193	-4.0183	0
protein_coding	Tetratricopeptide repeat (TPR)-like superfamily protein	NA	Tetratricopeptide repeat (TPR)-like superfamily protein; LOCATED IN: chloroplast; EXPRESSED IN: 18 plant structures; EXPRESSED DURING: 13 growth stages; CONTAINS InterPro DOMAIN/s: Pentatricopeptide repeat (InterPro:IPR002885); BEST Arabidopsis thaliana protein match is: Tetratricopeptide repeat (TPR)-like superfamily protein (TAIR:AT3G57430.1); Has 48288 Blast hits to 14244 proteins in 270 speci…	AT3G22150	0	-2.60191	-3.66611	-6.88902	-5.02751	-4.74786	-3.84908	0	0	-3.81262	-4.09061	-3.39093	-4.52492	-3.26364	-5.28204	0	0	-2.47622	-4.24853	-3.99434	-4.29198	-4.0091	-3.79007	0	0	0	0	0	-3.54497	-4.82959	0
protein_coding	NA	NA	unknown protein; LOCATED IN: chloroplast; EXPRESSED IN: 21 plant structures; EXPRESSED DURING: 13 growth stages; CONTAINS InterPro DOMAIN/s: Uncharacterised protein family UPF0153 (InterPro:IPR005358); Has 240 Blast hits to 240 proteins in 73 species: Archae - 10; Bacteria - 110; Metazoa - 0; Fungi - 0; Plants - 25; Viruses - 0; Other Eukaryotes - 95 (source: NCBI BLink).	AT5G02710	0	-2.54042	-3.86626	-5.84153	-4.98799	-5.01192	-4.82403	0	0	-2.18136	-3.83174	-3.34794	-4.56147	-4.10668	-4.45545	0	0	-2.03552	-4.13192	-6.88418	-7.14565	-5.04609	-4.07887	0	0	0	0	0	-3.10241	-3.48676	0
protein_coding	IQ-domain 24	NA	IQ-domain 24 (IQD24); CONTAINS InterPro DOMAIN/s: IQ calmodulin-binding region (InterPro:IPR000048); BEST Arabidopsis thaliana protein match is: IQ-domain 23 (TAIR:AT5G62070.1); Has 1807 Blast hits to 1807 proteins in 277 species: Archae - 0; Bacteria - 0; Metazoa - 736; Fungi - 347; Plants - 385; Viruses - 0; Other Eukaryotes - 339 (source: NCBI BLink).	AT5G07240	0	0	-2.96183	-8.02782	-5.46612	-4.96886	-3.87514	0	0	-2.72622	0	-4.42705	-5.33264	-6.12204	-4.34701	0	0	-2.5671	-2.68586	-4.20471	-5.56585	-4.51118	-5.44151	0	0	0	0	-4.17371	-4.44491	0	0
pseudogene	NA	NA	pseudogene, tropinone reductase, blastp match of 46% identity and 2.4e-09 P-value to SP|P50165|TRNH_DATST Tropinone reductase homolog (EC 1.1.1.-) (P29X). (Jimsonweed, Common thornapple) {Datura stramonium}	AT2G29280	0	-2.62442	-2.55529	-4.24952	-6.05876	-7.92028	-3.66147	0	0	-2.15722	-2.55943	-4.50088	-6.32163	-7.7414	-4.95719	0	0	-2.59158	-2.92231	-4.55655	-6.52994	-6.56818	-8.24004	0	0	0	0	-4.10697	-4.30407	0	0
protein_coding	Protein of unknown function (DUF581)	NA	Protein of unknown function (DUF581); EXPRESSED IN: 23 plant structures; EXPRESSED DURING: 13 growth stages; CONTAINS InterPro DOMAIN/s: Protein of unknown function DUF581 (InterPro:IPR007650); BEST Arabidopsis thaliana protein match is: Protein of unknown function (DUF581) (TAIR:AT1G22160.1); Has 525 Blast hits to 525 proteins in 19 species: Archae - 0; Bacteria - 0; Metazoa - 0; Fungi - 0; Plan…	AT1G78020	0	-3.48315	-3.91859	-5.35048	-5.63402	-7.40802	-5.24891	0	0	-3.58171	-4.06041	-5.11981	-5.29499	-6.30574	-5.89057	0	0	-3.37069	-3.01825	-4.84676	-5.49646	-6.32247	-6.01737	0	0	0	0	-2.94281	-2.95874	0	0
protein_coding	myb-like transcription factor family protein	NA	myb-like transcription factor family protein; CONTAINS InterPro DOMAIN/s: SANT, DNA-binding (InterPro:IPR001005), Homeodomain-like (InterPro:IPR009057), Myb, DNA-binding (InterPro:IPR014778), Zinc finger, CCHC-type (InterPro:IPR001878), HTH transcriptional regulator, Myb-type, DNA-binding (InterPro:IPR017930), Myb-like DNA-binding domain, SHAQKYF class (InterPro:IPR006447); BEST Arabidopsis thali…	AT1G70000	0	-1.81377	-3.95793	-6.06289	-5.35109	-4.85383	-4.86564	0	0	0	-3.51281	-4.74081	-3.48516	-4.04992	-3.34655	0	0	0	-3.66313	-4.10466	-5.89226	-4.05874	-3.69407	0	0	0	0	0	-3.6468	0	0
protein_coding	CCT motif family protein	NA	CCT motif family protein; FUNCTIONS IN: molecular_function unknown; INVOLVED IN: biological_process unknown; LOCATED IN: cellular_component unknown; EXPRESSED IN: 23 plant structures; EXPRESSED DURING: 13 growth stages; CONTAINS InterPro DOMAIN/s: CCT domain (InterPro:IPR010402); BEST Arabidopsis thaliana protein match is: CCT motif family protein (TAIR:AT5G53420.1); Has 1589 Blast hits to 1589 p…	AT4G27900	0	-1.69911	-2.91834	-5.69123	-6.44703	-4.65035	-3.32958	0	0	0	-3.4553	-7.64822	-6.08297	-3.64391	-3.29595	0	0	0	-2.96047	-4.99665	-5.68038	-4.04273	-2.82079	0	0	0	0	-4.15276	-3.88681	0	0
protein_coding	Tetratricopeptide repeat (TPR)-like superfamily protein	NA	Tetratricopeptide repeat (TPR)-like superfamily protein; INVOLVED IN: biological_process unknown; LOCATED IN: cellular_component unknown; EXPRESSED IN: 22 plant structures; EXPRESSED DURING: 13 growth stages; CONTAINS InterPro DOMAIN/s: Pentatricopeptide repeat (InterPro:IPR002885); BEST Arabidopsis thaliana protein match is: protein kinase family protein (TAIR:AT5G21222.1).	AT5G25630	0	-2.97348	-2.68572	-4.94628	-6.38758	-4.91657	-2.38333	0	0	0	-2.87417	-4.75559	-4.08546	-3.82103	-3.28963	0	0	0	-2.6836	-5.09323	-4.52478	-5.57695	-3.43631	0	0	0	0	-3.96319	-3.91815	0	0
protein_coding	nuclear factor Y, subunit B3	NA	nuclear factor Y, subunit B3 (NF-YB3); FUNCTIONS IN: sequence-specific DNA binding transcription factor activity; INVOLVED IN: regulation of transcription, DNA-dependent; LOCATED IN: nucleus, intracellular; EXPRESSED IN: 21 plant structures; EXPRESSED DURING: 13 growth stages; CONTAINS InterPro DOMAIN/s: Transcription factor, CBFA/NFYB, DNA topoisomerase (InterPro:IPR003957), Transcription factor…	AT4G14540	0	-2.10515	-3.57299	-5.36534	-5.12292	-5.19183	-3.71644	0	0	0	-2.93616	-4.33893	-4.53539	-3.95305	-2.87633	0	0	-2.01381	-3.40945	-4.85488	-4.65646	-4.87572	-3.5161	0	0	0	0	-4.79785	-4.34917	0	0
protein_coding	alpha/beta-Hydrolases superfamily protein	Encodes a gibberellin (GA) receptor ortholog of the rice GA receptor gene (OsGID1). Has GA-binding activity, showing higher affinity to GA4. Interacts with DELLA proteins in vivo in the presence of GA4. The DELLA region alone can interact with GID1A in GA-dependent manner in a Y2H assay.	GA INSENSITIVE DWARF1A (GID1A); FUNCTIONS IN: hydrolase activity; INVOLVED IN: floral organ morphogenesis, raffinose family oligosaccharide biosynthetic process, positive regulation of gibberellic acid mediated signaling pathway, response to gibberellin stimulus, gibberellin mediated signaling pathway; LOCATED IN: nucleus, cytoplasm; EXPRESSED IN: 27 plant structures; EXPRESSED DURING: 15 growth …	AT3G05120	0	-2.01257	-2.97865	-6.221	-5.20364	-3.65474	-4.69187	0	0	0	-2.67152	-4.52576	-4.53592	-4.87004	-3.42531	0	0	0	-3.1147	-3.58632	-5.21261	-4.70122	-3.82487	0	0	0	0	-3.58473	-3.6858	0	0
protein_coding	Pathogenesis-related thaumatin superfamily protein	NA	Pathogenesis-related thaumatin superfamily protein; FUNCTIONS IN: molecular_function unknown; INVOLVED IN: response to other organism; LOCATED IN: endomembrane system; EXPRESSED IN: 22 plant structures; EXPRESSED DURING: 13 growth stages; CONTAINS InterPro DOMAIN/s: Thaumatin, conserved site (InterPro:IPR017949), Thaumatin, pathogenesis-related (InterPro:IPR001938); BEST Arabidopsis thaliana prot…	AT1G75800	0	0	-4.04794	-6.30667	-4.68748	-4.70606	-4.1262	0	0	0	-4.02624	-5.87542	-6.33404	-4.51289	-4.37154	0	0	0	-4.74788	-4.75293	-4.04246	-3.49094	-4.31194	0	0	0	0	-3.68627	-3.40751	0	0
protein_coding	Duplicated homeodomain-like superfamily protein	NA	Duplicated homeodomain-like superfamily protein; CONTAINS InterPro DOMAIN/s: Molecular chaperone, heat shock protein, Hsp40, DnaJ (InterPro:IPR015609), SANT, eukarya (InterPro:IPR017884), Myb-like DNA-binding domain, SHAQKYF class (InterPro:IPR006447), SANT, DNA-binding (InterPro:IPR001005), Myb, DNA-binding (InterPro:IPR014778), Homeodomain-like (InterPro:IPR009057), HTH transcriptional regulato…	AT1G49010	0	-3.26371	-3.38646	-4.51998	-4.97694	-5.82983	-4.01769	0	0	-2.92805	-4.21679	-5.24928	-5.20057	-3.80448	-3.72094	0	0	-2.27145	-3.28671	-3.84486	-4.02224	-3.58093	-3.06383	0	0	0	0	-3.97277	-4.06964	0	0
protein_coding	Core-2/I-branching beta-1,6-N-acetylglucosaminyltransferase family protein	NA	Core-2/I-branching beta-1,6-N-acetylglucosaminyltransferase family protein; FUNCTIONS IN: molecular_function unknown; INVOLVED IN: biological_process unknown; LOCATED IN: endomembrane system; EXPRESSED IN: 22 plant structures; EXPRESSED DURING: 13 growth stages; CONTAINS InterPro DOMAIN/s: Core-2/I-Branching enzyme (InterPro:IPR021141); BEST Arabidopsis thaliana protein match is: Core-2/I-branchi…	AT4G32290	0	-2.1555	-3.3764	-5.77681	-4.85252	-7.81792	-2.59889	0	0	0	-3.27395	-5.39154	-7.4766	-4.41209	-3.40942	0	0	-2.20143	-2.62553	-6.07462	-8.0462	-4.8021	-3.67691	0	0	0	0	-4.09298	-3.57426	0	0
protein_coding	S-adenosyl-L-methionine-dependent methyltransferases superfamily protein	NA	S-adenosyl-L-methionine-dependent methyltransferases superfamily protein; FUNCTIONS IN: methyltransferase activity; INVOLVED IN: metabolic process; LOCATED IN: cellular_component unknown; EXPRESSED IN: 21 plant structures; EXPRESSED DURING: 13 growth stages; CONTAINS InterPro DOMAIN/s: Methyltransferase type 11 (InterPro:IPR013216); BEST Arabidopsis thaliana protein match is: S-adenosyl-L-methion…	AT3G01660	0	-2.43907	-3.406	-5.33577	-5.26961	-5.75017	-3.76966	0	0	0	-3.37587	-7.12195	-5.63911	-4.67589	-4.33684	0	0	-2.2695	-2.95232	-6.68414	-6.52407	-4.81122	-4.53062	0	0	0	-3.2332	-4.31399	-3.54135	-4.23613	0
protein_coding	RING/U-box superfamily protein	NA	RING/U-box superfamily protein; FUNCTIONS IN: zinc ion binding; EXPRESSED IN: 17 plant structures; EXPRESSED DURING: 11 growth stages; CONTAINS InterPro DOMAIN/s: Zinc finger, RING-type (InterPro:IPR001841), Zinc finger, C3HC4 RING-type (InterPro:IPR018957); BEST Arabidopsis thaliana protein match is: RING/U-box superfamily protein (TAIR:AT1G49200.1); Has 9168 Blast hits to 9144 proteins in 279 s…	AT1G49230	0	0	-3.79917	-6.8976	-6.8976	-6.8976	-4.6023	0	0	0	-3.94168	-6.74614	-4.7822	-4.95734	-3.32931	0	0	-2.44053	-6.72851	-6.72851	-3.88014	-6.72851	-6.72851	0	0	0	0	-5.28641	-5.28641	0	0
protein_coding	UDP-glucosyl transferase 72B3	NA	UDP-glucosyl transferase 72B3 (UGT72B3); FUNCTIONS IN: quercetin 3-O-glucosyltransferase activity, UDP-glycosyltransferase activity, transferase activity, transferring glycosyl groups; INVOLVED IN: metabolic process; LOCATED IN: cellular_component unknown; EXPRESSED IN: 11 plant structures; EXPRESSED DURING: LP.04 four leaves visible, petal differentiation and expansion stage; CONTAINS InterPro D…	AT1G01420	0	-3.36266	-4.56523	-7.2207	-7.2207	-7.2207	-5.0973	0	0	-1.97425	-4.60503	-5.20751	-5.32863	-4.81929	-3.91328	0	0	-1.92369	-3.70838	-7.11049	-5.54246	-7.11049	-5.36456	0	0	0	0	-6.4177	-6.4177	0	0
protein_coding	nuclear factor Y, subunit B2	NA	nuclear factor Y, subunit B2 (NF-YB2); FUNCTIONS IN: sequence-specific DNA binding transcription factor activity; INVOLVED IN: regulation of transcription, DNA-dependent; LOCATED IN: nucleus, intracellular; EXPRESSED IN: 23 plant structures; EXPRESSED DURING: 13 growth stages; CONTAINS InterPro DOMAIN/s: Transcription factor, CBFA/NFYB, DNA topoisomerase (InterPro:IPR003957), Transcription factor…	AT5G47640	0	-3.65706	-3.87338	-5.6041	-5.09699	-4.00349	-7.74495	0	0	0	-3.16356	-5.59939	-3.65183	-4.34863	-5.58499	0	0	-2.8225	-3.3296	-6.04503	-3.7527	-5.96549	-6.27068	0	0	0	0	-4.83644	-4.57744	0	0
protein_coding	Protein of unknown function (DUF581)	encodes a novel zinc-finger protein with a proline-rich N-terminus, identical to senescence-associated protein SAG102	Protein of unknown function (DUF581); CONTAINS InterPro DOMAIN/s: Protein of unknown function DUF581 (InterPro:IPR007650); BEST Arabidopsis thaliana protein match is: Protein of unknown function (DUF581) (TAIR:AT3G22550.1); Has 30201 Blast hits to 17322 proteins in 780 species: Archae - 12; Bacteria - 1396; Metazoa - 17338; Fungi - 3422; Plants - 5037; Viruses - 0; Other Eukaryotes - 2996 (source…	AT3G63210	0	0	-4.26739	-5.32472	-5.65648	-7.36582	-3.06606	0	0	0	-3.67003	-7.46241	-7.46241	-7.46241	-3.41903	0	0	-2.0254	-4.91744	-5.14761	-5.60987	-5.32511	-7.37624	0	0	0	0	0	-6.07867	-4.51836	0
protein_coding	F-box and associated interaction domains-containing protein	NA	F-box and associated interaction domains-containing protein; FUNCTIONS IN: molecular_function unknown; INVOLVED IN: biological_process unknown; LOCATED IN: nucleus; EXPRESSED IN: 16 plant structures; EXPRESSED DURING: 10 growth stages; CONTAINS InterPro DOMAIN/s: F-box domain, cyclin-like (InterPro:IPR001810), F-box domain, Skp2-like (InterPro:IPR022364), F-box associated domain, type 3 (InterPro…	AT3G23880	0	0	-4.69529	-4.32569	-6.46653	-4.10899	-2.96488	0	0	0	-4.98042	-6.26041	-6.26041	-6.26041	-6.26041	0	0	-3.21884	-5.38737	-6.94493	-6.94493	-5.27307	-6.94493	0	0	0	0	0	-5.24905	-5.24905	0
protein_coding	P-loop containing nucleoside triphosphate hydrolases superfamily protein	NA	P-loop containing nucleoside triphosphate hydrolases superfamily protein; FUNCTIONS IN: sulfotransferase activity; INVOLVED IN: biological_process unknown; LOCATED IN: endomembrane system; EXPRESSED IN: 20 plant structures; EXPRESSED DURING: 13 growth stages; CONTAINS InterPro DOMAIN/s: Sulfotransferase domain (InterPro:IPR000863); BEST Arabidopsis thaliana protein match is: P-loop containing nuc…	AT2G03750	0	0	-3.11228	-4.92325	-7.8351	-3.56599	-3.34582	0	0	0	-3.6455	-5.36074	-5.22887	-5.43165	-5.21075	0	0	0	-3.07026	-5.00732	-7.81556	-4.69587	-7.81556	0	0	0	0	-3.45581	-3.96564	-3.01144	0
protein_coding	NA	NA	unknown protein; FUNCTIONS IN: molecular_function unknown; INVOLVED IN: biological_process unknown; LOCATED IN: cellular_component unknown; BEST Arabidopsis thaliana protein match is: unknown protein (TAIR:AT3G55570.1); Has 30201 Blast hits to 17322 proteins in 780 species: Archae - 12; Bacteria - 1396; Metazoa - 17338; Fungi - 3422; Plants - 5037; Viruses - 0; Other Eukaryotes - 2996 (source: NC…	AT5G41761	0	0	-3.93472	-7.05805	-5.28118	-4.70051	-7.05805	0	0	0	-3.8328	-5.67973	-5.16791	-5.34305	-7.13186	0	0	0	-3.26271	-7.38904	-5.62267	-3.94567	-7.38904	0	0	0	0	-5.86485	-5.08045	-5.37759	0
protein_coding	phytochrome kinase substrate 1	Encodes a basic soluble protein which can independently bind to either PHYA or PHYB, regardless of whether the phytochromes are in the Pr or Pfr state. PKS1 can be phosphorylated by oat phyA in vitro in a light regulated manner. It is postulated to be a negative regulator of phyB signalling.	phytochrome kinase substrate 1 (PKS1); BEST Arabidopsis thaliana protein match is: phytochrome kinase substrate 2 (TAIR:AT1G14280.1); Has 564 Blast hits to 331 proteins in 102 species: Archae - 0; Bacteria - 114; Metazoa - 82; Fungi - 26; Plants - 127; Viruses - 0; Other Eukaryotes - 215 (source: NCBI BLink).	AT2G02950	0	0	-4.01022	-5.78147	-5.78147	-5.78147	-5.78147	0	0	0	-6.71683	-6.71683	-5.29707	-6.71683	-4.96345	0	0	0	-4.82751	-6.52742	-4.76105	-3.60927	-6.52742	0	0	0	-2.98979	-4.73285	-6.41889	-3.30422	-3.97295
protein_coding	B-box type zinc finger protein with CCT domain	NA	B-box type zinc finger protein with CCT domain; FUNCTIONS IN: sequence-specific DNA binding transcription factor activity, zinc ion binding; INVOLVED IN: regulation of transcription; LOCATED IN: intracellular; EXPRESSED IN: 21 plant structures; EXPRESSED DURING: 13 growth stages; CONTAINS InterPro DOMAIN/s: CCT domain (InterPro:IPR010402), Zinc finger, B-box (InterPro:IPR000315); BEST Arabidopsis…	AT1G68520	0	0	-2.6643	-4.34126	-5.63084	-6.83568	-4.27613	0	0	0	-3.71316	-5.77499	-9.28807	-5.55727	-5.44095	0	0	0	-3.29589	-7.12515	-6.96509	-5.00286	-5.14876	0	0	0	-1.84881	-5.07283	-6.09401	-2.54634	-2.01058
protein_coding	CCT motif family protein	NA	CCT motif family protein; CONTAINS InterPro DOMAIN/s: CCT domain (InterPro:IPR010402); BEST Arabidopsis thaliana protein match is: CCT motif family protein (TAIR:AT4G25990.1); Has 1772 Blast hits to 1772 proteins in 105 species: Archae - 0; Bacteria - 0; Metazoa - 1; Fungi - 2; Plants - 1711; Viruses - 0; Other Eukaryotes - 58 (source: NCBI BLink).	AT1G07050	0	-2.25749	-3.78801	-6.4602	-7.65057	-7.20499	-4.19698	0	0	0	-3.92248	-6.84539	-9.84192	-7.32293	-5.19676	0	0	0	-3.17472	-6.84434	-7.18173	-4.73661	-4.64703	0	0	0	-2.88112	-5.18188	-7.25419	-3.32923	-2.20764
protein_coding	pectin methylesterase inhibitor 1	NA	pectin methylesterase inhibitor 1 (PME1); FUNCTIONS IN: enzyme inhibitor activity, pectinesterase inhibitor activity, pectinesterase activity; INVOLVED IN: biological_process unknown; LOCATED IN: endomembrane system; EXPRESSED IN: 22 plant structures; EXPRESSED DURING: 13 growth stages; CONTAINS InterPro DOMAIN/s: Pectinesterase inhibitor (InterPro:IPR006501); BEST Arabidopsis thaliana protein ma…	AT4G12390	0	-2.93021	-3.3674	-5.38948	-9.14871	-4.52943	-5.64706	0	0	-2.95559	-3.65979	-6.9823	-7.52472	-4.2854	-6.52714	0	0	-2.4996	-3.89992	-8.67471	-8.67471	-6.01239	-5.31977	0	0	0	0	-4.16203	-4.23701	-4.83857	0
protein_coding	RING/U-box superfamily protein	NA	RING/U-box superfamily protein; FUNCTIONS IN: zinc ion binding; EXPRESSED IN: 17 plant structures; EXPRESSED DURING: 12 growth stages; CONTAINS InterPro DOMAIN/s: Zinc finger, RING-type (InterPro:IPR001841), Zinc finger, C3HC4 RING-type (InterPro:IPR018957); BEST Arabidopsis thaliana protein match is: RING/U-box superfamily protein (TAIR:AT4G17245.1); Has 1807 Blast hits to 1807 proteins in 277 s…	AT5G47610	0	-4.17844	-4.18005	-6.12664	-8.26748	-8.26748	-6.14408	0	0	-4.59575	-4.05041	-6.63759	-8.08972	-8.08972	-8.08972	0	0	-3.34623	-4.40716	-8.75223	-8.75223	-7.08038	-8.75223	0	0	0	0	-5.5271	-7.33215	-7.33215	0
protein_coding	Pectin lyase-like superfamily protein	NA	Pectin lyase-like superfamily protein; FUNCTIONS IN: polygalacturonase activity; INVOLVED IN: response to cyclopentenone, carbohydrate metabolic process; LOCATED IN: anchored to membrane, plant-type cell wall; EXPRESSED IN: 20 plant structures; EXPRESSED DURING: 13 growth stages; CONTAINS InterPro DOMAIN/s: Pectin lyase fold/virulence factor (InterPro:IPR011050), Pectin lyase fold (InterPro:IPR01…	AT3G15720	0	-3.80014	0	-4.64367	-6.78452	-6.78452	-6.78452	0	0	-4.94835	-4.10748	-3.75283	-5.61356	-7.03333	-7.03333	0	0	-4.1731	-3.54461	-5.53509	-7.56447	-5.45361	-7.56447	0	0	0	0	-6.52918	-4.71799	-6.52918	0
protein_coding	Chaperone DnaJ-domain superfamily protein	NA	Chaperone DnaJ-domain superfamily protein; FUNCTIONS IN: heat shock protein binding; INVOLVED IN: protein folding; LOCATED IN: chloroplast; EXPRESSED IN: 21 plant structures; EXPRESSED DURING: 13 growth stages; CONTAINS InterPro DOMAIN/s: Molecular chaperone, heat shock protein, Hsp40, DnaJ (InterPro:IPR015609), Heat shock protein DnaJ, N-terminal (InterPro:IPR001623), Heat shock protein DnaJ, co…	AT4G09350	0	0	-5.55937	-5.72246	-5.71084	-7.57235	-7.57235	0	0	0	-4.27156	0	-7.8341	-7.8341	-5.21795	0	0	0	-3.89374	-7.98228	-5.51143	-7.98228	-7.98228	0	0	0	0	0	-4.3988	-7.29757	0
protein_coding	myb domain protein 90	production of anthocyanin pigment 2 protein (PAP2)	myb domain protein 90 (MYB90); CONTAINS InterPro DOMAIN/s: SANT, DNA-binding (InterPro:IPR001005), Homeodomain-like (InterPro:IPR009057), Myb, DNA-binding (InterPro:IPR014778), HTH transcriptional regulator, Myb-type, DNA-binding (InterPro:IPR017930), Homeodomain-related (InterPro:IPR012287), Myb transcription factor (InterPro:IPR015495); BEST Arabidopsis thaliana protein match is: production of …	AT1G66390	0	0	-3.39392	-3.67535	-5.16244	-4.98485	-4.67173	0	0	0	-4.1568	0	-4.44492	-4.45789	-4.34772	0	0	0	0	0	0	-3.49749	0	-7.21691	0	0	0	0	0	0	0
protein_coding	SAUR-like auxin-responsive protein family	Putative auxin-regulated protein whose expression is downregulated in response to chitin oligomers.	SAUR-like auxin-responsive protein family ; CONTAINS InterPro DOMAIN/s: Auxin responsive SAUR protein (InterPro:IPR003676); BEST Arabidopsis thaliana protein match is: SAUR-like auxin-responsive protein family (TAIR:AT4G38840.1); Has 1354 Blast hits to 1340 proteins in 28 species: Archae - 0; Bacteria - 0; Metazoa - 0; Fungi - 0; Plants - 1353; Viruses - 0; Other Eukaryotes - 1 (source: NCBI BLin…	AT2G21210	0	-5.28833	-5.28833	-5.28833	-5.28833	-5.28833	-5.28833	0	0	-5.42779	-5.42779	0	-4.00802	-5.42779	-5.42779	0	0	0	0	0	0	0	0	0	0	0	0	0	0	0	0
protein_coding	zinc ion binding	NA	zinc ion binding; FUNCTIONS IN: zinc ion binding; EXPRESSED IN: 24 plant structures; EXPRESSED DURING: 15 growth stages; CONTAINS InterPro DOMAIN/s: Zinc finger, RING-type (InterPro:IPR001841); BEST Arabidopsis thaliana protein match is: SBP (S-ribonuclease binding protein) family protein (TAIR:AT3G12920.1); Has 35333 Blast hits to 34131 proteins in 2444 species: Archae - 798; Bacteria - 22429; M…	AT1G79110	0	0	-3.75588	-5.76886	-3.90734	-5.76886	-3.47356	0	0	-3.27001	-6.01101	-6.01101	-6.01101	-6.01101	-6.01101	0	0	0	0	0	0	0	0	0	0	0	0	0	0	0	0
protein_coding	FAD-binding Berberine family protein	NA	FAD-binding Berberine family protein; FUNCTIONS IN: electron carrier activity, oxidoreductase activity, FAD binding, catalytic activity; INVOLVED IN: oxidation reduction; LOCATED IN: endomembrane system; EXPRESSED IN: 22 plant structures; EXPRESSED DURING: 13 growth stages; CONTAINS InterPro DOMAIN/s: FAD-binding, type 2 (InterPro:IPR016166), Oxygen oxidoreductase covalent FAD-binding site (Inter…	AT5G44410	0	0	0	-5.8876	-5.8876	-5.8876	-5.8876	0	0	-4.57514	-3.71135	-6.11329	-6.11329	-6.11329	-6.11329	0	0	0	0	0	0	-5.47821	0	0	0	0	0	0	0	0	0
protein_coding	lipid transfer protein	Predicted to encode a PR (pathogenesis-related) protein. Belongs to the lipid transfer protein (PR-14) family with the following members: At2g38540/LTP1, At2g38530/LTP2, At5g59320/LTP3, At5g59310/LTP4, At3g51600/LTP5, At3g08770/LTP6, At2g15050/LTP7, At2g18370/LTP8, At2g15325/LTP9, At5g01870/LTP10, At4g33355/LTP11, At3g51590/LTP12, At5g44265/LTP13, At5g62065/LTP14, At4g08530/LTP15.	lipid transfer protein (LTP); FUNCTIONS IN: lipid binding; INVOLVED IN: lipid transport; LOCATED IN: endomembrane system; EXPRESSED IN: 20 plant structures; EXPRESSED DURING: 13 growth stages; CONTAINS InterPro DOMAIN/s: Bifunctional inhibitor/plant lipid transfer protein/seed storage (InterPro:IPR016140), Plant lipid transfer protein/seed storage/trypsin-alpha amylase inhibitor (InterPro:IPR0036…	AT2G15050	0	-2.26922	-2.72943	-3.63019	-5.30283	-4.65464	-4.8067	0	0	0	-5.09002	-4.1927	-5.94519	-8.06648	-8.06648	0	0	-3.40992	0	0	-3.45669	0	-4.61932	0	0	0	0	0	-4.10611	0	0
mirna	MIR167D; miRNA	Encodes a microRNA that targets ARF family members ARF6 and ARF8. MicroRNAs are regulatory RNAs with a mature length of ~21-nucleotides that are processed from hairpin precursors by Dicer-like enzymes. MicroRNAs can negatively regulate gene expression by attenuating translation or by directing mRNA cleavage.Mature sequence: UGAAGCUGCCAGCAUGAUCUGG	NA	AT1G31173	0	0	0	-5.01929	-5.01929	0	-5.01929	0	0	-3.2803	-6.5918	-5.13967	-6.5918	-6.5918	-6.5918	0	0	-5.55728	-5.55728	0	-5.55728	0	-5.55728	0	0	0	0	0	0	0	0
protein_coding	glucose-6-phosphate acetyltransferase 1	Encodes a putative glucose-6-phosphate acetyltransferase involved in UDP-N-acetylglucosamine biosynthesis.	glucose-6-phosphate acetyltransferase 1 (GNA1); FUNCTIONS IN: glucosamine 6-phosphate N-acetyltransferase activity, N-acetyltransferase activity; INVOLVED IN: metabolic process; LOCATED IN: cellular_component unknown; EXPRESSED IN: 22 plant structures; EXPRESSED DURING: 13 growth stages; CONTAINS InterPro DOMAIN/s: GCN5-related N-acetyltransferase, C-terminal (InterPro:IPR022610), GCN5-related N-…	AT5G15770	0	0	-4.70698	-6.47822	-3.83027	-4.33707	0	0	0	-2.87516	-3.71116	-6.78401	-3.33195	-3.0926	-6.78401	0	0	-2.79389	-3.48067	-3.29264	-3.75327	-2.90131	-4.19795	0	0	0	-6.34145	-4.65541	-6.34145	0	0
other_rna	NA	NA	NA	AT1G23052	0	-2.56151	-4.12652	-5.20875	-5.38834	-5.02741	-2.97195	0	0	0	-3.50977	-7.14531	-4.89856	-7.14531	-3.70249	0	0	-2.48702	-5.64873	-7.34863	-4.47443	-3.66054	-4.14514	0	0	0	-6.72502	-3.47353	-5.20363	0	0
protein_coding	NA	NA	unknown protein; BEST Arabidopsis thaliana protein match is: unknown protein (TAIR:AT4G32030.1); Has 30201 Blast hits to 17322 proteins in 780 species: Archae - 12; Bacteria - 1396; Metazoa - 17338; Fungi - 3422; Plants - 5037; Viruses - 0; Other Eukaryotes - 2996 (source: NCBI BLink).	AT5G25210	0	-2.11675	-4.79722	-8.27327	-8.27327	-3.46649	-5.27879	0	0	-1.86709	-4.47369	-5.34221	-5.81664	-3.74634	-3.46102	0	0	-1.72483	-4.07569	-5.86387	-5.7038	-3.82511	-3.6661	0	0	0	-3.93703	-5.24629	-4.60043	-2.96569	0
protein_coding	NA	NA	unknown protein; FUNCTIONS IN: molecular_function unknown; INVOLVED IN: biological_process unknown; LOCATED IN: endomembrane system; EXPRESSED IN: 15 plant structures; EXPRESSED DURING: 9 growth stages; BEST Arabidopsis thaliana protein match is: unknown protein (TAIR:AT5G54145.1); Has 30201 Blast hits to 17322 proteins in 780 species: Archae - 12; Bacteria - 1396; Metazoa - 17338; Fungi - 3422; …	AT4G27657	0	0	-3.02298	-7.06106	-7.06106	-3.92491	-2.73976	0	2.59142	0	0	-6.75579	-5.13721	-5.04362	-3.7353	0	0	0	-4.76315	-7.22195	-4.92036	-5.55009	-4.26824	0	0	0	-3.89375	-6.3656	-3.42569	-3.05408	0
protein_coding	F-box family protein	NA	F-box family protein; CONTAINS InterPro DOMAIN/s: F-box domain, cyclin-like (InterPro:IPR001810); BEST Arabidopsis thaliana protein match is: F-box family protein (TAIR:AT4G05010.1); Has 30201 Blast hits to 17322 proteins in 780 species: Archae - 12; Bacteria - 1396; Metazoa - 17338; Fungi - 3422; Plants - 5037; Viruses - 0; Other Eukaryotes - 2996 (source: NCBI BLink).	AT4G21510	0	0	-2.60277	-6.23188	-4.45501	-3.87434	-3.93658	0	0	0	-3.40493	-5.94817	-4.3296	-5.94817	0	0	0	0	-5.82661	-3.85503	-5.82661	-3.77549	0	0	0	0	0	-4.21552	-4.09037	-3.57661	0
protein_coding	2-oxoglutarate (2OG) and Fe(II)-dependent oxygenase superfamily protein	NA	2-oxoglutarate (2OG) and Fe(II)-dependent oxygenase superfamily protein; CONTAINS InterPro DOMAIN/s: Transcription factor jumonji/aspartyl beta-hydroxylase (InterPro:IPR003347); BEST Arabidopsis thaliana protein match is: 2-oxoglutarate (2OG) and Fe(II)-dependent oxygenase superfamily protein (TAIR:AT5G19840.2); Has 35333 Blast hits to 34131 proteins in 2444 species: Archae - 798; Bacteria - 2242…	AT3G20810	0	-3.58687	-2.75936	-3.19676	-3.89221	-3.75822	-3.34297	0	0	-5.22128	0	-7.84113	-4.3328	-4.85901	0	0	0	-3.46582	-4.03054	-4.38783	-5.75602	-4.10562	-2.4304	0	0	0	0	-4.52914	-4.86299	-3.36154	0
protein_coding	molybdate transporter 1	Encodes a high-affinity molybdate transporter. Mutant has reduced concentrations of molybdate in roots and shoots, and reduced shoot and root length when growing on Mo-limited medium.	molybdate transporter 1 (MOT1); FUNCTIONS IN: molybdate ion transmembrane transporter activity, sulfate transmembrane transporter activity; INVOLVED IN: molybdate ion transport; LOCATED IN: mitochondrion, vacuole; EXPRESSED IN: 13 plant structures; EXPRESSED DURING: LP.04 four leaves visible, 4 anthesis, petal differentiation and expansion stage; BEST Arabidopsis thaliana protein match is: sulfat…	AT2G25680	0	-3.42589	-2.38736	-8.56512	-3.65775	-2.9498	-1.49305	0	0	-3.36389	0	-5.07153	-3.16869	0	0	0	0	-3.29379	-2.70486	-4.22857	-4.22342	-2.81435	-2.68559	0	0	-3.48263	-3.16582	-3.65401	0	0	0
protein_coding	Cytochrome P450 superfamily protein	Encodes a 22&#945; hydroxylase whose reaction is a rate-limiting step in brassinosteroid biosynthetic pathway. The protein is a member of CYP90B gene family. CLM is an epi-allele with small, compressed rosette, reduced internode length, and reduced fertility, appears in selfed ddm mutant plants possibly due to loss of cytosine methylation. Transcripts accumulate in actively growing tissues, and G…	DWARF 4 (DWF4); CONTAINS InterPro DOMAIN/s: Cytochrome P450 (InterPro:IPR001128), Cytochrome P450, conserved site (InterPro:IPR017972), Cytochrome P450, E-class, group I (InterPro:IPR002401); BEST Arabidopsis thaliana protein match is: Cytochrome P450 superfamily protein (TAIR:AT5G05690.1); Has 31120 Blast hits to 31036 proteins in 1650 species: Archae - 61; Bacteria - 5303; Metazoa - 10591; Fung…	AT3G50660	0	0	0	-6.36778	-4.65844	-3.2742	0	0	0	-3.4127	-5.13209	-6.41208	-4.79351	0	-4.23669	0	0	0	-3.5795	-7.22509	-4.37672	-5.11424	-3.87015	0	0	0	0	-5.18319	0	0	0
protein_coding	WRKY DNA-binding protein 49	member of WRKY Transcription Factor; Group II-c	WRKY DNA-binding protein 49 (WRKY49); FUNCTIONS IN: sequence-specific DNA binding transcription factor activity; INVOLVED IN: regulation of transcription, DNA-dependent, regulation of transcription; CONTAINS InterPro DOMAIN/s: DNA-binding WRKY (InterPro:IPR003657); BEST Arabidopsis thaliana protein match is: WRKY DNA-binding protein 57 (TAIR:AT1G69310.2); Has 1807 Blast hits to 1807 proteins in 2…	AT5G43290	0	0	0	-4.60223	-6.89098	-4.24838	0	0	0	0	-3.72269	-5.32651	-6.88022	-2.81086	-2.49815	0	0	-3.33686	-4.24804	-5.57134	-6.88506	-4.5059	-4.2417	0	0	0	-3.46634	-5.95013	-4.81692	0	0
protein_coding	Putative membrane lipoprotein	Encodes a defensin-like (DEFL) family protein.	Putative membrane lipoprotein; LOCATED IN: endomembrane system; BEST Arabidopsis thaliana protein match is: Putative membrane lipoprotein (TAIR:AT5G43513.1); Has 52 Blast hits to 52 proteins in 2 species: Archae - 0; Bacteria - 0; Metazoa - 0; Fungi - 0; Plants - 52; Viruses - 0; Other Eukaryotes - 0 (source: NCBI BLink).	AT5G43285	0	0	0	-4.15736	-6.19846	-3.10488	0	0	0	0	0	-6.35487	-6.35487	0	0	0	0	0	-4.69267	-7.15147	-7.15147	-5.10034	-7.15147	0	0	0	0	-4.5683	-6.37335	0	0
protein_coding	Plant regulator RWP-RK family protein	NA	Plant regulator RWP-RK family protein; CONTAINS InterPro DOMAIN/s: Octicosapeptide/Phox/Bem1p (InterPro:IPR000270), Plant regulator RWP-RK (InterPro:IPR003035); BEST Arabidopsis thaliana protein match is: Plant regulator RWP-RK family protein (TAIR:AT2G17150.1); Has 705 Blast hits to 622 proteins in 59 species: Archae - 0; Bacteria - 9; Metazoa - 13; Fungi - 14; Plants - 585; Viruses - 3; Other E…	AT4G35270	0	-2.76382	0	-6.14487	-6.14487	0	0	0	0	0	0	-3.76356	-6.40619	0	0	0	0	0	-2.70384	-6.58784	-6.58784	-3.92551	-3.21469	0	0	0	0	-3.79075	-3.42742	0	0
protein_coding	NA	NA	unknown protein; FUNCTIONS IN: molecular_function unknown; INVOLVED IN: biological_process unknown; LOCATED IN: endomembrane system; BEST Arabidopsis thaliana protein match is: unknown protein (TAIR:AT5G24980.1); Has 35333 Blast hits to 34131 proteins in 2444 species: Archae - 798; Bacteria - 22429; Metazoa - 974; Fungi - 991; Plants - 531; Viruses - 0; Other Eukaryotes - 9610 (source: NCBI BLink…	AT5G10745	0	0	0	-4.76031	-6.80141	0	0	0	0	0	0	0	-2.8613	0	0	0	0	0	-2.77584	-4.31292	-5.81077	-2.05786	-1.96673	0	0	0	-3.19131	-2.97377	-3.05362	0	0
protein_coding	response regulator 14	member of Response Regulator: B- Type	response regulator 14 (RR14); CONTAINS InterPro DOMAIN/s: Response regulator, plant B-type (InterPro:IPR017053), Myb-like DNA-binding domain, SHAQKYF class (InterPro:IPR006447), CheY-like (InterPro:IPR011006), Homeodomain-like (InterPro:IPR009057), Myb, DNA-binding (InterPro:IPR014778), Signal transduction response regulator, receiver domain (InterPro:IPR001789), Homeodomain-related (InterPro:IPR…	AT2G01760	0	0	0	-5.20635	-3.34483	0	-5.20635	0	0	0	0	0	0	-4.9382	0	0	0	0	-5.7691	-5.7691	-5.7691	-5.7691	-5.7691	0	0	0	0	0	0	0	0
protein_coding	isoamylase 1	Encodes an isoamylase-type debranching enzyme. Mutations in this gene cause the loss of detectable isoamylase activity and the disruption of normal starch structure. Mutants have reduced starch content and abnormally structured amylopectins and phytoglycogens. It has been postulated that AtISA1 interacts with AtISA2 to form the Iso1 complex.	isoamylase 1 (ISA1); FUNCTIONS IN: isoamylase activity, alpha-amylase activity; INVOLVED IN: carbohydrate metabolic process, amylopectin biosynthetic process; LOCATED IN: chloroplast, chloroplast isoamylase complex; EXPRESSED IN: 22 plant structures; EXPRESSED DURING: 13 growth stages; CONTAINS InterPro DOMAIN/s: Immunoglobulin-like fold (InterPro:IPR013783), Glycoside hydrolase, family 13, N-ter…	AT2G39930	0	0	0	-6.10286	-3.01752	-3.9617	0	0	0	0	0	0	-4.17381	-3.69252	0	0	0	-2.78987	-2.45216	-2.74455	-5.13372	-5.17196	-6.84382	0	0	0	0	0	0	0	0
protein_coding	NA	NA	unknown protein; FUNCTIONS IN: molecular_function unknown; INVOLVED IN: biological_process unknown; LOCATED IN: chloroplast; EXPRESSED IN: 17 plant structures; EXPRESSED DURING: 11 growth stages; BEST Arabidopsis thaliana protein match is: unknown protein (TAIR:AT1G55205.1); Has 76 Blast hits to 76 proteins in 10 species: Archae - 0; Bacteria - 0; Metazoa - 0; Fungi - 0; Plants - 76; Viruses - 0;…	AT3G13674	0	0	-5.66691	-5.66691	0	-5.66691	0	0	0	0	0	0	-5.43063	-5.43063	0	0	0	0	-4.55961	-6.25952	-6.25952	-4.20839	-6.25952	0	0	0	0	0	0	0	0
protein_coding	myb domain protein 59	Encodes a putative transcription factor (MYB59).	myb domain protein 59 (MYB59); FUNCTIONS IN: DNA binding, sequence-specific DNA binding transcription factor activity; INVOLVED IN: response to cadmium ion, regulation of transcription, DNA-dependent, response to chitin, response to salicylic acid stimulus; LOCATED IN: nucleus; EXPRESSED IN: 20 plant structures; EXPRESSED DURING: 9 growth stages; CONTAINS InterPro DOMAIN/s: SANT, DNA-binding (Int…	AT5G59780	0	0	-3.31911	-5.03726	-4.56818	-4.72083	-3.53946	0	0	0	0	0	-4.61459	-4.34235	0	0	0	-2.55048	-3.65118	-4.63313	-4.21601	-3.5144	-2.48172	0	0	0	0	0	0	0	0
protein_coding	cytochrome P450, family 81, subfamily D, polypeptide 5	member of CYP81D	cytochrome P450, family 81, subfamily D, polypeptide 5 (CYP81D5); FUNCTIONS IN: electron carrier activity, monooxygenase activity, iron ion binding, oxygen binding, heme binding; INVOLVED IN: oxidation reduction; EXPRESSED IN: 19 plant structures; EXPRESSED DURING: 6 growth stages; CONTAINS InterPro DOMAIN/s: Cytochrome P450 (InterPro:IPR001128), Cytochrome P450, conserved site (InterPro:IPR01797…	AT4G37320	0	0	0	-4.33517	-4.4082	-4.0439	-3.14512	0	0	0	0	0	-4.27459	-4.60708	0	0	0	0	-3.73284	-6.73599	-5.16795	-4.68486	0	-3.35502	0	0	0	0	0	0	0
protein_coding	conserved peptide upstream open reading frame 6	Upstream open reading frames (uORFs) are small open reading frames found in the 5' UTR of a mature mRNA, and can potentially mediate translational regulation of the largest, or major, ORF (mORF). CPuORF6 represents a conserved upstream opening reading frame relative to major ORF AT2G27230.1	conserved peptide upstream open reading frame 6 (CPuORF6); Has 30201 Blast hits to 17322 proteins in 780 species: Archae - 12; Bacteria - 1396; Metazoa - 17338; Fungi - 3422; Plants - 5037; Viruses - 0; Other Eukaryotes - 2996 (source: NCBI BLink).	AT2G27228	0	0	0	-6.5758	-4.01411	0	0	0	0	0	0	0	-3.95001	-4.05495	-2.61477	0	0	-2.46657	-3.28514	-4.75219	-6.72377	-4.06144	0	0	0	0	0	0	0	0	0
protein_coding	indeterminate(ID)-domain 2	zinc finger protein, similar to maize Indeterminate1 (ID1)	indeterminate(ID)-domain 2 (IDD2); FUNCTIONS IN: sequence-specific DNA binding transcription factor activity, zinc ion binding, nucleic acid binding; INVOLVED IN: regulation of transcription; LOCATED IN: intracellular, chloroplast; EXPRESSED IN: 22 plant structures; EXPRESSED DURING: 13 growth stages; CONTAINS InterPro DOMAIN/s: Zinc finger, C2H2-like (InterPro:IPR015880), Zinc finger, C2H2-type …	AT3G50700	0	0	0	-6.28824	-6.28824	-3.27424	0	0	0	0	0	-3.3855	-3.10135	-2.97028	-2.93921	0	0	0	-6.26325	-4.03462	-3.75893	0	0	0	0	0	0	0	0	0	0
protein_coding	C2H2-type zinc finger family protein	NA	C2H2-type zinc finger family protein; FUNCTIONS IN: sequence-specific DNA binding transcription factor activity, zinc ion binding, nucleic acid binding; INVOLVED IN: regulation of transcription; LOCATED IN: intracellular; EXPRESSED IN: 20 plant structures; EXPRESSED DURING: 11 growth stages; CONTAINS InterPro DOMAIN/s: Zinc finger, C2H2-like (InterPro:IPR015880), Zinc finger, C2H2-type (InterPro:…	AT2G28200	0	0	-3.39495	-6.35714	-6.35714	-4.21598	0	0	0	0	0	-5.98585	-2.83638	-5.98585	0	0	0	0	-6.34512	-6.34512	-6.34512	-3.68279	0	0	0	0	0	0	0	0	0
protein_coding	BTB/POZ domain-containing protein	NA	BTB/POZ domain-containing protein; LOCATED IN: chloroplast; CONTAINS InterPro DOMAIN/s: BTB/POZ-like (InterPro:IPR000210); BEST Arabidopsis thaliana protein match is: BTB/POZ domain-containing protein (TAIR:AT1G63850.1); Has 1807 Blast hits to 1807 proteins in 277 species: Archae - 0; Bacteria - 0; Metazoa - 736; Fungi - 347; Plants - 385; Viruses - 0; Other Eukaryotes - 339 (source: NCBI BLink).	AT5G60050	0	0	-5.29018	-5.29018	-5.29018	0	0	0	0	0	0	-5.775	0	-5.775	0	0	0	0	-5.63681	0	-5.63681	-5.63681	-3.89088	0	0	0	0	0	0	0	0
protein_coding	Late embryogenesis abundant (LEA) hydroxyproline-rich glycoprotein family	NA	Late embryogenesis abundant (LEA) hydroxyproline-rich glycoprotein family; FUNCTIONS IN: molecular_function unknown; INVOLVED IN: response to desiccation; LOCATED IN: cellular_component unknown; EXPRESSED IN: 19 plant structures; EXPRESSED DURING: 13 growth stages; CONTAINS InterPro DOMAIN/s: Water stress and hypersensitive response domain (InterPro:IPR013990), Late embryogenesis abundant protein…	AT3G44380	0	0	0	-6.08455	-4.22304	-6.08455	0	0	0	0	0	-5.83414	-2.68467	-5.83414	-5.83414	0	0	0	-4.37418	0	-5.93174	-5.93174	-5.93174	0	0	0	0	0	0	0	0
protein_coding	pentatricopeptide (PPR) repeat-containing protein	NA	pentatricopeptide (PPR) repeat-containing protein; FUNCTIONS IN: molecular_function unknown; INVOLVED IN: biological_process unknown; CONTAINS InterPro DOMAIN/s: Pentatricopeptide repeat (InterPro:IPR002885); BEST Arabidopsis thaliana protein match is: Tetratricopeptide repeat (TPR)-like superfamily protein (TAIR:AT2G27800.1); Has 17156 Blast hits to 5441 proteins in 173 species: Archae - 1; Bact…	AT5G27300	0	0	0	-6.17635	-6.17635	0	-6.17635	0	0	0	-3.39556	-3.4411	-6.02102	-2.71471	-6.02102	0	0	0	-3.10057	-4.43103	-4.15882	-3.34073	-2.80671	0	0	0	0	0	0	0	0
protein_coding	ketopantoate hydroxymethyltransferase 1	Encodes a ketopentoate hydroxymethyltransferase that appears to localize to the mitochondria. This protein is expected to play a role in pantothenate (vitamin B5) biosynthesis.	ketopantoate hydroxymethyltransferase 1 (KPHMT1); CONTAINS InterPro DOMAIN/s: Pyruvate/Phosphoenolpyruvate kinase, catalytic core (InterPro:IPR015813), Ketopantoate hydroxymethyltransferase (InterPro:IPR003700); BEST Arabidopsis thaliana protein match is: Phosphoenolpyruvate carboxylase family protein (TAIR:AT3G61530.2); Has 7565 Blast hits to 7565 proteins in 2036 species: Archae - 128; Bacteria…	AT2G46110	0	-3.43355	0	-5.94682	-3.47687	0	-3.65153	0	0	0	0	-4.25907	-4.29144	-3.26596	-3.95782	0	0	-3.37501	-3.5857	-3.06645	-4.30665	-5.87468	-3.74583	0	0	0	0	0	0	0	0
protein_coding	Ribonuclease II/R family protein	Encodes a exoribonuclease involved in rRNA processing in mitochondria and chloroplasts.Loss of function mutations are pale green and require supplementation with sucrose for germination and early development. Plants are pale green due to defects in chloroplast biogenesis.	EMBRYO DEFECTIVE 2730 (EMB2730); FUNCTIONS IN: ribonuclease activity, 3'-5'-exoribonuclease activity, RNA binding; INVOLVED IN: chloroplast organization, rRNA processing, embryo development ending in seed dormancy; LOCATED IN: mitochondrion, chloroplast; EXPRESSED IN: 22 plant structures; EXPRESSED DURING: 13 growth stages; CONTAINS InterPro DOMAIN/s: Ribonuclease II/R (InterPro:IPR001900); BEST …	AT5G02250	0	0	0	-6.18488	-3.0308	0	0	0	0	0	0	-3.67281	-3.81094	-4.95718	-3.61475	0	0	-2.32009	0	-3.06715	-3.91818	-7.11461	-3.75967	0	0	0	0	0	-4.08667	0	0
protein_coding	CRM family member 3B	Encodes a CRM domain protein CFM3b. Homolog of CFM3a (AT3G23070). CFM3a is shown to function in the splicing of group IIB introns in chloroplasts.	CRM family member 3B (CFM3B); FUNCTIONS IN: RNA binding; INVOLVED IN: seed development; LOCATED IN: chloroplast; EXPRESSED IN: 23 plant structures; EXPRESSED DURING: 13 growth stages; CONTAINS InterPro DOMAIN/s: RNA-binding, CRM domain (InterPro:IPR001890); BEST Arabidopsis thaliana protein match is: CRM family member 3A (TAIR:AT3G23070.1); Has 927 Blast hits to 829 proteins in 130 species: Archa…	AT4G14510	0	-2.93309	0	-4.46801	0	-3.10846	0	0	0	0	0	-2.60916	-4.13052	-5.02463	-4.29165	0	0	0	0	-3.57269	-5.29241	-3.77013	-3.90673	0	0	0	0	0	0	0	0
protein_coding	Protein of unknown function (DUF1218)	NA	Protein of unknown function (DUF1218); FUNCTIONS IN: molecular_function unknown; INVOLVED IN: biological_process unknown; LOCATED IN: plasma membrane; EXPRESSED IN: 22 plant structures; EXPRESSED DURING: 13 growth stages; CONTAINS InterPro DOMAIN/s: Protein of unknown function DUF1218 (InterPro:IPR009606); BEST Arabidopsis thaliana protein match is: Protein of unknown function (DUF1218) (TAIR:AT1…	AT1G68220	0	-3.01278	0	-4.15579	-2.41426	-2.93954	-2.19534	0	0	0	0	0	-2.58829	-2.555	-3.29131	0	0	0	0	-3.58087	-2.80129	-3.28037	-5.23149	0	0	0	0	0	0	0	0
protein_coding	DEA(D/H)-box RNA helicase family protein	NA	DEA(D/H)-box RNA helicase family protein; FUNCTIONS IN: helicase activity, ATP-dependent helicase activity, nucleic acid binding, ATP binding; INVOLVED IN: biological_process unknown; LOCATED IN: chloroplast; EXPRESSED IN: 21 plant structures; EXPRESSED DURING: 13 growth stages; CONTAINS InterPro DOMAIN/s: RNA helicase, DEAD-box type, Q motif (InterPro:IPR014014), DNA/RNA helicase, DEAD/DEAH box …	AT1G59990	0	-2.47871	0	-2.44608	-2.77418	-3.49399	-3.4505	0	0	-1.95234	0	0	-2.42437	-3.40302	-4.30446	0	0	-2.32258	0	-2.99836	-2.94338	-4.9969	-4.28044	0	0	0	0	0	0	0	0
protein_coding	L-Aspartase-like family protein	NA	L-Aspartase-like family protein; FUNCTIONS IN: N6-(1,2-dicarboxyethyl)AMP AMP-lyase (fumarate-forming) activity, catalytic activity; INVOLVED IN: purine ribonucleotide biosynthetic process, purine base biosynthetic process, IMP biosynthetic process; LOCATED IN: chloroplast, chloroplast stroma; CONTAINS InterPro DOMAIN/s: Adenylosuccinate lyase C-terminal/plant (InterPro:IPR013539), L-Aspartase-li…	AT4G18440	0	-3.53564	0	-2.02197	-2.01204	-2.77055	-2.71659	0	0	-2.30134	0	0	-2.38874	-2.71177	-4.22562	0	0	0	0	-3.13811	0	-3.51083	-3.61595	0	0	0	0	0	0	0	0
protein_coding	kinesin 2	kinesin heavy chain subunit	kinesin 2 (ATK2); FUNCTIONS IN: microtubule binding, microtubule motor activity; INVOLVED IN: microtubule-based movement; LOCATED IN: kinesin complex; EXPRESSED IN: 22 plant structures; EXPRESSED DURING: 13 growth stages; CONTAINS InterPro DOMAIN/s: Kinesin, motor region, conserved site (InterPro:IPR019821), Kinesin, motor domain (InterPro:IPR001752); BEST Arabidopsis thaliana protein match is: k…	AT4G27180	0	-3.43238	0	-2.62578	-3.70532	-6.35328	-2.78306	0	0	0	0	0	-3.97139	-4.66199	-6.4508	0	0	0	0	-3.08204	-3.92244	-3.49338	-4.26444	0	0	0	0	0	0	0	0
protein_coding	Rubredoxin-like superfamily protein	NA	Rubredoxin-like superfamily protein; INVOLVED IN: biological_process unknown.	AT1G52710	0	-2.17116	-2.25614	-2.86213	-3.08892	-7.41047	-4.31948	0	0	0	0	0	-3.5293	-4.62365	-3.41521	0	0	-2.06051	0	-2.75298	-3.13419	-3.43012	-3.69374	0	0	0	0	0	0	0	0
protein_coding	microtubule-associated proteins 65-1	Binds and bundles microtubules. Plays a role in stabilizing anti-parallel microtubules in the central spindle at anaphase to early cytokinesis but is not essential at the midline of the phragmoplast at later stages. The timing with which the MAP65-1 was targeted to the spindle appears to be regulated by a phosphorylation sensitive switch. Enhances microtubule polymerization, promotes nucleation a…	microtubule-associated proteins 65-1 (MAP65-1); FUNCTIONS IN: microtubule binding; INVOLVED IN: in 6 processes; LOCATED IN: in 7 components; EXPRESSED IN: 22 plant structures; EXPRESSED DURING: 13 growth stages; CONTAINS InterPro DOMAIN/s: Microtubule-associated protein, MAP65/ASE1-type (InterPro:IPR007145); BEST Arabidopsis thaliana protein match is: microtubule-associated protein 65-2 (TAIR:AT4…	AT5G55230	0	-2.92594	-1.6136	-2.38512	-5.13316	-5.59149	-4.64166	0	0	0	0	-2.97568	-3.23499	-5.00399	-3.78003	0	0	0	0	-2.39102	-3.64581	-4.76657	-4.28529	0	0	0	0	0	0	0	0
protein_coding	Glycosyl hydrolase family protein	NA	Glycosyl hydrolase family protein; FUNCTIONS IN: xylan 1,4-beta-xylosidase activity, hydrolase activity, hydrolyzing O-glycosyl compounds; INVOLVED IN: carbohydrate metabolic process; LOCATED IN: plasma membrane, vacuole; EXPRESSED IN: 24 plant structures; EXPRESSED DURING: 13 growth stages; CONTAINS InterPro DOMAIN/s: Glycoside hydrolase, family 3, N-terminal (InterPro:IPR001764), Glycoside hydr…	AT5G10560	0	-1.56429	-1.64869	-2.51531	-3.54388	-5.76489	-3.66974	0	0	0	0	-2.71313	-2.88192	-3.73268	-3.78549	0	0	0	0	-2.20068	-2.58275	-5.57483	-5.45486	0	0	0	0	0	0	0	0
protein_coding	Brassinosteroid signalling positive regulator (BZR1) family protein	Encodes brassinosteroid (BR) signalling protein that accumulates in the nucleus as dephosphorylated form in response to BRs. Is phosphorylated by the BIN2 GSK3 kinase. It synergistically interacts with BIM1 to bind to E box sequences (CANNTG). The protein contains a nuclear localization signal (NLS), followed by a highly conserved amino-terminal domain (N) shared by all family members, a BIN2 pho…	BRI1-EMS-SUPPRESSOR 1 (BES1); CONTAINS InterPro DOMAIN/s: BZR1, transcriptional repressor (InterPro:IPR008540); BEST Arabidopsis thaliana protein match is: Brassinosteroid signalling positive regulator (BZR1) family protein (TAIR:AT1G75080.2); Has 2916 Blast hits to 477 proteins in 80 species: Archae - 0; Bacteria - 14; Metazoa - 122; Fungi - 71; Plants - 275; Viruses - 0; Other Eukaryotes - 2434…	AT1G19350	0	-2.36111	-1.78042	-2.89186	-2.29335	-3.14962	-2.97587	0	0	-2.11157	0	-3.19347	-3.28552	-3.94197	-4.87562	0	0	-2.55547	-2.38098	-3.83579	-2.61197	-3.39598	-2.84377	-3.47152	0	0	0	0	0	0	0
protein_coding	NA	NA	unknown protein; FUNCTIONS IN: molecular_function unknown; INVOLVED IN: biological_process unknown; LOCATED IN: chloroplast, chloroplast stroma; Has 30201 Blast hits to 17322 proteins in 780 species: Archae - 12; Bacteria - 1396; Metazoa - 17338; Fungi - 3422; Plants - 5037; Viruses - 0; Other Eukaryotes - 2996 (source: NCBI BLink).	AT4G21445	0	0	-3.03444	-3.24994	-5.42741	-8.52129	-4.03202	0	0	0	0	0	-4.15948	-6.28867	-4.52471	0	0	0	0	-3.80055	-6.48097	-5.20589	-4.99699	0	0	0	0	-2.5933	-3.37811	0	0
protein_coding	BRI1 kinase inhibitor 1	Encodes a plasma-membrane associated phosphoprotein that interacts directly with the kinase domain of BRI1. It interferes with the interaction between BRI1 with its signalling partner, the plasma membrane localised LRR-receptor kinase BAK1.	BRI1 kinase inhibitor 1 (BKI1); Has 30201 Blast hits to 17322 proteins in 780 species: Archae - 12; Bacteria - 1396; Metazoa - 17338; Fungi - 3422; Plants - 5037; Viruses - 0; Other Eukaryotes - 2996 (source: NCBI BLink).	AT5G42750	0	0	-2.84927	-3.9066	-2.95365	-5.9477	-5.9477	0	0	0	0	0	-5.37138	-5.37138	-5.37138	0	0	0	0	-5.36537	-5.36537	-3.69351	-3.19427	0	0	0	0	0	0	0	0
protein_coding	permease, cytosine/purines, uracil, thiamine, allantoin family protein	NA	permease, cytosine/purines, uracil, thiamine, allantoin family protein; FUNCTIONS IN: nucleobase transmembrane transporter activity; INVOLVED IN: nucleobase, nucleoside, nucleotide and nucleic acid transport, transmembrane transport; LOCATED IN: membrane; EXPRESSED IN: 22 plant structures; EXPRESSED DURING: 13 growth stages; CONTAINS InterPro DOMAIN/s: Permease, cytosine/purines, uracil, thiamine…	AT5G03555	0	0	-3.66957	-3.35639	-3.64789	-6.76801	-3.67701	0	0	0	0	0	-4.28296	-5.25371	-4.18167	0	0	0	-3.26666	-3.67947	-5.81282	-5.709	-3.26867	0	0	0	0	0	0	0	0
protein_coding	Pollen Ole e 1 allergen and extensin family protein	NA	Pollen Ole e 1 allergen and extensin family protein; FUNCTIONS IN: molecular_function unknown; INVOLVED IN: biological_process unknown; LOCATED IN: endomembrane system; EXPRESSED IN: 22 plant structures; EXPRESSED DURING: 13 growth stages; CONTAINS InterPro DOMAIN/s: Pollen Ole e 1 allergen/extensin (InterPro:IPR006041); BEST Arabidopsis thaliana protein match is: Pollen Ole e 1 allergen and exte…	AT5G41050	0	0	-2.84459	-4.02712	-6.04527	-5.39707	-4.22083	0	0	0	0	0	-6.32242	-5.2689	-4.95798	0	0	0	-2.95477	-3.6507	-4.42747	-5.30678	0	0	0	0	0	0	-2.76289	0	0
protein_coding	cytochrome P450, family 71, subfamily B, polypeptide 28	putative cytochrome P450	cytochrome P450, family 71, subfamily B, polypeptide 28 (CYP71B28); FUNCTIONS IN: electron carrier activity, monooxygenase activity, iron ion binding, oxygen binding, heme binding; INVOLVED IN: oxidation reduction; EXPRESSED IN: 23 plant structures; EXPRESSED DURING: 13 growth stages; CONTAINS InterPro DOMAIN/s: Cytochrome P450 (InterPro:IPR001128), Cytochrome P450, E-class, group I (InterPro:IPR…	AT1G13090	0	-1.97437	-1.88239	-3.20554	-3.28607	-4.12423	-2.18277	0	0	0	0	-3.29306	-4.47272	-4.45847	-3.1247	0	0	-1.6884	-2.91794	-3.23406	-4.27253	-5.02146	-3.169	0	0	0	0	0	0	0	0
protein_coding	Protein of unknown function (DUF630 and DUF632)	NA	Protein of unknown function (DUF630 and DUF632); CONTAINS InterPro DOMAIN/s: Protein of unknown function DUF630 (InterPro:IPR006868), Protein of unknown function DUF632 (InterPro:IPR006867); BEST Arabidopsis thaliana protein match is: Protein of unknown function (DUF630 and DUF632) (TAIR:AT1G02110.1); Has 6322 Blast hits to 3163 proteins in 311 species: Archae - 2; Bacteria - 139; Metazoa - 1165;…	AT3G60320	0	-1.93408	-1.75794	-3.92488	-4.27147	-5.04307	-2.54478	0	0	0	0	-3.71595	-5.23581	-4.75451	-3.61242	0	0	0	-2.46334	-2.8682	-4.80438	-3.56411	-3.79083	0	0	0	0	0	0	0	0
protein_coding	Protein of unknown function (DUF3223)	NA	Protein of unknown function (DUF3223); FUNCTIONS IN: molecular_function unknown; INVOLVED IN: biological_process unknown; LOCATED IN: chloroplast; EXPRESSED IN: 22 plant structures; EXPRESSED DURING: 13 growth stages; CONTAINS InterPro DOMAIN/s: Protein of unknown function DUF3223 (InterPro:IPR021602); BEST Arabidopsis thaliana protein match is: Protein of unknown function (DUF3223) (TAIR:AT3G466…	AT1G45230	0	-1.40541	-2.5993	-4.02935	-3.84907	-6.67406	-4.08059	0	0	0	0	-2.91161	-4.24372	-5.17365	-4.29604	0	0	0	-2.83479	-3.46764	-4.58141	-4.01415	-3.30421	0	0	0	0	0	-2.91728	0	0
protein_coding	cyclin p2;1	NA	cyclin p2;1 (CYCP2;1); CONTAINS InterPro DOMAIN/s: Negative regulatory factor PREG (InterPro:IPR012389), Cyclin-like (InterPro:IPR011028), Cyclin-related 2 (InterPro:IPR013922), Cyclin (InterPro:IPR006670); BEST Arabidopsis thaliana protein match is: cyclin p4;1 (TAIR:AT2G44740.1); Has 1311 Blast hits to 1303 proteins in 220 species: Archae - 0; Bacteria - 18; Metazoa - 222; Fungi - 576; Plants -…	AT3G21870	0	0	-3.62374	-3.78881	-5.45057	-7.15992	-4.06893	0	0	0	0	-4.98981	-6.44194	-4.72978	-2.63428	0	0	0	-2.61391	-4.21201	-4.54939	-5.34838	-2.29394	0	0	0	0	0	0	0	0
protein_coding	Far-red impaired responsive (FAR1) family protein	NA	Far-red impaired responsive (FAR1) family protein; CONTAINS InterPro DOMAIN/s: Transcription factor, FAR1-related (InterPro:IPR004330); BEST Arabidopsis thaliana protein match is: Far-red impaired responsive (FAR1) family protein (TAIR:AT2G43280.1); Has 895 Blast hits to 827 proteins in 17 species: Archae - 0; Bacteria - 0; Metazoa - 0; Fungi - 0; Plants - 895; Viruses - 0; Other Eukaryotes - 0 (…	AT3G07500	0	0	0	0	-5.45606	-3.23362	-5.45606	0	0	0	0	0	-5.5558	-5.5558	-5.5558	0	0	0	0	-5.52672	-5.52672	-5.52672	-5.52672	0	0	0	0	0	0	0	0
protein_coding	plasma membrane intrinsic protein 2	a member of the plasma membrane intrinsic protein subfamily PIP2. localizes to the plasma membrane and exhibits water transport activity in Xenopus oocyte. expressed specifically in the vascular bundles and protein level increases slightly during leaf dev	plasma membrane intrinsic protein 2 (PIP2B); FUNCTIONS IN: water channel activity; INVOLVED IN: response to water deprivation, response to salt stress, transport, water transport; LOCATED IN: plasma membrane, chloroplast, membrane; EXPRESSED IN: root, cultured cell, callus; EXPRESSED DURING: seedling growth; CONTAINS InterPro DOMAIN/s: Major intrinsic protein, conserved site (InterPro:IPR022357),…	AT2G37170	0	0	0	-2.7981	-3.94519	-4.11854	-3.06602	0	0	0	0	0	-3.99626	-5.74179	-6.98991	0	0	0	0	-5.50531	-4.77923	-5.69688	-4.80854	0	0	0	0	0	0	0	0
protein_coding	Protein phosphatase 2C family protein	NA	Protein phosphatase 2C family protein; FUNCTIONS IN: protein serine/threonine phosphatase activity, catalytic activity; LOCATED IN: cellular_component unknown; EXPRESSED IN: 17 plant structures; EXPRESSED DURING: 6 growth stages; CONTAINS InterPro DOMAIN/s: Protein phosphatase 2C-related (InterPro:IPR001932), Protein phosphatase 2C (InterPro:IPR015655), Protein phosphatase 2C, N-terminal (InterPr…	AT1G79630	0	0	0	0	-3.31332	-5.78328	-3.48798	0	0	0	0	0	-4.32952	-5.74928	-5.74928	0	0	0	0	-5.50043	-3.73406	-3.4493	-3.37158	0	0	0	0	0	0	0	0
protein_coding	EXORDIUM like 3	NA	EXORDIUM like 3 (EXL3); CONTAINS InterPro DOMAIN/s: Phosphate-induced protein 1 (InterPro:IPR006766); BEST Arabidopsis thaliana protein match is: EXORDIUM like 5 (TAIR:AT2G17230.1); Has 398 Blast hits to 397 proteins in 23 species: Archae - 0; Bacteria - 2; Metazoa - 0; Fungi - 0; Plants - 396; Viruses - 0; Other Eukaryotes - 0 (source: NCBI BLink).	AT5G51550	0	0	0	0	-5.09113	-4.73019	-3.05163	0	0	0	0	0	-3.05933	-5.02583	-4.75381	0	0	0	-2.0749	-2.62624	-7.94628	-3.25157	-3.86061	0	0	0	0	0	0	0	0
pseudogene	NA	pseudogene of unknown protein	expressed protein	AT1G13145	0	0	0	0	-3.48384	-6.60396	-2.9343	0	0	0	0	0	-6.46667	-3.51757	-3.25566	0	0	0	0	-3.78267	-6.71036	-5.0385	-4.96443	0	0	0	0	0	-2.98447	-3.5675	0
protein_coding	purine permease 5	Member of a family of proteins related to PUP1, a purine transporter. May be involved in the transport of purine and purine derivatives such as cytokinins, across the plasma membrane.	purine permease 5 (PUP5); CONTAINS InterPro DOMAIN/s: Protein of unknown function DUF6, transmembrane (InterPro:IPR000620), Protein of unknown function DUF250 (InterPro:IPR004853); BEST Arabidopsis thaliana protein match is: purine permease 1 (TAIR:AT1G28230.1).	AT2G24220	0	0	0	-4.15478	-6.19588	-4.05472	-3.90059	0	0	0	-2.87069	-4.50218	-3.72821	-4.87437	-4.82905	0	0	0	0	-6.30363	-6.30363	-4.63177	-6.30363	0	0	0	0	0	-4.08014	0	0
protein_coding	NA	NA	unknown protein; FUNCTIONS IN: molecular_function unknown; INVOLVED IN: biological_process unknown; LOCATED IN: endoplasmic reticulum; EXPRESSED IN: 24 plant structures; EXPRESSED DURING: 13 growth stages; BEST Arabidopsis thaliana protein match is: unknown protein (TAIR:AT5G23920.1); Has 30201 Blast hits to 17322 proteins in 780 species: Archae - 12; Bacteria - 1396; Metazoa - 17338; Fungi - 342…	AT5G52420	0	0	0	0	-4.18579	-5.90167	-4.98377	0	0	0	-2.6838	-3.36293	-4.75588	-5.35452	-4.75631	0	0	0	0	-5.353	-3.68867	-5.32797	-4.77502	0	0	0	0	0	-3.97	0	0
protein_coding	myb-like HTH transcriptional regulator family protein	NA	myb-like HTH transcriptional regulator family protein; CONTAINS InterPro DOMAIN/s: Homeodomain-like (InterPro:IPR009057), Myb, DNA-binding (InterPro:IPR014778), HTH transcriptional regulator, Myb-type, DNA-binding (InterPro:IPR017930), Myb-like DNA-binding domain, SHAQKYF class (InterPro:IPR006447), Homeodomain-related (InterPro:IPR012287); BEST Arabidopsis thaliana protein match is: phosphate st…	AT3G13040	0	0	0	-2.68129	-6.47158	-6.47158	-4.34817	0	0	0	-2.97271	-3.03668	-4.27855	-4.19466	-3.19412	0	0	0	0	-6.56467	-4.09382	-4.45381	-2.66359	0	0	0	0	0	0	0	0
protein_coding	NA	NA	unknown protein; FUNCTIONS IN: molecular_function unknown; INVOLVED IN: response to cadmium ion; EXPRESSED IN: 24 plant structures; EXPRESSED DURING: 13 growth stages; BEST Arabidopsis thaliana protein match is: unknown protein (TAIR:AT3G27210.1); Has 64 Blast hits to 64 proteins in 13 species: Archae - 0; Bacteria - 0; Metazoa - 5; Fungi - 0; Plants - 59; Viruses - 0; Other Eukaryotes - 0 (sourc…	AT3G01860	0	0	0	-2.13134	-7.24825	-3.35098	-3.70935	0	0	0	0	-2.53354	-3.33856	-3.58614	-3.8515	0	0	0	0	-2.62174	-3.06984	-4.18873	-3.83871	0	0	0	0	0	0	0	0
protein_coding	NA	NA	BEST Arabidopsis thaliana protein match is: embryo defective 1703 (TAIR:AT3G61780.1); Has 524 Blast hits to 443 proteins in 102 species: Archae - 0; Bacteria - 13; Metazoa - 196; Fungi - 37; Plants - 43; Viruses - 3; Other Eukaryotes - 232 (source: NCBI BLink).	AT4G15820	0	0	0	0	-5.84379	-2.63435	-3.72038	0	0	0	0	-4.54076	-4.02894	-3.4739	-3.42315	0	0	0	0	-5.99995	-3.57584	-3.29824	-5.99995	0	0	0	0	0	0	0	0
protein_coding	AUX/IAA transcriptional regulator family protein	IAA12/BDL plays a role in auxin-mediated processes of apical-basal patterning in the embryo. bdl mutants lack a primary root meristem	indole-3-acetic acid inducible 12 (IAA12); FUNCTIONS IN: transcription repressor activity, sequence-specific DNA binding transcription factor activity; INVOLVED IN: xylem and phloem pattern formation, response to auxin stimulus, embryonic pattern specification, root development; LOCATED IN: nucleus; EXPRESSED IN: 22 plant structures; EXPRESSED DURING: 13 growth stages; CONTAINS InterPro DOMAIN/s:…	AT1G04550	0	0	0	0	-6.0488	-2.95522	-3.05431	0	0	0	0	-2.86468	-3.06145	-3.67189	-3.96978	0	0	0	0	-6.1039	-6.1039	-6.1039	-3.93281	0	0	0	0	0	0	0	0
protein_coding	TCP family transcription factor	NA	TCP family transcription factor ; CONTAINS InterPro DOMAIN/s: Transcription factor, TCP (InterPro:IPR005333), Transcription factor TCP subgroup (InterPro:IPR017887); BEST Arabidopsis thaliana protein match is: TCP family transcription factor (TAIR:AT5G08330.1); Has 1807 Blast hits to 1807 proteins in 277 species: Archae - 0; Bacteria - 0; Metazoa - 736; Fungi - 347; Plants - 385; Viruses - 0; Oth…	AT5G23280	0	0	0	-3.8222	-6.05137	-3.77655	-4.25802	0	0	0	0	-3.91391	-5.80099	-7.76494	-6.01156	0	0	0	0	-3.60051	-7.63392	-3.70312	-5.50507	0	0	0	0	0	0	0	0
protein_coding	Plant invertase/pectin methylesterase inhibitor superfamily protein	NA	Plant invertase/pectin methylesterase inhibitor superfamily protein; FUNCTIONS IN: enzyme inhibitor activity, pectinesterase inhibitor activity, pectinesterase activity; INVOLVED IN: biological_process unknown; LOCATED IN: cellular_component unknown; EXPRESSED IN: 22 plant structures; EXPRESSED DURING: 13 growth stages; CONTAINS InterPro DOMAIN/s: Pectinesterase inhibitor (InterPro:IPR006501); BE…	AT5G62360	0	0	0	-3.62888	-4.89364	-5.46141	-5.46528	0	0	0	0	-3.67183	-5.65862	-5.714	-7.10447	0	0	0	0	-3.74796	-4.47892	-5.81528	-7.55072	0	0	0	0	0	0	0	0
protein_coding	potassium transporter 1	Encodes a high affinity potassium transporter.	potassium transporter 1 (KT1); CONTAINS InterPro DOMAIN/s: Potassium uptake protein, kup (InterPro:IPR018519), K+ potassium transporter (InterPro:IPR003855); BEST Arabidopsis thaliana protein match is: Potassium transporter family protein (TAIR:AT5G14880.1); Has 3625 Blast hits to 3386 proteins in 1031 species: Archae - 13; Bacteria - 2398; Metazoa - 1; Fungi - 100; Plants - 989; Viruses - 4; Oth…	AT2G30070	0	0	0	-5.44719	-5.44719	-5.44719	-3.32379	0	0	0	0	-6.47412	-3.61572	-6.47412	-6.47412	0	0	0	-2.96543	-3.99699	-4.2022	-5.96857	-5.96857	0	0	0	0	0	0	0	0
protein_coding	TRICHOME BIREFRINGENCE-LIKE 6	Encodes a member of the TBL (TRICHOME BIREFRINGENCE-LIKE) gene family containing a plant-specific DUF231 (domain of unknown function) domain. TBL gene family has 46 members, two of which (TBR/AT5G06700 and TBL3/AT5G01360) have been shown to be involved in the synthesis and deposition of secondary wall cellulose, presumably by influencing the esterification state of pectic polymers. A nomenclature…	TRICHOME BIREFRINGENCE-LIKE 6 (TBL6); CONTAINS InterPro DOMAIN/s: Protein of unknown function DUF231, plant (InterPro:IPR004253); BEST Arabidopsis thaliana protein match is: Plant protein of unknown function (DUF828) (TAIR:AT3G12060.1); Has 1344 Blast hits to 1327 proteins in 28 species: Archae - 0; Bacteria - 0; Metazoa - 0; Fungi - 0; Plants - 1344; Viruses - 0; Other Eukaryotes - 0 (source: NC…	AT3G62390	0	0	0	-3.45	-5.59085	-5.59085	-3.38537	0	0	0	0	-5.7112	-4.29144	-5.7112	-5.7112	0	0	0	0	-5.86489	-4.15479	-5.86489	-5.86489	0	0	0	0	0	0	0	0
protein_coding	AMP-dependent synthetase and ligase family protein	NA	AMP-dependent synthetase and ligase family protein; FUNCTIONS IN: catalytic activity; INVOLVED IN: metabolic process; EXPRESSED IN: 18 plant structures; EXPRESSED DURING: 10 growth stages; CONTAINS InterPro DOMAIN/s: AMP-binding, conserved site (InterPro:IPR020845), AMP-dependent synthetase/ligase (InterPro:IPR000873); BEST Arabidopsis thaliana protein match is: acyl activating enzyme 5 (TAIR:AT5…	AT1G75960	0	0	0	-5.77018	-5.77018	-5.77018	-3.5647	0	0	0	0	-5.59447	-3.01625	-5.59447	-3.84109	0	0	0	0	-3.98941	-4.25242	-6.01879	-6.01879	0	0	0	0	0	0	0	0
protein_coding	receptor like protein 26	NA	receptor like protein 26 (RLP26); FUNCTIONS IN: kinase activity; INVOLVED IN: signal transduction, defense response; LOCATED IN: endomembrane system; CONTAINS InterPro DOMAIN/s: Leucine-rich repeat (InterPro:IPR001611); BEST Arabidopsis thaliana protein match is: receptor like protein 27 (TAIR:AT2G33060.1); Has 88860 Blast hits to 27057 proteins in 1064 species: Archae - 42; Bacteria - 6823; Meta…	AT2G33050	0	0	0	-6.22441	-6.22441	-6.22441	-3.13342	0	0	0	0	-4.41588	-3.99866	-4.05788	-4.40148	0	0	0	0	-4.10938	-6.08096	-3.9701	-6.08096	0	0	0	0	0	0	0	0
protein_coding	NA	NA	unknown protein; FUNCTIONS IN: molecular_function unknown; INVOLVED IN: biological_process unknown; EXPRESSED IN: 24 plant structures; EXPRESSED DURING: 13 growth stages; BEST Arabidopsis thaliana protein match is: unknown protein (TAIR:AT4G12700.1); Has 130 Blast hits to 130 proteins in 16 species: Archae - 0; Bacteria - 0; Metazoa - 0; Fungi - 0; Plants - 124; Viruses - 0; Other Eukaryotes - 6 …	AT2G04280	0	0	0	-3.54086	-3.44747	-3.74534	-3.7905	0	0	0	0	-3.23409	-3.91301	-5.34497	-3.72782	0	0	-2.10818	0	-4.32477	-5.38949	-7.0996	-4.12189	0	0	0	0	0	0	0	0
protein_coding	TRICHOME BIREFRINGENCE-LIKE 25	Encodes a member of the TBL (TRICHOME BIREFRINGENCE-LIKE) gene family containing a plant-specific DUF231 (domain of unknown function) domain. TBL gene family has 46 members, two of which (TBR/AT5G06700 and TBL3/AT5G01360) have been shown to be involved in the synthesis and deposition of secondary wall cellulose, presumably by influencing the esterification state of pectic polymers. A nomenclature…	TRICHOME BIREFRINGENCE-LIKE 25 (TBL25); CONTAINS InterPro DOMAIN/s: Protein of unknown function DUF231, plant (InterPro:IPR004253); BEST Arabidopsis thaliana protein match is: TRICHOME BIREFRINGENCE-LIKE 26 (TAIR:AT4G01080.1); Has 1353 Blast hits to 1335 proteins in 35 species: Archae - 0; Bacteria - 0; Metazoa - 0; Fungi - 6; Plants - 1340; Viruses - 0; Other Eukaryotes - 7 (source: NCBI BLink).	AT1G01430	0	0	0	-4.25412	-5.28597	-3.37617	-3.16049	0	0	0	0	-4.28342	-4.84046	-3.7379	-3.7609	0	0	0	0	-3.64317	-5.03602	-4.81232	-3.13478	0	0	0	0	0	0	0	0
protein_coding	NA	NA	unknown protein; FUNCTIONS IN: molecular_function unknown; INVOLVED IN: N-terminal protein myristoylation; LOCATED IN: cellular_component unknown; BEST Arabidopsis thaliana protein match is: unknown protein (TAIR:AT5G52500.1); Has 38 Blast hits to 38 proteins in 7 species: Archae - 0; Bacteria - 0; Metazoa - 0; Fungi - 0; Plants - 38; Viruses - 0; Other Eukaryotes - 0 (source: NCBI BLink).	AT3G57400	0	0	0	-7.22101	-4.22696	-3.52983	-3.26771	0	0	0	0	-3.38723	-5.09426	-3.83298	-3.50741	0	0	0	0	-4.53177	-3.17555	-4.83149	-4.3745	0	0	0	0	0	0	0	0
protein_coding	Duplicated homeodomain-like superfamily protein	NA	Duplicated homeodomain-like superfamily protein; FUNCTIONS IN: sequence-specific DNA binding transcription factor activity; INVOLVED IN: regulation of transcription; LOCATED IN: chloroplast; EXPRESSED IN: 22 plant structures; EXPRESSED DURING: 13 growth stages; CONTAINS InterPro DOMAIN/s: SANT, DNA-binding (InterPro:IPR001005), MYB-like (InterPro:IPR017877); BEST Arabidopsis thaliana protein matc…	AT5G28300	0	0	0	-4.72591	-4.86646	-2.88463	-6.5758	0	0	0	0	-3.90294	-4.2904	-3.56822	-3.51666	0	0	0	0	-3.56431	-3.91504	-6.33914	-6.33914	0	0	0	0	0	0	0	0
protein_coding	Nodulin MtN3 family protein	NA	Nodulin MtN3 family protein; INVOLVED IN: biological_process unknown; LOCATED IN: endomembrane system, integral to membrane, membrane; EXPRESSED IN: 24 plant structures; EXPRESSED DURING: 14 growth stages; CONTAINS InterPro DOMAIN/s: MtN3/saliva-related transmembrane protein, conserved region (InterPro:IPR018169), RAG1-activating protein 1 homologue (InterPro:IPR018179), RAG1-activating protein-1…	AT1G21460	0	0	0	-3.82703	-3.18983	-3.98894	-4.0341	0	0	0	-2.90299	-3.68578	-2.72733	-5.69091	-4.88129	0	0	0	0	-3.25295	-7.17353	-4.5112	-3.80038	0	0	0	0	0	0	0	0
protein_coding	Ribonuclease III family protein	NA	NUCLEAR FUSION DEFECTIVE 2 (NFD2); FUNCTIONS IN: RNA binding, ribonuclease III activity; INVOLVED IN: RNA processing; LOCATED IN: vacuole; EXPRESSED IN: 23 plant structures; EXPRESSED DURING: 13 growth stages; CONTAINS InterPro DOMAIN/s: Ribonuclease III (InterPro:IPR000999); Has 2124 Blast hits to 2124 proteins in 820 species: Archae - 3; Bacteria - 1583; Metazoa - 2; Fungi - 0; Plants - 27; Vir…	AT1G24450	0	0	0	-2.9823	-2.87114	-2.86894	-3.63105	0	0	-2.71907	0	-3.35084	-4.84082	-3.82264	-6.80476	0	0	0	0	-4.23903	-4.64258	-3.78502	-3.43287	0	0	0	0	0	0	0	0
protein_coding	Voltage-gated chloride channel family protein	NA	Voltage-gated chloride channel family protein; FUNCTIONS IN: protein binding, anion channel activity, voltage-gated chloride channel activity; INVOLVED IN: chloride transport, transmembrane transport; LOCATED IN: intracellular, membrane; EXPRESSED IN: 22 plant structures; EXPRESSED DURING: 13 growth stages; CONTAINS InterPro DOMAIN/s: Chloride channel, core (InterPro:IPR014743), Chloride channel,…	AT5G33280	0	-2.54646	-1.90741	-3.6689	-4.40527	-3.95297	-2.71127	0	0	0	-2.60708	-3.31961	-3.95474	-2.45066	-3.19378	0	0	-2.27557	0	-3.08116	-4.91508	-2.66344	-3.29083	0	0	0	0	0	0	0	0
protein_coding	RNApolymerase sigma-subunit C	Encodes a sigma-like transcription factor, Sigma 3 (SIG3 or SIGC). As a subunit of chloroplast RNA polymerase, SIG3 confers the ability to recognize promoter sequences on the core enzyme. SIG3 transcribes specifically the psbN gene in plastids.	RNApolymerase sigma-subunit C (SIGC); CONTAINS InterPro DOMAIN/s: RNA polymerase sigma factor, region 2 (InterPro:IPR013325), Winged helix-turn-helix transcription repressor DNA-binding (InterPro:IPR011991), RNA polymerase sigma-70 region 3 (InterPro:IPR007624), RNA polymerase sigma-70 (InterPro:IPR014284), RNA polymerase sigma factor, region 3/4 (InterPro:IPR013324), RNA polymerase sigma factor,…	AT3G53920	0	0	-2.01725	-2.57476	-4.22971	-3.35881	-2.55721	0	0	0	0	-3.99792	-3.72828	-3.15032	-2.98035	0	0	-2.33842	0	-2.76973	-4.17564	-4.15579	-2.77934	0	0	0	0	0	0	0	0
protein_coding	NA	NA	unknown protein; Has 23 Blast hits to 23 proteins in 6 species: Archae - 0; Bacteria - 0; Metazoa - 0; Fungi - 0; Plants - 23; Viruses - 0; Other Eukaryotes - 0 (source: NCBI BLink).	AT1G68585	0	-1.99534	0	-2.25735	-2.56528	-3.6422	-4.68285	0	0	-1.63581	0	-2.88941	-3.96329	-3.36558	-2.77722	0	0	-1.67636	0	-2.56194	-3.52417	-3.1937	-2.36261	0	0	0	0	0	0	0	0
protein_coding	pentatricopeptide (PPR) repeat-containing protein	NA	pentatricopeptide (PPR) repeat-containing protein; LOCATED IN: chloroplast; EXPRESSED IN: 22 plant structures; EXPRESSED DURING: 13 growth stages; CONTAINS InterPro DOMAIN/s: Pentatricopeptide repeat (InterPro:IPR002885), Smr protein/MutS2 C-terminal (InterPro:IPR002625); BEST Arabidopsis thaliana protein match is: pentatricopeptide (PPR) repeat-containing protein (TAIR:AT5G46580.1); Has 17747 Bl…	AT4G16390	0	0	0	-3.06477	-3.06557	-2.94862	-2.6425	0	0	-1.53194	-2.21154	-2.7369	-3.23738	-4.03039	-3.27085	0	0	0	-2.01481	-2.36192	-3.50602	-3.45121	-2.52086	0	0	0	0	0	-2.42783	0	0
protein_coding	RNI-like superfamily protein	NA	maternal effect embryo arrest 11 (MEE11); BEST Arabidopsis thaliana protein match is: Ribonuclease inhibitor (TAIR:AT3G26000.1); Has 234 Blast hits to 230 proteins in 61 species: Archae - 0; Bacteria - 0; Metazoa - 139; Fungi - 2; Plants - 81; Viruses - 0; Other Eukaryotes - 12 (source: NCBI BLink).	AT2G01620	0	0	-2.07363	-3.33692	-2.47718	-2.58636	-2.49545	0	0	-1.46443	-1.71783	-2.12838	-2.29776	-2.54873	-2.54344	0	0	0	0	-2.67465	-2.62285	-2.81859	-2.41376	0	0	0	0	0	-2.47544	0	0
protein_coding	Protein of unknown function (DUF1997)	NA	Protein of unknown function (DUF1997); CONTAINS InterPro DOMAIN/s: Protein of unknown function DUF1997 (InterPro:IPR018971); BEST Arabidopsis thaliana protein match is: Protein of unknown function (DUF1997) (TAIR:AT5G04440.1); Has 30201 Blast hits to 17322 proteins in 780 species: Archae - 12; Bacteria - 1396; Metazoa - 17338; Fungi - 3422; Plants - 5037; Viruses - 0; Other Eukaryotes - 2996 (sou…	AT4G31115	0	0	-2.12087	-1.77191	-2.908	-3.41646	-2.91874	0	0	0	-1.90603	-2.40617	-3.05036	-3.40721	-2.30741	0	0	0	0	0	-3.31143	-3.62806	-3.55541	0	0	0	0	0	0	0	0
other_rna	NA	NA	NA	AT1G69252	0	0	-1.95064	-2.60542	-3.20759	-3.07275	-2.64806	0	0	0	-2.51822	-2.64898	-4.03134	-3.51835	-3.16947	0	0	0	0	-2.37717	-3.31652	-2.9628	-2.77328	0	0	0	0	0	0	0	0
protein_coding	Haloacid dehalogenase-like hydrolase (HAD) superfamily protein	NA	Haloacid dehalogenase-like hydrolase (HAD) superfamily protein; FUNCTIONS IN: hydrolase activity, catalytic activity, phosphoglycolate phosphatase activity; INVOLVED IN: metabolic process; LOCATED IN: chloroplast; EXPRESSED IN: 23 plant structures; EXPRESSED DURING: 15 growth stages; CONTAINS InterPro DOMAIN/s: Haloacid dehalogenase-like hydrolase (InterPro:IPR005834), HAD-superfamily hydrolase, …	AT2G33255	0	0	-2.21455	-2.56161	-2.93237	-3.16531	-1.80223	0	0	0	-2.15998	-2.78754	-2.8727	-3.16243	-2.13556	0	0	0	0	-3.22298	-3.47321	-3.06414	-2.54103	0	0	0	0	0	0	0	0
protein_coding	EamA-like transporter family	NA	EamA-like transporter family; FUNCTIONS IN: molecular_function unknown; INVOLVED IN: biological_process unknown; LOCATED IN: membrane; CONTAINS InterPro DOMAIN/s: Protein of unknown function DUF6, transmembrane (InterPro:IPR000620); BEST Arabidopsis thaliana protein match is: nodulin MtN21 /EamA-like transporter family protein (TAIR:AT5G40230.1); Has 30201 Blast hits to 17322 proteins in 780 spec…	AT4G15540	0	0	-1.67618	-2.27598	-3.44808	-3.07095	-3.89506	0	0	-2.17215	-2.36263	-2.95405	-4.00816	-3.64151	-3.57771	0	0	0	0	-2.72704	-4.04752	-4.04528	-3.58911	0	0	0	0	0	0	0	0
protein_coding	sequence-specific DNA binding transcription factors;transcription regulators	NA	sequence-specific DNA binding transcription factors;transcription regulators; CONTAINS InterPro DOMAIN/s: Helix-loop-helix DNA-binding domain (InterPro:IPR001092); BEST Arabidopsis thaliana protein match is: sequence-specific DNA binding transcription factors;transcription regulators (TAIR:AT5G64340.1); Has 178 Blast hits to 178 proteins in 26 species: Archae - 0; Bacteria - 2; Metazoa - 6; Fungi…	AT5G09460	0	0	-2.2477	-2.93211	-3.0427	-2.72213	-3.53183	0	0	-1.84082	-2.17117	0	-2.99229	-3.22703	-4.18073	0	0	0	-2.13813	-2.62543	-3.48577	-3.88398	-4.59437	0	0	0	0	0	0	0	0
protein_coding	C2H2-like zinc finger protein	NA	C2H2-like zinc finger protein; FUNCTIONS IN: sequence-specific DNA binding transcription factor activity, zinc ion binding, nucleic acid binding; INVOLVED IN: regulation of transcription; LOCATED IN: intracellular, chloroplast; EXPRESSED IN: 21 plant structures; EXPRESSED DURING: 13 growth stages; CONTAINS InterPro DOMAIN/s: Zinc finger, C2H2-like (InterPro:IPR015880), Zinc finger, C2H2-type (Int…	AT5G52010	0	0	0	-2.80323	-3.57988	-3.34692	-2.72719	0	0	0	-2.68505	-2.09241	-2.84946	-3.18046	-3.15563	0	0	0	-2.50994	-3.83873	-2.49588	-4.13739	-3.87629	0	0	0	0	0	0	0	0
protein_coding	LOSS OF GIANT CELLS FROM ORGANS	Encodes LGO (loss of giant cells from organs) required for giant cell formation. Giant cells in both leaves and sepals are absent in lgo mutants. LGO is a member of a plant specific cell cycle inhibitor family SIAMESE and was originally named as SMR1(SIAMESE RELATED 1).	LOSS OF GIANT CELLS FROM ORGANS (LGO); BEST Arabidopsis thaliana protein match is: cyclin-dependent protein kinase inhibitors (TAIR:AT5G04470.1); Has 43 Blast hits to 43 proteins in 10 species: Archae - 0; Bacteria - 0; Metazoa - 0; Fungi - 0; Plants - 39; Viruses - 0; Other Eukaryotes - 4 (source: NCBI BLink).	AT3G10525	0	0	-2.45492	-2.9541	-3.18186	-3.2891	-2.80423	0	0	0	-2.79895	-2.53953	-2.62264	-3.87459	-3.27527	0	0	0	-2.89455	-3.06272	-2.57351	-3.84275	-2.76075	0	0	0	0	0	0	0	0
protein_coding	GRAS family transcription factor	NA	HAIRY MERISTEM 1 (HAM1); CONTAINS InterPro DOMAIN/s: Transcription factor GRAS (InterPro:IPR005202); BEST Arabidopsis thaliana protein match is: GRAS family transcription factor (TAIR:AT3G60630.1); Has 2292 Blast hits to 2267 proteins in 299 species: Archae - 0; Bacteria - 2; Metazoa - 4; Fungi - 0; Plants - 2284; Viruses - 0; Other Eukaryotes - 2 (source: NCBI BLink).	AT2G45160	0	0	-2.8541	-3.93768	-3.05447	-3.88582	-2.02806	0	0	0	-2.16716	0	-3.24069	-3.12414	-2.08671	0	0	0	-2.82982	-3.81668	-2.92442	-3.10037	-1.78897	0	0	0	0	0	0	0	0
protein_coding	ARABIDOPSIS SERIN PROTEASE	Metalloprotease essential for plastid development. Located in the inner membrane of chloroplasts.	ARABIDOPSIS SERIN PROTEASE (ARASP); FUNCTIONS IN: metalloendopeptidase activity; INVOLVED IN: proteolysis, chloroplast organization; LOCATED IN: chloroplast, plastid, chloroplast inner membrane; EXPRESSED IN: 24 plant structures; EXPRESSED DURING: 13 growth stages; CONTAINS InterPro DOMAIN/s: Peptidase M50 (InterPro:IPR008915), PDZ/DHR/GLGF (InterPro:IPR001478), Peptidase M50, putative membrane-a…	AT2G32480	0	0	-1.67121	-1.90713	-2.99973	-4.00388	-3.00466	0	0	0	0	0	-2.86175	-3.58962	-3.59753	0	0	0	-2.03637	-2.17073	-2.99863	-3.88672	-3.66605	0	0	0	0	0	0	0	0
protein_coding	Protein kinase superfamily protein	Chloroplast thylakoid protein kinase STN8 is specific in phosphorylation of N-terminal threonine residues in D1, D2 and CP43 proteins, and Thr-4 in PsbH protein of photosystem II. Phosphorylation of Thr-4 in the wild type required both light and prior phosphorylation at Thr-2.	STN8; FUNCTIONS IN: protein kinase activity, kinase activity; INVOLVED IN: photosystem II stabilization; LOCATED IN: thylakoid, chloroplast; EXPRESSED IN: 22 plant structures; EXPRESSED DURING: 14 growth stages; CONTAINS InterPro DOMAIN/s: Protein kinase, core (InterPro:IPR000719), Serine/threonine protein kinase-related (InterPro:IPR017442), Protein kinase-like (InterPro:IPR011009), Serine/threo…	AT5G01920	0	0	-1.88114	-2.30259	-3.67837	-5.51935	-3.69278	0	0	0	0	0	-2.78671	-4.15796	-3.88424	0	0	-1.7313	-2.27542	-2.89651	-3.36665	-4.49828	-3.63883	0	0	0	0	0	0	0	0
protein_coding	pentatricopeptide (PPR) repeat-containing protein	NA	pentatricopeptide (PPR) repeat-containing protein; FUNCTIONS IN: nucleotide binding, nucleic acid binding; LOCATED IN: chloroplast; EXPRESSED IN: 23 plant structures; EXPRESSED DURING: 13 growth stages; CONTAINS InterPro DOMAIN/s: RNA recognition motif, RNP-1 (InterPro:IPR000504), Pentatricopeptide repeat (InterPro:IPR002885), Nucleotide-binding, alpha-beta plait (InterPro:IPR012677); BEST Arabid…	AT5G04810	0	0	0	-2.72772	-4.11262	-4.53838	-4.05293	0	0	0	0	-2.39922	-2.81223	-3.11052	-3.71227	0	0	-1.79551	-2.48362	-3.02073	-3.55316	-5.29305	-4.61476	0	0	0	0	0	0	0	0
protein_coding	conserved peptide upstream open reading frame 2	Upstream open reading frames (uORFs) are small open reading frames found in the 5' UTR of a mature mRNA, and can potentially mediate translational regulation of the largest, or major, ORF (mORF). CPuORF2 represents a conserved upstream opening reading frame relative to major ORF AT4G34590.1	conserved peptide upstream open reading frame 2 (CPuORF2); LOCATED IN: endomembrane system; BEST Arabidopsis thaliana protein match is: conserved peptide upstream open reading frame 5 (TAIR:AT1G75388.1); Has 30201 Blast hits to 17322 proteins in 780 species: Archae - 12; Bacteria - 1396; Metazoa - 17338; Fungi - 3422; Plants - 5037; Viruses - 0; Other Eukaryotes - 2996 (source: NCBI BLink).	AT4G34588	0	0	-1.74967	-2.13925	-2.2654	-2.84192	-2.68996	0	0	0	0	-3.35587	-3.08131	-3.85406	-2.98405	0	0	0	-3.05128	-3.18115	-2.78497	-4.71618	-4.19817	0	0	0	0	0	0	0	0
protein_coding	FAD/NAD(P)-binding oxidoreductase family protein	NA	FAD/NAD(P)-binding oxidoreductase family protein; FUNCTIONS IN: oxidoreductase activity, monooxygenase activity; INVOLVED IN: oxidation reduction; LOCATED IN: endomembrane system; CONTAINS InterPro DOMAIN/s: Monooxygenase, FAD-binding (InterPro:IPR002938); BEST Arabidopsis thaliana protein match is: FAD/NAD(P)-binding oxidoreductase family protein (TAIR:AT2G35660.1).	AT5G11330	0	-1.152	-1.34963	-2.35085	-2.57464	-3.4964	-2.4102	0	0	0	0	-1.7806	-2.52302	-3.65651	-3.37709	0	0	0	-1.9476	-2.63866	-3.13515	-3.94297	-3.30271	0	0	0	0	0	0	0	0
protein_coding	NA	NA	unknown protein; FUNCTIONS IN: molecular_function unknown; INVOLVED IN: biological_process unknown; LOCATED IN: chloroplast; EXPRESSED IN: 22 plant structures; EXPRESSED DURING: 13 growth stages; CONTAINS InterPro DOMAIN/s: Protein of unknown function DUF3054 (InterPro:IPR021414); Has 246 Blast hits to 246 proteins in 119 species: Archae - 14; Bacteria - 181; Metazoa - 0; Fungi - 0; Plants - 45; …	AT1G44920	0	0	-1.55088	-2.14248	-3.09379	-3.26628	-3.30971	0	0	0	0	-2.43176	-2.9266	-3.11889	-3.22902	0	0	0	-1.96604	-2.67403	-2.90394	-3.3135	-3.53453	0	0	0	0	0	0	0	0
protein_coding	Phospholipase A2 family protein	NA	Phospholipase A2 family protein; CONTAINS InterPro DOMAIN/s: Phospholipase A2 (InterPro:IPR016090); Has 35333 Blast hits to 34131 proteins in 2444 species: Archae - 798; Bacteria - 22429; Metazoa - 974; Fungi - 991; Plants - 531; Viruses - 0; Other Eukaryotes - 9610 (source: NCBI BLink).	AT4G29070	0	0	-2.4735	-3.2113	-3.12376	-2.73185	-2.69832	0	0	0	0	-2.49925	-4.15688	-2.75615	-3.13161	0	0	0	-2.02396	-2.53066	-3.1319	-3.23497	-3.28772	0	0	0	0	0	0	0	0
protein_coding	Mitochondrial transcription termination factor family protein	NA	Mitochondrial transcription termination factor family protein; CONTAINS InterPro DOMAIN/s: Mitochodrial transcription termination factor-related (InterPro:IPR003690); BEST Arabidopsis thaliana protein match is: Mitochondrial transcription termination factor family protein (TAIR:AT2G44020.1); Has 1500 Blast hits to 957 proteins in 84 species: Archae - 0; Bacteria - 2; Metazoa - 103; Fungi - 3; Pla…	AT4G02990	0	0	-1.56621	-2.92464	-3.34489	-3.06021	-2.38357	0	0	0	0	-3.00868	-3.33885	-2.77567	-3.02156	0	0	0	-1.94691	-2.8932	-2.54492	-2.82555	-5.35745	0	0	0	0	0	0	0	0
protein_coding	Pentatricopeptide repeat (PPR) superfamily protein	NA	Pentatricopeptide repeat (PPR) superfamily protein; CONTAINS InterPro DOMAIN/s: Pentatricopeptide repeat (InterPro:IPR002885); BEST Arabidopsis thaliana protein match is: Tetratricopeptide repeat (TPR)-like superfamily protein (TAIR:AT3G23020.1); Has 67480 Blast hits to 15556 proteins in 325 species: Archae - 2; Bacteria - 89; Metazoa - 1013; Fungi - 877; Plants - 63572; Viruses - 0; Other Eukary…	AT1G73710	0	0	-2.9306	-3.58897	-4.385	-3.26993	-2.92561	0	0	0	0	-3.0198	-2.97824	-2.66566	-2.9321	0	0	0	-2.30227	-3.10595	-4.88386	-2.53213	-5.64225	0	0	0	0	0	0	0	0
protein_coding	Pentatricopeptide repeat (PPR) superfamily protein	NA	Pentatricopeptide repeat (PPR) superfamily protein; EXPRESSED IN: 23 plant structures; EXPRESSED DURING: 13 growth stages; BEST Arabidopsis thaliana protein match is: Pentatricopeptide repeat (PPR) superfamily protein (TAIR:AT5G24060.2); Has 70134 Blast hits to 25407 proteins in 885 species: Archae - 91; Bacteria - 11736; Metazoa - 6625; Fungi - 3698; Plants - 39243; Viruses - 481; Other Eukaryot…	AT3G49140	0	0	-2.16562	-3.22321	-3.72879	-4.06169	-3.15677	0	0	0	0	-2.75421	-3.1219	-3.54026	-2.16805	0	0	0	-1.94804	-3.04715	-4.0064	-2.91551	-3.7687	0	0	0	0	0	0	0	0
protein_coding	RNA-binding CRS1 / YhbY (CRM) domain-containing protein	Promotes the splicing of chloroplast group II introns.	CAF2; FUNCTIONS IN: RNA binding; INVOLVED IN: Group II intron splicing; LOCATED IN: chloroplast; EXPRESSED IN: 22 plant structures; EXPRESSED DURING: 13 growth stages; CONTAINS InterPro DOMAIN/s: RNA-binding, CRM domain (InterPro:IPR001890); BEST Arabidopsis thaliana protein match is: RNA-binding CRS1 / YhbY (CRM) domain-containing protein (TAIR:AT2G20020.1); Has 265 Blast hits to 223 proteins in…	AT1G23400	0	0	-1.99314	-3.02225	-4.47989	-3.57593	-3.29626	0	0	0	0	-3.4231	-3.81471	-3.48267	-2.83694	0	0	0	-2.2237	-3.1475	-4.41193	-4.29362	-4.0143	0	0	0	0	0	0	0	0
protein_coding	Uncharacterized conserved protein (DUF2358)	NA	Uncharacterized conserved protein (DUF2358); FUNCTIONS IN: molecular_function unknown; INVOLVED IN: biological_process unknown; LOCATED IN: chloroplast; CONTAINS InterPro DOMAIN/s: Protein of unknown function DUF2358 (InterPro:IPR018790); BEST Arabidopsis thaliana protein match is: Uncharacterized conserved protein (DUF2358) (TAIR:AT1G79510.2); Has 274 Blast hits to 274 proteins in 79 species: Ar…	AT1G16320	0	0	-2.33885	-3.55819	-4.40814	-4.03131	-3.13408	0	0	0	0	-3.10422	-3.61022	-3.91011	-2.97965	0	0	0	-2.39974	-3.4133	-4.36803	-4.65156	-3.55159	0	0	0	0	0	0	0	0
protein_coding	high-affinity nickel-transport family protein	NA	high-affinity nickel-transport family protein; FUNCTIONS IN: nickel ion transmembrane transporter activity, metal ion binding; INVOLVED IN: nickel ion transport, transmembrane transport, metal ion transport; LOCATED IN: integral to membrane, chloroplast; EXPRESSED IN: 22 plant structures; EXPRESSED DURING: 13 growth stages; CONTAINS InterPro DOMAIN/s: Nickel/cobalt transporter, high-affinity (Int…	AT2G16800	0	0	-1.91503	-3.39568	-4.16141	-3.97212	-2.92644	0	0	0	0	-3.43033	-3.62816	-3.36239	-3.2075	0	0	0	-2.42665	-3.56751	-4.44639	-4.05833	-2.23565	0	0	0	0	0	0	0	0
protein_coding	Transmembrane proteins 14C	NA	Transmembrane proteins 14C; INVOLVED IN: biological_process unknown; LOCATED IN: chloroplast, membrane; EXPRESSED IN: 21 plant structures; EXPRESSED DURING: 12 growth stages; CONTAINS InterPro DOMAIN/s: Uncharacterised protein family UPF0136, Transmembrane (InterPro:IPR005349); Has 188 Blast hits to 188 proteins in 62 species: Archae - 0; Bacteria - 34; Metazoa - 41; Fungi - 4; Plants - 100; Viru…	AT1G33265	0	0	0	-3.21131	-2.92695	-3.70562	-2.91131	0	0	-2.37611	0	-3.10694	-3.11509	-4.51273	-4.38823	0	0	0	-2.68374	-2.71885	-4.34408	-3.22357	-4.13098	0	0	0	0	0	0	0	0
protein_coding	VQ motif-containing protein	NA	VQ motif-containing protein; FUNCTIONS IN: molecular_function unknown; INVOLVED IN: biological_process unknown; LOCATED IN: chloroplast; EXPRESSED IN: 22 plant structures; EXPRESSED DURING: 13 growth stages; CONTAINS InterPro DOMAIN/s: VQ (InterPro:IPR008889); BEST Arabidopsis thaliana protein match is: sigma factor binding protein 1 (TAIR:AT3G56710.1); Has 49 Blast hits to 49 proteins in 11 spec…	AT2G41180	0	0	-1.70029	-3.3309	-3.0023	-3.00994	-3.19301	0	0	0	-2.67908	-3.69821	-3.11786	-3.5416	-3.37615	0	0	0	0	-4.5558	0	-3.04085	-3.22719	0	0	0	0	0	0	0	0
protein_coding	Tyrosyl-tRNA synthetase, class Ib, bacterial/mitochondrial	NA	EMBRYO DEFECTIVE 2768 (emb2768); FUNCTIONS IN: RNA binding, tyrosine-tRNA ligase activity, aminoacyl-tRNA ligase activity, nucleotide binding, ATP binding; INVOLVED IN: tRNA aminoacylation for protein translation, embryo development ending in seed dormancy; LOCATED IN: mitochondrion, chloroplast; EXPRESSED IN: 23 plant structures; EXPRESSED DURING: 14 growth stages; CONTAINS InterPro DOMAIN/s: Am…	AT3G02660	0	0	0	-2.78985	-5.02604	-1.99612	-3.80842	0	0	0	-3.1249	-3.30547	-2.78983	-4.68616	-2.32293	0	0	0	0	-3.60085	-3.04573	-3.36847	-3.02362	0	0	0	0	0	0	0	0
protein_coding	NA	NA	unknown protein; FUNCTIONS IN: molecular_function unknown; INVOLVED IN: N-terminal protein myristoylation; LOCATED IN: cellular_component unknown; EXPRESSED IN: 22 plant structures; EXPRESSED DURING: 12 growth stages; BEST Arabidopsis thaliana protein match is: unknown protein (TAIR:AT5G50090.1); Has 157 Blast hits to 157 proteins in 14 species: Archae - 0; Bacteria - 0; Metazoa - 0; Fungi - 0; P…	AT5G62900	0	0	-1.82444	-4.83422	-3.43096	-3.22852	-2.23921	0	0	0	-2.24772	-4.70273	-3.66683	-4.06424	-3.29952	0	0	0	0	-4.07187	-4.22661	-3.4644	-2.96875	0	0	0	0	-2.46286	0	0	0
protein_coding	homeobox protein 22	NA	homeobox protein 22 (HB22); CONTAINS InterPro DOMAIN/s: Homeobox domain, ZF-HD class (InterPro:IPR006455), ZF-HD homeobox protein, Cys/His-rich dimerisation domain (InterPro:IPR006456), Homeodomain-related (InterPro:IPR012287); BEST Arabidopsis thaliana protein match is: homeobox protein 25 (TAIR:AT5G65410.1); Has 493 Blast hits to 471 proteins in 34 species: Archae - 0; Bacteria - 0; Metazoa - 3…	AT4G24660	0	0	-2.12006	-3.36395	-4.92772	-4.48214	-3.09883	0	0	0	0	-3.65614	-4.68449	-6.93124	-4.14704	0	0	0	0	-4.04157	-6.01315	0	-6.01315	0	0	0	0	0	0	0	0
protein_coding	NA	NA	unknown protein; FUNCTIONS IN: molecular_function unknown; INVOLVED IN: biological_process unknown; LOCATED IN: endomembrane system; EXPRESSED IN: 20 plant structures; EXPRESSED DURING: 10 growth stages; BEST Arabidopsis thaliana protein match is: unknown protein (TAIR:AT2G15830.1); Has 32 Blast hits to 32 proteins in 4 species: Archae - 0; Bacteria - 0; Metazoa - 0; Fungi - 0; Plants - 32; Virus…	AT4G33960	0	0	-3.57952	-6.54171	-6.54171	-3.52771	-3.59415	0	0	0	0	-5.0866	-4.41744	-4.01974	-2.86324	0	0	0	0	-3.85628	-5.82786	-3.71701	0	0	0	0	0	0	0	0	0
protein_coding	NA	NA	unknown protein; BEST Arabidopsis thaliana protein match is: unknown protein (TAIR:AT5G19060.1); Has 61 Blast hits to 59 proteins in 10 species: Archae - 0; Bacteria - 0; Metazoa - 3; Fungi - 0; Plants - 58; Viruses - 0; Other Eukaryotes - 0 (source: NCBI BLink).	AT3G06150	0	0	-3.72542	-4.34247	-3.68218	-3.83483	-3.89707	0	0	0	0	-5.184	-4.51484	-2.76585	-3.07229	0	0	0	0	-4.66846	-6.64004	-2.50934	-2.87396	0	0	0	0	0	0	0	0
protein_coding	F-box family protein	NA	F-box family protein; CONTAINS InterPro DOMAIN/s: F-box domain, cyclin-like (InterPro:IPR001810), F-box domain, Skp2-like (InterPro:IPR022364), Protein of unknown function DUF295 (InterPro:IPR005174); BEST Arabidopsis thaliana protein match is: F-box family protein (TAIR:AT3G56470.1); Has 543 Blast hits to 532 proteins in 29 species: Archae - 0; Bacteria - 0; Metazoa - 0; Fungi - 0; Plants - 541;…	AT1G57790	0	0	-3.93823	-5.95121	-4.24186	-5.95121	-3.8278	0	0	0	0	-4.46829	-5.92043	0	-3.74503	0	0	0	-3.58373	-4.15698	-6.18636	-3.48465	-4.05751	0	0	0	0	0	0	0	0
protein_coding	Fasciclin-like arabinogalactan family protein	Isolated in a screen for salt hypersensitive mutants. Mutants have thinner cell walls, abnormal siliques and root growth is inhibited under salt stress. The gene has similarity to arabinogalactan proteins and domains associated with cell adhesion.	salt overly sensitive 5 (SOS5); FUNCTIONS IN: polysaccharide binding; INVOLVED IN: multidimensional cell growth, cell adhesion, response to stress; LOCATED IN: anchored to plasma membrane, plasma membrane, external side of plasma membrane, anchored to membrane; EXPRESSED IN: cultured cell; CONTAINS InterPro DOMAIN/s: FAS1 domain (InterPro:IPR000782); BEST Arabidopsis thaliana protein match is: FA…	AT3G46550	0	0	0	-5.82312	0	-5.82312	-5.82312	0	0	0	0	-3.21116	-6.15886	-3.63986	-3.98346	0	0	0	0	-3.9345	-5.96388	-3.85302	-3.83503	0	0	0	0	0	0	0	0
protein_coding	NA	NA	FUNCTIONS IN: molecular_function unknown; INVOLVED IN: biological_process unknown; LOCATED IN: endomembrane system; EXPRESSED IN: pollen tube; CONTAINS InterPro DOMAIN/s: Plant self-incompatibility S1 (InterPro:IPR010264); BEST Arabidopsis thaliana protein match is: Plant self-incompatibility protein S1 family (TAIR:AT5G26090.1); Has 19 Blast hits to 16 proteins in 2 species: Archae - 0; Bacteria…	AT3G15860	0	0	0	-5.44419	-5.44419	-5.44419	-5.44419	0	0	0	-3.5086	0	-5.35074	-3.63858	-5.35074	0	0	0	0	-3.38943	-4.05003	-5.61806	-3.87213	0	0	0	0	0	0	0	0
protein_coding	Plant invertase/pectin methylesterase inhibitor superfamily protein	NA	Plant invertase/pectin methylesterase inhibitor superfamily protein; FUNCTIONS IN: enzyme inhibitor activity, pectinesterase inhibitor activity, pectinesterase activity; INVOLVED IN: biological_process unknown; LOCATED IN: endomembrane system; EXPRESSED IN: 18 plant structures; EXPRESSED DURING: 13 growth stages; CONTAINS InterPro DOMAIN/s: Pectinesterase inhibitor (InterPro:IPR006501); BEST Arab…	AT1G23205	0	0	0	-4.04111	-6.03552	-5.38732	-3.76424	0	0	-2.14134	0	0	-5.96696	-6.21874	-5.31475	0	0	0	0	-3.59251	-6.65839	-6.65839	-3.88065	0	0	0	0	0	0	0	0
protein_coding	methyl esterase 10	Encodes a protein shown to have methyl jasmonate esterase activity in vitro. This protein does not act on methyl IAA, MeSA, MeGA4, or MEGA9 in vitro.	methyl esterase 10 (MES10); CONTAINS InterPro DOMAIN/s: Alpha/beta hydrolase fold-1 (InterPro:IPR000073); BEST Arabidopsis thaliana protein match is: methyl esterase 1 (TAIR:AT2G23620.1); Has 1602 Blast hits to 1600 proteins in 360 species: Archae - 4; Bacteria - 838; Metazoa - 1; Fungi - 25; Plants - 612; Viruses - 0; Other Eukaryotes - 122 (source: NCBI BLink).	AT3G50440	0	0	0	-3.46196	-3.60782	-3.63436	-3.688	0	0	0	0	0	-3.18014	-6.12531	-6.12531	0	0	0	0	-5.82165	-5.82165	-5.82165	0	0	0	0	0	0	0	0	0
protein_coding	cryptochrome-interacting basic-helix-loop-helix 1	Encodes a transcription factor CIB1 (cryptochrome-interacting basic-helix-loop-helix). CIB1 interacts with CRY2 (cryptochrome 2) in a blue light-specific manner in yeast and Arabidopsis cells, and it acts together with additional CIB1-related proteins to promote CRY2-dependent floral initiation. CIB1 positively regulates FT expression.	cryptochrome-interacting basic-helix-loop-helix 1 (CIB1); CONTAINS InterPro DOMAIN/s: Helix-loop-helix DNA-binding domain (InterPro:IPR001092), Helix-loop-helix DNA-binding (InterPro:IPR011598); BEST Arabidopsis thaliana protein match is: basic helix-loop-helix (bHLH) DNA-binding superfamily protein (TAIR:AT1G68920.2); Has 2243 Blast hits to 2231 proteins in 129 species: Archae - 0; Bacteria - 9;…	AT4G34530	0	0	0	-5.37703	-5.37703	-5.37703	-5.37703	0	0	0	0	0	-5.00688	-5.00688	-5.00688	0	0	0	0	-5.34107	-5.34107	-5.34107	0	0	0	0	0	0	0	0	0
protein_coding	Major facilitator superfamily protein	NA	Major facilitator superfamily protein; FUNCTIONS IN: transporter activity; INVOLVED IN: oligopeptide transport; LOCATED IN: membrane; EXPRESSED IN: 19 plant structures; EXPRESSED DURING: 9 growth stages; CONTAINS InterPro DOMAIN/s: PTR2 family proton/oligopeptide symporter, conserved site (InterPro:IPR018456), Oligopeptide transporter (InterPro:IPR000109), Major facilitator superfamily, general s…	AT1G22550	0	0	0	-5.95237	-5.95237	-3.59483	-3.82897	0	0	0	0	-4.31531	-5.76744	-5.76744	-5.76744	0	0	0	0	-3.32078	-4.53835	-6.24846	0	0	0	0	0	0	0	0	0
protein_coding	NA	NA	unknown protein; Has 53 Blast hits to 53 proteins in 9 species: Archae - 0; Bacteria - 0; Metazoa - 1; Fungi - 0; Plants - 52; Viruses - 0; Other Eukaryotes - 0 (source: NCBI BLink).	AT1G08180	0	0	-2.05148	-3.78848	-7.00959	-3.31842	-3.00214	0	0	0	-3.55006	-3.92836	-5.24491	-4.20736	-3.66889	0	0	0	0	-4.46268	-6.43426	-6.43426	0	-2.72096	0	0	0	0	0	0	0
protein_coding	NA	NA	unknown protein; FUNCTIONS IN: molecular_function unknown; INVOLVED IN: biological_process unknown; LOCATED IN: cellular_component unknown; Has 30201 Blast hits to 17322 proteins in 780 species: Archae - 12; Bacteria - 1396; Metazoa - 17338; Fungi - 3422; Plants - 5037; Viruses - 0; Other Eukaryotes - 2996 (source: NCBI BLink).	AT3G05936	0	0	-4.46703	-3.42062	-6.93397	-6.93397	-3.88683	0	0	-2.55925	0	-4.92769	-4.51048	-4.08719	-4.5669	0	0	0	0	-4.28166	-3.74893	-6.25324	0	0	0	0	0	0	0	0	0
protein_coding	Protein of unknown function (DUF581)	NA	Protein of unknown function (DUF581); CONTAINS InterPro DOMAIN/s: Protein of unknown function DUF581 (InterPro:IPR007650); BEST Arabidopsis thaliana protein match is: Protein of unknown function (DUF581) (TAIR:AT1G78020.1); Has 511 Blast hits to 511 proteins in 19 species: Archae - 0; Bacteria - 0; Metazoa - 0; Fungi - 0; Plants - 511; Viruses - 0; Other Eukaryotes - 0 (source: NCBI BLink).	AT1G22160	0	-2.84755	0	-4.28956	-4.65354	-6.43041	0	0	0	-3.8205	-4.19212	-5.59943	-4.80481	-3.66425	-3.81061	0	0	0	0	0	-4.0149	-6.439	-4.26791	0	0	0	0	0	0	0	0
protein_coding	2-oxoglutarate (2OG) and Fe(II)-dependent oxygenase superfamily protein	NA	2-oxoglutarate (2OG) and Fe(II)-dependent oxygenase superfamily protein; FUNCTIONS IN: oxidoreductase activity; INVOLVED IN: biological_process unknown; LOCATED IN: cellular_component unknown; CONTAINS InterPro DOMAIN/s: Oxoglutarate/iron-dependent oxygenase (InterPro:IPR005123); BEST Arabidopsis thaliana protein match is: 2-oxoglutarate (2OG) and Fe(II)-dependent oxygenase superfamily protein (T…	AT1G06645	0	-2.53347	-2.5614	-4.94735	-3.77509	-4.57479	0	0	0	-2.80199	-3.85302	-6.87838	-6.87838	-3.92928	-4.35659	0	0	0	0	-4.39745	-4.95901	-3.7859	-2.73403	0	0	0	0	0	0	0	0
protein_coding	PLC-like phosphodiesterases superfamily protein	NA	PLC-like phosphodiesterases superfamily protein; FUNCTIONS IN: phospholipase C activity, phosphoric diester hydrolase activity; INVOLVED IN: intracellular signaling pathway, lipid metabolic process; LOCATED IN: endomembrane system; EXPRESSED IN: 22 plant structures; EXPRESSED DURING: 13 growth stages; CONTAINS InterPro DOMAIN/s: Phospholipase C, phosphatidylinositol-specific , X domain (InterPro:…	AT1G49740	0	0	0	-3.34873	-5.32981	-7.19133	0	0	0	-3.16863	0	-4.47375	-5.26944	-4.37635	-3.46179	0	0	-2.15567	0	-4.05537	-4.51221	-4.55747	-2.19543	0	0	0	0	0	0	0	0
protein_coding	Major facilitator superfamily protein	NA	Major facilitator superfamily protein; FUNCTIONS IN: transporter activity; INVOLVED IN: oligopeptide transport; LOCATED IN: plasma membrane, membrane; EXPRESSED IN: 22 plant structures; EXPRESSED DURING: 13 growth stages; CONTAINS InterPro DOMAIN/s: Oligopeptide transporter (InterPro:IPR000109), Major facilitator superfamily, general substrate transporter (InterPro:IPR016196); BEST Arabidopsis th…	AT3G16180	0	0	0	-4.07744	-6.05981	-3.48244	0	0	0	-2.7633	0	-3.5834	-4.60848	-4.37943	-2.45373	0	0	0	0	0	-4.79284	-3.16401	-2.41162	0	0	0	0	0	0	0	0
protein_coding	Subtilase family protein	NA	Subtilase family protein; FUNCTIONS IN: identical protein binding, serine-type endopeptidase activity; INVOLVED IN: proteolysis, negative regulation of catalytic activity; LOCATED IN: cell wall, plant-type cell wall; EXPRESSED IN: 22 plant structures; EXPRESSED DURING: 13 growth stages; CONTAINS InterPro DOMAIN/s: Protease-associated PA (InterPro:IPR003137), Proteinase inhibitor, propeptide (Inte…	AT2G05920	0	0	0	-2.14466	-3.12824	-3.67482	0	0	0	-2.30432	0	-3.33098	-3.84008	-6.19251	-3.3969	0	0	-2.13544	0	0	-3.6629	-6.61082	-4.39957	0	0	0	0	0	0	0	0
protein_coding	Phototropic-responsive NPH3 family protein	NA	Phototropic-responsive NPH3 family protein; FUNCTIONS IN: signal transducer activity; INVOLVED IN: response to light stimulus; LOCATED IN: cellular_component unknown; CONTAINS InterPro DOMAIN/s: NPH3 (InterPro:IPR004249), BTB/POZ (InterPro:IPR013069), BTB/POZ fold (InterPro:IPR011333), BTB/POZ-like (InterPro:IPR000210); BEST Arabidopsis thaliana protein match is: Phototropic-responsive NPH3 famil…	AT3G50840	0	0	0	-6.22863	-6.22863	-6.22863	0	0	0	0	0	-3.27684	-4.60596	-3.66124	0	0	0	0	0	0	-6.29982	-6.29982	0	0	0	0	0	0	0	0	0
protein_coding	Kinase interacting (KIP1-like) family protein	NA	Kinase interacting (KIP1-like) family protein; FUNCTIONS IN: molecular_function unknown; INVOLVED IN: biological_process unknown; LOCATED IN: plasma membrane; EXPRESSED IN: 22 plant structures; EXPRESSED DURING: 10 growth stages; CONTAINS InterPro DOMAIN/s: KIP1-like (InterPro:IPR011684); BEST Arabidopsis thaliana protein match is: kinase interacting (KIP1-like) family protein (TAIR:AT1G03080.1);…	AT4G02710	0	0	-2.72512	-4.14061	-6.18171	-3.95926	0	0	0	0	0	-6.13314	-3.36403	-3.65986	0	0	0	0	0	-3.27365	-5.15578	-6.86589	0	0	0	0	0	0	0	0	0
protein_coding	Leucine-rich repeat protein kinase family protein	NA	Leucine-rich repeat protein kinase family protein; FUNCTIONS IN: protein serine/threonine kinase activity, protein kinase activity, ATP binding; INVOLVED IN: transmembrane receptor protein tyrosine kinase signaling pathway, protein amino acid phosphorylation; LOCATED IN: endomembrane system; EXPRESSED IN: 21 plant structures; EXPRESSED DURING: 13 growth stages; CONTAINS InterPro DOMAIN/s: Protein…	AT2G45340	0	0	0	-4.21222	-6.35306	0	0	0	0	0	0	-5.34339	-6.79552	-4.27653	0	0	0	0	-3.1536	-3.36643	-6.86414	-2.57665	-2.35087	0	0	0	0	0	0	0	0
protein_coding	F-box and associated interaction domains-containing protein	NA	F-box and associated interaction domains-containing protein; CONTAINS InterPro DOMAIN/s: F-box domain, cyclin-like (InterPro:IPR001810), F-box domain, Skp2-like (InterPro:IPR022364), F-box associated domain, type 3 (InterPro:IPR013187), F-box associated interaction domain (InterPro:IPR017451); BEST Arabidopsis thaliana protein match is: F-box associated ubiquitination effector family protein (TAI…	AT1G47340	0	0	0	0	-5.02374	0	0	0	0	0	0	-6.01894	-6.01894	0	0	0	0	-3.27067	0	-5.64949	-3.11246	-3.53864	-5.64949	0	0	0	0	0	0	0	0
protein_coding	white-brown complex homolog 19	Encodes a vacuole localized protein of the ABC transporter White-Brown Complex (WBC) family. When overexpressed in planta, confers resistance to kanamycin.	white-brown complex homolog 19 (WBC19); CONTAINS InterPro DOMAIN/s: ATPase, AAA+ type, core (InterPro:IPR003593), ABC transporter-like (InterPro:IPR003439), ABC-2 type transporter (InterPro:IPR013525), ABC transporter, conserved site (InterPro:IPR017871); BEST Arabidopsis thaliana protein match is: ABC-2 type transporter family protein (TAIR:AT3G55110.1); Has 390163 Blast hits to 355286 proteins …	AT3G55130	0	0	0	-3.41521	-4.27282	0	0	0	0	0	0	-5.3588	-6.81093	0	0	0	0	0	0	-4.05593	-3.63881	-2.90783	-6.02751	0	0	0	0	0	0	0	0
protein_coding	Chaperone DnaJ-domain superfamily protein	NA	Chaperone DnaJ-domain superfamily protein; FUNCTIONS IN: unfolded protein binding, heat shock protein binding; INVOLVED IN: protein folding; LOCATED IN: cellular_component unknown; EXPRESSED IN: 22 plant structures; EXPRESSED DURING: 13 growth stages; CONTAINS InterPro DOMAIN/s: Molecular chaperone, heat shock protein, Hsp40, DnaJ (InterPro:IPR015609), Heat shock protein DnaJ, N-terminal (InterPr…	AT1G16680	0	0	0	-4.32964	-6.17953	0	0	0	0	0	0	-6.26693	-4.64836	-3.70363	-2.70309	0	0	0	0	-6.24091	-3.45536	-6.24091	-3.22971	0	0	0	0	0	0	0	0
protein_coding	Protein kinase protein with tetratricopeptide repeat domain	NA	Protein kinase protein with tetratricopeptide repeat domain; FUNCTIONS IN: binding, protein kinase activity, ATP binding; INVOLVED IN: protein amino acid phosphorylation; LOCATED IN: plasma membrane; EXPRESSED IN: 20 plant structures; EXPRESSED DURING: 10 growth stages; CONTAINS InterPro DOMAIN/s: Protein kinase, catalytic domain (InterPro:IPR000719), Tetratricopeptide-like helical (InterPro:IPR0…	AT5G59010	0	0	0	-3.39902	-3.66291	0	-2.67519	0	0	0	0	-4.44485	-4.47722	-5.89699	0	0	0	0	0	-6.10792	-4.39781	-4.05679	-6.10792	0	0	0	0	0	0	0	0
protein_coding	cytokinin-responsive gata factor 1	Encodes a member of the GATA factor family of zinc finger transcription factors.	cytokinin-responsive gata factor 1 (CGA1); CONTAINS InterPro DOMAIN/s: Zinc finger, NHR/GATA-type (InterPro:IPR013088), Zinc finger, GATA-type (InterPro:IPR000679); BEST Arabidopsis thaliana protein match is: GATA type zinc finger transcription factor family protein (TAIR:AT5G56860.1); Has 1630 Blast hits to 1587 proteins in 190 species: Archae - 0; Bacteria - 0; Metazoa - 106; Fungi - 659; Plant…	AT4G26150	0	0	0	-3.18063	-3.94273	0	-3.96057	0	0	0	0	-4.73866	-4.14081	-5.03492	-2.90261	0	0	0	0	-7.93416	-4.67055	-3.5354	-3.81117	0	0	0	0	0	0	0	0
transposable_element_gene	transposable element gene	NA	copia-like retrotransposon family, has a 1.5e-256 P-value blast match to dbj|BAA78426.1| polyprotein (AtRE2-1) (Arabidopsis thaliana) (Ty1_Copia-element)	AT4G10690	0	0	0	-2.79556	-2.46338	-3.3736	-4.13726	0	0	0	0	-2.96182	-2.00806	-4.05313	-2.3005	0	0	0	0	-7.02892	-3.00721	-4.11078	-4.01773	0	0	0	0	0	0	0	0
pseudogene	NA	NA	pseudogene, similar to NL0D, contains leucine rich-repeat domains Pfam:PF00560, INTERPRO:IPR001611; similar to Cf-4A protein (Lycopersicon esculentum) gi|3097197|emb|CAA73187; blastp match of 33% identity and 2.9e-93 P-value to GP|4235641|gb|AAD13301.1||AF119040 NL0D {Lycopersicon esculentum}	AT4G13900	0	0	0	0	-2.73559	-3.17639	-2.65148	0	0	0	0	-3.41978	-3.14671	-4.57867	-2.44636	0	0	0	0	-6.316	-3.40744	-3.0719	-4.1449	0	0	0	0	0	0	-3.23651	0
protein_coding	Tetratricopeptide repeat (TPR)-like superfamily protein	NA	Tetratricopeptide repeat (TPR)-like superfamily protein; BEST Arabidopsis thaliana protein match is: Hydroxyproline-rich glycoprotein family protein (TAIR:AT3G25690.3); Has 41355 Blast hits to 22856 proteins in 1198 species: Archae - 106; Bacteria - 4898; Metazoa - 15706; Fungi - 4501; Plants - 9175; Viruses - 1532; Other Eukaryotes - 5437 (source: NCBI BLink).	AT4G18570	0	0	0	0	-4.0215	-3.66056	0	0	0	-2.41666	-2.65344	-2.2865	-3.64521	-3.80913	-3.08718	0	0	0	-3.55673	-4.04396	-3.62684	0	-4.26961	0	0	0	0	0	0	0	0
protein_coding	Putative membrane lipoprotein	NA	Putative membrane lipoprotein; Has 124 Blast hits to 75 proteins in 28 species: Archae - 2; Bacteria - 7; Metazoa - 8; Fungi - 0; Plants - 50; Viruses - 47; Other Eukaryotes - 10 (source: NCBI BLink).	AT4G19070	0	0	0	-3.38389	-5.52473	0	0	0	0	-2.64472	-2.90458	-3.78406	-3.88457	-3.91874	-3.30939	0	0	0	-2.88045	-6.0341	-3.06775	-2.91441	-6.0341	0	0	0	0	0	0	0	0
protein_coding	receptor-like protein kinase 4	Encodes a receptor-like protein kinase that is expressed in roots.	receptor-like protein kinase 4 (RLK4); FUNCTIONS IN: sugar binding, protein kinase activity; INVOLVED IN: protein amino acid phosphorylation; LOCATED IN: plasma membrane, membrane; EXPRESSED IN: 7 plant structures; EXPRESSED DURING: 4 anthesis, C globular stage, petal differentiation and expansion stage, E expanded cotyledon stage; CONTAINS InterPro DOMAIN/s: Curculin-like (mannose-binding) lecti…	AT4G00340	0	0	0	-2.64483	-5.225	-2.10143	0	0	0	0	0	-3.50978	-3.27897	0	-2.7936	0	0	0	-2.45276	-3.0035	-3.61771	-2.82079	-7.39492	0	0	0	0	0	0	0	0
protein_coding	nudix hydrolase homolog 19	NA	nudix hydrolase homolog 19 (NUDX19); FUNCTIONS IN: hydrolase activity, metal ion binding; INVOLVED IN: biological_process unknown; LOCATED IN: chloroplast; EXPRESSED IN: 22 plant structures; EXPRESSED DURING: 13 growth stages; CONTAINS InterPro DOMAIN/s: Zinc ribbon, NADH pyrophosphatase (InterPro:IPR015376), NUDIX hydrolase domain-like (InterPro:IPR015797), NUDIX hydrolase (InterPro:IPR020476), …	AT5G20070	0	0	0	0	-3.74692	-3.48304	0	0	0	0	0	-3.25812	-2.29907	0	-3.27455	0	0	0	-2.59807	-3.66771	-2.66775	-4.30037	-4.04836	0	0	0	0	0	0	0	0
protein_coding	farnesylated protein 3	Farnesylated protein that binds metals.	farnesylated protein 3 (FP3); FUNCTIONS IN: transition metal ion binding, metal ion binding; INVOLVED IN: cellular transition metal ion homeostasis; LOCATED IN: plasma membrane; EXPRESSED IN: 22 plant structures; EXPRESSED DURING: 13 growth stages; CONTAINS InterPro DOMAIN/s: Heavy metal transport/detoxification protein (InterPro:IPR006121); BEST Arabidopsis thaliana protein match is: Heavy metal…	AT5G63530	0	0	0	-4.44159	-4.65253	0	0	0	0	0	-2.17661	-2.77058	-4.16811	-2.83327	-3.75373	0	0	0	0	-2.69365	-4.80211	-3.78285	-3.34312	0	0	0	0	0	0	0	0
protein_coding	GOLDEN2-like 2	Encodes GLK2, Golden2-like 2, one of a pair of partially redundant nuclear transcription factors that regulate chloroplast development in a cell-autonomous manner. GLK1, Golden2-like 1, is encoded by At2g20570. GLK1 and GLK2 regulate the expression of the photosynthetic apparatus.	GOLDEN2-like 2 (GLK2); CONTAINS InterPro DOMAIN/s: Homeodomain-like (InterPro:IPR009057), Myb, DNA-binding (InterPro:IPR014778), Myb-like DNA-binding domain, SHAQKYF class (InterPro:IPR006447), HTH transcriptional regulator, Myb-type, DNA-binding (InterPro:IPR017930), Homeodomain-related (InterPro:IPR012287); BEST Arabidopsis thaliana protein match is: GBF's pro-rich region-interacting factor 1 (…	AT5G44190	0	0	0	-2.30503	-3.57352	0	-2.16995	0	0	0	0	-2.88364	-3.85699	-2.47569	-2.16392	0	0	0	0	-3.47537	-6.33503	-3.18437	-2.34996	0	0	0	0	0	0	0	0
protein_coding	Trypsin family protein	NA	Trypsin family protein; FUNCTIONS IN: catalytic activity; INVOLVED IN: biological_process unknown; LOCATED IN: cellular_component unknown; EXPRESSED IN: 22 plant structures; EXPRESSED DURING: 13 growth stages; CONTAINS InterPro DOMAIN/s: Serine/cysteine peptidase, trypsin-like (InterPro:IPR009003); BEST Arabidopsis thaliana protein match is: Trypsin family protein (TAIR:AT5G45030.2); Has 136 Blas…	AT2G35155	0	0	-2.87199	-2.7129	-3.49541	0	-3.14734	0	0	0	0	-3.23681	-2.83435	-3.23184	-2.29386	0	0	0	0	0	-5.91051	-3.04487	-2.93279	0	0	0	0	0	0	0	0
protein_coding	XH/XS domain-containing protein	NA	XH/XS domain-containing protein; CONTAINS InterPro DOMAIN/s: Domain of unknown function XS (InterPro:IPR005380), Domain of unknown function XH (InterPro:IPR005379), Domain of unknown function, putative Zinc finger, XS/XH (InterPro:IPR005381); BEST Arabidopsis thaliana protein match is: XH/XS domain-containing protein (TAIR:AT1G15910.1); Has 81745 Blast hits to 47168 proteins in 2099 species: Arch…	AT1G80790	0	0	0	-2.40244	-3.21601	0	-3.58105	0	0	0	0	-3.28803	-3.13855	-4.99809	-3.93141	0	0	0	0	0	-3.93955	-4.01799	-3.09715	0	0	0	0	0	0	0	0
protein_coding	NA	NA	unknown protein; BEST Arabidopsis thaliana protein match is: unknown protein (TAIR:AT1G23110.4); Has 57 Blast hits to 57 proteins in 14 species: Archae - 0; Bacteria - 0; Metazoa - 0; Fungi - 0; Plants - 57; Viruses - 0; Other Eukaryotes - 0 (source: NCBI BLink).	AT1G70900	0	0	0	-2.40528	-2.7249	0	-2.67042	0	0	0	0	-3.20189	-2.72772	-3.26876	-3.55441	0	0	0	0	0	-2.77554	-2.27392	-2.91427	0	0	0	0	0	0	0	0
protein_coding	cell wall / vacuolar inhibitor of fructosidase 1	Plant cell wall (CWI) and vacuolar invertases (VI) play important roles in carbohydrate metabolism, stress responses and sugar signaling. This protein may inhibit their activity.	cell wall / vacuolar inhibitor of fructosidase 1 (C/VIF1); FUNCTIONS IN: enzyme inhibitor activity, pectinesterase inhibitor activity, pectinesterase activity; INVOLVED IN: biological_process unknown; LOCATED IN: cell wall; EXPRESSED IN: 22 plant structures; EXPRESSED DURING: 13 growth stages; CONTAINS InterPro DOMAIN/s: Pectinesterase inhibitor (InterPro:IPR006501); BEST Arabidopsis thaliana pro…	AT1G47960	0	0	0	-3.07851	-3.39815	0	0	0	0	0	0	-2.61444	0	-3.3901	-2.2112	0	0	0	0	0	-3.38885	-3.30987	-2.60348	0	0	0	0	0	0	0	0
protein_coding	NA	NA	FUNCTIONS IN: molecular_function unknown; INVOLVED IN: biological_process unknown; LOCATED IN: plasma membrane; EXPRESSED IN: 22 plant structures; EXPRESSED DURING: 13 growth stages; CONTAINS InterPro DOMAIN/s: RPM1-interacting protein 4, defence response (InterPro:IPR008700); BEST Arabidopsis thaliana protein match is: unknown protein (TAIR:AT5G09960.1); Has 30201 Blast hits to 17322 proteins in…	AT5G64850	0	0	-2.8957	-2.16283	-4.11591	-3.11259	-1.71985	0	0	0	-2.54324	0	-3.50958	-3.34324	0	0	0	0	0	-2.51668	-4.38745	-3.568	-2.06551	0	0	0	0	0	0	0	0
protein_coding	cytochrome P450, family 81, subfamily D, polypeptide 4	member of CYP81D	cytochrome P450, family 81, subfamily D, polypeptide 4 (CYP81D4); FUNCTIONS IN: electron carrier activity, monooxygenase activity, iron ion binding, oxygen binding, heme binding; INVOLVED IN: oxidation reduction; LOCATED IN: endoplasmic reticulum; EXPRESSED IN: 23 plant structures; EXPRESSED DURING: 13 growth stages; CONTAINS InterPro DOMAIN/s: Cytochrome P450 (InterPro:IPR001128), Cytochrome P45…	AT4G37330	0	0	-2.29311	0	-3.64439	-3.39916	0	0	0	0	0	0	-3.4523	-3.27135	0	0	0	0	-2.47663	-2.60444	-3.9975	-3.61827	-1.61319	0	0	0	0	0	0	0	0
protein_coding	transmembrane kinase 1	receptor-like transmembrane kinase I (TMK1)	transmembrane kinase 1 (TMK1); FUNCTIONS IN: transmembrane receptor protein serine/threonine kinase activity; INVOLVED IN: signal transduction; LOCATED IN: extracellular region, plasma membrane; EXPRESSED IN: 23 plant structures; EXPRESSED DURING: 13 growth stages; CONTAINS InterPro DOMAIN/s: Protein kinase, ATP binding site (InterPro:IPR017441), Protein kinase, catalytic domain (InterPro:IPR0007…	AT1G66150	0	0	0	0	-3.28368	-3.89619	0	0	0	0	0	0	-3.34759	-4.66602	0	0	0	0	0	-3.24582	-3.61971	-4.85378	-2.25907	0	0	0	0	0	0	0	0
protein_coding	cytochrome P450, family 87, subfamily A, polypeptide 9	member of CYP89A	cytochrome P450, family 87, subfamily A, polypeptide 9 (CYP89A9); FUNCTIONS IN: electron carrier activity, monooxygenase activity, iron ion binding, oxygen binding, heme binding; INVOLVED IN: response to cyclopentenone; LOCATED IN: endomembrane system; EXPRESSED IN: 22 plant structures; EXPRESSED DURING: 13 growth stages; CONTAINS InterPro DOMAIN/s: Cytochrome P450 (InterPro:IPR001128), Cytochrom…	AT3G03470	0	0	0	-2.62042	-3.59663	-3.39495	-1.80413	0	0	0	0	0	-3.55422	-4.91032	0	0	0	0	0	-2.67482	-3.71168	-4.35043	-2.13332	-2.07848	0	0	0	0	0	0	0
protein_coding	senescence-associated family protein	NA	senescence-associated family protein; Has 35333 Blast hits to 34131 proteins in 2444 species: Archae - 798; Bacteria - 22429; Metazoa - 974; Fungi - 991; Plants - 531; Viruses - 0; Other Eukaryotes - 9610 (source: NCBI BLink).	AT1G66330	0	0	0	-2.586	-4.39046	-3.12504	-2.16644	0	0	0	0	0	-3.30047	-4.24379	0	0	0	0	0	-2.24004	-3.20284	-3.3944	-2.37509	0	0	0	0	0	0	-2.40261	0
protein_coding	ubiquitin-conjugating enzyme 5	NA	ubiquitin-conjugating enzyme 5 (UBC5); CONTAINS InterPro DOMAIN/s: Ubiquitin-conjugating enzyme/RWD-like (InterPro:IPR016135), Ubiquitin-conjugating enzyme, E2 (InterPro:IPR000608), Ubiquitin-conjugating enzyme (InterPro:IPR015581); BEST Arabidopsis thaliana protein match is: ubiquitin conjugating enzyme 4 (TAIR:AT5G41340.1); Has 8752 Blast hits to 8751 proteins in 386 species: Archae - 0; Bacter…	AT1G63800	0	0	0	-2.47317	-3.31387	-4.07569	-2.54586	0	0	0	0	0	-3.57355	-3.66572	-2.22305	0	0	0	0	-2.53664	-3.73116	-3.8565	-2.92764	0	0	0	0	0	0	-2.3269	0
protein_coding	Protein kinase superfamily protein	NA	Protein kinase superfamily protein; FUNCTIONS IN: protein serine/threonine kinase activity, protein kinase activity, kinase activity, ATP binding; INVOLVED IN: protein amino acid phosphorylation; EXPRESSED IN: 22 plant structures; EXPRESSED DURING: 13 growth stages; CONTAINS InterPro DOMAIN/s: Protein kinase, ATP binding site (InterPro:IPR017441), Protein kinase, catalytic domain (InterPro:IPR000…	AT4G01330	0	0	0	-3.15815	-6.82891	-4.47137	0	0	0	0	0	0	-4.432	-3.53891	-2.6594	0	0	0	0	-3.01644	-4.76995	-4.3409	-2.86629	0	0	0	0	0	0	0	0
protein_coding	pirin	encodes a cupin-domain containing protein that is similar to pirins which interact with a CCAAT box binding transcription factor. The protein interacts with GPA1 (G protein alpha-subunit) in vitro. Mutants in the gene are affected in germination and early seedling development.	pirin (PRN); CONTAINS InterPro DOMAIN/s: Pirin, C-terminal (InterPro:IPR008778), Pirin (InterPro:IPR012093), Cupin, RmlC-type (InterPro:IPR011051), Pirin, N-terminal (InterPro:IPR003829); BEST Arabidopsis thaliana protein match is: RmlC-like cupins superfamily protein (TAIR:AT2G43120.1); Has 7400 Blast hits to 7400 proteins in 1466 species: Archae - 64; Bacteria - 4668; Metazoa - 71; Fungi - 217;…	AT3G59220	0	0	0	-2.94344	-5.34954	-3.60189	0	0	0	0	0	0	-3.68287	-2.98313	-1.74541	0	0	0	0	-3.75019	-4.39094	-4.44742	-2.58902	0	0	0	0	0	0	0	0
protein_coding	hydroxyproline-rich glycoprotein family protein	NA	hydroxyproline-rich glycoprotein family protein; Has 6317 Blast hits to 3436 proteins in 319 species: Archae - 0; Bacteria - 429; Metazoa - 2195; Fungi - 739; Plants - 2175; Viruses - 83; Other Eukaryotes - 696 (source: NCBI BLink).	AT3G06750	0	0	0	-3.01404	-6.39603	0	0	0	0	0	0	0	-4.39581	-3.3264	0	0	0	0	0	-3.67849	-4.6042	-3.39761	-2.97838	0	0	0	0	0	0	0	0
protein_coding	subtilisin-like serine protease 2	Serine protease similar to subtilisin.	subtilisin-like serine protease 2 (SLP2); FUNCTIONS IN: serine-type peptidase activity; INVOLVED IN: plant-type cell wall modification, proteolysis; LOCATED IN: middle lamella-containing extracellular matrix, membrane; EXPRESSED IN: 24 plant structures; EXPRESSED DURING: 15 growth stages; CONTAINS InterPro DOMAIN/s: Protease-associated PA (InterPro:IPR003137), Proteinase inhibitor, propeptide (In…	AT4G34980	0	0	0	-2.59712	-6.76261	-2.67161	-3.22371	0	0	0	0	0	-4.68316	-5.09229	-2.72067	0	0	0	0	-3.27995	-3.81894	-4.53578	0	0	0	0	0	0	0	0	0
protein_coding	BEL1-like homeodomain 1	Encodes a member of the BEL-like homeodomain protein family. Ecotopic expression in the embryo sac leads to defects in nuclear migration and cellularization and embryo sacs with multiple egg cells. Loss of function alleles have no female gametophyte defects. The ecotopic expression phenotype requires KNAT3 because it can be suppressed by loss of KNAT3 function alleles. Localized to the nucleus bu…	BEL1-like homeodomain 1 (BLH1); CONTAINS InterPro DOMAIN/s: Homeobox (InterPro:IPR001356), Homeodomain-like (InterPro:IPR009057), POX (InterPro:IPR006563), Homeodomain-related (InterPro:IPR012287); BEST Arabidopsis thaliana protein match is: BEL1-like homeodomain 6 (TAIR:AT4G34610.2); Has 35333 Blast hits to 34131 proteins in 2444 species: Archae - 798; Bacteria - 22429; Metazoa - 974; Fungi - 99…	AT2G35940	0	0	0	-2.27993	-4.90219	-2.07064	-1.50011	0	0	0	0	-2.39299	-3.87803	-3.72518	-2.30029	0	0	0	0	-3.02537	-3.70363	-4.01624	0	0	0	0	0	0	0	0	0
protein_coding	ETHYLENE-INSENSITIVE3-like 1	ethylene-insensitive3-like1 (EIL1)	ETHYLENE-INSENSITIVE3-like 1 (EIL1); FUNCTIONS IN: transcription regulator activity, sequence-specific DNA binding transcription factor activity; INVOLVED IN: ethylene mediated signaling pathway, response to ethylene stimulus, defense response to bacterium; LOCATED IN: nucleus; EXPRESSED IN: 24 plant structures; EXPRESSED DURING: 15 growth stages; CONTAINS InterPro DOMAIN/s: Ethylene insensitive …	AT2G27050	0	0	0	-2.97764	-5.42961	-2.2431	-1.88118	0	0	0	0	0	-2.47506	-2.95744	-1.93818	0	0	0	0	-2.50954	-2.72208	-3.39704	0	0	0	0	0	0	0	0	0
protein_coding	Mitochondrial transcription termination factor family protein	NA	Mitochondrial transcription termination factor family protein; FUNCTIONS IN: molecular_function unknown; INVOLVED IN: biological_process unknown; LOCATED IN: chloroplast; EXPRESSED IN: 24 plant structures; EXPRESSED DURING: 15 growth stages; CONTAINS InterPro DOMAIN/s: Mitochodrial transcription termination factor-related (InterPro:IPR003690); Has 234 Blast hits to 198 proteins in 25 species: Arc…	AT4G09620	0	0	0	-1.92554	-3.75439	-2.82725	-2.81108	0	0	0	0	0	-3.30173	-2.13353	-2.43253	0	0	0	0	-2.60128	-2.58335	-2.25326	0	0	0	0	0	0	-2.53877	-1.98867	0
protein_coding	homolog of bacterial PANC	Encodes a pantothenate synthetase that appears to be located in the cytosol. This protein is expected to play a role in pantothenate (vitamin B5) biosynthesis. Analysis of the catalytic properties of this enzyme indicate that it might be able to synthesize adequate amounts of pantothenate even in the presence of low levels of pantoate.	homolog of bacterial PANC (PANC); CONTAINS InterPro DOMAIN/s: Rossmann-like alpha/beta/alpha sandwich fold (InterPro:IPR014729), Pantoate-beta-alanine ligase (InterPro:IPR003721); Has 1807 Blast hits to 1807 proteins in 277 species: Archae - 0; Bacteria - 0; Metazoa - 736; Fungi - 347; Plants - 385; Viruses - 0; Other Eukaryotes - 339 (source: NCBI BLink).	AT5G48840	0	0	0	0	-2.79354	-3.79975	-2.46758	0	0	0	0	0	-3.5404	-3.37385	-2.50309	0	0	0	0	-3.16744	-3.29174	-3.39074	0	0	0	0	0	0	0	0	0
protein_coding	NA	NA	unknown protein; FUNCTIONS IN: molecular_function unknown; INVOLVED IN: biological_process unknown; LOCATED IN: mitochondrion; EXPRESSED IN: 19 plant structures; EXPRESSED DURING: 9 growth stages; BEST Arabidopsis thaliana protein match is: unknown protein (TAIR:AT1G01725.1); Has 1807 Blast hits to 1807 proteins in 277 species: Archae - 0; Bacteria - 0; Metazoa - 736; Fungi - 347; Plants - 385; V…	AT4G00530	0	0	0	-2.32986	-3.1814	-2.4199	-2.90392	0	0	0	0	0	-3.06874	-3.1214	-2.39596	0	0	0	0	-3.83271	-2.58583	-4.93569	0	0	0	0	0	0	0	0	0
protein_coding	NA	NA	unknown protein; FUNCTIONS IN: molecular_function unknown; INVOLVED IN: biological_process unknown; LOCATED IN: chloroplast, plant-type cell wall; EXPRESSED IN: 22 plant structures; EXPRESSED DURING: 13 growth stages; Has 53 Blast hits to 53 proteins in 24 species: Archae - 0; Bacteria - 27; Metazoa - 0; Fungi - 0; Plants - 26; Viruses - 0; Other Eukaryotes - 0 (source: NCBI BLink).	AT2G41950	0	0	0	-2.74708	-2.92739	-3.6552	-2.50196	0	0	0	0	-2.94658	-2.91201	-3.21181	-3.62744	0	0	0	0	-3.68915	-2.87694	-3.3526	0	0	0	0	0	0	0	-2.49619	0
protein_coding	NA	NA	unknown protein; Has 39 Blast hits to 39 proteins in 14 species: Archae - 0; Bacteria - 0; Metazoa - 0; Fungi - 0; Plants - 39; Viruses - 0; Other Eukaryotes - 0 (source: NCBI BLink).	AT2G17710	0	0	0	-3.36852	-3.30843	-4.31321	-2.83561	0	0	0	0	-3.20895	-3.37772	-4.36642	0	0	0	0	-1.94667	-2.57667	-3.72812	-3.45437	-2.56848	0	0	0	0	0	0	0	0
protein_coding	Subtilase family protein	NA	Subtilase family protein; FUNCTIONS IN: identical protein binding, serine-type endopeptidase activity; INVOLVED IN: proteolysis, negative regulation of catalytic activity; LOCATED IN: apoplast, plasma membrane, vacuole, plant-type cell wall; EXPRESSED IN: 24 plant structures; EXPRESSED DURING: 13 growth stages; CONTAINS InterPro DOMAIN/s: Protease-associated PA (InterPro:IPR003137), Proteinase in…	AT3G14067	0	0	0	-2.75928	-3.93023	-4.07533	-1.88007	0	0	0	0	-2.87645	-3.48964	-4.41159	-2.62554	0	0	0	-1.75556	-2.68116	-4.18307	-4.64519	-1.99728	0	0	0	0	0	0	0	0
protein_coding	Calcium-dependent lipid-binding (CaLB domain) plant phosphoribosyltransferase family protein	NA	Calcium-dependent lipid-binding (CaLB domain) plant phosphoribosyltransferase family protein; INVOLVED IN: tryptophan biosynthetic process; LOCATED IN: endoplasmic reticulum, cell wall; EXPRESSED IN: 23 plant structures; EXPRESSED DURING: 13 growth stages; CONTAINS InterPro DOMAIN/s: C2 membrane targeting protein (InterPro:IPR018029), C2 calcium/lipid-binding domain, CaLB (InterPro:IPR008973), Ph…	AT1G51570	0	0	0	-2.2098	-3.27038	-4.41664	0	0	0	0	0	-2.83898	-3.46361	-2.87081	-2.86568	0	0	0	0	-2.50589	-3.27144	-3.69515	-2.46967	0	0	0	0	0	0	0	0
protein_coding	monodehydroascorbate reductase 4	Encodes a peroxisome membrane-bound monodehydroascorbate reductase, involved in the ascorbate-glutathione cycle which removes toxic H2O2	monodehydroascorbate reductase 4 (MDAR4); FUNCTIONS IN: monodehydroascorbate reductase (NADH) activity; INVOLVED IN: hydrogen peroxide catabolic process; LOCATED IN: peroxisomal membrane, chloroplast envelope; EXPRESSED IN: 22 plant structures; EXPRESSED DURING: 13 growth stages; CONTAINS InterPro DOMAIN/s: FAD/NAD-linked reductase, dimerisation (InterPro:IPR016156), FAD-dependent pyridine nucleo…	AT3G27820	0	0	-1.2471	-2.27379	-2.8591	-3.26133	-1.91776	0	0	0	0	-1.93428	-3.16375	-3.18376	-2.36472	0	0	0	0	-2.53851	-3.19578	-3.46033	-2.05372	0	0	0	0	0	0	0	0
protein_coding	YebC-related	NA	YebC-related; LOCATED IN: chloroplast; EXPRESSED IN: 23 plant structures; EXPRESSED DURING: 13 growth stages; CONTAINS InterPro DOMAIN/s: Protein of unknown function DUF28 (InterPro:IPR002876), Integrase, N-terminal zinc-binding domain-like (InterPro:IPR017856); Has 8692 Blast hits to 8692 proteins in 2830 species: Archae - 0; Bacteria - 6166; Metazoa - 76; Fungi - 120; Plants - 47; Viruses - 0; …	AT2G25830	0	0	-1.98603	-2.28612	-3.34283	-2.78826	-1.71651	0	0	0	0	-2.53155	-3.1393	-3.48213	-2.47956	0	0	0	0	-2.41843	-2.37018	-3.72184	-2.42899	0	0	0	0	0	0	0	0
protein_coding	phosphoadenosine phosphosulfate (PAPS) reductase family protein	NA	phosphoadenosine phosphosulfate (PAPS) reductase family protein; FUNCTIONS IN: transferase activity; INVOLVED IN: Mo-molybdopterin cofactor biosynthetic process, metabolic process; LOCATED IN: cellular_component unknown; EXPRESSED IN: 22 plant structures; EXPRESSED DURING: 13 growth stages; CONTAINS InterPro DOMAIN/s: Rossmann-like alpha/beta/alpha sandwich fold (InterPro:IPR014729), Phosphoadeno…	AT5G03430	0	0	-1.5265	-2.20627	-2.84175	-2.44216	0	0	0	0	0	-2.45221	-2.21711	-2.64051	-2.13888	0	0	0	0	-1.98826	-2.52038	-2.52001	-2.17285	0	0	0	0	0	0	0	0
protein_coding	Mitochondrial substrate carrier family protein	NA	Mitochondrial substrate carrier family protein; FUNCTIONS IN: binding; INVOLVED IN: transport, mitochondrial transport, transmembrane transport; LOCATED IN: mitochondrial inner membrane, chloroplast; EXPRESSED IN: 22 plant structures; EXPRESSED DURING: 13 growth stages; CONTAINS InterPro DOMAIN/s: Mitochondrial substrate carrier (InterPro:IPR001993), Mitochondrial substrate/solute carrier (InterP…	AT5G42130	0	0	0	-1.90304	-2.78448	-1.82038	0	0	0	0	-1.71582	-2.40125	-2.01663	-1.79201	-1.55899	0	0	0	0	-3.00561	-2.23127	-3.0556	-2.24924	0	0	0	0	0	0	0	0
protein_coding	NA	NA	unknown protein; FUNCTIONS IN: molecular_function unknown; INVOLVED IN: biological_process unknown; EXPRESSED IN: 24 plant structures; EXPRESSED DURING: 15 growth stages; BEST Arabidopsis thaliana protein match is: unknown protein (TAIR:AT5G41110.1).	AT3G26890	0	0	0	-3.26755	-2.50141	-2.2138	-1.64495	0	0	0	0	-2.47213	-2.53596	-2.64154	-1.98927	0	0	0	-2.21655	-2.66692	-3.34697	-2.40807	-2.36039	0	0	0	0	0	0	0	0
protein_coding	NA	NA	unknown protein; Has 25 Blast hits to 25 proteins in 8 species: Archae - 0; Bacteria - 0; Metazoa - 0; Fungi - 0; Plants - 25; Viruses - 0; Other Eukaryotes - 0 (source: NCBI BLink).	AT2G35470	0	0	-3.3739	-3.08798	-4.10699	-3.13625	0	0	0	0	0	-3.83829	-3.17561	-3.16351	0	0	0	0	0	-3.96529	-3.92515	-2.8685	0	0	0	0	0	0	0	0	0
protein_coding	Disease resistance protein (CC-NBS-LRR class) family	NA	Disease resistance protein (CC-NBS-LRR class) family; FUNCTIONS IN: ATP binding; INVOLVED IN: defense response, apoptosis; LOCATED IN: endomembrane system; EXPRESSED IN: 22 plant structures; EXPRESSED DURING: 13 growth stages; CONTAINS InterPro DOMAIN/s: NB-ARC (InterPro:IPR002182), Disease resistance protein (InterPro:IPR000767); BEST Arabidopsis thaliana protein match is: Disease resistance pro…	AT5G43740	0	0	-2.08623	-3.43664	-3.58121	-2.59635	-1.57238	0	0	0	0	-4.55229	-3.78691	-2.48628	0	0	0	0	0	-2.99809	-3.793	-2.8572	-1.91968	0	0	0	0	0	0	0	0
protein_coding	ER lumen protein retaining receptor family protein	NA	ER lumen protein retaining receptor family protein; FUNCTIONS IN: ER retention sequence binding, receptor activity; INVOLVED IN: protein retention in ER lumen, protein transport; LOCATED IN: integral to membrane; EXPRESSED IN: 22 plant structures; EXPRESSED DURING: 13 growth stages; CONTAINS InterPro DOMAIN/s: ER lumen protein retaining receptor (InterPro:IPR000133); BEST Arabidopsis thaliana pro…	AT1G75760	0	0	-1.62449	-3.19904	-3.72924	-2.00761	-2.32583	0	0	0	0	-3.00555	-2.2803	-2.02035	0	0	0	0	0	-3.37468	-3.27555	-3.80751	0	0	0	0	0	0	0	0	0
protein_coding	BR-signaling kinase 3	Encodes BR-signaling kinase 3 (BSK3), one of the three homologous BR-signaling kinases (BSK1, AT4G35230; BSK2, AT5G46570; BSK3, AT4G00710). Mediates signal transduction from receptor kinase BRI1 by functioning as the substrate of BRI1. Plasma membrane localized.	BR-signaling kinase 3 (BSK3); FUNCTIONS IN: binding, protein kinase activity, kinase activity, ATP binding; INVOLVED IN: brassinosteroid mediated signaling pathway, N-terminal protein myristoylation; LOCATED IN: plasma membrane, membrane; EXPRESSED IN: 22 plant structures; EXPRESSED DURING: 13 growth stages; CONTAINS InterPro DOMAIN/s: Tetratricopeptide-like helical (InterPro:IPR011990), Protein …	AT4G00710	0	0	0	-2.24794	-4.01719	-3.23713	-1.928	0	0	0	0	-2.83396	-2.60944	-2.68828	0	0	0	0	0	-2.383	-2.76015	-2.96039	0	0	0	0	0	0	0	0	0
protein_coding	Amino acid permease family protein	NA	Amino acid permease family protein; FUNCTIONS IN: cationic amino acid transmembrane transporter activity; INVOLVED IN: transport, amino acid transport, transmembrane transport; LOCATED IN: membrane; EXPRESSED IN: 18 plant structures; EXPRESSED DURING: 9 growth stages; CONTAINS InterPro DOMAIN/s: Amino acid/polyamine transporter I (InterPro:IPR002293), Amino acid permease domain (InterPro:IPR00484…	AT1G31820	0	0	0	-3.14591	-2.53291	-2.25293	-1.76796	0	0	0	0	-2.33965	-4.49535	-3.58738	0	0	0	0	0	-3.1338	-2.91836	-3.05351	-1.67212	0	0	0	0	0	0	0	0
protein_coding	NA	NA	unknown protein; FUNCTIONS IN: molecular_function unknown; INVOLVED IN: biological_process unknown; LOCATED IN: chloroplast; Has 10 Blast hits to 10 proteins in 2 species: Archae - 0; Bacteria - 0; Metazoa - 0; Fungi - 0; Plants - 10; Viruses - 0; Other Eukaryotes - 0 (source: NCBI BLink).	AT3G05935	0	0	0	-2.90467	-5.16006	-2.66782	0	0	0	0	0	0	-5.27868	-3.05985	0	0	0	0	0	-3.31016	-3.13191	-2.8921	0	0	0	0	0	0	0	0	0
protein_coding	glutathione S-transferase TAU 16	Encodes glutathione transferase belonging to the tau class of GSTs. Naming convention according to Wagner et al. (2002).	glutathione S-transferase TAU 16 (GSTU16); CONTAINS InterPro DOMAIN/s: Thioredoxin fold (InterPro:IPR012335), Glutathione S-transferase, C-terminal (InterPro:IPR004046), Glutathione S-transferase, C-terminal-like (InterPro:IPR010987), Glutathione S-transferase/chloride channel, C-terminal (InterPro:IPR017933), Glutathione S-transferase, N-terminal (InterPro:IPR004045), Thioredoxin-like fold (Inte…	AT1G59700	0	0	0	-2.50286	-4.34505	-4.08158	0	0	0	0	0	-2.33278	-3.55118	-4.1055	0	0	0	0	0	-2.92524	-4.04025	-3.16817	0	0	0	0	0	0	0	0	0
protein_coding	Leucine-rich repeat (LRR) family protein	NA	Leucine-rich repeat (LRR) family protein; BEST Arabidopsis thaliana protein match is: Leucine-rich repeat (LRR) family protein (TAIR:AT3G19320.1); Has 45026 Blast hits to 12967 proteins in 516 species: Archae - 11; Bacteria - 711; Metazoa - 1155; Fungi - 115; Plants - 40928; Viruses - 0; Other Eukaryotes - 2106 (source: NCBI BLink).	AT4G06744	0	0	0	-3.73894	-5.09854	-2.00856	0	0	0	0	0	-3.59432	-5.45955	-3.47301	0	0	0	0	0	-4.35432	-3.91077	-2.42595	0	0	0	0	0	0	0	0	0
protein_coding	KNOTTED1-like homeobox gene 3	A member of class II knotted1-like homeobox gene family (together with KNAT4 and KNAT5). Expressed in: hypocotyl-root boundary, anther-filament junction in flowers, ovule-funiculus and peduncle-silique boundaries, petioles and root. Light-regulated expression with differential response to red/far-red light. KNAT3 promoter activity showed cell-type specific pattern along longitudinal root axis, re…	KNOTTED1-like homeobox gene 3 (KNAT3); FUNCTIONS IN: transcription activator activity, sequence-specific DNA binding transcription factor activity; INVOLVED IN: response to light stimulus, detection of cytokinin stimulus, cellular response to cytokine stimulus; LOCATED IN: cytosol, nucleus; EXPRESSED IN: 35 plant structures; EXPRESSED DURING: 13 growth stages; CONTAINS InterPro DOMAIN/s: ELK (Int…	AT5G25220	0	0	0	-3.24064	-4.23767	-2.00657	0	0	0	0	0	-3.37445	-3.92898	-2.4185	0	0	0	0	-2.52686	-3.84565	-4.72839	-3.15261	0	0	0	0	0	0	0	0	0
protein_coding	Integrase-type DNA-binding superfamily protein	NA	Integrase-type DNA-binding superfamily protein; FUNCTIONS IN: DNA binding, sequence-specific DNA binding transcription factor activity; INVOLVED IN: regulation of transcription, DNA-dependent; LOCATED IN: nucleus; EXPRESSED IN: 22 plant structures; EXPRESSED DURING: 13 growth stages; CONTAINS InterPro DOMAIN/s: DNA-binding, integrase-type (InterPro:IPR016177), Pathogenesis-related transcriptional…	AT1G22190	0	0	0	-2.83805	-4.03773	-2.4593	0	0	0	0	0	-2.37701	-2.78334	-3.15287	0	0	0	0	-1.98066	-3.44527	-3.77643	-4.30111	-2.42505	0	0	0	0	0	0	0	0
protein_coding	NA	NA	unknown protein; FUNCTIONS IN: molecular_function unknown; INVOLVED IN: biological_process unknown; EXPRESSED IN: 22 plant structures; EXPRESSED DURING: 12 growth stages.	AT1G75730	0	0	0	-3.14892	-4.22629	0	0	0	0	0	0	-3.25533	-3.26806	-3.63973	0	0	0	0	0	-3.61003	-3.4123	-5.00406	-2.78016	0	0	0	0	0	0	0	0
protein_coding	glycine-rich protein	NA	glycine-rich protein; FUNCTIONS IN: molecular_function unknown; INVOLVED IN: biological_process unknown; LOCATED IN: endomembrane system; EXPRESSED IN: 19 plant structures; EXPRESSED DURING: 9 growth stages; Has 30201 Blast hits to 17322 proteins in 780 species: Archae - 12; Bacteria - 1396; Metazoa - 17338; Fungi - 3422; Plants - 5037; Viruses - 0; Other Eukaryotes - 2996 (source: NCBI BLink).	AT5G61660	0	0	0	-2.47439	-3.4197	0	0	0	0	0	0	-2.83772	-3.78365	-3.17832	0	0	0	0	0	-2.70387	-3.7858	-3.8504	-1.89568	0	0	0	0	0	0	0	0
protein_coding	Tetratricopeptide repeat (TPR)-like superfamily protein	NA	Tetratricopeptide repeat (TPR)-like superfamily protein; FUNCTIONS IN: molecular_function unknown; INVOLVED IN: biological_process unknown; LOCATED IN: endomembrane system; EXPRESSED IN: 22 plant structures; EXPRESSED DURING: 13 growth stages; CONTAINS InterPro DOMAIN/s: Pentatricopeptide repeat (InterPro:IPR002885); BEST Arabidopsis thaliana protein match is: Pentatricopeptide repeat (PPR) super…	AT3G59040	0	0	0	0	-3.07011	0	0	0	0	0	0	-2.40239	-3.61026	-2.60826	-2.70348	0	0	0	-2.18648	-3.66413	-3.51413	-3.47399	-2.27594	0	0	0	0	0	0	0	0
protein_coding	Protein of unknown function (DUF179)	NA	Protein of unknown function (DUF179); LOCATED IN: chloroplast thylakoid lumen, chloroplast; EXPRESSED IN: 23 plant structures; EXPRESSED DURING: 14 growth stages; CONTAINS InterPro DOMAIN/s: Protein of unknown function DUF179 (InterPro:IPR003774); BEST Arabidopsis thaliana protein match is: Protein of unknown function (DUF179) (TAIR:AT3G29240.2); Has 2552 Blast hits to 2552 proteins in 947 specie…	AT1G33780	0	0	0	0	-3.59173	0	0	0	0	0	0	-3.43878	-3.69067	-3.51663	-2.49931	0	0	0	-2.13688	-3.49158	-3.54037	-3.0997	-1.99274	0	0	0	0	0	0	0	0
protein_coding	Ubiquitin-like superfamily protein	NA	Ubiquitin-like superfamily protein; FUNCTIONS IN: molecular_function unknown; INVOLVED IN: biological_process unknown; LOCATED IN: plasma membrane; EXPRESSED IN: 22 plant structures; EXPRESSED DURING: 13 growth stages; BEST Arabidopsis thaliana protein match is: Ubiquitin-like superfamily protein (TAIR:AT5G25340.1); Has 84 Blast hits to 82 proteins in 25 species: Archae - 0; Bacteria - 0; Metazoa…	AT4G32270	0	0	0	0	-2.9286	-2.83321	0	0	0	0	-2.36751	-3.45735	-3.1473	-2.41383	-2.05361	0	0	0	-2.46656	-3.2862	-3.133	-2.92675	0	0	0	0	0	0	0	0	0
protein_coding	Alkaline-phosphatase-like family protein	NA	Alkaline-phosphatase-like family protein; FUNCTIONS IN: hydrolase activity, catalytic activity; INVOLVED IN: metabolic process, nucleotide metabolic process; LOCATED IN: vacuole; EXPRESSED IN: 23 plant structures; EXPRESSED DURING: 13 growth stages; CONTAINS InterPro DOMAIN/s: Alkaline phosphatase-like, alpha/beta/alpha (InterPro:IPR017849), Type I phosphodiesterase/nucleotide pyrophosphatase/pho…	AT4G29680	0	0	-1.97839	-2.55377	-4.0513	-4.56263	-2.2946	0	0	0	0	-3.90014	-2.96227	-3.71263	-2.8529	0	0	0	0	0	-3.55857	-2.86901	-2.28192	0	0	0	0	-2.9151	-2.87727	-2.75593	0
protein_coding	glutamate receptor 3.5	Encodes a ionotropic glutamate receptor ortholog, a member of a putative ligand-gated ion channel subunit family	glutamate receptor 3.5 (GLR3.5); FUNCTIONS IN: intracellular ligand-gated ion channel activity; INVOLVED IN: cellular calcium ion homeostasis, response to light stimulus; LOCATED IN: integral to membrane, membrane; EXPRESSED IN: 20 plant structures; EXPRESSED DURING: 13 growth stages; CONTAINS InterPro DOMAIN/s: Extracellular solute-binding protein, family 3 (InterPro:IPR001638), Ionotropic gluta…	AT2G32390	0	0	0	-2.48864	-4.14607	-2.82925	-2.81717	0	0	0	0	-4.19374	-2.93624	-2.632	0	0	0	0	0	0	-4.25987	-3.5821	-3.26736	0	0	0	0	-2.8384	0	0	0
protein_coding	mraW methylase family protein	NA	mraW methylase family protein; FUNCTIONS IN: methyltransferase activity; EXPRESSED IN: 22 plant structures; EXPRESSED DURING: 13 growth stages; CONTAINS InterPro DOMAIN/s: S-adenosyl-L-methionine-dependent methyltransferase, MraW (InterPro:IPR002903); Has 1807 Blast hits to 1807 proteins in 277 species: Archae - 0; Bacteria - 0; Metazoa - 736; Fungi - 347; Plants - 385; Viruses - 0; Other Eukaryo…	AT5G10910	0	0	0	0	-3.74295	-2.47531	-2.53812	0	0	-2.30547	-2.68739	-3.9292	-3.64737	-2.8763	-2.74585	0	0	0	0	0	-2.58751	-3.40514	-2.88532	0	0	0	0	0	-2.7024	0	0
protein_coding	NA	NA	unknown protein; Has 35333 Blast hits to 34131 proteins in 2444 species: Archae - 798; Bacteria - 22429; Metazoa - 974; Fungi - 991; Plants - 531; Viruses - 0; Other Eukaryotes - 9610 (source: NCBI BLink).	AT5G66820	0	0	0	-2.07149	-3.07921	-2.10776	-1.77657	0	0	0	-1.96789	-2.67464	-3.76175	-2.21387	-2.38773	0	0	0	0	0	-3.13944	-3.15467	-3.04329	0	0	0	0	0	-2.6242	0	0
protein_coding	Calcium-binding EF-hand family protein	NA	Calcium-binding EF-hand family protein; FUNCTIONS IN: calcium ion binding; LOCATED IN: cellular_component unknown; EXPRESSED IN: 23 plant structures; EXPRESSED DURING: 13 growth stages; CONTAINS InterPro DOMAIN/s: EF-Hand 1, calcium-binding site (InterPro:IPR018247), EF-HAND 2 (InterPro:IPR018249), Calcium-binding EF-hand (InterPro:IPR002048); BEST Arabidopsis thaliana protein match is: calcium-b…	AT4G38810	0	0	0	0	-2.94937	-3.53988	-2.95312	0	0	0	0	-3.24711	-3.23495	-3.79254	-2.56258	0	0	0	0	-2.58543	-6.05476	-3.42067	-2.7086	0	0	0	0	0	-2.99155	0	0
protein_coding	Phototropic-responsive NPH3 family protein	light inducible root phototropism 2 encoding a signal transducer of the phototropic response in Arabidopsis	ROOT PHOTOTROPISM 2 (RPT2); FUNCTIONS IN: signal transducer activity; INVOLVED IN: phototropism; LOCATED IN: nucleus; EXPRESSED IN: 22 plant structures; EXPRESSED DURING: 13 growth stages; CONTAINS InterPro DOMAIN/s: NPH3 (InterPro:IPR004249), BTB/POZ (InterPro:IPR013069), BTB/POZ fold (InterPro:IPR011333); BEST Arabidopsis thaliana protein match is: Phototropic-responsive NPH3 family protein (TA…	AT2G30520	0	0	-1.42095	-2.31851	-3.32675	-4.24077	-2.82616	0	0	0	0	-2.7322	-4.29476	-4.27323	-3.13434	0	0	0	0	-3.95505	-4.11001	-5.05934	-3.35259	0	0	0	0	0	-2.21853	-2.27086	0
protein_coding	gamma vacuolar processing enzyme	Encodes a vacuolar processing enzyme belonging to a novel group of cysteine proteinases that is expressed in vegetative organs and is upregulated in association with various types of cell death and under stressed conditions. They are essential in processing seed storage proteins and for mediating the susceptible response of toxin-induced cell death.	gamma vacuolar processing enzyme (GAMMA-VPE); CONTAINS InterPro DOMAIN/s: Peptidase C13, legumain (InterPro:IPR001096); BEST Arabidopsis thaliana protein match is: alpha-vacuolar processing enzyme (TAIR:AT2G25940.1); Has 789 Blast hits to 787 proteins in 239 species: Archae - 4; Bacteria - 12; Metazoa - 277; Fungi - 115; Plants - 257; Viruses - 0; Other Eukaryotes - 124 (source: NCBI BLink).	AT4G32940	0	0	0	-2.64809	-3.45369	-4.04198	-3.74605	0	0	0	0	-2.62261	-3.4844	-3.94954	-3.47437	0	0	0	0	-2.46605	-3.89045	-4.50712	-3.63462	0	0	0	0	0	-2.58648	0	0
protein_coding	3-ketoacyl-CoA synthase 6	Encodes KCS6, a member of the 3-ketoacyl-CoA synthase family involved in the biosynthesis of VLCFA (very long chain fatty acids).	3-ketoacyl-CoA synthase 6 (KCS6); FUNCTIONS IN: transferase activity, transferring acyl groups other than amino-acyl groups, catalytic activity; INVOLVED IN: in 7 processes; LOCATED IN: endoplasmic reticulum; EXPRESSED IN: 29 plant structures; EXPRESSED DURING: 13 growth stages; CONTAINS InterPro DOMAIN/s: Thiolase-like (InterPro:IPR016039), FAE1/Type III polyketide synthase-like protein (InterPr…	AT1G68530	0	0	-2.03259	-3.09627	-4.71854	-3.67279	-3.54515	0	0	0	0	-3.58738	-4.46877	-3.98742	-4.63969	0	0	0	0	-3.05057	-4.62762	-4.02645	-4.73348	0	0	0	0	0	-3.15067	0	0
protein_coding	Mitochondrial transcription termination factor family protein	NA	Mitochondrial transcription termination factor family protein; FUNCTIONS IN: molecular_function unknown; INVOLVED IN: biological_process unknown; LOCATED IN: chloroplast; EXPRESSED IN: 20 plant structures; EXPRESSED DURING: 13 growth stages; CONTAINS InterPro DOMAIN/s: Mitochodrial transcription termination factor-related (InterPro:IPR003690); BEST Arabidopsis thaliana protein match is: Mitochond…	AT2G36000	0	0	0	-3.35008	-5.03829	-3.19636	-3.24426	0	0	0	0	-3.41389	-3.73754	-3.11295	-3.63515	0	0	0	0	-3.67194	-4.72403	-3.41606	-3.41826	0	0	0	0	0	-3.85046	0	0
protein_coding	NA	NA	unknown protein; FUNCTIONS IN: molecular_function unknown; INVOLVED IN: biological_process unknown; EXPRESSED IN: 22 plant structures; EXPRESSED DURING: 13 growth stages; Has 678 Blast hits to 539 proteins in 82 species: Archae - 0; Bacteria - 8; Metazoa - 429; Fungi - 41; Plants - 36; Viruses - 8; Other Eukaryotes - 156 (source: NCBI BLink).	AT1G75190	0	0	0	-3.08026	-5.65114	-3.37632	-3.47855	0	0	0	0	-3.37573	-4.87326	-3.46808	-3.59857	0	0	0	0	-4.76319	-4.42412	-3.63305	-4.21649	0	0	0	0	0	-4.54704	0	0
protein_coding	microtubule-associated protein 65-7	NA	microtubule-associated protein 65-7 (MAP65-7); FUNCTIONS IN: molecular_function unknown; INVOLVED IN: biological_process unknown; LOCATED IN: cellular_component unknown; CONTAINS InterPro DOMAIN/s: Microtubule-associated protein, MAP65/ASE1-type (InterPro:IPR007145); BEST Arabidopsis thaliana protein match is: Microtubule associated protein (MAP65/ASE1) family protein (TAIR:AT2G01910.1); Has 3904…	AT1G14690	0	-1.70302	-1.86454	-2.85746	-3.47241	-4.46036	-2.32627	0	0	0	0	-2.39788	-4.44013	-2.96609	-2.64287	0	0	0	0	-3.01342	-3.34118	-3.79904	-3.53514	0	0	0	0	0	-3.73226	0	0
protein_coding	NA	NA	unknown protein; FUNCTIONS IN: molecular_function unknown; INVOLVED IN: pollen development; LOCATED IN: chloroplast; Has 44 Blast hits to 44 proteins in 20 species: Archae - 0; Bacteria - 4; Metazoa - 0; Fungi - 0; Plants - 39; Viruses - 0; Other Eukaryotes - 1 (source: NCBI BLink).	AT3G10405	0	-1.58936	-1.9826	-2.53722	-3.05424	-2.86685	-2.85587	0	0	0	0	-3.0755	-5.95057	-3.08532	-2.95542	0	0	0	0	-2.909	-3.23622	-3.26448	-2.9739	0	0	0	0	0	-2.93249	0	0
protein_coding	IQ-domain 5	NA	IQ-domain 5 (IQD5); FUNCTIONS IN: calmodulin binding; INVOLVED IN: biological_process unknown; EXPRESSED IN: 23 plant structures; EXPRESSED DURING: 13 growth stages; CONTAINS InterPro DOMAIN/s: IQ calmodulin-binding region (InterPro:IPR000048); BEST Arabidopsis thaliana protein match is: IQ-domain 6 (TAIR:AT2G26180.1).	AT3G22190	0	0	-2.32816	-4.47006	-4.10072	-2.58164	-2.29258	0	0	0	0	-3.03439	-5.33591	-3.39322	-2.90856	0	0	0	0	-3.64926	-5.00503	-3.78176	-2.1821	0	0	0	0	0	-4.66751	0	0
protein_coding	nodulin MtN21 /EamA-like transporter family protein	NA	nodulin MtN21 /EamA-like transporter family protein; FUNCTIONS IN: molecular_function unknown; INVOLVED IN: biological_process unknown; LOCATED IN: membrane; CONTAINS InterPro DOMAIN/s: Protein of unknown function DUF6, transmembrane (InterPro:IPR000620); BEST Arabidopsis thaliana protein match is: nodulin MtN21 /EamA-like transporter family protein (TAIR:AT3G28070.1); Has 3176 Blast hits to 3164…	AT3G28100	0	0	0	-2.73659	-3.81386	-2.95418	-1.63104	0	0	0	0	-2.85591	-3.88098	-3.14574	0	0	0	0	0	-2.98916	-3.70861	-3.41689	-1.8031	0	0	0	0	-2.6946	-3.96337	-2.58774	0
protein_coding	K-box region and MADS-box transcription factor family protein	Encodes a nuclear protein that acts as a floral repressor and that functions within the thermosensory pathway. SVP represses FT expression via direct binding to the vCArG III motif in the FT promoter.	SHORT VEGETATIVE PHASE (SVP); CONTAINS InterPro DOMAIN/s: Transcription factor, MADS-box (InterPro:IPR002100), Transcription factor, K-box (InterPro:IPR002487); BEST Arabidopsis thaliana protein match is: AGAMOUS-like 24 (TAIR:AT4G24540.1); Has 7281 Blast hits to 7260 proteins in 901 species: Archae - 3; Bacteria - 13; Metazoa - 824; Fungi - 296; Plants - 6010; Viruses - 0; Other Eukaryotes - 135…	AT2G22540	0	0	0	-3.29427	-3.95706	-2.67526	-1.90293	0	0	0	0	-3.3174	-4.15971	-2.86607	-2.17676	0	0	0	0	-2.50991	-4.10291	-2.61474	-2.04684	0	0	0	0	-2.1133	-2.61528	-1.97134	0
protein_coding	Copper amine oxidase family protein	NA	Copper amine oxidase family protein; FUNCTIONS IN: quinone binding, primary amine oxidase activity, copper ion binding; INVOLVED IN: oxidation reduction, amine metabolic process; LOCATED IN: vacuole; CONTAINS InterPro DOMAIN/s: Copper amine oxidase, N-terminal (InterPro:IPR016182), Copper amine oxidase, N2-terminal (InterPro:IPR015800), Copper amine oxidase, N2/N3-terminal (InterPro:IPR015801), C…	AT4G12290	0	0	0	-2.32046	-3.66015	-3.04671	-1.8141	0	0	0	0	-2.52364	-3.77018	-3.62713	-2.24777	0	0	0	0	-2.81587	-3.85268	-4.08191	-2.3129	0	0	0	0	-2.28861	-2.95581	0	0
protein_coding	endoxyloglucan transferase A3	EXGT-A3 has homology to xyloglucan endotransglucosylases/hydrolases (XTHs). Mutants in this gene show a lesion mimic phenotype associated with leaf maturation and a reduction in the number of tertiary veins. Individual tracheary elements in the mutants are shorter, but phloem transport activity is not severely affected. EXGT-A3 plays a role in xyloglucan degradation in the differentiating trachea…	endoxyloglucan transferase A3 (EXGT-A3); FUNCTIONS IN: hydrolase activity, acting on glycosyl bonds, xyloglucan:xyloglucosyl transferase activity; INVOLVED IN: phloem or xylem histogenesis; LOCATED IN: endomembrane system, cell wall, apoplast; EXPRESSED IN: 25 plant structures; EXPRESSED DURING: 13 growth stages; CONTAINS InterPro DOMAIN/s: Xyloglucan endotransglucosylase/hydrolase (InterPro:IPR0…	AT2G01850	0	0	0	-2.79088	-4.01062	-3.18903	0	0	0	0	0	-2.05109	-3.91714	-4.02545	-2.2856	0	0	0	0	-3.46839	-5.23335	-4.09174	-2.42114	0	0	0	0	0	-3.9671	0	0
protein_coding	NA	NA	unknown protein; Has 1807 Blast hits to 1807 proteins in 277 species: Archae - 0; Bacteria - 0; Metazoa - 736; Fungi - 347; Plants - 385; Viruses - 0; Other Eukaryotes - 339 (source: NCBI BLink).	AT5G11070	0	0	0	-2.72865	-4.09246	-2.58478	0	0	0	0	0	-2.87995	-3.4745	-2.64285	-1.94505	0	0	0	0	-2.81081	-3.13431	-3.02663	-2.13019	0	0	0	0	0	-2.50702	0	0
protein_coding	cytochrome P450, family 94, subfamily D, polypeptide 2	member of CYP94D	cytochrome P450, family 94, subfamily D, polypeptide 2 (CYP94D2); FUNCTIONS IN: electron carrier activity, monooxygenase activity, iron ion binding, oxygen binding, heme binding; INVOLVED IN: oxidation reduction; LOCATED IN: endomembrane system; EXPRESSED IN: 22 plant structures; EXPRESSED DURING: 12 growth stages; CONTAINS InterPro DOMAIN/s: Cytochrome P450 (InterPro:IPR001128), Cytochrome P450,…	AT3G56630	0	0	0	-2.99039	-3.55937	-2.37135	-1.87124	0	0	0	0	-3.46028	-3.82036	-3.45586	-2.77624	0	0	0	-1.87489	-3.25895	-3.05922	-3.06018	-3.3153	0	0	0	0	0	-2.89343	0	0
protein_coding	Peroxidase superfamily protein	NA	Peroxidase superfamily protein; FUNCTIONS IN: peroxidase activity, heme binding; INVOLVED IN: response to oxidative stress, oxidation reduction; LOCATED IN: endomembrane system; EXPRESSED IN: embryo, hypocotyl, fruit, root; EXPRESSED DURING: C globular stage; CONTAINS InterPro DOMAIN/s: Haem peroxidase (InterPro:IPR010255), Plant peroxidase (InterPro:IPR000823), Peroxidases heam-ligand binding si…	AT5G14130	0	0	0	-2.36978	-3.46135	-2.20078	0	0	0	0	0	0	-2.91834	-3.29421	0	0	0	0	0	-3.05189	-4.35352	-3.48181	-2.84926	0	0	0	0	0	-4.26451	0	0
protein_coding	CBS domain-containing protein with a domain of unknown function (DUF21)	NA	FUNCTIONS IN: molecular_function unknown; INVOLVED IN: biological_process unknown; LOCATED IN: plasma membrane; EXPRESSED IN: 22 plant structures; EXPRESSED DURING: 13 growth stages; CONTAINS InterPro DOMAIN/s: Protein of unknown function DUF21 (InterPro:IPR002550), Cystathionine beta-synthase, core (InterPro:IPR000644); BEST Arabidopsis thaliana protein match is: CBS domain-containing protein wi…	AT1G47330	0	0	0	-2.86202	-2.32129	-2.83647	0	0	0	0	0	0	-2.6376	-1.86749	0	0	0	0	0	-3.5938	-4.14397	-3.3577	-2.25546	0	0	0	0	0	-3.45695	0	0
protein_coding	Polyketide cyclase/dehydrase and lipid transport superfamily protein	NA	Polyketide cyclase/dehydrase and lipid transport superfamily protein; CONTAINS InterPro DOMAIN/s: Lipid-binding START (InterPro:IPR002913); BEST Arabidopsis thaliana protein match is: Polyketide cyclase/dehydrase and lipid transport superfamily protein (TAIR:AT1G55960.1); Has 323 Blast hits to 323 proteins in 61 species: Archae - 0; Bacteria - 0; Metazoa - 142; Fungi - 0; Plants - 155; Viruses - …	AT3G13062	0	0	0	0	-2.25439	-3.41533	-2.24468	0	0	0	0	0	-2.0699	-3.14219	-1.94489	0	0	0	0	-1.73729	-2.85668	-3.59765	-2.85733	0	0	0	0	0	-2.08192	0	0
protein_coding	B-box zinc finger family protein	Encodes salt tolerance protein (STO) which confers salt tolerance to yeast cells. Fully complements calcineurin deficient yeast but does not encode a phosphoprotein phosphatase. Sequence has similarities to CONSTANS. STO co-localizes with COP1 and plays a role in light signaling.	SALT TOLERANCE (STO); CONTAINS InterPro DOMAIN/s: Zinc finger, B-box (InterPro:IPR000315); BEST Arabidopsis thaliana protein match is: salt tolerance homologue (TAIR:AT2G31380.1); Has 1915 Blast hits to 1323 proteins in 114 species: Archae - 0; Bacteria - 0; Metazoa - 5; Fungi - 2; Plants - 1814; Viruses - 0; Other Eukaryotes - 94 (source: NCBI BLink).	AT1G06040	0	0	0	0	-3.37434	-3.22793	-2.01006	0	0	0	0	0	-3.53701	-2.92806	-1.95054	0	0	0	0	-2.94663	-3.08444	-3.11184	-2.88519	0	0	0	0	0	-2.71794	0	0
protein_coding	ACT domain repeat 3	NA	ACT domain repeat 3 (ACR3); FUNCTIONS IN: amino acid binding; INVOLVED IN: nitrogen compound metabolic process, metabolic process; LOCATED IN: cytosol; EXPRESSED IN: 22 plant structures; EXPRESSED DURING: 13 growth stages; CONTAINS InterPro DOMAIN/s: Protein-PII uridylyltransferase (InterPro:IPR010043), Amino acid-binding ACT (InterPro:IPR002912); BEST Arabidopsis thaliana protein match is: ACT d…	AT1G76990	0	0	0	-1.9239	-2.93051	-2.7736	-1.99544	0	0	0	0	0	-3.02576	-2.89065	-2.37041	0	0	0	0	-2.72973	-3.72791	-3.64046	-2.42019	0	0	0	0	0	-2.85553	0	0
protein_coding	embryo defective 1273	NA	embryo defective 1273 (emb1273); Has 25 Blast hits to 25 proteins in 8 species: Archae - 0; Bacteria - 0; Metazoa - 0; Fungi - 0; Plants - 25; Viruses - 0; Other Eukaryotes - 0 (source: NCBI BLink).	AT1G49510	0	0	0	-2.6189	-3.31617	-2.98801	-2.41844	0	0	0	0	0	-3.09476	-3.05482	-2.72621	0	0	-1.68623	0	-2.66642	-3.55971	-5.09854	-3.29921	0	0	0	0	0	-2.72202	0	0
protein_coding	methyl esterase 8	Encodes a protein shown to have carboxylesterase activity in vitro. It has similarity to the SABP2 methyl salicylate esterase from tobacco. This protein does not act on methyl IAA, methyl JA, MeSA, MeGA4, or MEGA9 in vitro.	methyl esterase 8 (MES8); FUNCTIONS IN: hydrolase activity, hydrolase activity, acting on ester bonds; LOCATED IN: endomembrane system; CONTAINS InterPro DOMAIN/s: Alpha/beta hydrolase fold-1 (InterPro:IPR000073); BEST Arabidopsis thaliana protein match is: acetone-cyanohydrin lyase (TAIR:AT2G23600.1); Has 1944 Blast hits to 1942 proteins in 432 species: Archae - 0; Bacteria - 1125; Metazoa - 4; …	AT2G23590	0	0	0	-3.25568	-3.61553	-3.42823	-2.70833	0	0	0	0	0	-3.49504	-4.36565	-5.0048	0	0	0	0	-3.07662	-3.86945	-3.34729	-3.26945	0	0	0	0	0	-3.88931	0	0
protein_coding	nodulin MtN21 /EamA-like transporter family protein	NA	nodulin MtN21 /EamA-like transporter family protein; INVOLVED IN: biological_process unknown; LOCATED IN: endomembrane system, membrane; EXPRESSED IN: 23 plant structures; EXPRESSED DURING: 13 growth stages; CONTAINS InterPro DOMAIN/s: Protein of unknown function DUF6, transmembrane (InterPro:IPR000620); BEST Arabidopsis thaliana protein match is: nodulin MtN21 /EamA-like transporter family prote…	AT3G28050	0	0	0	-2.46401	-2.99886	-3.80883	-2.03151	0	0	-1.95807	0	0	-3.18314	-4.97149	-2.70316	0	0	0	0	-2.46368	-3.40533	-3.68968	-2.49746	0	0	0	0	0	-2.69579	0	0
protein_coding	phytochrome interacting factor 3-like 6	Encodes a novel Myc-related bHLH transcription factor, which physically associated with APRR1/TOC1 and is a member of PIF3 transcription factor family. Involved in shade avoidance. Functions as negative regulator of PhyB. Protein levels are modulated by phytochrome B.	phytochrome interacting factor 3-like 6 (PIL6); FUNCTIONS IN: DNA binding, sequence-specific DNA binding transcription factor activity; INVOLVED IN: red, far-red light phototransduction, ethylene biosynthetic process, circadian rhythm; LOCATED IN: nucleus; EXPRESSED IN: 18 plant structures; EXPRESSED DURING: 10 growth stages; CONTAINS InterPro DOMAIN/s: Helix-loop-helix DNA-binding domain (InterP…	AT3G59060	0	0	0	-3.61733	-4.24365	-2.863	-3.2655	0	0	0	-2.21851	-3.71042	-4.33327	0	-3.62424	0	0	0	0	-2.98619	-4.28216	-2.97748	-3.68387	0	0	0	0	-2.9324	-3.14366	0	0
protein_coding	S-adenosyl-L-methionine-dependent methyltransferases superfamily protein	NA	S-adenosyl-L-methionine-dependent methyltransferases superfamily protein; FUNCTIONS IN: S-adenosylmethionine-dependent methyltransferase activity, methyltransferase activity; INVOLVED IN: biological_process unknown; LOCATED IN: cellular_component unknown; EXPRESSED IN: 7 plant structures; EXPRESSED DURING: LP.06 six leaves visible, LP.04 four leaves visible, 4 anthesis, petal differentiation and …	AT5G38780	0	0	-2.65205	-4.77082	-6.62071	-4.39826	0	0	0	0	0	-5.63681	-4.23054	-4.13984	-2.86044	0	0	0	0	-3.65386	-5.72758	-7.43768	-3.42966	0	0	0	0	-4.20255	-3.67699	-3.87832	0
protein_coding	Pentatricopeptide repeat (PPR) superfamily protein	NA	maternal effect embryo arrest 40 (MEE40); INVOLVED IN: embryo development ending in seed dormancy; LOCATED IN: chloroplast; EXPRESSED IN: 21 plant structures; EXPRESSED DURING: 13 growth stages; CONTAINS InterPro DOMAIN/s: Pentatricopeptide repeat (InterPro:IPR002885); BEST Arabidopsis thaliana protein match is: Pentatricopeptide repeat (PPR) superfamily protein (TAIR:AT5G64320.1); Has 58723 Blas…	AT3G53700	0	0	0	-3.06844	-3.66752	-3.80703	0	0	0	0	0	-4.68862	-3.71118	-3.63142	0	0	0	0	0	-3.50135	-4.30193	-5.21715	-3.59353	0	0	0	0	-3.43379	-5.14171	-2.97328	0
protein_coding	S-adenosyl-L-methionine-dependent methyltransferases superfamily protein	NA	S-adenosyl-L-methionine-dependent methyltransferases superfamily protein; Has 105 Blast hits to 105 proteins in 44 species: Archae - 2; Bacteria - 62; Metazoa - 0; Fungi - 5; Plants - 26; Viruses - 0; Other Eukaryotes - 10 (source: NCBI BLink).	AT3G05100	0	0	0	-3.4481	-6.35995	-2.41899	0	0	0	0	0	-3.50739	-4.22512	-2.835	-2.63548	0	0	0	0	-4.72587	-4.93108	-2.58125	-2.71292	0	0	0	0	-4.35496	0	-3.71606	0
protein_coding	BTB and TAZ domain protein 4	BTB and TAZ domain protein. Located in cytoplasm and expressed in fruit, flower and leaves.	BTB and TAZ domain protein 4 (BT4); FUNCTIONS IN: transcription regulator activity; INVOLVED IN: response to auxin stimulus, response to gibberellin stimulus; LOCATED IN: plasma membrane, cytoplasm; EXPRESSED IN: 27 plant structures; EXPRESSED DURING: 15 growth stages; CONTAINS InterPro DOMAIN/s: BTB/POZ (InterPro:IPR013069), Zinc finger, TAZ-type (InterPro:IPR000197), BTB/POZ fold (InterPro:IPR0…	AT5G67480	0	0	-4.13174	-5.12839	-5.62229	-1.87436	-1.1244	0	0	0	-3.57906	-5.07046	-5.65224	-2.80038	0	0	0	0	-4.80986	-5.95308	-5.26652	-2.45472	0	0	0	0	-3.25089	-3.94971	-4.31466	-2.76763	0
protein_coding	Tetratricopeptide repeat (TPR)-like superfamily protein	NA	Tetratricopeptide repeat (TPR)-like superfamily protein; FUNCTIONS IN: binding; INVOLVED IN: biological_process unknown; LOCATED IN: chloroplast; EXPRESSED IN: 21 plant structures; EXPRESSED DURING: 13 growth stages; CONTAINS InterPro DOMAIN/s: Tetratricopeptide-like helical (InterPro:IPR011990), Tetratricopeptide repeat-containing (InterPro:IPR013026); BEST Arabidopsis thaliana protein match is:…	AT1G07280	0	0	-2.478	-5.1169	-5.01396	-2.27369	0	0	0	0	-2.76972	-5.28748	-5.54716	-2.27755	0	0	0	0	-2.73089	-4.46056	-5.48394	-3.16936	-2.2319	0	0	0	-2.4337	-3.50225	-4.78602	-2.23716	0
protein_coding	Cyclin-dependent kinase inhibitor family protein	Encodes a cyclin-dependent kinase inhibitor protein that functions as a negative regulator of cell division and promoter of endoreduplication. A member of seven KRP genes found in Arabidopsis thaliana. Differential expression patterns for distinct KRPs were revealed by in situ hybridization. Both SKP2b and RKP appear to be involved in the degradation of KRP1.	ICK1; CONTAINS InterPro DOMAIN/s: Cyclin-dependent kinase inhibitor (InterPro:IPR003175), Cyclin-dependent kinase inhibitor, plant (InterPro:IPR016701); BEST Arabidopsis thaliana protein match is: KIP-related protein 2 (TAIR:AT3G50630.1); Has 507 Blast hits to 479 proteins in 88 species: Archae - 0; Bacteria - 19; Metazoa - 119; Fungi - 13; Plants - 208; Viruses - 0; Other Eukaryotes - 148 (sourc…	AT2G23430	0	0	-2.61762	-5.70817	-4.7944	-2.96091	-1.53812	0	0	0	-3.16153	-3.76324	-4.92697	-2.88211	0	0	0	0	-3.23468	-5.17088	-5.42253	-3.21775	0	0	0	0	0	-3.49372	-4.30277	-2.74694	0
protein_coding	RHO guanyl-nucleotide exchange factor 14	Encodes a member of KPP-like gene family, homolog of KPP (kinase partner protein) gene in tomato. Also a member of the RopGEF (guanine nucleotide exchange factor) family, containing the novel PRONE domain (plant-specific Rop nucleotide exchanger), which is exclusively active towards members of the Rop subfamily.	RHO guanyl-nucleotide exchange factor 14 (ROPGEF14); CONTAINS InterPro DOMAIN/s: Rop nucleotide exchanger, PRONE (InterPro:IPR005512); BEST Arabidopsis thaliana protein match is: RHO guanyl-nucleotide exchange factor 7 (TAIR:AT5G02010.1); Has 302 Blast hits to 301 proteins in 16 species: Archae - 0; Bacteria - 0; Metazoa - 0; Fungi - 0; Plants - 302; Viruses - 0; Other Eukaryotes - 0 (source: NCB…	AT1G31650	0	0	-2.30379	-4.57268	-5.00418	-2.44442	-2.24341	0	0	0	-2.58609	-3.36548	-3.99235	-3.53721	0	0	0	0	-2.60877	-3.71047	-6.66824	-4.00591	0	0	0	0	0	-2.9341	-3.79431	0	0
protein_coding	Cysteine proteinases superfamily protein	NA	Cysteine proteinases superfamily protein; FUNCTIONS IN: cysteine-type endopeptidase activity, cysteine-type peptidase activity; INVOLVED IN: proteolysis, regulation of catalytic activity; LOCATED IN: endomembrane system; EXPRESSED IN: 22 plant structures; EXPRESSED DURING: 13 growth stages; CONTAINS InterPro DOMAIN/s: Peptidase C1A, papain (InterPro:IPR013128), Peptidase C1A, cathepsin B (InterPr…	AT1G02300	0	0	-2.48633	-3.54546	-3.50715	-3.42175	0	0	0	0	-3.23288	-5.44821	-3.92197	-4.47034	0	0	0	0	-2.45064	-3.94547	-4.22051	-2.87713	-2.30988	0	0	0	0	-3.22715	-3.94561	0	0
protein_coding	auxin F-box protein 5	NA	auxin F-box protein 5 (AFB5); CONTAINS InterPro DOMAIN/s: F-box domain, Skp2-like (InterPro:IPR022364); BEST Arabidopsis thaliana protein match is: RNI-like superfamily protein (TAIR:AT4G24390.1); Has 30201 Blast hits to 17322 proteins in 780 species: Archae - 12; Bacteria - 1396; Metazoa - 17338; Fungi - 3422; Plants - 5037; Viruses - 0; Other Eukaryotes - 2996 (source: NCBI BLink).	AT5G49980	0	0	-1.83497	-3.65825	-4.94224	-1.9784	0	0	0	-1.53387	0	-4.04445	-4.71691	-2.6475	-1.80558	0	0	0	-2.12379	-3.37396	-3.44862	-2.19374	-2.23481	0	0	0	0	-2.45525	-3.14258	-2.39933	0
pseudogene	NA	putative cytochrome P450.	pseudogene, cytochrome P450, potential frameshift mutation; blastp match of 49% identity and 5.6e-119 P-value to GP|16507125|gb|AAL24049.1|AF426451_1|AF426451 cytochrome P450 {Citrus sinensis}	AT3G26165	0	0	-2.5993	-3.1133	-4.06921	-3.24299	0	0	0	-1.76889	-2.71516	-4.10352	-4.80835	-2.51323	-2.74076	0	0	-2.20597	-2.76415	-3.36878	-4.45346	-2.52024	-2.21725	0	0	0	0	0	-2.97026	0	0
protein_coding	Protein kinase superfamily protein	NA	Protein kinase superfamily protein; FUNCTIONS IN: protein serine/threonine kinase activity, protein kinase activity, ATP binding; INVOLVED IN: protein amino acid phosphorylation; LOCATED IN: cellular_component unknown; EXPRESSED IN: 22 plant structures; EXPRESSED DURING: 13 growth stages; CONTAINS InterPro DOMAIN/s: Protein kinase, ATP binding site (InterPro:IPR017441), Protein kinase, catalytic …	AT2G45590	0	0	-2.24892	-6.76763	-4.99077	-3.80004	0	0	0	0	-3.65006	-3.82786	-5.40463	-2.71226	-2.03841	0	0	0	-2.50738	-3.22952	-4.75755	-3.67607	-3.15806	0	0	0	0	0	-4.94577	0	0
protein_coding	Late embryogenesis abundant (LEA) hydroxyproline-rich glycoprotein family	NA	Late embryogenesis abundant (LEA) hydroxyproline-rich glycoprotein family; CONTAINS InterPro DOMAIN/s: Late embryogenesis abundant protein, group 2 (InterPro:IPR004864); BEST Arabidopsis thaliana protein match is: Late embryogenesis abundant (LEA) hydroxyproline-rich glycoprotein family (TAIR:AT3G44220.1); Has 1807 Blast hits to 1807 proteins in 277 species: Archae - 0; Bacteria - 0; Metazoa - 73…	AT5G53730	0	0	0	-3.67225	-3.98999	-3.07737	-1.96377	0	0	0	0	-4.34663	-4.58573	-6.07548	-2.3043	0	0	0	-2.10828	-7.37232	-5.60595	-3.69489	-3.71862	0	0	0	0	0	-4.25539	0	0
protein_coding	ADP-ribosylation factor-like A1A	A member of ARF-like GTPase family. A thaliana has 21 members, in two subfamilies, ARF and ARL GTPases.	ADP-ribosylation factor-like A1A (ARLA1A); FUNCTIONS IN: GTP binding; LOCATED IN: endomembrane system; EXPRESSED IN: 22 plant structures; EXPRESSED DURING: 13 growth stages; CONTAINS InterPro DOMAIN/s: Small GTP-binding protein (InterPro:IPR005225), ARF/SAR superfamily (InterPro:IPR006689); BEST Arabidopsis thaliana protein match is: ADP-ribosylation factor-like A1D (TAIR:AT5G67560.1); Has 30201 …	AT5G37680	0	-2.25258	-2.20547	-2.58599	-3.84322	-3.30169	-2.6747	0	0	0	0	-3.38098	-3.10366	-2.70575	-3.63391	0	0	0	-3.01961	-4.32272	-5.42084	-3.711	-4.95985	0	0	0	0	0	-4.53832	0	0
protein_coding	RING/U-box superfamily protein	NA	RING/U-box superfamily protein; FUNCTIONS IN: zinc ion binding; LOCATED IN: endomembrane system; EXPRESSED IN: stem, cotyledon, root, leaf; EXPRESSED DURING: LP.06 six leaves visible, LP.04 four leaves visible; CONTAINS InterPro DOMAIN/s: Zinc finger, RING-type (InterPro:IPR001841), Zinc finger, C3HC4 RING-type (InterPro:IPR018957); BEST Arabidopsis thaliana protein match is: RING/U-box superfami…	AT1G22500	0	0	0	-2.5859	-4.0175	-3.54778	-3.70909	0	0	-1.38424	0	-3.19568	-5.29792	-4.50386	-5.36674	0	0	0	-2.15657	-3.00705	-5.34949	-5.65974	-4.93171	0	0	0	0	-2.46802	-3.69949	0	0
protein_coding	Protein of unknown function (DUF760)	NA	Protein of unknown function (DUF760); CONTAINS InterPro DOMAIN/s: Protein of unknown function DUF760 (InterPro:IPR008479); BEST Arabidopsis thaliana protein match is: Protein of unknown function (DUF760) (TAIR:AT5G48590.1); Has 147 Blast hits to 143 proteins in 27 species: Archae - 0; Bacteria - 10; Metazoa - 0; Fungi - 0; Plants - 134; Viruses - 0; Other Eukaryotes - 3 (source: NCBI BLink).	AT3G07310	0	0	-1.46026	-3.47297	-4.01948	-4.22719	-3.41976	0	0	0	-1.92913	-3.25738	-4.49629	-4.35172	-6.00482	0	0	0	-2.11548	-3.83243	-4.41329	-4.36991	-3.92952	0	0	0	0	-3.38183	-4.33398	0	0
protein_coding	FAD-dependent oxidoreductase family protein	NA	FAD-dependent oxidoreductase family protein; FUNCTIONS IN: sarcosine oxidase activity; INVOLVED IN: tetrahydrofolate metabolic process, oxidation reduction; LOCATED IN: cellular_component unknown; EXPRESSED IN: 23 plant structures; EXPRESSED DURING: 13 growth stages; CONTAINS InterPro DOMAIN/s: FAD dependent oxidoreductase (InterPro:IPR006076), Sarcosine oxidase, monomeric (InterPro:IPR006281); H…	AT2G24580	0	0	0	-3.47422	-4.32598	-3.17093	-3.15025	0	0	0	0	-3.39417	-3.38999	-2.52117	-2.94689	0	0	0	-2.62501	-4.3476	-4.63556	-4.65009	-3.48513	0	0	0	0	-3.01978	-3.68401	-2.45468	0
protein_coding	plastid movement impaired1	Encodes a plant-specific protein of unknown function that appears to be conserved among angiosperms.	PLASTID MOVEMENT IMPAIRED1 (PMI1); FUNCTIONS IN: molecular_function unknown; INVOLVED IN: chloroplast relocation; LOCATED IN: plasma membrane; EXPRESSED IN: 25 plant structures; EXPRESSED DURING: 13 growth stages; BEST Arabidopsis thaliana protein match is: unknown protein (TAIR:AT5G20610.1); Has 1448 Blast hits to 1079 proteins in 174 species: Archae - 4; Bacteria - 103; Metazoa - 395; Fungi - 1…	AT1G42550	0	-1.80567	0	-3.67458	-5.29651	-4.25874	-3.89481	0	0	0	0	-2.73424	-3.96244	-4.50224	-3.52625	0	0	0	0	-3.78867	-3.96024	-4.4752	-2.9945	0	0	0	0	-2.18001	-3.74842	-2.37222	0
protein_coding	ytochrome p450, family 71, subfamily B, polypeptide 11	putative cytochrome P450	ytochrome p450, family 71, subfamily B, polypeptide 11 (CYP71B11); FUNCTIONS IN: electron carrier activity, monooxygenase activity, iron ion binding, oxygen binding, heme binding; INVOLVED IN: oxidation reduction; LOCATED IN: plasma membrane; EXPRESSED IN: 7 plant structures; EXPRESSED DURING: 6 growth stages; CONTAINS InterPro DOMAIN/s: Cytochrome P450 (InterPro:IPR001128), Cytochrome P450, E-cl…	AT5G25120	0	-2.30678	0	-4.07087	-4.55275	-4.64253	-3.00211	0	0	-2.49097	0	-3.8745	-4.60876	-3.81042	-2.29824	0	0	-1.94087	-2.80774	-3.62505	-5.21878	-4.85033	-2.58731	0	0	0	0	-2.87906	-3.53489	0	0
protein_coding	NA	NA	unknown protein; FUNCTIONS IN: molecular_function unknown; INVOLVED IN: biological_process unknown; LOCATED IN: anchored to plasma membrane, anchored to membrane; EXPRESSED IN: 23 plant structures; EXPRESSED DURING: 14 growth stages; BEST Arabidopsis thaliana protein match is: unknown protein (TAIR:AT3G18050.1); Has 30201 Blast hits to 17322 proteins in 780 species: Archae - 12; Bacteria - 1396; …	AT4G28100	0	0	0	-3.13107	-3.7491	-4.03951	0	0	0	0	0	-3.50178	-3.27759	-2.76349	0	0	0	0	-3.05501	-3.06464	-6.81448	-3.91457	-2.14173	0	0	0	0	0	-6.03765	0	0
protein_coding	Protein kinase superfamily protein	NA	Protein kinase superfamily protein; FUNCTIONS IN: protein serine/threonine kinase activity, protein kinase activity, kinase activity, ATP binding; INVOLVED IN: protein amino acid phosphorylation; LOCATED IN: plasma membrane; EXPRESSED IN: 23 plant structures; EXPRESSED DURING: 13 growth stages; CONTAINS InterPro DOMAIN/s: Protein kinase, ATP binding site (InterPro:IPR017441), Protein kinase, cata…	AT5G24010	0	0	0	-3.96092	-4.22516	-3.77958	0	0	0	0	0	-3.6562	-3.6959	0	0	0	0	0	0	-6.34791	-4.58154	-3.22823	-2.56811	0	0	0	0	0	-5.65841	0	0
protein_coding	NA	NA	unknown protein; Has 73 Blast hits to 71 proteins in 26 species: Archae - 0; Bacteria - 0; Metazoa - 5; Fungi - 11; Plants - 54; Viruses - 0; Other Eukaryotes - 3 (source: NCBI BLink).	AT1G09290	0	0	0	-2.98556	-2.1398	-3.16583	-1.96153	0	0	0	0	-4.68338	-2.39634	-2.36699	-2.03824	0	0	0	0	-4.81934	-2.6936	-3.10282	-2.77129	0	0	0	0	0	-3.86093	0	0
protein_coding	Integrase-type DNA-binding superfamily protein	encodes a member of the ERF (ethylene response factor) subfamily B-6 of ERF/AP2 transcription factor family. The protein contains one AP2 domain. There are 12 members in this subfamily including RAP2.11.	Integrase-type DNA-binding superfamily protein; FUNCTIONS IN: DNA binding, sequence-specific DNA binding transcription factor activity; INVOLVED IN: regulation of transcription, DNA-dependent; LOCATED IN: nucleus; EXPRESSED IN: sperm cell; CONTAINS InterPro DOMAIN/s: DNA-binding, integrase-type (InterPro:IPR016177), Pathogenesis-related transcriptional factor/ERF, DNA-binding (InterPro:IPR001471)…	AT1G68550	0	0	-2.05388	-3.84206	-4.57842	0	0	0	0	0	0	-3.92881	-3.3086	-2.81171	-2.05178	0	0	0	0	-6.98134	-4.47702	-2.4403	-2.53759	0	0	0	0	0	-3.22019	0	0
protein_coding	hydroxyproline-rich glycoprotein family protein	NA	hydroxyproline-rich glycoprotein family protein; BEST Arabidopsis thaliana protein match is: hydroxyproline-rich glycoprotein family protein (TAIR:AT4G25620.1); Has 1807 Blast hits to 1807 proteins in 277 species: Archae - 0; Bacteria - 0; Metazoa - 736; Fungi - 347; Plants - 385; Viruses - 0; Other Eukaryotes - 339 (source: NCBI BLink).	AT5G52430	0	0	-3.1504	-4.13908	-3.74248	0	-2.24671	0	0	0	0	-6.91688	-3.35754	-3.91538	0	0	0	0	-2.5598	-4.79537	-4.26263	-3.08952	-2.311	0	0	0	0	0	-4.45583	-3.4122	0
protein_coding	related to AP2.7	NA	related to AP2.7 (RAP2.7); CONTAINS InterPro DOMAIN/s: DNA-binding, integrase-type (InterPro:IPR016177), Pathogenesis-related transcriptional factor/ERF, DNA-binding (InterPro:IPR001471); BEST Arabidopsis thaliana protein match is: target of early activation tagged (EAT) 2 (TAIR:AT5G60120.1).	AT2G28550	0	0	-3.18026	-4.59402	-6.73487	-2.72837	0	0	0	0	0	-6.79425	-5.17568	-4.27526	0	0	0	0	-3.06006	-4.47702	-6.70565	0	0	0	0	0	0	0	-5.09551	0	0
protein_coding	homeobox 12	Encodes a homeodomain leucine zipper class I (HD-Zip I) protein. Loss of function mutant has abnormally shaped leaves and stems.	homeobox 12 (HB-12); CONTAINS InterPro DOMAIN/s: Homeobox, conserved site (InterPro:IPR017970), Homeobox (InterPro:IPR001356), Homeodomain-like (InterPro:IPR009057), Helix-turn-helix motif, lambda-like repressor (InterPro:IPR000047), Leucine zipper, homeobox-associated (InterPro:IPR003106), Homeodomain-related (InterPro:IPR012287); BEST Arabidopsis thaliana protein match is: homeobox 7 (TAIR:AT2G…	AT3G61890	0	2.08632	-2.86433	-3.34029	-4.48518	-2.58536	-3.20004	0	0	0	0	-3.53668	-4.1505	-3.13664	-4.1256	0	0	2.0877	0	-6.29724	-4.53087	0	0	0	0	0	0	-4.67459	0	0	0
protein_coding	GRAS family transcription factor	NA	GRAS family transcription factor; CONTAINS InterPro DOMAIN/s: Transcription factor GRAS (InterPro:IPR005202); BEST Arabidopsis thaliana protein match is: GRAS family transcription factor (TAIR:AT3G54220.1); Has 1807 Blast hits to 1807 proteins in 277 species: Archae - 0; Bacteria - 0; Metazoa - 736; Fungi - 347; Plants - 385; Viruses - 0; Other Eukaryotes - 339 (source: NCBI BLink).	AT5G41920	0	0	0	-3.85077	-6.76261	-4.40507	-4.63921	0	0	0	-2.37741	-6.58015	-5.16038	-4.13491	-3.05016	0	0	0	0	-4.56822	-6.5398	-3.83809	0	0	0	0	0	-5.19785	0	0	0
protein_coding	NA	NA	unknown protein; FUNCTIONS IN: molecular_function unknown; INVOLVED IN: biological_process unknown; LOCATED IN: endomembrane system; EXPRESSED IN: 15 plant structures; EXPRESSED DURING: 11 growth stages; Has 149 Blast hits to 146 proteins in 39 species: Archae - 0; Bacteria - 4; Metazoa - 21; Fungi - 5; Plants - 30; Viruses - 0; Other Eukaryotes - 89 (source: NCBI BLink).	AT1G17665	0	0	-1.87645	-5.55727	-4.7577	-3.04097	-2.98262	0	0	0	-2.41311	-6.84747	-3.72408	-2.79047	-3.11253	0	0	0	-2.38387	-4.2202	-5.0307	-2.44892	0	0	0	0	0	-3.91127	-2.47966	0	0
protein_coding	SAUR-like auxin-responsive protein family	NA	SAUR-like auxin-responsive protein family ; CONTAINS InterPro DOMAIN/s: Auxin responsive SAUR protein (InterPro:IPR003676); BEST Arabidopsis thaliana protein match is: SAUR-like auxin-responsive protein family (TAIR:AT3G61900.1); Has 1291 Blast hits to 1280 proteins in 26 species: Archae - 0; Bacteria - 0; Metazoa - 0; Fungi - 0; Plants - 1290; Viruses - 0; Other Eukaryotes - 1 (source: NCBI BLin…	AT2G46690	0	0	-4.20296	-7.32629	-5.54942	-2.79002	-2.21853	0	0	0	-3.20127	-7.3826	-3.87246	-2.67587	-3.18911	0	0	0	-3.33961	-5.30727	-3.17761	-3.71371	0	0	0	0	0	-2.62408	0	0	0
protein_coding	Tetratricopeptide repeat (TPR)-like superfamily protein	NA	Tetratricopeptide repeat (TPR)-like superfamily protein; INVOLVED IN: biological_process unknown; LOCATED IN: chloroplast; EXPRESSED IN: 20 plant structures; EXPRESSED DURING: 11 growth stages; CONTAINS InterPro DOMAIN/s: Pentatricopeptide repeat (InterPro:IPR002885); BEST Arabidopsis thaliana protein match is: Pentatricopeptide repeat (PPR) superfamily protein (TAIR:AT5G02860.1); Has 70772 Blast…	AT2G18940	0	0	0	-4.40354	-4.68212	-3.62987	-3.5463	0	0	0	0	-3.45409	-3.31418	-3.09096	-2.64943	0	0	0	-2.99895	-6.99141	-4.48709	0	-2.99508	0	0	0	0	-3.21595	-6.42492	0	0
protein_coding	NA	NA	unknown protein; LOCATED IN: plasma membrane; EXPRESSED IN: 22 plant structures; EXPRESSED DURING: 13 growth stages; BEST Arabidopsis thaliana protein match is: unknown protein (TAIR:AT5G22310.1); Has 22320 Blast hits to 15179 proteins in 1213 species: Archae - 372; Bacteria - 2307; Metazoa - 10906; Fungi - 1700; Plants - 1146; Viruses - 65; Other Eukaryotes - 5824 (source: NCBI BLink).	AT3G11590	0	-2.08697	0	-4.244	-7.38383	-4.17439	-3.50766	0	0	0	0	-4.18012	-4.56758	-2.35555	-2.1738	0	0	0	0	-7.16546	-4.74135	-4.50313	-3.81052	0	0	0	0	-3.92761	-4.41146	0	0
protein_coding	DEAD/DEAH box helicase, putative	NA	DEAD/DEAH box helicase, putative; FUNCTIONS IN: in 6 functions; INVOLVED IN: DNA repair, regulation of transcription, DNA-dependent; LOCATED IN: chloroplast; EXPRESSED IN: 16 plant structures; EXPRESSED DURING: 12 growth stages; CONTAINS InterPro DOMAIN/s: Transcription-repair-coupling factor (InterPro:IPR005118), DNA/RNA helicase, DEAD/DEAH box type, N-terminal (InterPro:IPR011545), Transcriptio…	AT3G02060	0	0	-2.78381	-4.44751	-7.35935	-4.14991	-3.72367	0	0	0	0	-3.20587	-5.80104	-3.80905	-3.65696	0	0	0	0	-3.13097	-5.86393	-3.63566	-5.8281	0	0	0	0	-3.3906	-3.15181	0	-2.5626
protein_coding	NA	NA	unknown protein; BEST Arabidopsis thaliana protein match is: unknown protein (TAIR:AT3G06070.1); Has 1807 Blast hits to 1807 proteins in 277 species: Archae - 0; Bacteria - 0; Metazoa - 736; Fungi - 347; Plants - 385; Viruses - 0; Other Eukaryotes - 339 (source: NCBI BLink).	AT5G19190	0	0	0	-5.2987	-8.04723	-3.54311	-2.78611	0	0	0	0	-3.45565	-5.92661	-3.54584	-4.03198	0	0	0	0	-3.41421	-6.02042	-4.10221	-4.31541	0	0	0	0	-3.83987	-3.71103	0	0
protein_coding	regulatory components of ABA receptor 3	Encodes RCAR3, a regulatory component of ABA receptor. Interacts with protein phosphatase 2Cs ABI1 and ABI2. Stimulates ABA signaling.	regulatory components of ABA receptor 3 (RCAR3); CONTAINS InterPro DOMAIN/s: Polyketide cyclase/dehydrase (InterPro:IPR019587); BEST Arabidopsis thaliana protein match is: regulatory component of ABA receptor 1 (TAIR:AT1G01360.1); Has 1807 Blast hits to 1807 proteins in 277 species: Archae - 0; Bacteria - 0; Metazoa - 736; Fungi - 347; Plants - 385; Viruses - 0; Other Eukaryotes - 339 (source: NC…	AT5G53160	0	0	-2.46031	-3.44825	-3.98738	-2.7463	-2.59796	0	0	0	-2.62658	-3.36004	-4.72907	-3.0505	-2.88987	0	0	0	-2.47509	-4.55107	-5.08574	-3.07959	-2.29929	0	0	0	0	-2.41705	-2.77921	0	0
protein_coding	WRKY DNA-binding protein 3	Encodes WRKY DNA-binding protein 3 (WRKY3).	WRKY DNA-binding protein 3 (WRKY3); CONTAINS InterPro DOMAIN/s: DNA-binding WRKY (InterPro:IPR003657); BEST Arabidopsis thaliana protein match is: WRKY DNA-binding protein 4 (TAIR:AT1G13960.1); Has 6486 Blast hits to 3819 proteins in 292 species: Archae - 2; Bacteria - 20; Metazoa - 337; Fungi - 90; Plants - 5675; Viruses - 3; Other Eukaryotes - 359 (source: NCBI BLink).	AT2G03340	0	0	-1.85571	-3.9872	-4.84649	-3.24334	-2.83135	0	0	0	-2.57785	-3.51243	-5.07225	-3.49903	-2.58942	0	0	0	-1.98893	-4.65585	-4.6393	-3.15546	-3.43406	0	0	0	0	-2.94178	-3.5992	0	0
protein_coding	NA	NA	unknown protein; BEST Arabidopsis thaliana protein match is: unknown protein (TAIR:AT3G57930.2); Has 1381 Blast hits to 1230 proteins in 175 species: Archae - 3; Bacteria - 25; Metazoa - 672; Fungi - 135; Plants - 127; Viruses - 30; Other Eukaryotes - 389 (source: NCBI BLink).	AT2G42190	0	0	-2.74055	-4.87408	-5.57836	-2.55197	-2.42237	0	0	0	-2.23629	-4.28242	-5.11595	-2.90605	-3.02961	0	0	0	-2.52482	-5.40613	-4.98453	-3.46605	-3.51871	0	0	0	0	-4.5081	-4.39781	-2.47595	0
protein_coding	bifunctional nuclease in basal defense response 1	Encodes a nucleases AtBBD1 involved in ABA-mediated callose deposition.	bifunctional nuclease in basal defense response 1 (BBD1); CONTAINS InterPro DOMAIN/s: Protein of unknown function DUF151 (InterPro:IPR003729), UvrB/UvrC protein (InterPro:IPR001943); BEST Arabidopsis thaliana protein match is: Wound-responsive family protein (TAIR:AT1G19660.2); Has 843 Blast hits to 843 proteins in 291 species: Archae - 44; Bacteria - 501; Metazoa - 0; Fungi - 0; Plants - 105; Vi…	AT1G75380	0	0	-2.8504	-4.94394	-6.09881	-4.0103	-2.80956	0	0	0	0	-4.80559	-6.491	-4.20981	-3.09888	0	0	0	-2.75066	-4.39025	-6.18865	-4.17965	-2.71918	0	0	0	0	-3.87795	-4.48773	0	0
protein_coding	NA	NA	unknown protein; Has 17 Blast hits to 17 proteins in 6 species: Archae - 0; Bacteria - 0; Metazoa - 0; Fungi - 0; Plants - 17; Viruses - 0; Other Eukaryotes - 0 (source: NCBI BLink).	AT2G03310	0	0	-2.16689	-4.24224	-7.76557	-4.35343	-4.08534	0	0	-1.77961	-2.87284	-4.11205	-5.68358	-5.82276	-3.99748	0	0	0	-2.47888	-4.61596	-4.67565	-5.00712	-3.81725	0	0	0	0	-3.34003	-4.13155	0	0
protein_coding	chloroplast import apparatus 2	Transcription regulator responsible for specific upregulation of the translocon genes atToc33 and atToc75 in leaves. Involved in protein import into chloroplast.	chloroplast import apparatus 2 (CIA2); BEST Arabidopsis thaliana protein match is: CCT motif family protein (TAIR:AT4G25990.1); Has 102 Blast hits to 81 proteins in 17 species: Archae - 0; Bacteria - 0; Metazoa - 5; Fungi - 7; Plants - 54; Viruses - 0; Other Eukaryotes - 36 (source: NCBI BLink).	AT5G57180	0	-1.85911	-2.52693	-5.30902	-6.4101	-4.91001	-5.02846	0	0	0	-2.15487	-5.50503	-5.77707	-5.19014	-4.72241	0	0	0	0	-5.15549	-5.69448	-5.97232	-4.87968	0	0	0	0	-3.9094	-5.22364	0	0
protein_coding	Auxin efflux carrier family protein	Encodes a putative auxin efflux carrier that is localized in developing and mature root meristems. It is involved in the maintenance of embryonic auxin gradients. A role for AtPIN4 in generating a sink for auxin below the quiescent center of the root meristem that is essential for auxin distribution and patterning is proposed. In the root, PIN4 is detected around the quiescent center and cells su…	PIN-FORMED 4 (PIN4); FUNCTIONS IN: auxin:hydrogen symporter activity, transporter activity; INVOLVED IN: root development, pattern specification process, auxin polar transport; LOCATED IN: endomembrane system, integral to membrane; EXPRESSED IN: 27 plant structures; EXPRESSED DURING: 14 growth stages; CONTAINS InterPro DOMAIN/s: Auxin efflux carrier, subgroup (InterPro:IPR014024), Auxin efflux ca…	AT2G01420	0	0	-3.11234	-5.0399	-4.43305	0	-2.14681	0	0	0	-3.90736	-6.71183	-3.77686	-2.75271	-2.44519	0	0	0	0	-5.0103	-4.02416	-2.78064	-2.78705	0	0	0	0	-5.44035	-4.38727	0	0
protein_coding	Protein of unknown function (DUF761)	NA	Protein of unknown function (DUF761); CONTAINS InterPro DOMAIN/s: Protein of unknown function DUF761, plant (InterPro:IPR008480); BEST Arabidopsis thaliana protein match is: unknown protein (TAIR:AT5G56980.1); Has 30201 Blast hits to 17322 proteins in 780 species: Archae - 12; Bacteria - 1396; Metazoa - 17338; Fungi - 3422; Plants - 5037; Viruses - 0; Other Eukaryotes - 2996 (source: NCBI BLink).	AT2G26110	0	0	-2.46492	-7.95261	-6.24327	0	-1.8153	0	0	0	-3.22455	-4.48022	-5.38582	-2.48117	-2.65808	0	0	0	-2.8346	-7.9626	-3.88738	-2.62275	-2.94299	0	0	0	0	-4.86425	-4.85707	0	0
protein_coding	Phototropic-responsive NPH3 family protein	NA	Phototropic-responsive NPH3 family protein; FUNCTIONS IN: signal transducer activity; INVOLVED IN: response to light stimulus; EXPRESSED IN: 20 plant structures; EXPRESSED DURING: 13 growth stages; CONTAINS InterPro DOMAIN/s: NPH3 (InterPro:IPR004249), BTB/POZ fold (InterPro:IPR011333), BTB/POZ-like (InterPro:IPR000210); BEST Arabidopsis thaliana protein match is: Phototropic-responsive NPH3 fami…	AT3G22104	0	0	-3.09979	-7.06845	-2.46092	-2.4611	-2.29989	0	0	0	-3.12051	-3.81794	-4.53264	-2.5503	-3.13919	0	0	-1.84065	-4.05643	-5.48696	-5.89051	-3.09528	-2.39428	0	0	0	0	-4.18855	-4.04151	0	0
protein_coding	basic helix-loop-helix (bHLH) DNA-binding superfamily protein	NA	basic helix-loop-helix (bHLH) DNA-binding superfamily protein; FUNCTIONS IN: sequence-specific DNA binding transcription factor activity; INVOLVED IN: response to cytokinin stimulus, regulation of transcription; LOCATED IN: nucleus; EXPRESSED IN: 13 plant structures; EXPRESSED DURING: 8 growth stages; CONTAINS InterPro DOMAIN/s: Helix-loop-helix DNA-binding domain (InterPro:IPR001092), Helix-loop…	AT2G18300	0	0	-3.5609	-5.31321	-4.79262	0	-2.12385	0	0	0	-3.70522	-4.66822	-5.07349	-3.35583	-3.32278	0	0	0	-3.61634	-5.04866	-6.25546	-3.73674	-2.2858	0	0	0	-3.89175	-4.46848	-5.35407	0	0
protein_coding	Protein of unknown function (DUF581)	NA	Protein of unknown function (DUF581); CONTAINS InterPro DOMAIN/s: Protein of unknown function DUF581 (InterPro:IPR007650); BEST Arabidopsis thaliana protein match is: Protein of unknown function (DUF581) (TAIR:AT1G19200.1); Has 483 Blast hits to 483 proteins in 20 species: Archae - 0; Bacteria - 0; Metazoa - 0; Fungi - 0; Plants - 483; Viruses - 0; Other Eukaryotes - 0 (source: NCBI BLink).	AT1G74940	0	0	-5.30398	-5.50479	-5.53084	-2.67373	-2.30198	0	0	0	-4.48513	-5.35049	-5.08048	-2.55147	-2.54367	0	0	0	-5.79789	-5.16133	-4.25968	-3.36914	-2.49446	0	0	0	-3.49543	-3.28227	-3.43591	0	0
protein_coding	Galactose oxidase/kelch repeat superfamily protein	NA	Galactose oxidase/kelch repeat superfamily protein; CONTAINS InterPro DOMAIN/s: F-box domain, cyclin-like (InterPro:IPR001810), Galactose oxidase/kelch, beta-propeller (InterPro:IPR011043), Kelch repeat type 1 (InterPro:IPR006652), Kelch related (InterPro:IPR013089), Kelch-type beta propeller (InterPro:IPR015915); BEST Arabidopsis thaliana protein match is: Galactose oxidase/kelch repeat superfam…	AT3G59940	0	0	-4.45355	-6.07626	-5.02485	-2.28684	0	0	0	0	-3.7388	-5.10943	-4.43098	0	-2.31577	0	0	0	-5.57681	-5.16445	-5.50572	-3.81434	-2.09647	0	0	0	-3.93134	-3.80412	-3.9003	0	0
protein_coding	Pentatricopeptide repeat (PPR) superfamily protein	NA	embryo defective 1417 (emb1417); CONTAINS InterPro DOMAIN/s: Pentatricopeptide repeat (InterPro:IPR002885); BEST Arabidopsis thaliana protein match is: Pentatricopeptide repeat (PPR) superfamily protein (TAIR:AT4G18975.4); Has 30201 Blast hits to 17322 proteins in 780 species: Archae - 12; Bacteria - 1396; Metazoa - 17338; Fungi - 3422; Plants - 5037; Viruses - 0; Other Eukaryotes - 2996 (source:…	AT4G21190	0	-2.57368	-3.78247	-7.1339	-4.5722	-3.47157	-2.89759	0	0	0	-3.91199	-4.21452	-4.84888	-2.94973	-2.85534	0	0	0	-3.45719	-7.13755	-4.71344	-3.57241	-5.39162	0	0	0	0	-4.53784	-3.97431	0	-3.82042
protein_coding	NA	NA	BEST Arabidopsis thaliana protein match is: forkhead-associated (FHA) domain-containing protein (TAIR:AT1G34355.1); Has 19 Blast hits to 19 proteins in 5 species: Archae - 0; Bacteria - 0; Metazoa - 0; Fungi - 0; Plants - 19; Viruses - 0; Other Eukaryotes - 0 (source: NCBI BLink).	AT2G34110	0	0	-3.11022	-4.09272	-3.72337	-4.01111	0	0	0	0	-3.99896	0	-3.08795	-5.94635	0	0	0	0	-3.81386	-5.74937	-5.74937	0	0	0	0	0	0	0	0	0	0
protein_coding	Calcium-binding EF-hand family protein	NA	Calcium-binding EF-hand family protein; FUNCTIONS IN: calcium ion binding; INVOLVED IN: biological_process unknown; LOCATED IN: plasma membrane; EXPRESSED IN: 18 plant structures; EXPRESSED DURING: 8 growth stages; CONTAINS InterPro DOMAIN/s: EF-Hand 1, calcium-binding site (InterPro:IPR018247), EF-HAND 2 (InterPro:IPR018249), EF-hand-like domain (InterPro:IPR011992), Calcium-binding EF-hand (Int…	AT3G10190	0	0	-6.00252	-6.00252	-2.91718	-3.86136	0	0	0	0	-5.9409	-3.36099	-3.09048	-4.1521	0	0	0	-3.11059	-3.13387	-6.37805	-4.81001	-3.09339	-3.40034	0	0	0	0	0	0	0	0
protein_coding	Trypsin family protein	NA	Trypsin family protein; FUNCTIONS IN: catalytic activity; INVOLVED IN: biological_process unknown; LOCATED IN: cellular_component unknown; EXPRESSED IN: 21 plant structures; EXPRESSED DURING: 9 growth stages; CONTAINS InterPro DOMAIN/s: Serine/cysteine peptidase, trypsin-like (InterPro:IPR009003); BEST Arabidopsis thaliana protein match is: Trypsin family protein (TAIR:AT5G45030.2); Has 136 Blast…	AT3G12950	0	-2.57184	-2.7215	-3.0051	-4.10016	-3.07954	-2.40824	0	0	0	-3.23959	-3.27834	-3.88817	-3.28291	-3.44434	0	0	0	-2.80842	-7.28891	-5.72088	-3.18736	-2.55962	0	0	0	0	0	0	0	0
protein_coding	Histone H3 K4-specific methyltransferase SET7/9 family protein	NA	Histone H3 K4-specific methyltransferase SET7/9 family protein; CONTAINS InterPro DOMAIN/s: MORN motif (InterPro:IPR003409); BEST Arabidopsis thaliana protein match is: Histone H3 K4-specific methyltransferase SET7/9 family protein (TAIR:AT1G77660.1); Has 24355 Blast hits to 6247 proteins in 541 species: Archae - 0; Bacteria - 3533; Metazoa - 3700; Fungi - 215; Plants - 2241; Viruses - 0; Other E…	AT1G21920	0	0	-3.91857	-5.03046	-4.28177	-2.73171	-1.53084	0	0	0	-3.35381	-4.53629	-5.34158	-3.57656	-2.40836	0	0	0	-3.15567	-8.3426	-5.38488	-3.61879	-3.0476	0	0	0	0	-3.75569	0	0	0
protein_coding	Arabidopsis protein of unknown function (DUF241)	NA	Arabidopsis protein of unknown function (DUF241); CONTAINS InterPro DOMAIN/s: Protein of unknown function DUF241, plant (InterPro:IPR004320); BEST Arabidopsis thaliana protein match is: Arabidopsis protein of unknown function (DUF241) (TAIR:AT4G35720.1); Has 444 Blast hits to 436 proteins in 12 species: Archae - 0; Bacteria - 0; Metazoa - 0; Fungi - 0; Plants - 444; Viruses - 0; Other Eukaryotes …	AT3G51400	0	0	-5.13815	-4.27493	-5.04789	-3.69996	0	0	0	-2.46523	-5.7842	-5.9036	-4.58663	-3.25254	-3.08309	0	0	0	-3.86359	-7.14008	-3.58604	-2.55627	-2.94526	0	0	0	0	0	0	0	0
protein_coding	Ribosomal RNA adenine dimethylase family protein	dimethyladenosine transferase	PALEFACE 1 (PFC1); FUNCTIONS IN: mRNA (2'-O-methyladenosine-N6-)-methyltransferase activity; INVOLVED IN: response to cold; LOCATED IN: chloroplast; EXPRESSED IN: 22 plant structures; EXPRESSED DURING: 13 growth stages; CONTAINS InterPro DOMAIN/s: Ribosomal RNA adenine methylase transferase, N-terminal (InterPro:IPR020598), Ribosomal RNA adenine methylase transferase, conserved site (InterPro:IPR…	AT1G01860	0	0	-3.54277	-3.90727	-6.04812	-2.95454	0	0	0	0	-5.17335	-5.56336	-7.01549	-3.38933	-3.45165	0	0	0	-4.47097	-6.02852	-4.46049	-2.75799	0	0	0	0	0	0	-3.9385	0	0
protein_coding	Cyclophilin-like peptidyl-prolyl cis-trans isomerase family protein	NA	Cyclophilin-like peptidyl-prolyl cis-trans isomerase family protein; FUNCTIONS IN: peptidyl-prolyl cis-trans isomerase activity; INVOLVED IN: protein folding; LOCATED IN: chloroplast thylakoid lumen, chloroplast; EXPRESSED IN: 20 plant structures; EXPRESSED DURING: 13 growth stages; CONTAINS InterPro DOMAIN/s: Cyclophilin-like (InterPro:IPR015891), Peptidyl-prolyl cis-trans isomerase, cyclophilin…	AT1G74070	0	-2.97715	-3.10255	-3.61121	-3.62377	-3.31308	-4.21143	0	0	-2.5798	-3.14777	-2.82024	-3.60251	-4.05161	-4.74884	0	0	-3.38952	-3.05194	-4.04177	-3.49369	0	0	0	0	0	0	0	0	0	-3.11859
protein_coding	Wound-responsive family protein	NA	Wound-responsive family protein; CONTAINS InterPro DOMAIN/s: Protein of unknown function wound-induced (InterPro:IPR022251); Has 30201 Blast hits to 17322 proteins in 780 species: Archae - 12; Bacteria - 1396; Metazoa - 17338; Fungi - 3422; Plants - 5037; Viruses - 0; Other Eukaryotes - 2996 (source: NCBI BLink).	AT4G28240	0	-2.19837	-4.73185	-4.22524	-3.69814	-2.83406	-2.55657	0	0	-2.46347	-4.75527	-3.9011	-3.70972	-2.53086	-2.33633	0	0	-2.19303	-4.28219	-3.36529	-3.16454	-2.27915	-2.22731	0	0	0	0	0	0	0	0
protein_coding	NA	NA	unknown protein; FUNCTIONS IN: molecular_function unknown; INVOLVED IN: biological_process unknown; LOCATED IN: chloroplast thylakoid membrane, chloroplast; EXPRESSED IN: 22 plant structures; EXPRESSED DURING: 14 growth stages; Has 34 Blast hits to 34 proteins in 17 species: Archae - 0; Bacteria - 0; Metazoa - 0; Fungi - 0; Plants - 34; Viruses - 0; Other Eukaryotes - 0 (source: NCBI BLink).	AT2G17972	0	0	-3.52439	-4.40856	-3.6374	-3.72845	-2.06624	0	0	-1.61092	-2.86423	-3.73462	-3.44865	-2.61574	-2.31866	0	0	0	-3.94425	-4.34852	-3.7723	-2.59458	-3.37512	0	0	0	0	-1.95322	0	0	0
protein_coding	Essential protein Yae1, N-terminal	NA	Essential protein Yae1, N-terminal; CONTAINS InterPro DOMAIN/s: Essential protein Yae1, N-terminal (InterPro:IPR019191); BEST Arabidopsis thaliana protein match is: Essential protein Yae1, N-terminal (TAIR:AT3G15750.1); Has 136 Blast hits to 136 proteins in 50 species: Archae - 0; Bacteria - 0; Metazoa - 55; Fungi - 17; Plants - 55; Viruses - 0; Other Eukaryotes - 9 (source: NCBI BLink).	AT1G34570	0	0	-3.43836	-4.10738	-4.22507	-2.68274	-2.52648	0	0	-2.29131	-3.40514	-3.9077	-2.84293	-3.01543	-2.49596	0	0	-2.03927	-3.09607	-3.60171	-3.36818	-2.94308	-2.23358	0	0	0	0	0	0	0	0
protein_coding	iron regulated transporter 3	Encodes a plasma membrane localized zinc/iron transporter.	iron regulated transporter 3 (IRT3); FUNCTIONS IN: cation transmembrane transporter activity, zinc ion transmembrane transporter activity, metal ion transmembrane transporter activity, iron ion transmembrane transporter activity; INVOLVED IN: cation transport, zinc ion transport, response to nematode, iron ion transport, metal ion transport; LOCATED IN: plasma membrane, membrane; EXPRESSED IN: 22…	AT1G60960	0	0	-2.14171	-3.85379	-4.58912	-3.73664	-2.74033	0	0	-1.89336	-1.95322	-2.89998	-4.29091	-3.17053	-2.33741	0	0	-1.91882	-2.53149	-4.17432	-4.30562	-3.14307	-2.347	0	0	0	0	0	0	0	0
protein_coding	Lojap-related protein	NA	Lojap-related protein; INVOLVED IN: biological_process unknown; LOCATED IN: chloroplast; EXPRESSED IN: 21 plant structures; EXPRESSED DURING: 13 growth stages; CONTAINS InterPro DOMAIN/s: Iojap-related protein (InterPro:IPR004394); Has 4153 Blast hits to 4153 proteins in 1667 species: Archae - 0; Bacteria - 3137; Metazoa - 32; Fungi - 0; Plants - 68; Viruses - 0; Other Eukaryotes - 916 (source: N…	AT3G12930	0	0	-2.6865	-3.85601	-3.82881	-3.37043	-2.90828	0	0	-1.53019	-2.71599	-2.60881	-5.15573	-2.82938	-2.99817	0	0	0	-2.88913	-3.70017	-5.01816	-4.02375	-4.09115	0	0	0	0	0	0	0	0
protein_coding	CCT motif family protein	NA	CCT motif family protein; FUNCTIONS IN: molecular_function unknown; INVOLVED IN: biological_process unknown; LOCATED IN: cellular_component unknown; EXPRESSED IN: 23 plant structures; EXPRESSED DURING: 13 growth stages; BEST Arabidopsis thaliana protein match is: CCT motif family protein (TAIR:AT4G27900.2); Has 30201 Blast hits to 17322 proteins in 780 species: Archae - 12; Bacteria - 1396; Metaz…	AT5G53420	0	-2.15036	-2.92419	-3.55212	-4.74558	-4.38504	-4.10716	0	0	-2.31627	-3.43464	-3.9114	-3.82968	-4.03109	-3.98925	0	0	0	-3.74504	-3.91493	-4.85761	-2.99054	-3.20585	0	0	0	0	0	0	0	0
protein_coding	Protein of Unknown Function (DUF239)	NA	Protein of Unknown Function (DUF239); INVOLVED IN: biological_process unknown; LOCATED IN: endomembrane system; EXPRESSED IN: 22 plant structures; EXPRESSED DURING: 13 growth stages; CONTAINS InterPro DOMAIN/s: Protein of unknown function DUF239, plant (InterPro:IPR004314); BEST Arabidopsis thaliana protein match is: Protein of Unknown Function (DUF239) (TAIR:AT3G13510.1); Has 753 Blast hits to 7…	AT1G55360	0	-2.85318	-2.47312	-4.24637	-6.32408	-5.82805	-3.52648	0	0	-2.44874	-2.88515	-4.33948	-4.57891	-8.24267	-4.30319	0	0	-2.34602	-2.38376	-3.62307	-5.98814	-5.27265	-3.57982	-2.03889	0	0	0	0	0	0	0
protein_coding	Glucose-1-phosphate adenylyltransferase family protein	Encodes the large subunit of ADP-Glucose Pyrophosphorylase which catalyzes the first, rate limiting step in starch biosynthesis. The large subunit plays a regulatory role whereas the small subunit (ApS) is the catalytic isoform. Four isoforms (ApL1-4) have been identified. ApL3 is the major large subunit isoform present in inflorescences, fruits and roots.	APL3; CONTAINS InterPro DOMAIN/s: Glucose-1-phosphate adenylyltransferase (InterPro:IPR011831), ADP-glucose pyrophosphorylase, conserved site (InterPro:IPR005836), Nucleotidyl transferase (InterPro:IPR005835); BEST Arabidopsis thaliana protein match is: Glucose-1-phosphate adenylyltransferase family protein (TAIR:AT2G21590.2); Has 8453 Blast hits to 8443 proteins in 1715 species: Archae - 406; Ba…	AT4G39210	0	-2.72114	-2.9165	-3.51889	-3.55346	-3.8721	-3.07892	0	0	-3.1375	-3.30881	-5.10724	-3.92434	-7.26823	-4.69849	0	0	-3.08454	-3.0818	-2.59137	-4.64819	-6.35829	-4.1872	0	0	0	0	0	0	0	0
protein_coding	Protein kinase superfamily protein	similar to ABC1 family protein, contains InterPro domain ABC1 protein (InterPro:IPR004147)	Protein kinase superfamily protein; FUNCTIONS IN: protein kinase activity, ATP binding; INVOLVED IN: protein amino acid phosphorylation; EXPRESSED IN: 22 plant structures; EXPRESSED DURING: 13 growth stages; CONTAINS InterPro DOMAIN/s: ABC-1 (InterPro:IPR004147), Protein kinase, catalytic domain (InterPro:IPR000719), Protein kinase-like domain (InterPro:IPR011009); BEST Arabidopsis thaliana prote…	AT4G24810	0	-2.46351	-2.78658	-3.74105	-2.85095	-3.74404	-2.86735	0	0	-2.3608	-3.09338	-3.89051	-3.64448	-6.15699	-3.39683	0	0	-3.48957	-2.7246	-4.45802	-5.65255	-4.68003	-3.1145	0	0	0	0	0	0	0	0
protein_coding	Plant protein of unknown function (DUF827)	Encodes a coiled-coil protein WEB2 (weak chloroplast movement under blue light 2, also named PMI2/plastid movement impaired 2). Involved in chloroplast avoidance movement under intermediate and high light intensities. WEB2, together with another coiled-coil protein WEB1 (AT2G26570), maintains the chloroplast photorelocation movement velocity.	Plant protein of unknown function (DUF827); CONTAINS InterPro DOMAIN/s: Protein of unknown function DUF827, plant (InterPro:IPR008545); BEST Arabidopsis thaliana protein match is: Plant protein of unknown function (DUF827) (TAIR:AT5G38150.1); Has 84275 Blast hits to 48824 proteins in 2535 species: Archae - 1385; Bacteria - 13811; Metazoa - 38158; Fungi - 6970; Plants - 4830; Viruses - 207; Other …	AT1G66840	0	-4.03576	-3.37963	-3.64902	-5.31079	-3.05535	0	0	0	-3.66926	-4.76129	-5.00223	-4.68382	-5.37442	-3.63324	0	0	-3.2848	-3.61613	-5.03309	-4.7574	-4.01762	-4.25053	0	0	0	0	0	0	0	0
protein_coding	Tetratricopeptide repeat (TPR)-like superfamily protein	NA	Tetratricopeptide repeat (TPR)-like superfamily protein; CONTAINS InterPro DOMAIN/s: Pentatricopeptide repeat (InterPro:IPR002885); BEST Arabidopsis thaliana protein match is: Tetratricopeptide repeat (TPR)-like superfamily protein (TAIR:AT5G66520.1); Has 36071 Blast hits to 13961 proteins in 258 species: Archae - 0; Bacteria - 3; Metazoa - 83; Fungi - 93; Plants - 35305; Viruses - 0; Other Eukar…	AT1G31920	0	0	-6.34392	-6.34392	-4.4824	-6.34392	-4.04862	0	0	0	-4.7133	-3.92122	-6.55543	-6.55543	-4.80206	0	0	0	-3.21416	-4.26202	-4.78055	-2.81322	-2.58957	0	0	0	0	0	0	-3.13349	0
protein_coding	AUX/IAA transcriptional regulator family protein	Auxin inducible protein similar to transcription factors.	AUXIN INDUCIBLE 2-11 (ATAUX2-11); CONTAINS InterPro DOMAIN/s: Aux/IAA-ARF-dimerisation (InterPro:IPR011525), AUX/IAA protein (InterPro:IPR003311); BEST Arabidopsis thaliana protein match is: AUX/IAA transcriptional regulator family protein (TAIR:AT1G04240.1); Has 1807 Blast hits to 1807 proteins in 277 species: Archae - 0; Bacteria - 0; Metazoa - 736; Fungi - 347; Plants - 385; Viruses - 0; Other…	AT5G43700	0	0	-5.20809	-4.5866	-5.4442	-3.69887	-2.69681	0	0	0	-4.64721	-5.24969	-5.91499	-3.62351	-5.58138	0	0	0	-5.55355	-4.41257	-4.74914	-3.43405	-3.88031	0	0	0	0	0	0	0	0
protein_coding	Homeobox-leucine zipper protein 4 (HB-4) / HD-ZIP protein	Encodes homeobox protein HAT1.	HAT1; FUNCTIONS IN: DNA binding, sequence-specific DNA binding transcription factor activity; INVOLVED IN: regulation of transcription, DNA-dependent, transcription, regulation of transcription; LOCATED IN: nucleus; EXPRESSED IN: 22 plant structures; EXPRESSED DURING: 13 growth stages; CONTAINS InterPro DOMAIN/s: HD-ZIP protein, N-terminal (InterPro:IPR006712), Helix-turn-helix motif, lambda-like…	AT4G17460	0	0	-4.27254	-3.53699	-6.28552	-3.92798	-3.33796	0	0	0	-3.64823	-2.98639	-4.7717	-6.19147	-6.19147	0	0	0	-4.0633	-4.02722	-5.9988	0	-4.25287	0	0	0	0	0	0	0	0
protein_coding	NA	NA	unknown protein; BEST Arabidopsis thaliana protein match is: unknown protein (TAIR:AT5G19190.1); Has 33 Blast hits to 33 proteins in 12 species: Archae - 0; Bacteria - 0; Metazoa - 1; Fungi - 0; Plants - 32; Viruses - 0; Other Eukaryotes - 0 (source: NCBI BLink).	AT3G06070	0	0	-2.49568	-6.34117	-6.12431	-4.34176	-2.28306	0	0	0	-2.92589	-5.83504	-4.83328	-4.59816	-2.39313	0	0	-1.43332	-3.11905	-5.19697	-5.8153	-5.18709	-4.4311	0	0	0	0	0	0	0	0
protein_coding	GRAS family transcription factor family protein	Similar to a putative transcription factor and transcriptional coactivators. Repressor of GA responses and involved in gibberellic acid mediated signaling. Member of the DELLA proteins that restrain the cell proliferation and expansion that drives plant growth. The protein undergoes degradation in response to GA via the 26S proteasome. GAI may be involved in reducing ROS accumulation in response …	GIBBERELLIC ACID INSENSITIVE (GAI); CONTAINS InterPro DOMAIN/s: Transcriptional factor DELLA, N-terminal (InterPro:IPR021914), Transcription factor GRAS (InterPro:IPR005202); BEST Arabidopsis thaliana protein match is: GRAS family transcription factor family protein (TAIR:AT2G01570.1); Has 2718 Blast hits to 2657 proteins in 311 species: Archae - 0; Bacteria - 4; Metazoa - 0; Fungi - 0; Plants - …	AT1G14920	0	0	-2.86884	-5.37532	-7.22521	-2.21769	-3.29587	0	0	0	-4.12312	-5.41806	-6.87019	-3.24403	-3.42737	0	0	0	-3.17266	-5.14408	-5.07113	-4.45457	-5.62679	0	0	0	0	0	0	0	0
protein_coding	ovate family protein 5	Member of the ovate protein family.Interacts with BLH1 and KNAT3. Regulates the subcellular localization of BLH1.	ovate family protein 5 (OFP5); CONTAINS InterPro DOMAIN/s: Protein of unknown function DUF623 (InterPro:IPR006458); BEST Arabidopsis thaliana protein match is: ovate family protein 4 (TAIR:AT1G06920.1); Has 30201 Blast hits to 17322 proteins in 780 species: Archae - 12; Bacteria - 1396; Metazoa - 17338; Fungi - 3422; Plants - 5037; Viruses - 0; Other Eukaryotes - 2996 (source: NCBI BLink).	AT4G18830	0	0	-3.07681	-5.89899	-5.89899	-2.76283	-5.89899	0	0	0	-4.16166	-5.73319	-5.73319	-3.94439	-3.2114	0	0	0	-3.90051	-5.60042	-4.03239	-3.5493	-3.47157	0	0	0	0	0	0	0	0
protein_coding	NA	NA	unknown protein; FUNCTIONS IN: molecular_function unknown; INVOLVED IN: biological_process unknown; LOCATED IN: cellular_component unknown; EXPRESSED IN: 23 plant structures; EXPRESSED DURING: 13 growth stages; Has 1807 Blast hits to 1807 proteins in 277 species: Archae - 0; Bacteria - 0; Metazoa - 736; Fungi - 347; Plants - 385; Viruses - 0; Other Eukaryotes - 339 (source: NCBI BLink).	AT5G25240	0	0	-5.93978	-5.93978	-5.93978	-3.58224	-5.93978	0	0	0	-3.91784	-6.46107	-5.04131	-6.46107	-4.62694	0	0	0	-3.07235	-6.17564	-4.46554	-6.17564	-6.17564	0	0	0	0	0	0	0	0
protein_coding	Integrase-type DNA-binding superfamily protein	encodes a member of the ERF (ethylene response factor) subfamily B-3 of ERF/AP2 transcription factor family. The protein contains one AP2 domain. There are 18 members in this subfamily including ATERF-1, ATERF-2, AND ATERF-5.	Integrase-type DNA-binding superfamily protein; CONTAINS InterPro DOMAIN/s: DNA-binding, integrase-type (InterPro:IPR016177), Pathogenesis-related transcriptional factor/ERF, DNA-binding (InterPro:IPR001471); BEST Arabidopsis thaliana protein match is: Integrase-type DNA-binding superfamily protein (TAIR:AT5G61590.1); Has 5961 Blast hits to 5673 proteins in 249 species: Archae - 0; Bacteria - 0; …	AT5G07580	0	0	-4.14241	-7.20175	-5.59847	-4.37404	-4.35052	0	0	0	-4.56034	-5.52126	-6.51656	-4.92388	-5.05406	0	0	-1.61364	-4.90542	-9.45506	-6.08384	-4.95219	-4.03674	0	0	0	0	0	0	0	0
protein_coding	Pentatricopeptide repeat (PPR) superfamily protein	NA	Pentatricopeptide repeat (PPR) superfamily protein; BEST Arabidopsis thaliana protein match is: Tetratricopeptide repeat (TPR)-like superfamily protein (TAIR:AT2G15690.1); Has 7703 Blast hits to 7698 proteins in 1705 species: Archae - 17; Bacteria - 3148; Metazoa - 102; Fungi - 130; Plants - 2368; Viruses - 0; Other Eukaryotes - 1938 (source: NCBI BLink).	AT1G47580	0	0	-2.733	-5.47199	-5.83596	-7.61283	-4.52184	0	0	0	-4.77156	-5.1681	-4.98194	-5.22903	-5.17828	0	0	-1.9184	-3.27092	-8.05636	-5.04275	-4.96605	-4.25726	0	0	0	0	0	0	0	0
protein_coding	Phototropic-responsive NPH3 family protein	NA	Phototropic-responsive NPH3 family protein; FUNCTIONS IN: signal transducer activity; INVOLVED IN: response to light stimulus; LOCATED IN: endomembrane system; EXPRESSED IN: 19 plant structures; EXPRESSED DURING: 13 growth stages; CONTAINS InterPro DOMAIN/s: NPH3 (InterPro:IPR004249), BTB/POZ (InterPro:IPR013069), BTB/POZ fold (InterPro:IPR011333), BTB/POZ-like (InterPro:IPR000210); BEST Arabidop…	AT3G19850	0	0	-1.88237	-4.65151	-5.46304	-8.49411	-4.53699	0	0	0	-2.86153	-4.41422	-8.31391	-6.60174	-4.28762	0	0	0	-3.38534	-5.09233	-6.87993	-5.7244	-4.95132	0	0	0	0	0	0	0	0
protein_coding	OBF binding protein 4	Encodes a zinc finger protein.	OBF binding protein 4 (OBP4); CONTAINS InterPro DOMAIN/s: Zinc finger, Dof-type (InterPro:IPR003851); BEST Arabidopsis thaliana protein match is: DOF zinc finger protein 1 (TAIR:AT1G51700.1); Has 1807 Blast hits to 1807 proteins in 277 species: Archae - 0; Bacteria - 0; Metazoa - 736; Fungi - 347; Plants - 385; Viruses - 0; Other Eukaryotes - 339 (source: NCBI BLink).	AT5G60850	0	0	-3.48115	-4.89492	-7.03576	-7.03576	-4.04127	0	0	0	-3.65047	-5.58459	-7.03672	-5.32456	-5.20259	0	0	0	-5.5009	-4.39257	-3.42359	-3.37322	-4.68776	0	0	0	0	0	0	0	-3.7632
protein_coding	scarecrow-like 3	Encodes a scarecrow-like protein (SCL3) Putative transcription factors interacting with the gene product of VHA-B1 (vacuolar ATPase subunit B1; as shown through yeast two-hybrid assay).	scarecrow-like 3 (SCL3); CONTAINS InterPro DOMAIN/s: Transcription factor GRAS (InterPro:IPR005202); BEST Arabidopsis thaliana protein match is: SCARECROW-like 21 (TAIR:AT2G04890.1); Has 3106 Blast hits to 2488 proteins in 309 species: Archae - 0; Bacteria - 6; Metazoa - 0; Fungi - 0; Plants - 3100; Viruses - 0; Other Eukaryotes - 0 (source: NCBI BLink).	AT1G50420	0	0	-3.33451	-4.47217	-3.45532	-2.34215	0	0	0	0	-5.46748	-3.68319	-3.91197	-2.52109	-4.00298	0	0	0	-4.69626	-3.1642	-3.74321	-2.84575	-2.97249	0	0	0	0	-3.82115	0	-4.9006	0
protein_coding	TCP family transcription factor	NA	TCP family transcription factor ; CONTAINS InterPro DOMAIN/s: Transcription factor, TCP (InterPro:IPR005333), Transcription factor TCP subgroup (InterPro:IPR017887); BEST Arabidopsis thaliana protein match is: TCP family transcription factor (TAIR:AT5G51910.2); Has 1218 Blast hits to 581 proteins in 105 species: Archae - 0; Bacteria - 18; Metazoa - 103; Fungi - 60; Plants - 391; Viruses - 0; Othe…	AT2G45680	0	0	-3.08325	-4.05098	-3.94031	-3.13398	-2.80736	0	0	-2.52151	-3.37149	0	-4.27705	-3.08103	-4.61366	0	0	0	-4.11978	-3.30406	-3.19024	-3.8225	0	0	0	0	-3.17192	0	-2.90149	-2.15687	0
protein_coding	HXXXD-type acyl-transferase family protein	NA	HXXXD-type acyl-transferase family protein; FUNCTIONS IN: transferase activity, transferring acyl groups other than amino-acyl groups, transferase activity; INVOLVED IN: biological_process unknown; LOCATED IN: cellular_component unknown; EXPRESSED IN: 20 plant structures; EXPRESSED DURING: 13 growth stages; CONTAINS InterPro DOMAIN/s: Transferase (InterPro:IPR003480); BEST Arabidopsis thaliana pr…	AT5G07860	0	0	0	-3.0983	-4.65494	-6.36428	0	0	0	0	-4.01151	-3.05691	-3.40244	-2.71125	-4.58403	0	0	0	-2.46306	-3.79957	-4.10356	-6.5744	0	0	0	0	0	0	-2.78236	-3.30333	0
other_rna	NA	Potential natural antisense gene, locus overlaps with AT1G05560	NA	AT1G05562	0	-5.5944	-3.08906	-5.5944	-5.5944	-5.5944	-3.38892	0	0	0	0	0	0	0	-5.00376	0	0	-3.03128	-6.42264	-6.42264	-6.42264	-3.99705	-4.67671	0	0	0	0	0	0	0	0
protein_coding	Arabinanase/levansucrase/invertase	NA	Arabinanase/levansucrase/invertase; FUNCTIONS IN: molecular_function unknown; INVOLVED IN: biological_process unknown; LOCATED IN: chloroplast; Has 30201 Blast hits to 17322 proteins in 780 species: Archae - 12; Bacteria - 1396; Metazoa - 17338; Fungi - 3422; Plants - 5037; Viruses - 0; Other Eukaryotes - 2996 (source: NCBI BLink).	AT1G26761	0	-3.22027	-3.94529	-5.65209	-5.65209	-3.51093	-5.65209	0	0	0	0	0	-5.1553	0	-5.1553	0	0	-3.63388	-3.50162	-5.96043	-5.96043	-4.28857	-5.96043	0	0	0	0	0	0	0	0
protein_coding	BTB/POZ domain-containing protein	NA	BTB/POZ domain-containing protein; CONTAINS InterPro DOMAIN/s: BTB/POZ (InterPro:IPR013069), BTB/POZ fold (InterPro:IPR011333), Kelch related (InterPro:IPR013089), BTB/POZ-like (InterPro:IPR000210); BEST Arabidopsis thaliana protein match is: BTB/POZ domain-containing protein (TAIR:AT1G21780.2); Has 5280 Blast hits to 5249 proteins in 149 species: Archae - 0; Bacteria - 0; Metazoa - 3933; Fungi -…	AT1G55760	0	0	-2.78191	-3.95744	-3.86768	-4.01398	-4.13243	0	0	0	0	0	-4.36861	0	-3.82105	0	0	-3.526	-3.84546	-4.71078	-6.10051	-3.40115	-3.67222	-4.08462	0	0	0	0	0	0	0
protein_coding	NA	NA	unknown protein; Has 5 Blast hits to 5 proteins in 2 species: Archae - 0; Bacteria - 0; Metazoa - 0; Fungi - 0; Plants - 5; Viruses - 0; Other Eukaryotes - 0 (source: NCBI BLink).	AT5G57760	0	0	-2.94566	-2.78448	-3.9268	-4.21722	-3.52761	0	0	0	0	0	-4.06161	-3.89506	-4.71263	0	0	0	-3.87277	-7.48274	-3.03445	-2.50557	-7.48274	-6.57476	0	0	0	0	0	0	0
protein_coding	NA	NA	unknown protein; EXPRESSED IN: 21 plant structures; EXPRESSED DURING: 13 growth stages; Has 35333 Blast hits to 34131 proteins in 2444 species: Archae - 798; Bacteria - 22429; Metazoa - 974; Fungi - 991; Plants - 531; Viruses - 0; Other Eukaryotes - 9610 (source: NCBI BLink).	AT5G56850	0	-4.33718	-3.54245	0	-4.98849	-4.62419	-4.55987	0	0	0	0	0	-5.75217	-5.38312	-5.3378	0	0	-3.08069	-3.61	-3.1194	-5.01292	-5.72976	-7.40162	0	0	0	0	0	0	0	0
protein_coding	Protein of unknown function (DUF677)	NA	Protein of unknown function (DUF677); CONTAINS InterPro DOMAIN/s: Protein of unknown function DUF677 (InterPro:IPR007749); BEST Arabidopsis thaliana protein match is: Protein of unknown function (DUF677) (TAIR:AT3G28290.1); Has 636 Blast hits to 621 proteins in 191 species: Archae - 37; Bacteria - 189; Metazoa - 134; Fungi - 25; Plants - 165; Viruses - 1; Other Eukaryotes - 85 (source: NCBI BLink…	AT3G28270	0	-4.672	-4.58093	0	-6.35218	-6.35218	-4.05688	0	0	0	0	0	-5.83882	-7.25859	-7.25859	0	0	0	-4.33798	-4.74279	-5.00426	-3.84873	-6.71437	0	0	0	0	0	0	0	0
protein_coding	Dynein light chain type 1 family protein	NA	Dynein light chain type 1 family protein; FUNCTIONS IN: microtubule motor activity; INVOLVED IN: microtubule-based process; LOCATED IN: microtubule associated complex; EXPRESSED IN: 19 plant structures; EXPRESSED DURING: 11 growth stages; CONTAINS InterPro DOMAIN/s: Dynein light chain, type 1/2 (InterPro:IPR001372); BEST Arabidopsis thaliana protein match is: Dynein light chain type 1 family prot…	AT5G20110	0	-2.34581	-4.66245	-4.29286	-6.4337	-4.21125	-6.4337	0	0	0	0	0	-6.10926	-6.10926	-6.10926	0	0	0	-5.29477	-5.29477	-5.29477	-5.29477	-3.12367	-2.95712	0	0	0	0	0	0	0
protein_coding	AtBS1(activation-tagged BRI1 suppressor 1)-interacting factor 1	NA	AtBS1(activation-tagged BRI1 suppressor 1)-interacting factor 1 (AIF1); BEST Arabidopsis thaliana protein match is: basic helix-loop-helix (bHLH) DNA-binding superfamily protein (TAIR:AT1G09250.1); Has 150 Blast hits to 150 proteins in 12 species: Archae - 0; Bacteria - 0; Metazoa - 0; Fungi - 0; Plants - 150; Viruses - 0; Other Eukaryotes - 0 (source: NCBI BLink).	AT3G05800	0	0	-4.05003	-4.51824	-3.49671	-4.64944	-7.85888	0	0	0	0	-3.43979	-4.25227	-5.69261	-5.72804	0	0	0	-3.80259	-3.52392	-4.30246	-5.43553	-5.41754	-2.9403	0	0	0	0	0	0	0
protein_coding	Auxin-responsive GH3 family protein	Encodes a GH3-related gene involved in red light-specific hypocotyl elongation. Analysis of sense and antisense transgenic plants suggests that DFL2 is located downstream of red light signal transduction and determines the degree of hypocotyl elongation.	DWARF IN LIGHT 2 (DFL2); INVOLVED IN: response to auxin stimulus, response to light stimulus; LOCATED IN: chloroplast; EXPRESSED IN: 24 plant structures; EXPRESSED DURING: 14 growth stages; CONTAINS InterPro DOMAIN/s: GH3 auxin-responsive promoter (InterPro:IPR004993); BEST Arabidopsis thaliana protein match is: Auxin-responsive GH3 family protein (TAIR:AT2G46370.4); Has 1425 Blast hits to 1352 p…	AT4G03400	0	0	-2.14096	-4.60272	-5.44413	-4.88265	-8.09209	0	0	0	0	-4.80712	-5.31767	-4.84797	-4.55613	0	0	0	-1.92774	-4.18067	-5.28977	-5.00941	-3.91065	0	0	0	0	0	0	0	0
protein_coding	UDP-glucosyl transferase 85A4	NA	UDP-glucosyl transferase 85A4 (UGT85A4); FUNCTIONS IN: transferase activity, transferring hexosyl groups, UDP-glycosyltransferase activity, glucuronosyltransferase activity; INVOLVED IN: metabolic process; LOCATED IN: cellular_component unknown; EXPRESSED IN: 17 plant structures; EXPRESSED DURING: 9 growth stages; CONTAINS InterPro DOMAIN/s: UDP-glucuronosyl/UDP-glucosyltransferase (InterPro:IPR0…	AT1G78270	0	0	-3.76247	-4.6159	-7.91396	-4.70452	-5.61867	0	0	0	0	-3.09261	-4.52058	-7.52826	-4.11143	0	0	-2.08199	-3.56905	-2.97297	-5.73131	-5.24821	-3.28639	0	0	0	0	0	0	0	0
protein_coding	NA	NA	unknown protein; FUNCTIONS IN: molecular_function unknown; INVOLVED IN: biological_process unknown; LOCATED IN: cellular_component unknown; Has 30201 Blast hits to 17322 proteins in 780 species: Archae - 12; Bacteria - 1396; Metazoa - 17338; Fungi - 3422; Plants - 5037; Viruses - 0; Other Eukaryotes - 2996 (source: NCBI BLink).	AT1G53887	0	0	-4.03457	-6.57732	-6.57732	-4.21978	-6.57732	0	0	0	0	0	-4.16714	-4.7405	-3.70502	0	0	0	0	-3.22294	-5.99777	-5.99777	-5.99777	0	0	0	0	0	0	0	0
protein_coding	CCT motif family protein	chloroplast import apparatus CIA2-like. CIA2 is a transcription factor which upregulates chloroplast translocon genes	CIL; FUNCTIONS IN: molecular_function unknown; INVOLVED IN: biological_process unknown; LOCATED IN: chloroplast; EXPRESSED IN: 7 plant structures; EXPRESSED DURING: LP.04 four leaves visible, LP.10 ten leaves visible, LP.02 two leaves visible, petal differentiation and expansion stage, LP.12 twelve leaves visible; CONTAINS InterPro DOMAIN/s: CCT domain (InterPro:IPR010402); BEST Arabidopsis thali…	AT4G25990	0	0	-2.93132	-4.41892	-6.26881	-6.26881	-6.26881	0	0	0	0	-5.63842	-3.67447	-5.63842	-5.63842	0	0	0	0	-3.94504	-4.46357	-4.50182	-6.17368	-6.26881	0	0	0	0	0	0	0
protein_coding	phytochrome kinase substrate 4	Encodes phytochrome kinase substrate 4, a phytochrome signaling component involved in phototropism.	phytochrome kinase substrate 4 (PKS4); Has 1807 Blast hits to 1807 proteins in 277 species: Archae - 0; Bacteria - 0; Metazoa - 736; Fungi - 347; Plants - 385; Viruses - 0; Other Eukaryotes - 339 (source: NCBI BLink).	AT5G04190	0	0	-3.02025	-6.3926	-6.3926	-4.25144	-4.09731	0	0	0	0	-4.0625	-5.51463	-3.80246	-5.51463	0	0	0	-4.37997	-4.0505	-3.69118	-6.07988	-6.07988	-4.13335	0	0	0	0	0	0	0
protein_coding	carboxyesterase 5	Encodes a protein with carboxylesterase whose activity was tested using pNA.	carboxyesterase 5 (CXE5); FUNCTIONS IN: carboxylesterase activity; INVOLVED IN: metabolic process; LOCATED IN: cellular_component unknown; EXPRESSED IN: 23 plant structures; EXPRESSED DURING: 13 growth stages; CONTAINS InterPro DOMAIN/s: Alpha/beta hydrolase fold-3 (InterPro:IPR013094); BEST Arabidopsis thaliana protein match is: alpha/beta-Hydrolases superfamily protein (TAIR:AT1G49650.1); Has 8…	AT1G49660	0	-1.96708	-1.66389	-4.44437	-7.05897	-5.78317	-3.47779	0	0	0	0	-4.20582	-6.55789	-5.18843	-4.81059	0	0	0	0	-5.56493	-8.39735	-6.08033	-4.98139	-4.44667	0	0	0	0	0	0	0
protein_coding	Late embryogenesis abundant (LEA) hydroxyproline-rich glycoprotein family	NA	Late embryogenesis abundant (LEA) hydroxyproline-rich glycoprotein family; FUNCTIONS IN: molecular_function unknown; INVOLVED IN: biological_process unknown; LOCATED IN: plasma membrane; EXPRESSED IN: 11 plant structures; EXPRESSED DURING: 6 growth stages; CONTAINS InterPro DOMAIN/s: Late embryogenesis abundant protein, group 2 (InterPro:IPR004864); BEST Arabidopsis thaliana protein match is: NDR…	AT4G01410	0	0	0	-6.0558	-7.90569	-4.76953	-2.64457	0	0	0	0	-7.66012	-7.66012	-4.62676	-3.38748	0	0	0	-2.87728	-4.56687	-8.00669	-8.00669	-8.00669	-2.3774	0	0	0	0	0	0	0
protein_coding	Integrase-type DNA-binding superfamily protein	encodes a member of the DREB subfamily A-5 of ERF/AP2 transcription factor family. The protein contains one AP2 domain. There are 15 members in this subfamily including RAP2.1, RAP2.9 and RAP2.10.	Integrase-type DNA-binding superfamily protein; FUNCTIONS IN: DNA binding, sequence-specific DNA binding transcription factor activity; INVOLVED IN: regulation of transcription, DNA-dependent; LOCATED IN: nucleus, chloroplast; EXPRESSED IN: 22 plant structures; EXPRESSED DURING: 13 growth stages; CONTAINS InterPro DOMAIN/s: DNA-binding, integrase-type (InterPro:IPR016177), Pathogenesis-related tr…	AT1G21910	1.88746	1.63589	-2.37964	-4.90347	-7.652	-4.51584	-4.56101	0	0	1.50183	0	-4.08506	-7.60272	-3.89148	-2.32168	0	0	1.5159	0	-8.19833	-8.19833	-6.1472	-3.46903	0	0	0	0	0	0	0	0
protein_coding	SAUR-like auxin-responsive protein family	NA	SAUR-like auxin-responsive protein family ; CONTAINS InterPro DOMAIN/s: Auxin responsive SAUR protein (InterPro:IPR003676); BEST Arabidopsis thaliana protein match is: SAUR-like auxin-responsive protein family (TAIR:AT2G21210.1); Has 1411 Blast hits to 1394 proteins in 28 species: Archae - 0; Bacteria - 0; Metazoa - 0; Fungi - 0; Plants - 1410; Viruses - 0; Other Eukaryotes - 1 (source: NCBI BLin…	AT4G34770	0	0	-4.79965	-6.50645	-6.50645	-2.84412	-4.38304	0	0	0	-4.23802	-6.37572	-6.37572	0	0	0	0	0	-4.60456	-6.30447	-3.91577	-3.64214	-3.12147	-6.50645	0	0	0	0	0	0	0
protein_coding	BR enhanced expression 3	NA	BR enhanced expression 3 (BEE3); FUNCTIONS IN: DNA binding, sequence-specific DNA binding transcription factor activity; INVOLVED IN: regulation of transcription; LOCATED IN: nucleus; EXPRESSED IN: 18 plant structures; EXPRESSED DURING: 10 growth stages; CONTAINS InterPro DOMAIN/s: Helix-loop-helix DNA-binding domain (InterPro:IPR001092), Helix-loop-helix DNA-binding (InterPro:IPR011598); BEST Ar…	AT1G73830	0	0	-4.47198	-4.2043	-5.15321	-3.11746	-3.96758	0	0	0	-4.56454	-6.96648	-4.60431	-3.5307	-2.36566	0	0	0	-6.86915	-6.86915	-6.86915	0	-4.7403	-5.282	0	0	0	0	0	0	0
protein_coding	octadecanoid-responsive Arabidopsis AP2/ERF 59	encodes a member of the ERF (ethylene response factor) subfamily B-3 of ERF/AP2 transcription factor family. The protein contains one AP2 domain. There are 18 members in this subfamily including ATERF-1, ATERF-2, AND ATERF-5.	octadecanoid-responsive Arabidopsis AP2/ERF 59 (ORA59); CONTAINS InterPro DOMAIN/s: DNA-binding, integrase-type (InterPro:IPR016177), Pathogenesis-related transcriptional factor/ERF, DNA-binding (InterPro:IPR001471); BEST Arabidopsis thaliana protein match is: ethylene-responsive element binding factor 15 (TAIR:AT2G31230.1); Has 6527 Blast hits to 6261 proteins in 388 species: Archae - 0; Bacteri…	AT1G06160	0	0	-5.04685	-5.79321	-3.33921	-3.3572	-3.14041	0	0	0	-5.78748	-5.46221	-3.88801	-3.70966	-4.16891	-2.02557	0	0	-5.20757	-4.9359	0	0	-2.92295	-4.19171	0	0	0	0	0	0	0
protein_coding	DNA glycosylase superfamily protein	NA	DNA glycosylase superfamily protein; FUNCTIONS IN: DNA-3-methyladenine glycosylase I activity, catalytic activity; INVOLVED IN: DNA repair, base-excision repair; EXPRESSED IN: 21 plant structures; EXPRESSED DURING: 13 growth stages; CONTAINS InterPro DOMAIN/s: DNA glycosylase (InterPro:IPR011257), Methyladenine glycosylase (InterPro:IPR005019); BEST Arabidopsis thaliana protein match is: DNA glyc…	AT5G44680	0	-4.30071	-7.2826	-5.43271	-4.72091	-7.2826	-3.67684	0	0	0	0	-6.47689	-6.47689	0	0	0	0	-3.61668	-4.7976	-7.17399	-4.74988	-5.12286	-7.17399	0	0	0	0	0	0	0	0
protein_coding	Protein of unknown function (DUF581)	NA	Protein of unknown function (DUF581); CONTAINS InterPro DOMAIN/s: Protein of unknown function DUF581 (InterPro:IPR007650); BEST Arabidopsis thaliana protein match is: Protein of unknown function (DUF581) (TAIR:AT3G63210.1); Has 558 Blast hits to 549 proteins in 19 species: Archae - 0; Bacteria - 0; Metazoa - 0; Fungi - 0; Plants - 558; Viruses - 0; Other Eukaryotes - 0 (source: NCBI BLink).	AT3G22550	0	0	0	-6.03151	-6.03151	-6.03151	-6.03151	0	0	-5.59654	0	-5.59654	-5.59654	-5.59654	0	0	0	-5.95594	0	-5.95594	-4.24584	-5.95594	-5.95594	0	0	0	0	0	0	0	0
protein_coding	myb domain protein 28	Encodes a putative transcription factor (MYB28).	myb domain protein 28 (MYB28); CONTAINS InterPro DOMAIN/s: SANT, DNA-binding (InterPro:IPR001005), Homeodomain-like (InterPro:IPR009057), Myb, DNA-binding (InterPro:IPR014778), HTH transcriptional regulator, Myb-type, DNA-binding (InterPro:IPR017930), Homeodomain-related (InterPro:IPR012287), Myb transcription factor (InterPro:IPR015495); BEST Arabidopsis thaliana protein match is: myb domain pro…	AT5G61420	0	-5.65038	-3.6374	-5.65038	-5.65038	-5.65038	-5.65038	0	0	0	-4.06032	-6.00771	-6.00771	-4.2189	-4.17357	0	0	-5.66206	0	0	-5.66206	-5.66206	-5.66206	0	0	0	0	0	0	0	0
protein_coding	Zinc finger (CCCH-type) family protein / RNA recognition motif (RRM)-containing protein	NA	Zinc finger (CCCH-type) family protein / RNA recognition motif (RRM)-containing protein; FUNCTIONS IN: RNA binding, nucleotide binding, zinc ion binding, nucleic acid binding; INVOLVED IN: biological_process unknown; LOCATED IN: cellular_component unknown; EXPRESSED IN: 23 plant structures; EXPRESSED DURING: 13 growth stages; CONTAINS InterPro DOMAIN/s: Zinc finger, CCCH-type (InterPro:IPR000571)…	AT3G51950	0	-3.75485	-3.067	-7.41283	-3.91095	-7.41283	-2.53365	0	0	0	0	-4.15804	-3.26688	-3.79943	-4.32154	0	0	-3.34166	0	-3.44663	-4.6879	-7.11201	-4.36188	0	0	0	0	0	0	0	0
protein_coding	embryo defective 1703	NA	embryo defective 1703 (emb1703); FUNCTIONS IN: molecular_function unknown; INVOLVED IN: embryo development ending in seed dormancy; LOCATED IN: chloroplast; EXPRESSED IN: 19 plant structures; EXPRESSED DURING: 13 growth stages; BEST Arabidopsis thaliana protein match is: unknown protein (TAIR:AT5G28400.1); Has 1076 Blast hits to 906 proteins in 181 species: Archae - 8; Bacteria - 72; Metazoa - 30…	AT3G61780	0	-3.06122	-3.19501	-6.88635	-5.02484	-6.88635	-4.59106	0	0	0	0	-5.13904	-5.88028	-4.33111	-7.30004	0	0	-2.32519	0	-7.09812	-4.31256	-5.42626	-3.91512	0	0	0	0	0	0	0	0
protein_coding	Plant L-ascorbate oxidase	NA	Plant L-ascorbate oxidase; FUNCTIONS IN: oxidoreductase activity, copper ion binding, L-ascorbate oxidase activity; INVOLVED IN: oxidation reduction; LOCATED IN: plant-type cell wall; EXPRESSED IN: 21 plant structures; EXPRESSED DURING: 13 growth stages; CONTAINS InterPro DOMAIN/s: Multicopper oxidase, type 3 (InterPro:IPR011707), Multicopper oxidase, type 2 (InterPro:IPR011706), Cupredoxin (Inte…	AT5G21100	0	-3.59337	-2.53728	-3.33382	-5.70777	-5.05957	-7.41711	0	0	-3.62596	-3.49349	-4.31053	-4.07729	-5.87346	-7.58563	0	0	-4.88161	-3.36951	-4.09352	-7.38128	-7.38128	-3.74256	0	0	0	0	0	0	0	0
protein_coding	arabinogalactan protein 17	AGP17 is a lysine-rich arabinogalactan-protein (AGP) and part of a multi-gene family of glycoproteins with approx. 50 members. It falls into one subclass with AGP18 and AGP19, other lysine-rich AGPs. 84% of its proline residues are hydroxylated to hydroproline and its heavy glycosylation accounts for appr. 69% of the molecular weight. The main glycosyl residues are arabinose (30.1%) and galactose…	arabinogalactan protein 17 (AGP17); BEST Arabidopsis thaliana protein match is: arabinogalactan protein 18 (TAIR:AT4G37450.1); Has 35333 Blast hits to 34131 proteins in 2444 species: Archae - 798; Bacteria - 22429; Metazoa - 974; Fungi - 991; Plants - 531; Viruses - 0; Other Eukaryotes - 9610 (source: NCBI BLink).	AT2G23130	0	-2.82434	0	-4.35471	-4.19034	-5.78746	-5.8497	0	0	-3.61927	0	0	-3.80646	-8.36453	-6.61115	0	0	-2.04409	-3.28441	-2.98368	-5.69879	-6.03637	-4.30769	0	0	0	0	0	0	0	0
protein_coding	NA	NA	unknown protein; FUNCTIONS IN: molecular_function unknown; INVOLVED IN: biological_process unknown; LOCATED IN: mitochondrion, plasma membrane; EXPRESSED IN: 23 plant structures; EXPRESSED DURING: 13 growth stages; Has 30201 Blast hits to 17322 proteins in 780 species: Archae - 12; Bacteria - 1396; Metazoa - 17338; Fungi - 3422; Plants - 5037; Viruses - 0; Other Eukaryotes - 2996 (source: NCBI BL…	AT5G53880	0	-2.68652	-2.43126	-3.58128	-4.73372	-5.97688	-4.58263	0	0	-2.71856	0	0	-4.65248	-5.79102	-5.13588	0	0	-2.75481	-2.77189	-3.70679	-4.00857	-5.24165	-5.92598	0	0	0	0	0	0	0	0
protein_coding	HAD superfamily, subfamily IIIB acid phosphatase	NA	HAD superfamily, subfamily IIIB acid phosphatase ; FUNCTIONS IN: acid phosphatase activity; INVOLVED IN: biological_process unknown; LOCATED IN: cell wall, plasma membrane, vacuole, plant-type cell wall; EXPRESSED IN: 19 plant structures; EXPRESSED DURING: 9 growth stages; CONTAINS InterPro DOMAIN/s: Acid phosphatase (Class B) (InterPro:IPR005519), Vegetative storage protein/acid phosphatase (Int…	AT1G04040	0	-2.99538	-2.65557	-4.15105	-5.51692	-5.92522	-6.8954	0	0	-2.45711	-2.58295	0	-3.64178	-4.91575	-5.01189	0	0	-2.4382	-2.76721	-4.1127	-3.98722	-5.98117	-4.03225	0	0	0	0	0	0	0	0
protein_coding	Xanthine/uracil permease family protein	NA	Xanthine/uracil permease family protein; FUNCTIONS IN: transmembrane transporter activity; INVOLVED IN: transport, transmembrane transport; LOCATED IN: membrane; EXPRESSED IN: 23 plant structures; EXPRESSED DURING: 13 growth stages; CONTAINS InterPro DOMAIN/s: Xanthine/uracil/vitamin C permease (InterPro:IPR006043); BEST Arabidopsis thaliana protein match is: Xanthine/uracil permease family prote…	AT5G62890	0	-3.29841	-2.42337	-3.0023	-4.17646	-4.74831	-4.0577	0	0	-2.78908	-2.22621	-3.95903	-4.23882	-3.55089	-5.44712	0	0	-3.11385	0	-3.23342	-3.89482	-5.16062	-6.07983	0	0	0	0	0	0	0	0
protein_coding	NHL domain-containing protein	NA	NHL domain-containing protein; FUNCTIONS IN: molecular_function unknown; INVOLVED IN: biological_process unknown; LOCATED IN: endomembrane system; EXPRESSED IN: 22 plant structures; EXPRESSED DURING: 13 growth stages; CONTAINS InterPro DOMAIN/s: NHL repeat (InterPro:IPR001258), Six-bladed beta-propeller, TolB-like (InterPro:IPR011042); BEST Arabidopsis thaliana protein match is: NHL domain-contai…	AT1G70280	0	-3.5842	-2.87859	-3.54045	-4.64618	-4.28524	-4.2124	0	0	-4.00855	0	-3.63213	-4.79134	-6.91263	-4.73723	0	0	-2.62798	0	-6.54508	-4.77871	-6.54508	-6.54508	0	0	0	0	0	0	0	0
protein_coding	Zinc finger (C3HC4-type RING finger) family protein	NA	Zinc finger (C3HC4-type RING finger) family protein; FUNCTIONS IN: ubiquitin-protein ligase activity, zinc ion binding; EXPRESSED IN: 22 plant structures; EXPRESSED DURING: 13 growth stages; CONTAINS InterPro DOMAIN/s: Zinc finger, RING-type (InterPro:IPR001841), Zinc finger, C3HC4 RING-type (InterPro:IPR018957), von Willebrand factor, type A (InterPro:IPR002035); BEST Arabidopsis thaliana protei…	AT2G38970	0	-3.96727	-2.60567	-3.43184	-3.8889	-4.25793	-4.10379	0	0	-3.6347	0	-6.25456	-6.25456	-4.5424	-4.42043	0	0	-3.23347	-3.52377	-4.86849	-6.84007	-6.84007	-5.09414	0	0	0	0	0	-3.96366	0	0
protein_coding	nodulin MtN21 /EamA-like transporter family protein	NA	nodulin MtN21 /EamA-like transporter family protein; LOCATED IN: endomembrane system, membrane; EXPRESSED IN: 20 plant structures; EXPRESSED DURING: 13 growth stages; CONTAINS InterPro DOMAIN/s: Protein of unknown function DUF6, transmembrane (InterPro:IPR000620); BEST Arabidopsis thaliana protein match is: nodulin MtN21 /EamA-like transporter family protein (TAIR:AT2G37460.1); Has 2113 Blast hit…	AT2G37450	0	-2.48209	0	-6.90168	-6.90168	-6.90168	-6.90168	0	0	-3.02347	0	0	-4.90521	-5.43979	-5.39858	0	0	0	0	-3.78478	-5.6351	-4.5408	-4.20181	0	0	0	0	0	0	-5.17503	0
protein_coding	nucleolar protein gar2-related	NA	nucleolar protein gar2-related; BEST Arabidopsis thaliana protein match is: unknown protein (TAIR:AT3G57780.1); Has 35333 Blast hits to 34131 proteins in 2444 species: Archae - 798; Bacteria - 22429; Metazoa - 974; Fungi - 991; Plants - 531; Viruses - 0; Other Eukaryotes - 9610 (source: NCBI BLink).	AT2G42320	0	-1.59611	0	-3.39581	-6.08264	-5.58661	-4.90421	0	0	-2.18485	0	-3.36728	-6.66945	-6.37705	-5.26492	0	0	0	-2.06284	-3.66112	-5.98442	-5.6434	-4.04083	0	0	0	0	0	-3.18324	-5.13444	0
protein_coding	Walls Are Thin 1	An Arabidopsis thaliana homolog of Medicago truncatula NODULIN21 (MtN21). The gene encodes a plant-specific, predicted integral membrane protein and is a member of the Plant-Drug/Metabolite Exporter (P-DME) family (Transporter Classification number: TC 2.A.7.3).	Walls Are Thin 1 (WAT1); CONTAINS InterPro DOMAIN/s: Protein of unknown function DUF6, transmembrane (InterPro:IPR000620); BEST Arabidopsis thaliana protein match is: nodulin MtN21 /EamA-like transporter family protein (TAIR:AT3G53210.1).	AT1G75500	0	0	0	-2.75827	-4.20619	-3.93275	-4.56328	0	0	0	0	-2.53643	-4.99673	-4.39743	-4.72141	0	0	0	0	-2.6686	-5.89978	-4.91666	-5.41692	0	0	0	0	0	-2.50002	-3.25794	0
protein_coding	Protein of unknown function (DUF1068)	NA	Protein of unknown function (DUF1068); CONTAINS InterPro DOMAIN/s: Protein of unknown function DUF1068 (InterPro:IPR010471); BEST Arabidopsis thaliana protein match is: Protein of unknown function (DUF1068) (TAIR:AT2G32580.1); Has 119 Blast hits to 119 proteins in 15 species: Archae - 0; Bacteria - 2; Metazoa - 0; Fungi - 0; Plants - 116; Viruses - 0; Other Eukaryotes - 1 (source: NCBI BLink).	AT1G05070	0	-1.69974	0	-3.38463	-4.86111	-4.31041	-3.96627	0	0	-2.05063	0	-2.62889	-3.06721	-5.25405	-5.12955	0	0	0	0	0	-4.13003	-4.31932	-3.65921	0	0	0	0	0	-3.68232	-3.82229	0
protein_coding	glycine-rich RNA-binding protein 4	encodes a glycine-rich RNA binding protein. Gene expression is induced by cold and reduced by ionic (salt) and non-ionic (mannitol) osmotic stress. Lines overexpressing the gene are slightly more tolerant to osmotic stress during germination.	glycine-rich RNA-binding protein 4 (GRP4); CONTAINS InterPro DOMAIN/s: RNA recognition motif, glycine rich protein (InterPro:IPR015465), RNA recognition motif, RNP-1 (InterPro:IPR000504), Nucleotide-binding, alpha-beta plait (InterPro:IPR012677); BEST Arabidopsis thaliana protein match is: glycine-rich RNA-binding protein 2 (TAIR:AT4G13850.3); Has 79 Blast hits to 79 proteins in 22 species: Archa…	AT3G23830	0	-2.08408	0	-2.284	-3.61635	-4.43016	-5.36083	0	0	-2.10053	0	-3.64291	-3.00237	-4.74138	-5.2389	0	0	-2.34487	0	-3.44577	-4.69229	-6.0106	-5.5536	0	0	0	0	0	0	-4.10866	0
protein_coding	cellulose synthase-like B3	encodes a gene similar to cellulose synthase	cellulose synthase-like B3 (CSLB03); FUNCTIONS IN: cellulose synthase activity, transferase activity, transferring glycosyl groups, transferase activity; INVOLVED IN: cellulose biosynthetic process, polysaccharide biosynthetic process; LOCATED IN: membrane; CONTAINS InterPro DOMAIN/s: Cellulose synthase (InterPro:IPR005150); BEST Arabidopsis thaliana protein match is: cellulose synthase-like B4 (…	AT2G32530	0	0	0	-3.66384	-3.88971	-7.6769	-4.04122	0	0	0	0	-2.72248	-3.51857	-6.32901	-4.67499	0	0	0	0	-3.09383	-6.40124	-6.06022	-4.90785	0	0	0	0	0	0	-5.1901	0
protein_coding	alpha/beta-Hydrolases superfamily protein	NA	alpha/beta-Hydrolases superfamily protein; FUNCTIONS IN: phosphatidylcholine-sterol O-acyltransferase activity; INVOLVED IN: lipid metabolic process; LOCATED IN: plasma membrane, vacuole; EXPRESSED IN: 21 plant structures; EXPRESSED DURING: 13 growth stages; CONTAINS InterPro DOMAIN/s: Lecithin:cholesterol acyltransferase (InterPro:IPR003386); Has 1076 Blast hits to 1070 proteins in 248 species: …	AT1G27480	0	-2.08948	-2.24638	-4.12358	-4.99832	-8.71908	-5.57878	0	0	-2.52412	-2.11684	-3.64154	-4.45575	-4.51373	-6.14548	0	0	-2.41798	0	-3.13501	-4.03175	-8.99452	-5.79102	0	0	0	0	0	-2.82844	-3.89924	0
protein_coding	NA	NA	unknown protein; BEST Arabidopsis thaliana protein match is: unknown protein (TAIR:AT2G34310.3); Has 84 Blast hits to 78 proteins in 24 species: Archae - 2; Bacteria - 4; Metazoa - 9; Fungi - 8; Plants - 55; Viruses - 0; Other Eukaryotes - 6 (source: NCBI BLink).	AT1G29530	0	-3.00966	0	-3.7004	-4.95829	-6.66764	-6.66764	0	0	-4.50101	-2.75833	-4.42499	-4.4647	-4.87382	-4.0642	0	0	-3.24176	-3.94646	-4.68911	-6.71849	-5.04663	-6.71849	0	0	0	0	0	0	-4.24903	0
other_rna	other RNA	Unknown gene	NA	AT4G12917	0	-2.96815	-3.05045	-5.56512	-5.00674	-7.60622	-4.65866	0	0	-2.29803	-4.13202	-4.2192	-4.35912	-7.70301	-4.49199	0	0	-3.26572	-3.38061	-5.27559	-8.05042	-6.37856	-8.05042	0	0	0	0	0	0	-5.05775	0
protein_coding	alpha/beta-Hydrolases superfamily protein	NA	alpha/beta-Hydrolases superfamily protein; FUNCTIONS IN: triglyceride lipase activity; INVOLVED IN: lipid metabolic process; LOCATED IN: chloroplast; EXPRESSED IN: 22 plant structures; EXPRESSED DURING: 13 growth stages; CONTAINS InterPro DOMAIN/s: Lipase, class 3 (InterPro:IPR002921); BEST Arabidopsis thaliana protein match is: alpha/beta-Hydrolases superfamily protein (TAIR:AT4G18550.1); Has 77…	AT2G42690	0	-2.55296	-2.27291	-3.68418	-5.18786	-4.62899	-4.4821	0	0	-3.38936	-2.86604	-4.44381	-4.87627	-4.50729	-6.25091	0	0	-3.10509	-2.62775	-3.41771	-5.30366	-5.40846	-4.57367	0	0	0	0	0	0	-4.28545	-3.34761
protein_coding	Uncharacterised protein family (UPF0497)	NA	Uncharacterised protein family (UPF0497); CONTAINS InterPro DOMAIN/s: Uncharacterised protein family UPF0497, trans-membrane plant (InterPro:IPR006702), Uncharacterised protein family UPF0497, trans-membrane plant subgroup (InterPro:IPR006459); BEST Arabidopsis thaliana protein match is: Uncharacterised protein family (UPF0497) (TAIR:AT1G17200.1); Has 1807 Blast hits to 1807 proteins in 277 speci…	AT5G54980	0	-2.36196	-2.64368	-5.46095	-5.13184	-5.46063	-4.00091	0	0	-2.34593	-3.09337	-3.71191	-4.72158	-4.55803	-4.79194	0	0	-1.8305	-3.37732	-4.71728	-5.22085	-4.37443	-4.89483	0	0	0	0	-3.00163	0	-3.46975	-3.42138
protein_coding	Pentatricopeptide repeat (PPR-like) superfamily protein	NA	Pentatricopeptide repeat (PPR-like) superfamily protein; INVOLVED IN: biological_process unknown; LOCATED IN: chloroplast; EXPRESSED IN: 21 plant structures; EXPRESSED DURING: 13 growth stages; CONTAINS InterPro DOMAIN/s: Pentatricopeptide repeat (InterPro:IPR002885); BEST Arabidopsis thaliana protein match is: Pentatricopeptide repeat (PPR-like) superfamily protein (TAIR:AT1G09900.1); Has 62164 …	AT3G04760	0	-2.00194	-2.60618	-4.45634	-4.63398	-6.7737	-4.6994	0	0	0	-3.08042	-3.59405	-5.19781	-5.09891	-5.32249	0	0	0	-2.83937	-4.40917	-5.35538	-4.84576	-5.22569	0	0	0	0	-2.59013	0	-2.69525	0
protein_coding	cytochrome P450, family 706, subfamily A, polypeptide 5	member of CYP706A	cytochrome P450, family 706, subfamily A, polypeptide 5 (CYP706A5); FUNCTIONS IN: electron carrier activity, monooxygenase activity, iron ion binding, oxygen binding, heme binding; INVOLVED IN: oxidation reduction; LOCATED IN: endomembrane system; CONTAINS InterPro DOMAIN/s: Cytochrome P450 (InterPro:IPR001128), Cytochrome P450, E-class, group I (InterPro:IPR002401), Cytochrome P450, conserved si…	AT4G12310	0	-2.50688	-1.68106	-3.51557	-5.60576	-9.25046	-4.54148	0	0	-2.12927	-2.29339	-4.20063	-4.47775	-4.9815	-4.08633	0	0	-2.94891	-1.93044	-3.74314	-4.98494	-5.4347	-4.91731	0	0	0	0	0	0	-4.04791	0
protein_coding	disease resistance protein (TIR-NBS-LRR class) family	Encodes a TIR-NB-LRR resistance protein. Transient expression in tobacco induces cell death.	disease resistance protein (TIR-NBS-LRR class) family; FUNCTIONS IN: transmembrane receptor activity, ATP binding; INVOLVED IN: defense response signaling pathway, resistance gene-dependent, defense response; LOCATED IN: intrinsic to membrane; EXPRESSED IN: 18 plant structures; EXPRESSED DURING: 9 growth stages; CONTAINS InterPro DOMAIN/s: NB-ARC (InterPro:IPR002182), Toll-Interleukin receptor (I…	AT4G19530	0	0	-2.59356	-4.26291	-4.86883	-7.8999	-4.4311	0	0	0	0	-5.37528	-3.62115	-5.02737	-4.92159	0	0	-2.02747	-2.84498	-3.24835	-6.27542	-4.86584	-3.61623	0	0	0	0	0	0	-3.37771	0
protein_coding	protein kinase family protein	NA	protein kinase family protein; FUNCTIONS IN: protein serine/threonine kinase activity, protein kinase activity, ATP binding; INVOLVED IN: protein amino acid phosphorylation; LOCATED IN: cellular_component unknown; CONTAINS InterPro DOMAIN/s: Serine/threonine-protein kinase domain (InterPro:IPR002290), Serine/threonine-protein kinase-like domain (InterPro:IPR017442), Protein kinase-like domain (In…	AT5G21222	0	-2.57015	-2.80787	-3.5555	-7.25925	-3.62018	-5.05377	0	0	-1.71813	0	-3.50735	-4.29366	-4.22713	-4.44443	0	0	-2.76634	-2.28791	-4.4256	-6.02674	-4.29348	-4.22134	0	0	0	0	0	0	-3.58148	0
protein_coding	Pentatricopeptide repeat (PPR) superfamily protein	NA	Pentatricopeptide repeat (PPR) superfamily protein; INVOLVED IN: biological_process unknown; LOCATED IN: chloroplast; EXPRESSED IN: 21 plant structures; EXPRESSED DURING: 13 growth stages; CONTAINS InterPro DOMAIN/s: Pentatricopeptide repeat (InterPro:IPR002885); BEST Arabidopsis thaliana protein match is: Tetratricopeptide repeat (TPR)-like superfamily protein (TAIR:AT3G53170.1); Has 1807 Blast …	AT5G48730	0	-2.53663	-2.31757	-3.93173	-7.34335	-4.24977	-3.67368	0	0	0	0	-4.19348	-3.49221	-5.12394	-3.10867	0	0	-2.17154	-2.38625	-4.39967	-3.07421	-4.78231	-4.20658	0	0	0	0	0	0	0	0
protein_coding	HSP20-like chaperones superfamily protein	NA	HSP20-like chaperones superfamily protein; CONTAINS InterPro DOMAIN/s: Heat shock protein Hsp20 (InterPro:IPR002068), HSP20-like chaperone (InterPro:IPR008978); BEST Arabidopsis thaliana protein match is: HSP20-like chaperones superfamily protein (TAIR:AT1G53540.1); Has 2331 Blast hits to 2331 proteins in 523 species: Archae - 47; Bacteria - 802; Metazoa - 2; Fungi - 44; Plants - 1239; Viruses - …	AT4G21870	0	-2.73466	-2.95824	-4.42505	-5.42209	-5.77389	-4.25876	0	0	0	-2.47139	-3.93514	-4.23046	-3.92129	-4.4303	0	0	-2.67299	-2.4545	-4.44934	-5.27998	-5.61863	-4.39661	0	0	0	0	0	0	0	0
protein_coding	Pentatricopeptide repeat (PPR) superfamily protein	Encodes LPA66, a chloroplast protein of the pentatricopeptide repeat family. In lpa66 mutants, editing of psbF that converts serine to phenylalanine is specifically impaired. lpa66 mutants also display a high chlorophyll fluorescence phenotype.	LOW PSII ACCUMULATION 66 (LPA66); CONTAINS InterPro DOMAIN/s: Pentatricopeptide repeat (InterPro:IPR002885); BEST Arabidopsis thaliana protein match is: Tetratricopeptide repeat (TPR)-like superfamily protein (TAIR:AT5G66520.1); Has 1807 Blast hits to 1807 proteins in 277 species: Archae - 0; Bacteria - 0; Metazoa - 736; Fungi - 347; Plants - 385; Viruses - 0; Other Eukaryotes - 339 (source: NCBI…	AT5G48910	0	-2.50523	-2.11637	-5.03508	-7.17593	-4.16193	-3.14577	0	0	0	0	-4.04232	-3.67726	-6.68494	-4.93156	0	0	0	-3.53094	-4.99799	-3.13389	-3.69904	-5.22364	0	0	0	0	0	0	-3.80456	0
protein_coding	Protein of unknown function, DUF538	NA	Protein of unknown function, DUF538; CONTAINS InterPro DOMAIN/s: Protein of unknown function DUF538 (InterPro:IPR007493); BEST Arabidopsis thaliana protein match is: Protein of unknown function, DUF538 (TAIR:AT3G08890.2); Has 544 Blast hits to 544 proteins in 26 species: Archae - 0; Bacteria - 0; Metazoa - 0; Fungi - 0; Plants - 543; Viruses - 0; Other Eukaryotes - 1 (source: NCBI BLink).	AT2G03350	0	0	-1.91163	-2.35273	-7.30675	-4.29275	-3.67107	0	0	-2.06708	-2.17646	-3.85683	-3.86606	-5.01083	-2.89578	0	0	0	0	-3.39034	-7.42374	-4.99815	-2.96418	0	0	0	0	0	-4.33558	-4.41185	0
protein_coding	NA	NA	unknown protein; FUNCTIONS IN: molecular_function unknown; INVOLVED IN: biological_process unknown; LOCATED IN: chloroplast, chloroplast stroma; EXPRESSED IN: 22 plant structures; EXPRESSED DURING: 13 growth stages; Has 26 Blast hits to 26 proteins in 9 species: Archae - 0; Bacteria - 0; Metazoa - 0; Fungi - 0; Plants - 26; Viruses - 0; Other Eukaryotes - 0 (source: NCBI BLink).	AT1G51100	0	0	-2.21771	-4.22879	-6.33211	-5.819	-3.74169	0	0	-2.52585	-2.38434	-3.35993	-3.47492	-4.16228	-4.19793	0	0	-1.59649	-3.30455	-4.64963	-6.39284	-5.04273	-3.66862	0	0	0	0	0	-3.01957	0	0
protein_coding	stress enhanced protein 2	stress enhanced protein 2 (SEP2) chlorophyll a/b-binding protein	stress enhanced protein 2 (SEP2); Has 34 Blast hits to 34 proteins in 10 species: Archae - 0; Bacteria - 0; Metazoa - 0; Fungi - 0; Plants - 34; Viruses - 0; Other Eukaryotes - 0 (source: NCBI BLink).	AT2G21970	0	0	-2.29951	-3.64076	-5.19565	-5.24794	-3.93002	0	0	-2.24075	-3.0406	-3.77239	-5.55555	-5.04047	-4.04288	0	0	-1.77178	-2.47077	-3.53789	-4.29686	-5.60985	-3.99875	0	0	0	0	0	-3.58686	0	0
protein_coding	Peptidase M50 family protein	NA	Peptidase M50 family protein; FUNCTIONS IN: metalloendopeptidase activity; INVOLVED IN: proteolysis; LOCATED IN: chloroplast, plastid; EXPRESSED IN: 22 plant structures; EXPRESSED DURING: 13 growth stages; CONTAINS InterPro DOMAIN/s: Peptidase M50 (InterPro:IPR008915), PDZ/DHR/GLGF (InterPro:IPR001478), Peptidase M50, putative membrane-associated zinc metallopeptidase (InterPro:IPR004387); BEST A…	AT1G05140	0	0	-2.24961	-3.40794	-4.5863	-3.49529	-2.48844	0	0	-1.7526	-2.26864	-3.40193	-4.24062	-4.4352	-2.71586	0	0	-1.60215	-2.66786	-3.32506	-4.06399	-4.35902	-2.70463	0	0	0	0	0	-3.16101	0	0
protein_coding	histidine triad nucleotide-binding 3	Encodes a protein that has adenylylsulfate sulfohydrolase activity (E.C. 3.6.2.1) in vitro.	histidine triad nucleotide-binding 3 (HINT3); CONTAINS InterPro DOMAIN/s: Histidine triad-like motif (InterPro:IPR011146), Histidine triad (HIT) protein (InterPro:IPR001310), Histidine triad, conserved site (InterPro:IPR019808), Histidine triad motif (InterPro:IPR011151); BEST Arabidopsis thaliana protein match is: HISTIDINE TRIAD NUCLEOTIDE-BINDING 2 (TAIR:AT1G31160.1); Has 35333 Blast hits to 3…	AT5G48545	0	0	0	-3.863	-4.99101	-4.38106	-4.55056	0	0	-3.07896	-2.82329	-4.15217	-6.2509	-4.56316	-4.04195	0	0	-2.20258	-3.15119	-3.85633	-4.43632	-5.96809	-3.54249	0	0	0	0	0	-3.98967	-3.07189	0
protein_coding	NA	NA	BEST Arabidopsis thaliana protein match is: Galactosyltransferase family protein (TAIR:AT4G21060.1); Has 30 Blast hits to 30 proteins in 8 species: Archae - 0; Bacteria - 0; Metazoa - 0; Fungi - 0; Plants - 30; Viruses - 0; Other Eukaryotes - 0 (source: NCBI BLink).	AT1G30260	0	-2.97284	-2.28418	-3.34199	-3.48012	-3.33896	-4.32425	0	0	-3.40341	-2.68779	-2.71054	-5.07575	-5.10224	-4.06118	0	0	-2.43511	0	-2.65952	-4.92023	-4.64913	-3.22343	0	0	0	-2.43103	0	-3.04974	-3.30319	-1.96679
protein_coding	NA	NA	unknown protein; FUNCTIONS IN: molecular_function unknown; INVOLVED IN: biological_process unknown; LOCATED IN: endomembrane system; Has 35333 Blast hits to 34131 proteins in 2444 species: Archae - 798; Bacteria - 22429; Metazoa - 974; Fungi - 991; Plants - 531; Viruses - 0; Other Eukaryotes - 9610 (source: NCBI BLink).	AT1G72645	0	-2.85835	-2.7919	-4.2191	-4.0222	-3.43058	-3.87875	0	0	-2.715	-3.30751	-3.38633	-4.20919	-5.88512	-3.95932	0	0	-2.77798	-3.5498	-4.71698	-3.04324	-3.39354	-2.73659	0	0	0	0	-3.04161	-3.59856	-3.86123	0
protein_coding	Pentatricopeptide repeat (PPR-like) superfamily protein	NA	Pentatricopeptide repeat (PPR-like) superfamily protein; LOCATED IN: chloroplast; EXPRESSED IN: 23 plant structures; EXPRESSED DURING: 13 growth stages; CONTAINS InterPro DOMAIN/s: Pentatricopeptide repeat (InterPro:IPR002885); BEST Arabidopsis thaliana protein match is: Pentatricopeptide repeat (PPR) superfamily protein (TAIR:AT3G22470.1); Has 1807 Blast hits to 1807 proteins in 277 species: Arc…	AT5G42310	0	-1.99423	-2.06273	-4.30966	-5.4438	-4.06249	-3.87511	0	0	-2.27685	-2.91196	-3.17044	-4.88722	-5.089	-3.52342	0	0	-2.0971	-2.58853	-3.0619	-5.04658	-4.32203	-3.95114	0	0	0	0	-2.91909	-3.89538	-3.22861	-2.22499
protein_coding	NA	NA	unknown protein; FUNCTIONS IN: molecular_function unknown; INVOLVED IN: biological_process unknown; LOCATED IN: chloroplast thylakoid membrane, chloroplast; EXPRESSED IN: 21 plant structures; EXPRESSED DURING: 13 growth stages; Has 120 Blast hits to 120 proteins in 47 species: Archae - 4; Bacteria - 10; Metazoa - 33; Fungi - 2; Plants - 44; Viruses - 0; Other Eukaryotes - 27 (source: NCBI BLink).	AT3G09050	0	-2.22254	-3.42716	-4.0513	-4.96502	-4.0775	-3.69006	0	0	0	-2.9069	-4.04986	-4.21584	-4.02217	-4.43756	0	0	-1.73865	-2.5572	-2.8373	-4.29462	-4.48355	-3.20197	0	0	0	0	-3.02314	-3.66362	-2.80613	0
protein_coding	NFU domain protein 3	Encodes a protein containing the NFU domain that may be involved in iron-sulfur cluster assembly. Part of a five member gene family, more closely related to NFU1 and 2 than to NFU4 and 5. Targeted to the chloroplast.	NFU domain protein 3 (NFU3); CONTAINS InterPro DOMAIN/s: NIF system FeS cluster assembly, NifU, C-terminal (InterPro:IPR001075); BEST Arabidopsis thaliana protein match is: NIFU-like protein 2 (TAIR:AT5G49940.1); Has 30201 Blast hits to 17322 proteins in 780 species: Archae - 12; Bacteria - 1396; Metazoa - 17338; Fungi - 3422; Plants - 5037; Viruses - 0; Other Eukaryotes - 2996 (source: NCBI BLin…	AT4G25910	0	-2.95795	-2.37845	-2.88743	-5.28545	-5.25033	-3.90739	0	0	0	-2.63772	-2.98972	-5.09507	-6.40029	-5.54271	0	0	-2.01231	-2.29257	-2.75081	-4.56465	-6.0228	-5.67065	0	0	0	0	-3.19629	-4.16118	-3.4201	-2.91254
protein_coding	RNA-binding (RRM/RBD/RNP motifs) family protein	NA	RNA-binding (RRM/RBD/RNP motifs) family protein; FUNCTIONS IN: RNA binding; INVOLVED IN: biological_process unknown; LOCATED IN: chloroplast; EXPRESSED IN: 22 plant structures; EXPRESSED DURING: 13 growth stages; Has 8 Blast hits to 8 proteins in 2 species: Archae - 0; Bacteria - 0; Metazoa - 0; Fungi - 0; Plants - 8; Viruses - 0; Other Eukaryotes - 0 (source: NCBI BLink).	AT1G60000	0	-2.56069	-2.95735	-3.49469	-4.99074	-5.61084	-4.62897	0	0	0	-3.01115	-3.54918	-5.22144	-5.4474	-4.38659	0	0	-2.36767	-2.92575	-4.29521	-5.1226	-5.52445	-4.12458	0	0	0	-2.07268	-2.72076	-3.37946	-3.49948	-2.54284
protein_coding	NA	NA	unknown protein; FUNCTIONS IN: molecular_function unknown; INVOLVED IN: N-terminal protein myristoylation; LOCATED IN: cellular_component unknown; EXPRESSED IN: 22 plant structures; EXPRESSED DURING: 13 growth stages; BEST Arabidopsis thaliana protein match is: unknown protein (TAIR:AT1G10530.1); Has 185 Blast hits to 185 proteins in 18 species: Archae - 0; Bacteria - 0; Metazoa - 0; Fungi - 3; P…	AT1G60010	0	-1.63158	-2.76748	-4.59505	-8.92177	-5.25944	-5.35155	0	0	-2.05462	-3.28583	-5.58005	-7.64409	-6.0305	-4.91702	0	0	-2.23324	-4.41822	-5.06118	-6.103	-5.36177	-5.7144	0	0	0	0	-4.71382	-4.54887	-3.65649	0
protein_coding	NA	NA	unknown protein; FUNCTIONS IN: molecular_function unknown; INVOLVED IN: biological_process unknown; LOCATED IN: chloroplast; Has 120 Blast hits to 120 proteins in 52 species: Archae - 0; Bacteria - 80; Metazoa - 0; Fungi - 0; Plants - 24; Viruses - 0; Other Eukaryotes - 16 (source: NCBI BLink).	AT2G01755	0	-2.10356	-3.51679	-5.24752	-7.38836	-7.38836	-4.34842	0	0	-2.47507	-3.21845	-4.59536	-7.59189	-7.59189	-5.02215	0	0	-2.74871	-3.62402	-4.83341	-4.67489	-5.18265	-4.42524	0	0	0	0	-4.15169	-6.66571	-3.84364	-2.95106
protein_coding	NAD(P)-binding Rossmann-fold superfamily protein	NA	NAD(P)-binding Rossmann-fold superfamily protein; FUNCTIONS IN: oxidoreductase activity, binding, catalytic activity; INVOLVED IN: oxidation reduction, metabolic process; LOCATED IN: cellular_component unknown; EXPRESSED IN: 21 plant structures; EXPRESSED DURING: 13 growth stages; CONTAINS InterPro DOMAIN/s: NAD(P)-binding domain (InterPro:IPR016040), Glucose/ribitol dehydrogenase (InterPro:IPR00…	AT2G29320	0	-2.43009	-2.29343	-4.90562	-5.83337	-6.18835	-6.16761	0	0	-2.62096	0	-4.89135	-5.69218	-6.66572	-5.34958	0	0	-1.96547	-2.53605	-4.7573	-6.13611	-5.05548	-5.45217	0	0	0	0	-4.30959	-3.73916	-4.19093	-3.10494
protein_coding	alpha/beta-Hydrolases superfamily protein	NA	alpha/beta-Hydrolases superfamily protein; CONTAINS InterPro DOMAIN/s: Alpha/beta hydrolase fold-1 (InterPro:IPR000073); BEST Arabidopsis thaliana protein match is: alpha/beta-Hydrolases superfamily protein (TAIR:AT3G03990.1); Has 8593 Blast hits to 8591 proteins in 1653 species: Archae - 86; Bacteria - 6869; Metazoa - 120; Fungi - 103; Plants - 302; Viruses - 19; Other Eukaryotes - 1094 (source:…	AT4G37470	0	0	-2.5092	-2.98972	-5.0314	-5.91245	-5.40619	0	0	-1.89549	0	-3.50427	-4.01061	-6.80388	-6.0709	0	0	0	0	-3.23073	-5.69012	-4.01236	-5.55194	0	0	0	0	-2.64406	-2.80044	-3.09372	-2.44884
protein_coding	NA	NA	unknown protein; FUNCTIONS IN: molecular_function unknown; INVOLVED IN: biological_process unknown; LOCATED IN: plasma membrane, vacuole; EXPRESSED IN: 22 plant structures; EXPRESSED DURING: 13 growth stages; BEST Arabidopsis thaliana protein match is: unknown protein (TAIR:AT5G52420.1); Has 1807 Blast hits to 1807 proteins in 277 species: Archae - 0; Bacteria - 0; Metazoa - 736; Fungi - 347; Pla…	AT5G23920	0	0	-1.87651	-3.24827	-4.69601	-6.82201	-5.68075	0	0	0	-2.06687	-3.34076	-5.22005	-6.33177	-5.18776	0	0	0	0	-4.26216	-5.30631	-5.51248	-5.22459	0	0	0	0	-2.73056	-4.7542	-4.3953	-2.50886
protein_coding	cytochrome P450, family 706, subfamily A, polypeptide 6	member of CYP706A	cytochrome P450, family 706, subfamily A, polypeptide 6 (CYP706A6); FUNCTIONS IN: electron carrier activity, monooxygenase activity, iron ion binding, oxygen binding, heme binding; INVOLVED IN: oxidation reduction; LOCATED IN: endomembrane system; CONTAINS InterPro DOMAIN/s: Cytochrome P450 (InterPro:IPR001128), Cytochrome P450, conserved site (InterPro:IPR017972), Cytochrome P450, E-class, group…	AT4G12320	0	0	-2.7684	-3.78168	-5.16914	-5.69499	-4.99608	0	0	-1.98659	-2.43008	-3.73021	-6.08366	-6.50951	-6.10004	0	0	-2.40905	0	-3.90832	-5.9834	-5.22453	-5.46854	0	0	0	0	0	-3.48596	-3.90301	-2.81851
protein_coding	NA	NA	unknown protein; FUNCTIONS IN: molecular_function unknown; INVOLVED IN: biological_process unknown; LOCATED IN: chloroplast; EXPRESSED IN: 20 plant structures; EXPRESSED DURING: 13 growth stages; Has 30201 Blast hits to 17322 proteins in 780 species: Archae - 12; Bacteria - 1396; Metazoa - 17338; Fungi - 3422; Plants - 5037; Viruses - 0; Other Eukaryotes - 2996 (source: NCBI BLink).	AT4G03150	0	-1.77337	-2.9019	-4.17303	-7.03268	-5.30916	-4.86404	0	0	-1.88317	-3.13907	-4.02848	-5.86458	-4.85654	-5.56036	0	0	-1.81168	-3.03348	-4.13826	-6.59894	-4.95343	-4.87545	0	0	0	0	0	-4.4592	-3.20521	-3.16915
protein_coding	NAD(P)-linked oxidoreductase superfamily protein	NA	NAD(P)-linked oxidoreductase superfamily protein; FUNCTIONS IN: oxidoreductase activity; INVOLVED IN: oxidation reduction; LOCATED IN: chloroplast thylakoid membrane, chloroplast, membrane; EXPRESSED IN: 21 plant structures; EXPRESSED DURING: 13 growth stages; CONTAINS InterPro DOMAIN/s: Aldo/keto reductase (InterPro:IPR001395); Has 297 Blast hits to 297 proteins in 86 species: Archae - 0; Bacter…	AT1G14345	0	-2.41648	-2.51428	-4.25912	-7.63557	-7.35593	-5.44101	0	0	-2.74369	-2.67728	-4.29302	-5.53148	-6.63853	-5.95551	0	0	-2.97022	-3.08407	-3.56773	-5.30478	-7.22052	-5.27664	0	0	0	0	0	-4.5579	-4.21184	-3.63862
protein_coding	potassium transporter 2	putative potassium transporter AtKT2p (AtKT2) mRNA,	potassium transporter 2 (KT2); FUNCTIONS IN: potassium ion transmembrane transporter activity; INVOLVED IN: potassium ion transport; LOCATED IN: plasma membrane, membrane; EXPRESSED IN: 23 plant structures; EXPRESSED DURING: 13 growth stages; CONTAINS InterPro DOMAIN/s: Potassium uptake protein, kup (InterPro:IPR018519), K+ potassium transporter (InterPro:IPR003855); BEST Arabidopsis thaliana pro…	AT2G40540	0	0	0	-4.56614	-7.37656	-7.37656	-3.7708	0	0	-2.21926	-2.20807	-3.92118	-3.80503	-4.25514	-4.43144	0	0	-1.97929	-2.36469	-4.47181	-4.376	-4.07549	-3.20677	0	0	0	0	-2.84692	-3.10535	-3.55105	-3.45642
protein_coding	peptide chain release factor, putative	NA	peptide chain release factor, putative; FUNCTIONS IN: translation release factor activity, codon specific, translation release factor activity; INVOLVED IN: translational termination; LOCATED IN: cytoplasm; EXPRESSED IN: 22 plant structures; EXPRESSED DURING: 13 growth stages; CONTAINS InterPro DOMAIN/s: Class I peptide chain release factor (InterPro:IPR000352), Peptide chain release factor (Inte…	AT3G57190	0	0	-2.24937	-3.85805	-4.61225	-3.61902	-7.67071	0	0	0	-2.20978	-3.43661	-3.9762	-7.8569	-3.99046	0	0	0	0	-4.39042	-4.66364	-4.72031	-6.39433	0	0	0	0	-2.91763	-2.7487	-2.93098	0
protein_coding	receptor like protein 47	NA	receptor like protein 47 (RLP47); INVOLVED IN: signal transduction, defense response; LOCATED IN: endomembrane system; EXPRESSED IN: 7 plant structures; EXPRESSED DURING: 9 growth stages; CONTAINS InterPro DOMAIN/s: Leucine-rich repeat, typical subtype (InterPro:IPR003591), Leucine-rich repeat-containing N-terminal domain, type 2 (InterPro:IPR013210), Leucine-rich repeat (InterPro:IPR001611); BES…	AT4G13810	0	0	-2.85803	-2.55641	-3.93909	-4.83676	-7.0592	0	0	0	-2.62119	-2.88381	-4.73854	-7.21795	-5.46457	0	0	0	-2.53836	-7.26406	-4.96247	-4.83847	-4.31035	0	0	0	0	0	0	-3.56236	0
other_rna	other RNA	Potential natural antisense gene, locus overlaps with AT2G36790	NA	AT2G36792	0	0	0	-5.70643	-3.99709	-5.70643	-5.70643	0	0	-5.47928	-5.47928	-5.47928	-5.47928	-5.47928	-5.47928	0	0	0	0	-5.3427	-5.3427	-5.3427	-5.3427	0	0	0	0	0	0	0	0
protein_coding	Protein kinase superfamily protein	NA	Protein kinase superfamily protein; FUNCTIONS IN: protein serine/threonine kinase activity, protein kinase activity, kinase activity, ATP binding; INVOLVED IN: protein amino acid phosphorylation; LOCATED IN: plasma membrane; EXPRESSED IN: 22 plant structures; EXPRESSED DURING: 13 growth stages; CONTAINS InterPro DOMAIN/s: Protein kinase, ATP binding site (InterPro:IPR017441), Protein kinase, cata…	AT4G02630	0	0	0	-5.38255	-5.38255	-5.38255	-5.38255	0	0	-3.6158	-3.47122	-5.87316	-5.87316	-5.87316	-5.87316	0	0	0	-3.02212	-5.91765	-4.20754	-5.91765	-5.91765	0	0	0	0	0	0	0	0
protein_coding	subtilase family protein	NA	subtilase family protein; FUNCTIONS IN: identical protein binding, serine-type endopeptidase activity; INVOLVED IN: proteolysis, negative regulation of catalytic activity; LOCATED IN: endomembrane system; EXPRESSED IN: 23 plant structures; EXPRESSED DURING: 13 growth stages; CONTAINS InterPro DOMAIN/s: Protease-associated PA (InterPro:IPR003137), Proteinase inhibitor, propeptide (InterPro:IPR0090…	AT5G45650	0	0	0	-6.46085	-4.75151	-6.46085	-4.16556	0	0	-4.06471	-3.89593	-4.02109	-5.35021	-5.25662	-6.96879	0	0	0	0	-5.89743	0	-5.89743	-5.89743	0	0	0	0	0	0	0	0
protein_coding	SOUL heme-binding family protein	NA	SOUL heme-binding family protein; FUNCTIONS IN: binding; INVOLVED IN: biological_process unknown; LOCATED IN: endomembrane system; EXPRESSED IN: 13 plant structures; EXPRESSED DURING: 9 growth stages; CONTAINS InterPro DOMAIN/s: SOUL haem-binding protein (InterPro:IPR006917); BEST Arabidopsis thaliana protein match is: SOUL heme-binding family protein (TAIR:AT1G17100.1); Has 640 Blast hits to 629…	AT1G78450	0	0	-3.51647	-6.95333	-6.95333	-6.95333	-6.95333	0	0	0	-4.27287	-6.67481	-5.05624	-6.67481	-6.67481	0	0	-4.36615	-3.79068	-4.08464	-7.15052	-7.15052	-7.15052	0	0	0	0	0	0	0	0
protein_coding	Leucine-rich receptor-like protein kinase family protein	NA	Leucine-rich receptor-like protein kinase family protein; FUNCTIONS IN: protein serine/threonine kinase activity, kinase activity, ATP binding; INVOLVED IN: transmembrane receptor protein tyrosine kinase signaling pathway, protein amino acid phosphorylation; LOCATED IN: endomembrane system; EXPRESSED IN: 22 plant structures; EXPRESSED DURING: 13 growth stages; CONTAINS InterPro DOMAIN/s: Protein …	AT5G56040	0	-2.28848	-3.60852	-6.95995	-6.95995	-6.95995	-4.83654	0	0	-2.88474	-3.13707	-7.07775	-7.07775	-7.07775	-7.07775	0	0	-3.20741	-3.14936	-4.95955	-7.18818	-7.18818	-7.18818	0	0	0	0	0	0	0	0
protein_coding	UDP-glucosyl transferase 71B1	Encodes a glucosyltransferase that can attach glucose to a number of hydroxylated phenolic compounds as well as quercetins in vitro	UDP-glucosyl transferase 71B1 (UGT71B1); FUNCTIONS IN: quercetin 3-O-glucosyltransferase activity, UDP-glycosyltransferase activity, UDP-glucosyltransferase activity, transferase activity, transferring glycosyl groups; INVOLVED IN: metabolic process; LOCATED IN: cellular_component unknown; EXPRESSED IN: 21 plant structures; EXPRESSED DURING: 13 growth stages; CONTAINS InterPro DOMAIN/s: UDP-glucu…	AT3G21750	0	-4.04065	-2.2157	-4.52237	-4.80455	-7.86301	-5.65753	0	0	-3.57868	-3.042	-5.80963	-6.00668	-5.52539	-7.97063	0	0	-3.48505	-3.6229	-5.3961	-5.39043	-8.32378	-8.32378	0	0	0	0	0	0	0	0
protein_coding	UDP-Glycosyltransferase superfamily protein	Encodes HYR1, a UDP glycosyltransferase (UGT). HYR1 glucosylates hypostatin, an inhibitor of cell expansion in vivo to form a bioactive glucoside.	HYPOSTATIN RESISTANCE 1 (HYR1); FUNCTIONS IN: UDP-glycosyltransferase activity, transferase activity, transferring glycosyl groups; INVOLVED IN: metabolic process; LOCATED IN: cellular_component unknown; EXPRESSED IN: 21 plant structures; EXPRESSED DURING: 13 growth stages; CONTAINS InterPro DOMAIN/s: UDP-glucuronosyl/UDP-glucosyltransferase (InterPro:IPR002213); BEST Arabidopsis thaliana protein…	AT3G21760	0	-3.43957	-3.66328	-8.01965	-8.01965	-8.01965	-8.01965	0	0	-3.91609	-4.70213	-6.32286	-5.81104	-7.77499	-7.77499	0	0	-3.593	-6.56767	-6.15365	-5.82364	-8.12523	-8.12523	0	0	0	0	0	0	0	0
protein_coding	ferric reduction oxidase 7	Encodes a chloroplast ferric chelate reductase. Shows differential splicing and has three different mRNA products. Expressed in the shoot, flower and cotyledon.	ferric reduction oxidase 7 (FRO7); CONTAINS InterPro DOMAIN/s: Ferredoxin reductase-type FAD-binding domain (InterPro:IPR017927), Ferric reductase, NAD binding (InterPro:IPR013121), Cytochrome b245, heavy chain (InterPro:IPR000778), FAD-binding 8 (InterPro:IPR013112), Riboflavin synthase-like beta-barrel (InterPro:IPR017938), Ferric reductase-like transmembrane component, N-terminal (InterPro:IPR…	AT5G49740	0	-2.93457	0	-3.4352	-7.74059	-7.74059	-4.64959	0	0	-3.88268	0	0	-8.3075	-5.83422	-5.48321	0	0	-2.99776	0	-4.28632	-8.26545	-6.21432	-8.26545	0	0	0	0	0	0	0	-5.90158
protein_coding	photosystem I light harvesting complex gene 6	PSI type II chlorophyll a/b-binding protein (Lhca2*1) mRNA,	photosystem I light harvesting complex gene 6 (LHCA6); FUNCTIONS IN: chlorophyll binding; INVOLVED IN: response to blue light, response to red light, response to far red light, photosynthesis; LOCATED IN: light-harvesting complex, chloroplast; EXPRESSED IN: 24 plant structures; EXPRESSED DURING: 13 growth stages; CONTAINS InterPro DOMAIN/s: Chlorophyll A-B binding protein (InterPro:IPR001344); BE…	AT1G19150	0	-2.89172	-3.96468	-6.15942	-5.04644	-4.99108	-8.20052	0	0	0	0	0	-4.83834	-5.29604	-6.12214	0	0	-2.96046	-3.43345	0	-4.51788	-8.08782	-4.90482	0	0	0	0	0	0	-4.51344	-5.13444
protein_coding	SPA1-related 3	Encodes a member of the SPA (suppressor of phyA-105) protein family (SPA1-SPA4). SPA proteins contain an N-terminal serine/threonine kinase-like motif followed by a coiled-coil structure and a C-terminal WD-repeat domain. SPA proteins function redundantly in suppressing photomorphogenesis in dark- and light-grown seedlings. SPA3 (and SPA4) predominantly regulates elongation growth in adult plants.	SPA1-related 3 (SPA3); FUNCTIONS IN: protein binding, signal transducer activity; INVOLVED IN: protein amino acid phosphorylation; LOCATED IN: CUL4 RING ubiquitin ligase complex, heterotrimeric G-protein complex; CONTAINS InterPro DOMAIN/s: WD40 repeat 2 (InterPro:IPR019782), WD40 repeat, conserved site (InterPro:IPR019775), Serine/threonine-protein kinase domain (InterPro:IPR002290), WD40 repeat…	AT3G15354	0	-3.14431	-5.32772	-3.54516	-5.32518	-4.02053	-4.08697	0	0	0	0	0	-5.76398	-5.59374	-4.86076	0	0	-2.90106	-3.80549	-4.76125	-4.16497	-7.71901	-5.97308	0	0	0	0	-2.83014	-3.59816	-4.5904	-3.12473
protein_coding	nitrate transporter 1.1	Encodes NRT1.1 (CHL1), a dual-affinity nitrate transporter. The protein is expressed in guard cells and function in stomatal opening. Mutants have less transpiration and are more tolerant to drought. Expressed in lateral roots. Involved in nitrate signaling which enables the plant root system to detect and exploit nitrate-rich soil patches. Comparing to the wild type, the mutant displays a strong…	nitrate transporter 1.1 (NRT1.1); FUNCTIONS IN: transporter activity, nitrate transmembrane transporter activity; INVOLVED IN: response to water deprivation, nitrate transport, response to nitrate; LOCATED IN: plasma membrane; EXPRESSED IN: 25 plant structures; EXPRESSED DURING: 12 growth stages; CONTAINS InterPro DOMAIN/s: PTR2 family proton/oligopeptide symporter, conserved site (InterPro:IPR01…	AT1G12110	0	0	-2.70693	-3.4644	-4.16787	-5.28579	-4.58197	0	0	0	0	0	-3.96205	-5.82661	-5.22274	0	0	-2.60323	-2.98523	-3.76735	-4.57183	-6.23753	-5.39414	0	0	0	-2.94138	-2.65328	-3.45791	-3.65601	-2.63476
protein_coding	GDSL-like Lipase/Acylhydrolase superfamily protein	NA	GDSL-like Lipase/Acylhydrolase superfamily protein; FUNCTIONS IN: hydrolase activity, acting on ester bonds, carboxylesterase activity; INVOLVED IN: lipid metabolic process; LOCATED IN: endomembrane system; CONTAINS InterPro DOMAIN/s: Lipase, GDSL (InterPro:IPR001087); BEST Arabidopsis thaliana protein match is: GDSL-like Lipase/Acylhydrolase superfamily protein (TAIR:AT1G28670.1); Has 3327 Blast…	AT1G28660	0	0	0	-2.6135	-4.38428	-6.07491	-3.49595	0	0	0	0	0	-3.46051	-6.30582	-3.51979	0	0	0	0	-3.00238	-4.47972	-5.81316	-4.12668	-3.39174	0	0	0	0	-3.34636	-6.69444	-4.66493
protein_coding	Cytochrome P450 superfamily protein	Encodes a member of the CP90A family, a cytochrome P450 monooxygenase which converts 6-deoxocathasterone to 6-deoxoteasterone in the late C6 oxidation pathway and cathasterone to teasterone in the early C6 oxidation pathway of brassinolide biosynthesis. Expressed in cotyledons and leaves. Mutants display de-etiolation and derepression of light-induced genes in the dark, dwarfism, male sterility a…	CONSTITUTIVE PHOTOMORPHOGENIC DWARF (CPD); FUNCTIONS IN: electron carrier activity, monooxygenase activity, iron ion binding, oxygen binding, heme binding; INVOLVED IN: in 9 processes; EXPRESSED IN: 23 plant structures; EXPRESSED DURING: 13 growth stages; CONTAINS InterPro DOMAIN/s: Cytochrome P450 (InterPro:IPR001128), Cytochrome P450, E-class, group I (InterPro:IPR002401), Cytochrome P450, cons…	AT5G05690	0	0	0	-2.98029	-4.06732	-5.97369	-5.1805	0	0	0	0	0	-3.9947	-7.60784	-5.20356	0	0	0	-2.05102	-2.71948	-3.58553	-5.34785	-6.9354	0	0	0	0	0	0	-3.38353	-2.82123
protein_coding	Arabidopsis thaliana protein of unknown function (DUF794)	ACCUMULATION OF PHOTOSYSTEM ONE 2	ACCUMULATION OF PHOTOSYSTEM ONE 2 (APO2); FUNCTIONS IN: molecular_function unknown; INVOLVED IN: embryo development ending in seed dormancy; LOCATED IN: chloroplast; EXPRESSED IN: 21 plant structures; EXPRESSED DURING: 13 growth stages; CONTAINS InterPro DOMAIN/s: Protein of unknown function DUF794, plant (InterPro:IPR008512); BEST Arabidopsis thaliana protein match is: Arabidopsis thaliana prote…	AT5G57930	0	-1.72497	0	-2.97469	-3.59082	-5.02124	-4.79368	0	0	0	0	0	-4.18329	-4.94727	-4.71609	0	0	0	-2.47058	-2.6759	-3.69672	-6.16632	-6.52696	0	0	0	0	0	0	-3.3793	-3.32655
protein_coding	SOUL heme-binding family protein	NA	SOUL heme-binding family protein; FUNCTIONS IN: binding; INVOLVED IN: biological_process unknown; LOCATED IN: plasma membrane, vacuole; EXPRESSED IN: 24 plant structures; EXPRESSED DURING: 14 growth stages; CONTAINS InterPro DOMAIN/s: SOUL haem-binding protein (InterPro:IPR006917); BEST Arabidopsis thaliana protein match is: SOUL heme-binding family protein (TAIR:AT1G78450.1); Has 1318 Blast hits…	AT1G17100	0	0	0	-3.50293	-4.24343	-5.67155	-5.34091	0	0	0	0	0	-4.13378	-5.17886	-4.97269	0	0	-2.19237	0	-3.41336	-4.25481	-5.23779	-5.62398	0	0	0	0	0	0	-3.65874	-4.0055
protein_coding	NA	NA	unknown protein; Has 35333 Blast hits to 34131 proteins in 2444 species: Archae - 798; Bacteria - 22429; Metazoa - 974; Fungi - 991; Plants - 531; Viruses - 0; Other Eukaryotes - 9610 (source: NCBI BLink).	AT2G33855	0	0	-2.34976	-3.42255	-3.87055	-5.84427	-4.20099	0	0	0	0	0	-4.09805	-4.9338	-5.42548	0	0	-2.15688	-2.49587	-3.86077	-3.72231	-5.3245	-5.36652	0	0	0	0	0	0	-3.09794	-3.14755
protein_coding	UDP-glucosyl transferase 85A5	NA	UDP-glucosyl transferase 85A5 (UGT85A5); FUNCTIONS IN: transferase activity, transferring glycosyl groups, glucuronosyltransferase activity; INVOLVED IN: metabolic process; EXPRESSED IN: 15 plant structures; EXPRESSED DURING: 9 growth stages; CONTAINS InterPro DOMAIN/s: UDP-glucuronosyl/UDP-glucosyltransferase (InterPro:IPR002213); BEST Arabidopsis thaliana protein match is: UDP-glucosyl transfer…	AT1G22370	0	0	0	-2.77572	-4.57092	-7.0811	-4.87562	0	0	0	0	0	-5.66169	-5.29264	-3.99355	0	0	0	0	-3.23613	-5.19141	-6.90151	-4.77266	0	0	0	0	0	0	-4.14938	-6.68681
protein_coding	Eukaryotic aspartyl protease family protein	NA	Eukaryotic aspartyl protease family protein; FUNCTIONS IN: aspartic-type endopeptidase activity; INVOLVED IN: proteolysis; LOCATED IN: apoplast; EXPRESSED IN: 22 plant structures; EXPRESSED DURING: 13 growth stages; CONTAINS InterPro DOMAIN/s: Peptidase aspartic (InterPro:IPR021109), Peptidase aspartic, catalytic (InterPro:IPR009007), Peptidase A1 (InterPro:IPR001461), Peptidase aspartic, active …	AT1G79720	0	0	0	-2.65397	-3.47604	-7.20231	-5.07891	0	0	0	0	0	-3.9762	-6.83461	-6.83461	0	0	0	-2.25032	-3.62299	-4.732	-7.1207	-4.37057	0	0	0	0	0	0	-5.39953	-5.39953
protein_coding	acyl-activating enzyme 14	Encodes a chloroplast O-succinylbenzoyl-CoA ligase. Involved in phylloquinone biosynthesis. Knock mutant is seedling lethal.	acyl-activating enzyme 14 (AAE14); CONTAINS InterPro DOMAIN/s: AMP-binding, conserved site (InterPro:IPR020845), AMP-dependent synthetase/ligase (InterPro:IPR000873); BEST Arabidopsis thaliana protein match is: AMP-dependent synthetase and ligase family protein (TAIR:AT4G19010.1); Has 73301 Blast hits to 67448 proteins in 3614 species: Archae - 1088; Bacteria - 49563; Metazoa - 3259; Fungi - 3557…	AT1G30520	0	0	0	-3.45829	-3.91534	-6.42553	-6.42553	0	0	0	0	0	-3.98133	-6.46074	-6.46074	0	0	0	0	-3.06251	-3.4751	-4.73548	-3.35434	0	0	0	0	0	-4.12615	-4.23167	-5.84582
protein_coding	NA	NA	unknown protein; Has 38 Blast hits to 38 proteins in 17 species: Archae - 0; Bacteria - 0; Metazoa - 0; Fungi - 0; Plants - 38; Viruses - 0; Other Eukaryotes - 0 (source: NCBI BLink).	AT2G03420	0	0	-2.43992	-2.90511	-3.35694	-6.65848	-5.22942	0	0	0	0	0	-3.51654	-6.03749	-5.11789	0	0	0	-2.26996	-3.33437	-4.55913	-5.65527	-4.92212	0	0	0	0	0	-3.2471	-4.08607	-3.96466
protein_coding	2Fe-2S ferredoxin-like superfamily protein	NA	2Fe-2S ferredoxin-like superfamily protein; FUNCTIONS IN: electron carrier activity, iron-sulfur cluster binding, 2 iron, 2 sulfur cluster binding; INVOLVED IN: electron transport chain; LOCATED IN: chloroplast; EXPRESSED IN: 23 plant structures; EXPRESSED DURING: 13 growth stages; CONTAINS InterPro DOMAIN/s: Ferredoxin (InterPro:IPR001041), Ferredoxin [2Fe-2S], plant (InterPro:IPR010241), Beta-g…	AT4G14890	0	0	-2.1142	-3.20878	-4.72964	-7.84442	-6.06043	0	0	0	0	0	-4.21694	-6.04317	-5.86827	0	0	-1.80873	0	-3.03741	-4.7515	-5.99099	-5.79395	0	0	0	0	0	-3.05643	-4.47559	-3.40652
protein_coding	Mitochondrial transcription termination factor family protein	NA	pigment defective 191 (pde191); FUNCTIONS IN: molecular_function unknown; INVOLVED IN: biological_process unknown; LOCATED IN: cellular_component unknown; EXPRESSED IN: 21 plant structures; EXPRESSED DURING: 13 growth stages; CONTAINS InterPro DOMAIN/s: Mitochodrial transcription termination factor-related (InterPro:IPR003690); BEST Arabidopsis thaliana protein match is: Mitochondrial transcripti…	AT4G38160	0	0	-1.52805	-2.86619	-3.34206	-8.74104	-6.61764	0	0	0	0	-3.50727	-4.65033	-6.31946	-7.03936	0	0	0	0	-3.58537	-3.82959	-6.4277	-4.46404	0	0	0	0	0	-2.93174	-3.9386	-4.22324
protein_coding	Cyclic nucleotide-regulated ion channel family protein	'defense, no death' gene (DND1) encodes a mutated cyclic nucleotide-gated cation channel; Same as CNGC2 (article ID 229): Cyclic nucleotide gated channel, activated by cAMP, conducts K+ and other monovalent cations but excludes Na+, does not contain the GYG amino acid sequence found in other channels with this conductivity profile. Conducts Ca2+ into cells which is linked to the generation of NO …	DEFENSE NO DEATH 1 (DND1); CONTAINS InterPro DOMAIN/s: Cyclic nucleotide-binding (InterPro:IPR000595), Cyclic nucleotide-binding-like (InterPro:IPR018490), RmlC-like jelly roll fold (InterPro:IPR014710); BEST Arabidopsis thaliana protein match is: cyclic nucleotide-gated cation channel 4 (TAIR:AT5G54250.2); Has 35333 Blast hits to 34131 proteins in 2444 species: Archae - 798; Bacteria - 22429; Me…	AT5G15410	0	0	0	-3.09292	-4.09802	-6.09406	-4.47742	0	0	0	0	-4.5277	-5.40795	-4.83525	-4.24129	0	0	0	-2.64714	-3.74139	-5.19805	-5.24076	-5.94016	-2.15679	0	0	0	0	-4.09507	-4.07722	-3.84234
protein_coding	GDSL-like Lipase/Acylhydrolase superfamily protein	Arabidopsis thaliana lipase	ARAB-1; FUNCTIONS IN: hydrolase activity, acting on ester bonds, carboxylesterase activity; INVOLVED IN: glycerol biosynthetic process, lipid metabolic process; LOCATED IN: endomembrane system; CONTAINS InterPro DOMAIN/s: Lipase, GDSL (InterPro:IPR001087); BEST Arabidopsis thaliana protein match is: GDSL-like Lipase/Acylhydrolase superfamily protein (TAIR:AT1G28660.1); Has 3359 Blast hits to 3311…	AT1G28670	0	-1.88635	-2.08759	-3.28805	-4.78487	-8.75867	-4.2185	0	0	0	0	-3.10637	-5.15688	-5.93177	-4.0185	0	0	-1.84435	-2.44133	-5.3023	-5.15071	-5.855	-4.71262	0	0	0	0	0	-4.10641	-7.16165	-3.81195
protein_coding	MORN (Membrane Occupation and Recognition Nexus) repeat-containing protein	EMB1211 is a MORN (multiple membrane occupation and recognition nexus) motif containing protein involved in embryo development and chloroplast biogenesis.	embryo defective 1211 (emb1211); FUNCTIONS IN: molecular_function unknown; INVOLVED IN: chloroplast organization, embryo development, embryo development ending in seed dormancy; LOCATED IN: chloroplast thylakoid membrane; EXPRESSED IN: 25 plant structures; EXPRESSED DURING: 13 growth stages; CONTAINS InterPro DOMAIN/s: MORN motif (InterPro:IPR003409).	AT5G22640	0	-2.25807	-1.67935	0	-3.36297	-7.32607	-6.32693	0	0	0	0	0	-3.41661	-4.3252	-9.24355	0	0	-2.71978	0	0	-3.58178	-4.99117	-5.84309	0	0	0	0	0	0	-3.27621	-2.93535
protein_coding	phototropin 2	Membrane-bound protein serine/threonine kinase that functions as blue light photoreceptor in redundancy with PHO1. Involved in stomatal opening, chloroplast movement and phototropism. Mediates blue light-induced growth enhancements. PHOT1 and PHOT2 mediate blue light-dependent activation of the plasma membrane H+-ATPase in guard cell protoplasts. PHOT2 possesses two LOV (LOV1 and LOV2, for light-…	phototropin 2 (PHOT2); FUNCTIONS IN: protein serine/threonine kinase activity, FMN binding, kinase activity, blue light photoreceptor activity; INVOLVED IN: in 7 processes; LOCATED IN: Golgi apparatus, plasma membrane, membrane; EXPRESSED IN: 26 plant structures; EXPRESSED DURING: 13 growth stages; CONTAINS InterPro DOMAIN/s: PAC motif (InterPro:IPR001610), Protein kinase, ATP binding site (Inter…	AT5G58140	0	0	0	0	-3.59863	-8.57431	-5.57982	0	0	0	0	0	-3.29844	-3.85992	-5.96428	0	0	0	-2.43817	0	-3.7823	-4.42028	-4.87068	0	0	0	0	0	0	0	-4.41213
protein_coding	ferric reduction oxidase 6	Encodes a plasma membrane-located ferric chelate reductase. Its mRNA is expressed in green aerial tissues (shoot, flower and cotyledon) in a light- and cell differentiation-specific manner.	ferric reduction oxidase 6 (FRO6); CONTAINS InterPro DOMAIN/s: Ferredoxin reductase-type FAD-binding domain (InterPro:IPR017927), Ferric reductase, NAD binding (InterPro:IPR013121), Cytochrome b245, heavy chain (InterPro:IPR000778), FAD-binding 8 (InterPro:IPR013112), Riboflavin synthase-like beta-barrel (InterPro:IPR017938), Ferric reductase-like transmembrane component, N-terminal (InterPro:IPR…	AT5G49730	0	0	0	0	-3.80169	-6.92181	-6.92181	0	0	0	0	0	-5.1447	-7.10865	-7.10865	0	0	0	0	0	-5.28429	-5.32955	-7.75514	0	0	0	0	0	0	0	-5.84497
protein_coding	HXXXD-type acyl-transferase family protein	NA	HXXXD-type acyl-transferase family protein; FUNCTIONS IN: transferase activity, transferring acyl groups other than amino-acyl groups, transferase activity; INVOLVED IN: biological_process unknown; EXPRESSED IN: 19 plant structures; EXPRESSED DURING: 13 growth stages; CONTAINS InterPro DOMAIN/s: Transferase (InterPro:IPR003480); BEST Arabidopsis thaliana protein match is: HXXXD-type acyl-transfer…	AT3G50270	0	0	0	0	-3.8287	-7.33059	-5.20718	0	0	0	0	0	-3.17291	-7.59189	-4.80769	0	0	0	0	0	-3.46606	-5.46001	-7.8856	0	0	0	0	0	0	-4.4471	-5.23058
protein_coding	tubulin beta-5 chain	beta tubulin	tubulin beta-5 chain (TUB5); FUNCTIONS IN: structural constituent of cytoskeleton; INVOLVED IN: microtubule-based process; LOCATED IN: tubulin complex, cell wall, plasma membrane, chloroplast, membrane; EXPRESSED IN: 24 plant structures; EXPRESSED DURING: 13 growth stages; CONTAINS InterPro DOMAIN/s: Beta tubulin (InterPro:IPR002453), Tubulin (InterPro:IPR000217), Tubulin/FtsZ, GTPase domain (Int…	AT1G20010	0	0	0	0	-3.33712	-8.00782	-8.00782	0	0	0	0	0	-3.34618	-8.11429	-5.54454	0	0	0	0	0	0	-3.42812	-8.00621	0	0	0	0	0	0	-3.74719	-6.92047
protein_coding	Expressed protein	NA	Expressed protein; Has 35333 Blast hits to 34131 proteins in 2444 species: Archae - 798; Bacteria - 22429; Metazoa - 974; Fungi - 991; Plants - 531; Viruses - 0; Other Eukaryotes - 9610 (source: NCBI BLink).	AT1G76955	0	0	-2.347	0	-3.55757	-7.47798	-7.47798	0	0	0	0	0	-3.59264	-4.70422	-5.87159	0	0	0	-2.45123	-2.85817	-3.41852	-5.44261	-7.49374	0	0	0	0	0	0	-4.07652	-6.61913
protein_coding	Subtilase family protein	NA	Subtilase family protein; FUNCTIONS IN: identical protein binding, serine-type endopeptidase activity; INVOLVED IN: proteolysis, negative regulation of catalytic activity; LOCATED IN: endomembrane system; EXPRESSED IN: 22 plant structures; EXPRESSED DURING: 13 growth stages; CONTAINS InterPro DOMAIN/s: Protease-associated PA (InterPro:IPR003137), Proteinase inhibitor, propeptide (InterPro:IPR0090…	AT3G14240	0	0	-2.02915	0	-3.50542	-5.56998	-7.71114	0	0	0	0	0	-3.63894	-6.00188	-7.71405	0	0	0	-2.55636	-2.36259	-3.15988	-6.56912	-6.06988	0	0	0	0	0	0	-6.84415	-4.81464
protein_coding	purple acid phosphatase 3	NA	purple acid phosphatase 3 (PAP3); CONTAINS InterPro DOMAIN/s: Metallophosphoesterase (InterPro:IPR004843); BEST Arabidopsis thaliana protein match is: purple acid phosphatase 8 (TAIR:AT2G01890.1); Has 1092 Blast hits to 1082 proteins in 272 species: Archae - 0; Bacteria - 250; Metazoa - 335; Fungi - 8; Plants - 191; Viruses - 0; Other Eukaryotes - 308 (source: NCBI BLink).	AT1G14700	0	0	0	0	0	-6.31388	-6.31388	0	0	0	0	0	-4.70595	-7.06812	-7.06812	0	0	-2.96472	-2.79173	-3.59434	-3.1508	-6.52203	-4.77609	0	0	0	0	0	0	-5.71851	-5.71851
protein_coding	Translation elongation factor EF1B/ribosomal protein S6 family protein	NA	REGULATOR OF FATTY-ACID COMPOSITION 3 (RFC3); FUNCTIONS IN: structural constituent of ribosome, rRNA binding; INVOLVED IN: translation, ribosome biogenesis; LOCATED IN: ribosome, chloroplast; EXPRESSED IN: 21 plant structures; EXPRESSED DURING: 13 growth stages; CONTAINS InterPro DOMAIN/s: Translation elongation factor EF1B/ribosomal protein S6 (InterPro:IPR014717), Ribosomal protein S6 (InterPro…	AT3G17170	0	0	0	-2.74399	-4.75007	-6.08948	-7.09344	0	0	-2.07991	0	-3.64871	-4.68348	-5.98032	-9.61892	0	0	-2.35371	0	-3.29241	-4.13548	-9.66688	-7.53803	0	0	0	0	0	-3.16426	-4.36747	-4.78863
protein_coding	beta-1,3-glucanase_putative	encodes a plasmodesmal (Pd)-associated membrane protein involved in plasmodesmal callose degradation, i.e. beta-1,3-glucanase (EC 3.2.1.39), and functions in the gating of Pd	ATBG_PAP; FUNCTIONS IN: hydrolase activity, hydrolyzing O-glycosyl compounds, glucan endo-1,3-beta-D-glucosidase activity; INVOLVED IN: cell communication; LOCATED IN: in 7 components; EXPRESSED IN: 25 plant structures; EXPRESSED DURING: 13 growth stages; CONTAINS InterPro DOMAIN/s: Glycoside hydrolase, family 17 (InterPro:IPR000490), Glycoside hydrolase, catalytic core (InterPro:IPR017853), Glyc…	AT5G42100	0	0	0	-2.19797	-3.53989	-7.32708	-7.32708	0	0	0	0	-2.93015	-3.97297	-5.47288	-7.26168	0	0	-1.98852	-2.16824	-2.47606	-5.44421	-7.94853	-7.94853	0	0	0	0	0	-3.41417	-5.70555	-3.76357
protein_coding	NA	NA	unknown protein; FUNCTIONS IN: molecular_function unknown; INVOLVED IN: biological_process unknown; LOCATED IN: endomembrane system; EXPRESSED IN: 22 plant structures; EXPRESSED DURING: 13 growth stages; Has 3 Blast hits to 3 proteins in 1 species: Archae - 0; Bacteria - 0; Metazoa - 0; Fungi - 0; Plants - 3; Viruses - 0; Other Eukaryotes - 0 (source: NCBI BLink).	AT5G38980	0	0	-2.80144	-3.39017	-4.86069	-6.64977	-6.84831	0	0	0	-3.06586	0	-4.90838	-5.99633	-7.3561	0	0	-2.53616	-3.05609	-3.56509	-4.99794	-6.10292	-6.08574	0	0	0	0	0	-3.06545	-4.61628	-3.93328
protein_coding	NA	NA	unknown protein; FUNCTIONS IN: molecular_function unknown; INVOLVED IN: biological_process unknown; EXPRESSED IN: 17 plant structures; EXPRESSED DURING: 11 growth stages; Has 33 Blast hits to 33 proteins in 10 species: Archae - 0; Bacteria - 0; Metazoa - 0; Fungi - 0; Plants - 33; Viruses - 0; Other Eukaryotes - 0 (source: NCBI BLink).	AT2G04790	0	0	-3.23184	-3.44316	-3.54062	-7.45622	-7.45622	0	0	0	-3.84559	0	-3.84538	-7.72747	-5.97409	0	0	-2.6535	0	-2.89762	-4.80659	-7.31091	-7.31091	0	0	0	0	0	0	-5.36078	-4.89158
protein_coding	NA	NA	unknown protein.	AT1G50732	0	0	-2.85978	-3.23852	-3.85389	-8.09164	-8.09164	0	0	0	-2.85828	0	-4.3253	-4.88175	-8.2442	0	0	-2.02496	0	0	-4.85334	-6.80355	-6.34656	0	0	0	0	0	0	-3.38672	-5.02283
protein_coding	NA	NA	unknown protein; LOCATED IN: chloroplast; EXPRESSED IN: 21 plant structures; EXPRESSED DURING: 13 growth stages; Has 87 Blast hits to 86 proteins in 34 species: Archae - 0; Bacteria - 13; Metazoa - 27; Fungi - 0; Plants - 40; Viruses - 0; Other Eukaryotes - 7 (source: NCBI BLink).	AT1G22630	0	0	-2.63414	0	-4.26968	-7.54112	-8.55387	0	0	0	-2.66013	0	-4.39715	-6.51014	-6.35494	0	0	-2.09856	0	-2.79888	-4.35881	-10.5406	-6.43297	0	0	0	0	0	-2.62654	-4.60819	-4.2844
protein_coding	antitermination NusB domain-containing protein	NA	antitermination NusB domain-containing protein; FUNCTIONS IN: RNA binding; INVOLVED IN: regulation of transcription, DNA-dependent; LOCATED IN: chloroplast; EXPRESSED IN: 20 plant structures; EXPRESSED DURING: 13 growth stages; Has 35333 Blast hits to 34131 proteins in 2444 species: Archae - 798; Bacteria - 22429; Metazoa - 974; Fungi - 991; Plants - 531; Viruses - 0; Other Eukaryotes - 9610 (sou…	AT4G26370	0	0	-2.37357	-3.96924	-3.01015	-4.22949	-8.25876	0	0	0	0	0	-3.58145	-5.53081	-8.00409	0	0	0	0	-3.29997	-3.57222	-4.64868	-8.56282	0	0	0	0	0	-2.19396	-3.3459	-3.62144
protein_coding	serine carboxypeptidase-like 26	NA	serine carboxypeptidase-like 26 (scpl26); FUNCTIONS IN: serine-type carboxypeptidase activity; INVOLVED IN: proteolysis; LOCATED IN: vacuole; EXPRESSED IN: 22 plant structures; EXPRESSED DURING: 13 growth stages; CONTAINS InterPro DOMAIN/s: Peptidase S10, serine carboxypeptidase (InterPro:IPR001563), Peptidase S10, serine carboxypeptidase, active site (InterPro:IPR018202); BEST Arabidopsis thalia…	AT2G35780	0	-1.72348	-1.47973	-1.6332	-2.53236	-4.08478	-6.38342	0	0	-2.50158	-2.14313	-2.52383	-3.45358	-5.17125	-7.04404	0	0	-1.64146	0	0	-2.51328	-5.6927	-8.59261	0	0	0	0	0	0	-3.4745	-4.16498
protein_coding	RING/U-box superfamily protein	NA	RING/U-box superfamily protein; FUNCTIONS IN: zinc ion binding; EXPRESSED IN: 22 plant structures; EXPRESSED DURING: 13 growth stages.	AT2G15580	0	0	0	-3.38069	-5.07418	-5.04824	-4.44465	0	0	0	-1.84043	-2.38318	-3.13359	-4.56191	-4.02477	0	0	0	0	-2.47739	-3.84514	-3.44385	-3.7996	0	0	0	0	0	-2.93303	-3.68338	-3.54409
protein_coding	NA	NA	unknown protein; FUNCTIONS IN: molecular_function unknown; INVOLVED IN: biological_process unknown; LOCATED IN: chloroplast thylakoid membrane; EXPRESSED IN: 22 plant structures; EXPRESSED DURING: 13 growth stages; Has 25 Blast hits to 25 proteins in 12 species: Archae - 0; Bacteria - 0; Metazoa - 0; Fungi - 0; Plants - 25; Viruses - 0; Other Eukaryotes - 0 (source: NCBI BLink).	AT3G56010	0	0	-1.9206	-2.4617	-3.43217	-4.58828	-3.78863	0	0	0	-2.21732	-2.38494	-3.28358	-4.80085	-5.89571	0	0	0	0	-2.45127	-3.48492	-4.82124	-4.72457	0	0	0	0	0	-2.59836	-2.90624	-2.75873
protein_coding	Protein of unknown function (DUF3464)	NA	Protein of unknown function (DUF3464); FUNCTIONS IN: molecular_function unknown; INVOLVED IN: biological_process unknown; LOCATED IN: chloroplast thylakoid membrane, chloroplast; EXPRESSED IN: 20 plant structures; EXPRESSED DURING: 13 growth stages; CONTAINS InterPro DOMAIN/s: Protein of unknown function DUF3464 (InterPro:IPR021855); BEST Arabidopsis thaliana protein match is: Protein of unknown …	AT5G52780	0	-1.62046	-1.67839	-3.16709	-4.85596	-5.86369	-4.80462	0	0	-1.47271	0	-2.96528	-3.89068	-5.52106	-4.61243	0	0	-1.62298	0	-2.68103	-4.00818	-5.23025	-5.00175	0	0	0	0	0	-2.41682	-3.21768	-2.84864
protein_coding	NAD(P)-binding Rossmann-fold superfamily protein	NA	NAD(P)-binding Rossmann-fold superfamily protein; FUNCTIONS IN: oxidoreductase activity, binding, catalytic activity; INVOLVED IN: oxidation reduction, metabolic process; EXPRESSED IN: 16 plant structures; EXPRESSED DURING: 11 growth stages; CONTAINS InterPro DOMAIN/s: Short-chain dehydrogenase/reductase, conserved site (InterPro:IPR020904), NAD(P)-binding domain (InterPro:IPR016040), Glucose/rib…	AT2G29290	0	-1.42888	-1.87391	-3.14225	-3.99746	-5.62762	-4.71317	0	0	0	0	-2.6997	-4.97304	-5.67734	-4.94281	0	0	0	0	-2.80369	-4.49534	-6.05442	-5.973	0	0	0	0	0	-3.36706	-3.0305	-1.97481
protein_coding	nodulin MtN21 /EamA-like transporter family protein	NA	nodulin MtN21 /EamA-like transporter family protein; LOCATED IN: chloroplast, membrane; EXPRESSED IN: 22 plant structures; EXPRESSED DURING: 13 growth stages; CONTAINS InterPro DOMAIN/s: Protein of unknown function DUF6, transmembrane (InterPro:IPR000620); Has 18949 Blast hits to 18894 proteins in 2006 species: Archae - 336; Bacteria - 13590; Metazoa - 17; Fungi - 4; Plants - 207; Viruses - 0; Ot…	AT3G02690	0	-1.67727	-2.49055	-2.878	-3.35131	-5.37899	-5.52066	0	0	-2.20859	-2.14044	-3.34268	-3.48668	-6.05768	-5.83678	0	0	0	0	-2.55087	-3.36082	-6.52563	-4.88425	0	0	0	0	0	-2.18151	-3.91902	-3.48263
protein_coding	RmlC-like cupins superfamily protein	NA	RmlC-like cupins superfamily protein; CONTAINS InterPro DOMAIN/s: Cupin, RmlC-type (InterPro:IPR011051), Protein of unknown function DUF861, cupin-3 (InterPro:IPR008579), RmlC-like jelly roll fold (InterPro:IPR014710); BEST Arabidopsis thaliana protein match is: plastid transcriptionally active 18 (TAIR:AT2G32180.1); Has 35333 Blast hits to 34131 proteins in 2444 species: Archae - 798; Bacteria -…	AT2G32650	0	0	-1.71092	-2.70313	-3.60692	-5.37363	-5.91581	0	0	-1.84912	-1.6228	-2.46227	-2.81614	-5.61657	-5.90936	0	0	0	0	-2.71626	-2.39935	-5.86049	-5.76743	0	0	0	0	0	0	-3.3184	-3.08414
protein_coding	strictosidine synthase-like 4	Although this enzyme is predicted to encode a strictosidine synthase (SS), it lacks a conserved catalytic glutamate residue found in active SS enzymes and it is not expected to have SS activity.	strictosidine synthase-like 4 (SSL4); FUNCTIONS IN: strictosidine synthase activity; INVOLVED IN: alkaloid biosynthetic process, biosynthetic process; LOCATED IN: endomembrane system; EXPRESSED IN: 21 plant structures; EXPRESSED DURING: 13 growth stages; CONTAINS InterPro DOMAIN/s: Strictosidine synthase, conserved region (InterPro:IPR018119), Strictosidine synthase (InterPro:IPR004141), Six-blad…	AT3G51420	0	0	0	-2.28124	-3.58036	-5.96914	-4.99994	0	0	0	0	-2.37999	-3.46081	-5.7241	-5.06916	0	0	0	0	-2.87998	-3.93211	-6.22452	-5.49587	0	0	0	0	0	0	-4.20618	-3.8054
protein_coding	RNApolymerase sigma-subunit F	Encodes a general sigma factor in chloroplasts and is probably responsible for the recognition of sigma 70 type standard bacteria-type multi-subunit RNA polymerase (PEP) promoters in young cotyledons. It is a substrate for regulatory phosphorylation by cpCK2, a nuclear-coded plastid-targeted casein kinase 2, that has been implicated as a key component in plant sigma factor phosphorylation and tra…	RNApolymerase sigma-subunit F (SIGF); CONTAINS InterPro DOMAIN/s: RNA polymerase sigma factor, region 2 (InterPro:IPR013325), Winged helix-turn-helix transcription repressor DNA-binding (InterPro:IPR011991), RNA polymerase sigma-70 region 3 (InterPro:IPR007624), RNA polymerase sigma-70 (InterPro:IPR014284), RNA polymerase sigma factor, region 3/4 (InterPro:IPR013324), RNA polymerase sigma factor,…	AT2G36990	0	0	0	-2.45969	-3.43247	-6.64752	-4.83982	0	0	0	0	-3.12139	-4.86639	-4.93471	-6.47418	0	0	0	0	-2.61092	-3.93046	-5.79102	-7.03987	0	0	0	0	0	0	-3.62543	-3.42724
protein_coding	pectin methylesterase 3	encodes a pectin methylesterase, targeted by a cellulose binding protein (CBP) from the parasitic nematode Heterodera schachtii during parasitism.	pectin methylesterase 3 (PME3); FUNCTIONS IN: pectinesterase activity; INVOLVED IN: response to nematode; LOCATED IN: cell wall, apoplast, plasma membrane, cytoplasm; EXPRESSED IN: 23 plant structures; EXPRESSED DURING: 14 growth stages; CONTAINS InterPro DOMAIN/s: Pectinesterase, active site (InterPro:IPR018040), Pectin lyase fold/virulence factor (InterPro:IPR011050), Pectinesterase, catalytic …	AT3G14310	0	0	0	-2.791	-3.33778	-4.74968	-5.20521	0	0	0	0	-3.0762	-3.54827	-5.79183	-7.03217	0	0	-1.93541	0	0	-3.58878	-5.63079	-6.2836	0	0	0	0	0	0	-3.53991	-2.90368
protein_coding	NA	NA	unknown protein; INVOLVED IN: biological_process unknown; LOCATED IN: chloroplast stroma, chloroplast; EXPRESSED IN: 22 plant structures; EXPRESSED DURING: 13 growth stages; BEST Arabidopsis thaliana protein match is: unknown protein (TAIR:AT5G28500.1); Has 110 Blast hits to 110 proteins in 51 species: Archae - 0; Bacteria - 67; Metazoa - 1; Fungi - 0; Plants - 41; Viruses - 0; Other Eukaryotes -…	AT3G04550	0	0	-1.59409	-2.65549	-3.80646	-5.57919	-7.17684	0	0	-1.56372	0	-2.32829	-3.14261	-4.90219	-6.1001	0	0	0	0	0	-3.43415	-5.35021	-6.79842	0	0	0	0	0	0	-3.01507	-3.69786
protein_coding	ABL interactor-like protein 4	NA	ABL interactor-like protein 4 (ABIL4); BEST Arabidopsis thaliana protein match is: ABL interactor-like protein 3 (TAIR:AT5G24310.1); Has 1807 Blast hits to 1807 proteins in 277 species: Archae - 0; Bacteria - 0; Metazoa - 736; Fungi - 347; Plants - 385; Viruses - 0; Other Eukaryotes - 339 (source: NCBI BLink).	AT5G42030	0	0	0	0	-3.67869	-5.18745	-5.98573	0	0	-1.94667	0	-3.11806	-4.35304	-4.80579	-6.8242	0	0	0	0	-2.2682	-3.17553	-8.20525	-5.00175	0	0	0	0	0	-2.5404	-2.74783	-2.85758
protein_coding	cellulose synthase-like B4	encodes a gene similar to cellulose synthase	cellulose synthase-like B4 (CSLB04); FUNCTIONS IN: cellulose synthase activity, transferase activity, transferring glycosyl groups, transferase activity; INVOLVED IN: cellulose biosynthetic process, polysaccharide biosynthetic process; LOCATED IN: membrane; CONTAINS InterPro DOMAIN/s: Cellulose synthase (InterPro:IPR005150); BEST Arabidopsis thaliana protein match is: cellulose synthase-like B3 (…	AT2G32540	0	0	0	-2.58056	-3.11017	-4.23649	-4.78157	0	0	0	0	-3.54519	-3.51424	-8.09218	-4.36474	0	0	-2.09569	0	-3.79593	-4.1277	-8.5264	-8.5264	0	0	0	0	0	0	-4.21174	-3.30295
protein_coding	debranching enzyme 1	Encodes a protein with strong similarity to isoamylase (EC:3.2.1.68) however lacks critical residues known to be important for activity. Appears to co localize with ISA1 in the chloroplast isoamylase complex. Mutations in this gene cause the loss of detectable isoamylase activity and the disruption of normal starch structure. It has been postulated that AtISA2 interacts with AtISA1 to form the Is…	debranching enzyme 1 (DBE1); FUNCTIONS IN: isoamylase activity, alpha-amylase activity; INVOLVED IN: carbohydrate metabolic process, amylopectin biosynthetic process; LOCATED IN: chloroplast; EXPRESSED IN: 22 plant structures; EXPRESSED DURING: 13 growth stages; CONTAINS InterPro DOMAIN/s: Glycoside hydrolase, family 13, N-terminal (InterPro:IPR004193), Immunoglobulin E-set (InterPro:IPR014756), …	AT1G03310	0	-2.49748	-3.13125	-2.5415	-3.70621	-6.35416	-6.35416	0	0	-3.34909	-3.55039	0	-3.23206	-6.57595	-6.57595	0	0	-2.83478	-2.91527	-2.65564	-4.17217	-3.85916	-6.56087	0	0	0	0	0	0	0	-5.68663
protein_coding	hydroxyproline-rich glycoprotein family protein	NA	hydroxyproline-rich glycoprotein family protein; FUNCTIONS IN: molecular_function unknown; INVOLVED IN: biological_process unknown; LOCATED IN: endomembrane system; BEST Arabidopsis thaliana protein match is: proline-rich family protein (TAIR:AT1G54215.1).	AT1G72600	0	0	-3.21436	-3.89248	-3.71521	-5.16737	-5.96566	0	0	0	-3.02458	0	-4.34073	-7.6214	-7.6214	0	0	-2.23709	-3.17663	-3.77182	-3.63026	-6.53386	-6.03462	0	0	0	0	0	0	-3.24562	0
protein_coding	SMAD/FHA domain-containing protein	NA	SMAD/FHA domain-containing protein ; INVOLVED IN: biological_process unknown; LOCATED IN: chloroplast thylakoid membrane, chloroplast stroma, chloroplast; EXPRESSED IN: guard cell; CONTAINS InterPro DOMAIN/s: SMAD/FHA domain (InterPro:IPR008984), Forkhead-associated (FHA) domain (InterPro:IPR000253); Has 459 Blast hits to 455 proteins in 163 species: Archae - 26; Bacteria - 275; Metazoa - 3; Fung…	AT2G21530	0	0	-1.96716	-2.81943	-3.86625	-6.29957	-6.48909	0	0	0	-2.01398	0	-3.4226	-5.94914	-6.81987	0	0	0	-2.07749	-2.89415	-3.55805	-5.2753	-6.18589	0	0	0	0	0	0	-3.28309	0
protein_coding	Photosystem II reaction center PsbP family protein	Encodes a PsbP domain-OEC23 like protein localized in thylakoid (peripheral-lumenal side).	Photosystem II reaction center PsbP family protein; FUNCTIONS IN: calcium ion binding; INVOLVED IN: photosynthesis; LOCATED IN: thylakoid, chloroplast; EXPRESSED IN: 21 plant structures; EXPRESSED DURING: 13 growth stages; CONTAINS InterPro DOMAIN/s: Photosystem II oxygen evolving complex protein PsbP (InterPro:IPR002683), Mog1/PsbP/DUF1795, alpha/beta/alpha sandwich (InterPro:IPR016124), Mog1/Ps…	AT2G28605	0	-1.99916	-2.86849	-3.16051	-3.7551	-5.42258	-6.1847	0	0	0	-2.70765	0	-3.49342	-6.30012	-6.12921	0	0	0	-2.85114	-2.9309	-3.82845	-4.07906	-8.59902	0	0	0	0	0	0	-3.34301	-3.05406
protein_coding	cytochrome P450, family 72, subfamily A, polypeptide 11	putative cytochrome P450	cytochrome P450, family 72, subfamily A, polypeptide 11 (CYP72A11); FUNCTIONS IN: electron carrier activity, monooxygenase activity, iron ion binding, oxygen binding, heme binding; INVOLVED IN: oxidation reduction; LOCATED IN: endomembrane system; EXPRESSED IN: 22 plant structures; EXPRESSED DURING: 13 growth stages; CONTAINS InterPro DOMAIN/s: Cytochrome P450 (InterPro:IPR001128), Cytochrome P45…	AT3G14650	0	0	-2.55349	-3.76086	-4.61991	-5.3915	-5.53821	0	0	0	-2.73256	-3.24101	-4.41817	-5.71333	-4.91731	0	0	0	-2.65399	-3.01533	-5.60544	-5.06146	-6.13242	0	0	0	0	0	0	-4.02229	-3.34888
protein_coding	magnesium chelatase i2	encodes a second Chl I gene (CHLI2), a subunit of magnesium chelatase which is required for chlorophyll biosynthesis. Has ATPase activity, regulated by TRX-f. Involved in the assembly of the Mg chelatase complex.	magnesium chelatase i2 (CHLI2); FUNCTIONS IN: magnesium chelatase activity, ATPase activity; INVOLVED IN: chlorophyll biosynthetic process; LOCATED IN: magnesium chelatase complex, chloroplast stroma, chloroplast; EXPRESSED IN: 23 plant structures; EXPRESSED DURING: 13 growth stages; CONTAINS InterPro DOMAIN/s: ATPase, AAA+ type, core (InterPro:IPR003593), Magnesium chelatase, ChlI subunit (Inter…	AT5G45930	0	-2.42571	-2.14635	-3.3183	-4.32696	-4.1399	-3.82537	0	0	0	-3.45403	0	-3.95152	-7.9586	-6.12447	0	0	-2.41518	-2.51449	0	-2.6047	-5.7186	-8.14419	0	0	0	0	0	0	-2.98054	-2.66173
protein_coding	Uncharacterised protein family (UPF0497)	NA	Uncharacterised protein family (UPF0497); FUNCTIONS IN: protein binding; INVOLVED IN: response to karrikin; EXPRESSED IN: 22 plant structures; EXPRESSED DURING: 13 growth stages; CONTAINS InterPro DOMAIN/s: Uncharacterised protein family UPF0497, trans-membrane plant (InterPro:IPR006702); BEST Arabidopsis thaliana protein match is: Uncharacterised protein family (UPF0497) (TAIR:AT3G14380.1).	AT1G17200	0	-1.98504	-2.27826	-2.33125	-4.69337	-8.14817	-8.14817	0	0	0	-2.33323	0	-4.68316	-4.83941	-5.38214	0	0	0	0	-3.99092	-5.12595	-5.48591	-4.01042	0	0	0	0	0	0	0	-3.22675
protein_coding	NA	NA	unknown protein; FUNCTIONS IN: molecular_function unknown; INVOLVED IN: biological_process unknown; LOCATED IN: endomembrane system; EXPRESSED IN: 21 plant structures; EXPRESSED DURING: 13 growth stages; Has 210 Blast hits to 148 proteins in 42 species: Archae - 0; Bacteria - 118; Metazoa - 0; Fungi - 0; Plants - 48; Viruses - 0; Other Eukaryotes - 44 (source: NCBI BLink).	AT3G48200	0	0	-2.61264	-2.821	-3.79518	-6.05955	-6.07652	0	0	0	0	0	-4.69553	-4.95268	-5.3719	0	0	-1.96232	0	-2.78898	-3.00001	-4.00707	-4.3917	0	0	0	0	0	0	0	-5.40673
protein_coding	transferases, transferring glycosyl groups	NA	transferases, transferring glycosyl groups; FUNCTIONS IN: transferase activity, transferring glycosyl groups; INVOLVED IN: biological_process unknown; LOCATED IN: vacuole; EXPRESSED IN: 21 plant structures; EXPRESSED DURING: 14 growth stages; BEST Arabidopsis thaliana protein match is: unknown protein (TAIR:AT3G23760.1); Has 30201 Blast hits to 17322 proteins in 780 species: Archae - 12; Bacteria…	AT4G14100	0	0	-2.5138	-2.75249	-3.29916	-5.49047	-7.84801	0	0	0	0	0	-3.54822	-3.62742	-4.69905	0	0	-1.91183	0	-2.74396	-4.71443	-4.307	-4.10983	0	0	0	0	0	-2.24736	-3.0631	-4.41832
protein_coding	NA	NA	INVOLVED IN: photosynthesis; LOCATED IN: photosystem I, chloroplast, thylakoid membrane; EXPRESSED IN: 20 plant structures; EXPRESSED DURING: 13 growth stages; CONTAINS InterPro DOMAIN/s: Photosystem I reaction centre subunit N (InterPro:IPR008796); Has 34 Blast hits to 34 proteins in 14 species: Archae - 0; Bacteria - 0; Metazoa - 0; Fungi - 0; Plants - 34; Viruses - 0; Other Eukaryotes - 0 (sou…	AT1G49975	0	0	-2.05106	-2.29456	-3.05644	-5.97677	-6.78529	0	0	0	0	0	-3.02329	-4.34658	-5.21588	0	0	0	0	-2.10973	-3.15562	-5.55906	-5.0362	0	0	0	0	0	0	-3.20331	-3.53372
protein_coding	cytochrome P450, family 71, subfamily B, polypeptide 34	putative cytochrome P450	cytochrome P450, family 71, subfamily B, polypeptide 34 (CYP71B34); FUNCTIONS IN: electron carrier activity, monooxygenase activity, iron ion binding, oxygen binding, heme binding; INVOLVED IN: oxidation reduction; LOCATED IN: endomembrane system; EXPRESSED IN: 22 plant structures; EXPRESSED DURING: 13 growth stages; CONTAINS InterPro DOMAIN/s: Cytochrome P450 (InterPro:IPR001128), Cytochrome P45…	AT3G26300	0	0	0	-1.99449	-2.73115	-5.06984	-8.16342	0	0	0	0	0	-3.00357	-3.88393	-5.96304	0	0	0	0	-2.72187	-2.87419	-5.50713	-4.60794	0	0	0	0	0	0	-3.5813	-4.39451
protein_coding	NA	NA	unknown protein; FUNCTIONS IN: molecular_function unknown; INVOLVED IN: biological_process unknown; LOCATED IN: chloroplast; EXPRESSED IN: 22 plant structures; EXPRESSED DURING: 13 growth stages; Has 43 Blast hits to 43 proteins in 15 species: Archae - 0; Bacteria - 0; Metazoa - 0; Fungi - 0; Plants - 42; Viruses - 0; Other Eukaryotes - 1 (source: NCBI BLink).	AT5G22340	0	-3.72313	-2.54225	-2.58659	-2.53181	-4.00256	-4.63361	0	0	0	0	0	0	-4.24062	-4.85734	0	0	0	0	0	-2.72279	-3.92071	-4.17055	0	0	0	0	0	0	0	-2.99218
protein_coding	embryo defective 2737	A locus involved in embryogenesis. Mutations in this locus result in embryo lethality.	embryo defective 2737 (emb2737); INVOLVED IN: embryo development ending in seed dormancy; EXPRESSED IN: 22 plant structures; EXPRESSED DURING: 13 growth stages.	AT5G53860	0	-1.54154	-1.66534	-1.51353	-2.05589	-3.40342	-3.84242	0	0	0	0	0	0	-3.79798	-3.59548	0	0	0	0	0	-2.53255	-3.98518	-5.56011	0	0	0	0	0	0	0	-2.41524
protein_coding	Bacterial sec-independent translocation protein mttA/Hcf106	HCF106; nuclear gene for chloroplast. Thylakoid membrane delta pH translocation pathway component protein; related to Escherichia coli TatA and TatB	HIGH CHLOROPHYLL FLUORESCENCE 106 (HCF106); FUNCTIONS IN: proton motive force dependent protein transmembrane transporter activity; INVOLVED IN: protein import into chloroplast thylakoid membrane; LOCATED IN: thylakoid, chloroplast thylakoid membrane, chloroplast; EXPRESSED IN: 22 plant structures; EXPRESSED DURING: 13 growth stages; CONTAINS InterPro DOMAIN/s: Bacterial sec-independent transloca…	AT5G52440	0	0	-1.50962	-1.7862	-2.53222	-3.49639	-3.61664	0	0	0	0	0	0	-2.94223	-3.22167	0	0	-1.40226	0	0	-2.70909	-3.71913	-3.27039	0	0	0	0	0	0	0	-2.16899
protein_coding	YGGT family protein	NA	YLMG2; FUNCTIONS IN: molecular_function unknown; INVOLVED IN: biological_process unknown; LOCATED IN: chloroplast, membrane; CONTAINS InterPro DOMAIN/s: Protein of unknown function YGGT (InterPro:IPR003425); BEST Arabidopsis thaliana protein match is: YGGT family protein (TAIR:AT4G27990.1).	AT5G21920	0	0	-1.43523	-1.75703	-1.77936	-3.57937	-2.98351	0	0	0	0	0	0	-3.25881	-4.00637	0	0	0	0	0	-2.31307	-2.84028	-3.79531	0	0	0	0	0	0	0	-3.16865
protein_coding	phospholipid/glycerol acyltransferase family protein	Encodes a chloroplast glycerol-3-phosphate acyltransferase.Involved in the biosynthesis of chloroplast phosphatidylglycerol.	ATS1; FUNCTIONS IN: glycerol-3-phosphate O-acyltransferase activity; INVOLVED IN: phosphatidylglycerol biosynthetic process; LOCATED IN: chloroplast stroma, chloroplast, plastid; EXPRESSED IN: 22 plant structures; EXPRESSED DURING: 14 growth stages; CONTAINS InterPro DOMAIN/s: Phospholipid/glycerol acyltransferase (InterPro:IPR002123), Glycerol-3-phosphate O-acyltransferase (InterPro:IPR016222); …	AT1G32200	0	0	0	-1.63473	-2.44993	-4.17303	-3.34427	0	0	0	0	0	0	-3.22763	-4.22046	0	0	0	0	0	-2.16818	-4.1224	-3.19253	0	0	0	0	0	0	0	-3.37919
protein_coding	Glycosyl hydrolase family 38 protein	NA	Glycosyl hydrolase family 38 protein; FUNCTIONS IN: in 6 functions; INVOLVED IN: mannose metabolic process, carbohydrate metabolic process; LOCATED IN: apoplast, cell wall, plasma membrane, vacuole, plant-type cell wall; EXPRESSED IN: 25 plant structures; EXPRESSED DURING: 13 growth stages; CONTAINS InterPro DOMAIN/s: Glycoside hydrolase-type carbohydrate-binding (InterPro:IPR011013), Glycoside h…	AT5G13980	0	-2.24646	-1.71261	-2.06771	-2.60125	-3.3789	-2.89643	0	0	0	0	0	0	-3.40562	-4.45723	0	0	-2.56007	0	0	-2.46051	-3.70889	-3.94347	0	0	0	0	0	0	-3.58424	-2.82448
protein_coding	NDH-dependent cyclic electron flow 1	encodes a novel subunit of the chloroplast NAD(P)H dehydrogenase complex, involved in cyclic electron flow around photosystem I to produce ATP. Contains a 4Fe-4S cluster.	NDH-dependent cyclic electron flow 1 (NDF4); FUNCTIONS IN: electron carrier activity, iron-sulfur cluster binding; INVOLVED IN: photosynthetic electron transport in photosystem I; LOCATED IN: chloroplast thylakoid membrane, chloroplast, NAD(P)H dehydrogenase complex (plastoquinone); EXPRESSED IN: 21 plant structures; EXPRESSED DURING: 13 growth stages; CONTAINS InterPro DOMAIN/s: Ferredoxin (Inte…	AT3G16250	0	0	-2.70339	-2.34102	-2.48911	-4.05926	-4.0005	0	0	0	0	0	0	-4.38875	-4.45845	0	0	0	0	0	-2.68383	-3.51659	-4.72986	0	0	0	0	0	0	-3.03973	-3.67525
protein_coding	Dihydrodipicolinate reductase, bacterial/plant	Is essential for chloroplast NAD(P)H dehydrogenase activity, which is involved in electron transfer between PSII and PSI. Likely functions in biogenesis or stabilization of the NAD(P)H dehydrogenase complex.	chlororespiration reduction 1 (crr1); FUNCTIONS IN: dihydrodipicolinate reductase activity; INVOLVED IN: photosynthesis, light reaction, lysine biosynthetic process via diaminopimelate; LOCATED IN: chloroplast stroma, chloroplast; EXPRESSED IN: 20 plant structures; EXPRESSED DURING: 13 growth stages; CONTAINS InterPro DOMAIN/s: Dihydrodipicolinate reductase, C-terminal (InterPro:IPR022663), NAD(P…	AT5G52100	0	0	-2.27299	-2.4176	-3.53978	-6.93902	-4.81562	0	0	0	0	0	0	-5.70237	-4.84479	0	0	0	0	0	-2.96759	-4.03438	-5.02521	0	0	0	0	0	0	-4.21944	-4.27216
protein_coding	chloroplast sensor kinase	Encodes a chloroplast sensor kinase (CSK) that shares common ancestors with cyanobacterial histidine sensor kinases. CSK is synthesised in the cytosol and imported into the chloroplast as a protein precusor. CSK is autophosphorylated and required for control of transcription of chloroplast genes by the redox state of an electron carrier connecting photosystems I and II.	chloroplast sensor kinase (CSK); CONTAINS InterPro DOMAIN/s: Signal transduction histidine kinase, subgroup 1, dimerisation/phosphoacceptor domain (InterPro:IPR003661); Has 35333 Blast hits to 34131 proteins in 2444 species: Archae - 798; Bacteria - 22429; Metazoa - 974; Fungi - 991; Plants - 531; Viruses - 0; Other Eukaryotes - 9610 (source: NCBI BLink).	AT1G67840	0	0	0	-2.56514	-2.49137	-7.94092	-3.3825	0	0	0	0	0	-2.95064	-3.68207	-4.21595	0	0	0	0	0	-3.00111	-4.5391	-4.27097	0	0	0	0	0	0	-2.65869	-3.38007
protein_coding	CRS1 / YhbY (CRM) domain-containing protein	NA	embryo defective 1865 (EMB1865); FUNCTIONS IN: RNA binding; INVOLVED IN: embryo development ending in seed dormancy; LOCATED IN: chloroplast; EXPRESSED IN: 22 plant structures; EXPRESSED DURING: 13 growth stages; CONTAINS InterPro DOMAIN/s: RNA-binding, CRM domain (InterPro:IPR001890); BEST Arabidopsis thaliana protein match is: CRM family member 3B (TAIR:AT4G14510.1); Has 1281 Blast hits to 1142…	AT3G18390	0	0	-1.65611	-3.63726	-3.28246	-7.47985	-3.4497	0	0	0	0	0	0	-4.08309	-4.46831	0	0	0	0	-2.07681	-3.46697	-3.71858	-4.55829	0	0	0	0	0	0	0	-2.45187
protein_coding	Methylthiotransferase	NA	Methylthiotransferase; FUNCTIONS IN: 4 iron, 4 sulfur cluster binding, iron-sulfur cluster binding, catalytic activity; INVOLVED IN: metabolic process, RNA modification; LOCATED IN: endoplasmic reticulum, membrane; EXPRESSED IN: 24 plant structures; EXPRESSED DURING: 13 growth stages; CONTAINS InterPro DOMAIN/s: Methylthiotransferase (InterPro:IPR005839), Aldolase-type TIM barrel (InterPro:IPR013…	AT1G72090	0	0	0	-3.6277	-5.23283	-2.74059	-3.86939	0	0	0	0	-2.61127	-3.71321	-4.22004	-4.39725	0	0	0	0	-3.07095	-3.15846	-3.73208	-4.19844	0	0	0	0	0	0	0	-5.81518
protein_coding	UbiA prenyltransferase family protein	Encodes a protein similar to 1,4-dihydroxy-2-naphthoic acid phytyltransferase involved in phylloquinone and plastoquinone biosynthesis. Mutants are pale green and heterotrophic with defects in photosynthetic electron transport.	ABERRANT CHLOROPLAST DEVELOPMENT 4 (ABC4); CONTAINS InterPro DOMAIN/s: UbiA prenyltransferase (InterPro:IPR000537), 1,4-dihydroxy-2-naphthoate phytyltransferase (InterPro:IPR011937); Has 30201 Blast hits to 17322 proteins in 780 species: Archae - 12; Bacteria - 1396; Metazoa - 17338; Fungi - 3422; Plants - 5037; Viruses - 0; Other Eukaryotes - 2996 (source: NCBI BLink).	AT1G60600	0	0	0	-2.4584	-3.03353	-3.56185	-5.46144	0	0	0	-2.27093	-3.3932	-3.59937	-3.82807	-4.83756	0	0	0	0	-2.85987	-3.47389	-4.24438	-4.51084	0	0	0	0	0	0	0	-3.76717
protein_coding	cofactor assembly, complex C (B6F)	NA	cofactor assembly, complex C (B6F) (CCB3); FUNCTIONS IN: molecular_function unknown; INVOLVED IN: cytochrome b6f complex assembly; LOCATED IN: chloroplast thylakoid membrane, chloroplast; CONTAINS InterPro DOMAIN/s: Protein of unknown function YGGT (InterPro:IPR003425); Has 30201 Blast hits to 17322 proteins in 780 species: Archae - 12; Bacteria - 1396; Metazoa - 17338; Fungi - 3422; Plants - 503…	AT5G36120	0	0	-1.78376	-2.03044	-3.04558	-4.67229	-5.37573	0	0	-1.46221	0	-2.04869	-3.07615	-4.9442	-5.47012	0	0	0	-1.64355	-2.54878	-3.14751	-4.19199	-5.24842	0	0	0	0	0	0	0	-2.4967
protein_coding	cyclic nucleotide-gated cation channel 4	member of Cyclic nucleotide gated channel family, downstream component of the signaling pathways leading to HR resistance. mutant plants exhibit gene-for-gene disease resistance against avirulent Pseudomonas syringae despite the near-complete absence of the hypersensitive response (HR). Salicylic acid accumulation in dnd2 mutants is completely PAD4-independent.	cyclic nucleotide-gated cation channel 4 (CNGC4); FUNCTIONS IN: cation transmembrane transporter activity, cyclic nucleotide binding, calmodulin binding, cation channel activity; INVOLVED IN: plant-type hypersensitive response; LOCATED IN: membrane; EXPRESSED IN: 20 plant structures; EXPRESSED DURING: 13 growth stages; CONTAINS InterPro DOMAIN/s: Cyclic nucleotide-binding (InterPro:IPR000595), Cy…	AT5G54250	0	0	0	-1.87078	-2.3004	-6.11041	-4.4642	0	0	0	0	-3.15937	-3.01618	-5.6574	-5.89762	0	0	0	-2.22251	-2.47743	-3.67658	-5.43379	-4.57118	0	0	0	0	0	0	0	-4.64039
protein_coding	Tetratricopeptide repeat (TPR)-like superfamily protein	NA	Tetratricopeptide repeat (TPR)-like superfamily protein; FUNCTIONS IN: binding; INVOLVED IN: biological_process unknown; LOCATED IN: cellular_component unknown; EXPRESSED IN: 24 plant structures; EXPRESSED DURING: 13 growth stages; CONTAINS InterPro DOMAIN/s: Tetratricopeptide-like helical (InterPro:IPR011990), Tetratricopeptide repeat-containing (InterPro:IPR013026), Tetratricopeptide repeat (In…	AT1G15290	0	0	0	-2.45294	-2.96812	-5.91581	-4.56803	0	0	0	0	-2.64933	-2.74754	-4.044	-4.67679	0	0	0	0	0	-2.97045	-5.0623	-5.42377	0	0	0	0	0	0	0	-3.21864
protein_coding	3-ketoacyl-CoA synthase 11	Encodes KCS11, a member of the 3-ketoacyl-CoA synthase family involved in the biosynthesis of VLCFA (very long chain fatty acids).	3-ketoacyl-CoA synthase 11 (KCS11); FUNCTIONS IN: transferase activity, transferring acyl groups other than amino-acyl groups, catalytic activity; INVOLVED IN: response to cold, response to light stimulus, response to osmotic stress; LOCATED IN: membrane; EXPRESSED IN: 25 plant structures; EXPRESSED DURING: 13 growth stages; CONTAINS InterPro DOMAIN/s: Thiolase-like (InterPro:IPR016039), Very-lon…	AT2G26640	0	-1.95317	0	-2.48772	-2.38088	-3.87018	-4.76077	0	0	0	0	-2.49323	-2.32789	-2.7762	-3.37553	0	0	0	-2.24497	-2.5467	-3.88284	-5.40741	-7.07926	0	0	0	0	0	0	0	-3.63883
protein_coding	WHIRLY 2	Encodes WHY2, a homolog of the potato p24 protein. It shares the conserved KGKAAL domain, a putative DNA-binding domain, with potato p24 and is localized to mitochondria and not the nucleus. WHY2 is a member of the Whirly family proteins present mainly in the plant kingdom performing various activities related to DNA metabolism. Crystal structure of Solanum tuberosum WHY2, a close homolog of Arab…	WHIRLY 2 (ATWHY2); CONTAINS InterPro DOMAIN/s: ssDNA-binding transcriptional regulator (InterPro:IPR009044), Plant transcription factor (InterPro:IPR013742); BEST Arabidopsis thaliana protein match is: ssDNA-binding transcriptional regulator (TAIR:AT1G14410.1); Has 105 Blast hits to 105 proteins in 29 species: Archae - 0; Bacteria - 0; Metazoa - 0; Fungi - 0; Plants - 90; Viruses - 0; Other Eukar…	AT1G71260	0	-2.17587	0	-2.7963	-2.98237	-4.1808	-3.36849	0	0	-2.04289	0	-2.53778	-2.80019	-3.37641	-3.86492	0	0	-2.63368	0	-3.34345	-3.93827	-4.12627	-4.68009	0	0	0	0	0	0	0	-3.76723
protein_coding	Exostosin family protein	NA	Exostosin family protein; FUNCTIONS IN: catalytic activity; INVOLVED IN: biological_process unknown; LOCATED IN: endomembrane system, membrane; EXPRESSED IN: 6 plant structures; EXPRESSED DURING: LP.06 six leaves visible, LP.04 four leaves visible, LP.10 ten leaves visible, 4 leaf senescence stage; CONTAINS InterPro DOMAIN/s: Exostosin-like (InterPro:IPR004263); BEST Arabidopsis thaliana protein …	AT5G11610	0	0	-1.60504	-3.18323	-3.84293	-3.68212	-4.47114	0	0	0	0	-2.65705	-4.42791	-3.78186	-3.23273	0	0	0	0	-2.9856	-4.26573	-3.30023	-2.86982	0	0	0	0	-2.25732	0	-2.48327	-3.62437
pseudogene	NA	pseudogene of unknown protein	expressed protein	AT4G04692	0	-1.80271	-2.06664	-2.76643	-3.0446	-4.71859	-4.07773	0	0	0	0	-3.06535	-3.14491	-3.72781	-4.16957	0	0	0	0	-2.94951	-3.08873	-4.04003	-4.15834	0	0	0	0	0	0	-3.16189	-3.00164
protein_coding	cytochrome P450, family 76, subfamily C, polypeptide 1	cytochrome P450 monooxygenase	cytochrome P450, family 76, subfamily C, polypeptide 1 (CYP76C1); FUNCTIONS IN: electron carrier activity, monooxygenase activity, iron ion binding, heme binding; INVOLVED IN: oxidation reduction; LOCATED IN: endomembrane system; EXPRESSED IN: 17 plant structures; EXPRESSED DURING: 10 growth stages; CONTAINS InterPro DOMAIN/s: Cytochrome P450 (InterPro:IPR001128), Cytochrome P450, E-class, group …	AT2G45560	0	0	-1.68151	-2.34439	-3.28097	-4.93336	-3.25769	0	0	0	0	-3.42868	-3.88001	-4.31845	-4.54694	0	0	0	0	-2.9696	-4.25113	-4.47729	-5.23115	0	0	0	0	0	0	-4.39741	-5.88166
protein_coding	Fe superoxide dismutase 3	Fe superoxide dismutase	Fe superoxide dismutase 3 (FSD3); FUNCTIONS IN: superoxide dismutase activity; INVOLVED IN: removal of superoxide radicals; LOCATED IN: chloroplast, nucleoid; EXPRESSED IN: 21 plant structures; EXPRESSED DURING: 13 growth stages; CONTAINS InterPro DOMAIN/s: Manganese/iron superoxide dismutase, N-terminal (InterPro:IPR019831), Manganese/iron superoxide dismutase (InterPro:IPR001189), Manganese/iro…	AT5G23310	0	0	0	-2.83879	-2.88678	-4.94301	-4.96076	0	0	-2.71859	-2.62761	0	0	-7.5269	-5.3515	0	0	0	0	-3.64341	-3.11692	-7.47303	-4.95999	0	0	0	0	0	0	0	0
protein_coding	plasmodesmata callose-binding protein 1	Encodes a plasmodesmatal localized protein with callose binding activity. The function of PDCB1 is unknown but overexpression leads to the hyperaccumulation of callose.	plasmodesmata callose-binding protein 1 (PDCB1); FUNCTIONS IN: callose binding, polysaccharide binding; INVOLVED IN: callose deposition in cell wall; LOCATED IN: plasmodesma, anchored to plasma membrane, plasma membrane, anchored to membrane, plant-type cell wall; EXPRESSED IN: 24 plant structures; EXPRESSED DURING: 13 growth stages; CONTAINS InterPro DOMAIN/s: X8 (InterPro:IPR012946); BEST Arabi…	AT5G61130	0	0	0	-2.49287	-3.29645	-7.2417	-5.1183	0	0	-3.16352	-3.11394	0	-3.43686	-5.72691	-5.68569	0	0	-2.22911	0	-3.32731	-4.08698	-7.07715	-7.07715	0	0	0	0	0	0	0	0
protein_coding	serine carboxypeptidase-like 34	NA	serine carboxypeptidase-like 34 (SCPL34); FUNCTIONS IN: serine-type carboxypeptidase activity; INVOLVED IN: proteolysis; LOCATED IN: plant-type cell wall; EXPRESSED IN: 22 plant structures; EXPRESSED DURING: 13 growth stages; CONTAINS InterPro DOMAIN/s: Peptidase S10, serine carboxypeptidase (InterPro:IPR001563), Peptidase S10, serine carboxypeptidase, active site (InterPro:IPR018202); BEST Arabi…	AT5G23210	0	0	0	-2.06757	-3.1281	-8.07971	-8.07971	0	0	-2.0634	0	0	-3.51662	-4.59334	-4.83357	0	0	-1.51209	-1.63538	-1.96996	-4.60295	-6.96432	-5.12067	0	0	0	0	0	0	-4.04307	0
protein_coding	Protein of unknown function (DUF1218)	NA	Protein of unknown function (DUF1218); FUNCTIONS IN: molecular_function unknown; INVOLVED IN: biological_process unknown; LOCATED IN: endomembrane system; EXPRESSED IN: 22 plant structures; EXPRESSED DURING: 13 growth stages; CONTAINS InterPro DOMAIN/s: Protein of unknown function DUF1218 (InterPro:IPR009606); BEST Arabidopsis thaliana protein match is: Protein of unknown function (DUF1218) (TAIR…	AT1G13380	0	0	0	-2.5327	-3.37588	-4.9875	-5.04975	0	0	-1.96819	0	0	-3.71478	-6.27472	-7.98688	0	0	0	0	0	-3.0762	-5.68147	-5.6074	0	0	0	0	0	0	-3.0533	0
protein_coding	serine carboxypeptidase-like 42	NA	serine carboxypeptidase-like 42 (scpl42); FUNCTIONS IN: serine-type carboxypeptidase activity; INVOLVED IN: proteolysis; LOCATED IN: cell wall; EXPRESSED IN: 23 plant structures; EXPRESSED DURING: 13 growth stages; CONTAINS InterPro DOMAIN/s: Peptidase S10, serine carboxypeptidase (InterPro:IPR001563), Peptidase S10, serine carboxypeptidase, active site (InterPro:IPR018202); BEST Arabidopsis thal…	AT5G42240	0	0	0	0	-4.52678	-6.3883	-3.2973	0	0	0	0	0	-4.41599	-3.83772	-7.1851	0	0	0	0	0	-2.63966	-6.68837	-4.94244	0	0	0	0	0	0	0	0
protein_coding	K+ uptake transporter 3	potassium transporter KUP3p (KUP3)	K+ uptake transporter 3 (KUP3); FUNCTIONS IN: potassium ion transmembrane transporter activity; INVOLVED IN: potassium ion transport, response to external stimulus; LOCATED IN: membrane; EXPRESSED IN: 22 plant structures; EXPRESSED DURING: 13 growth stages; CONTAINS InterPro DOMAIN/s: Potassium uptake protein, kup (InterPro:IPR018519), K+ potassium transporter (InterPro:IPR003855); BEST Arabidops…	AT3G02050	0	0	0	0	-2.8566	-4.46823	-3.77862	0	0	0	0	0	-3.08128	-3.98125	-6.96337	0	0	0	0	0	-3.57191	-6.94314	-5.19721	0	0	0	0	0	0	0	0
protein_coding	Protein of unknown function (DUF1230)	NA	Protein of unknown function (DUF1230); CONTAINS InterPro DOMAIN/s: Protein of unknown function DUF1230 (InterPro:IPR009631); BEST Arabidopsis thaliana protein match is: Protein of unknown function (DUF1230) (TAIR:AT5G11840.1); Has 1807 Blast hits to 1807 proteins in 277 species: Archae - 0; Bacteria - 0; Metazoa - 736; Fungi - 347; Plants - 385; Viruses - 0; Other Eukaryotes - 339 (source: NCBI B…	AT5G67370	0	0	0	0	-2.6595	-5.17613	-5.27324	0	0	0	0	0	-3.25719	-4.66069	-6.34685	0	0	0	0	0	-2.78896	-5.65868	-5.06826	0	0	0	0	0	0	0	0
protein_coding	fatty acid desaturase 5	Chloroplastic enzyme responsible for the synthesis of 16:1 fatty acids from galactolipids and sulpholipids. Uses ferredoxin as electron donor.	fatty acid desaturase 5 (FAD5); CONTAINS InterPro DOMAIN/s: Fatty acid desaturase, type 1, core (InterPro:IPR015876), Fatty acid desaturase, type 1 (InterPro:IPR005804); BEST Arabidopsis thaliana protein match is: Fatty acid desaturase family protein (TAIR:AT3G15870.1); Has 3424 Blast hits to 3424 proteins in 822 species: Archae - 0; Bacteria - 1534; Metazoa - 801; Fungi - 236; Plants - 106; Viru…	AT3G15850	0	0	0	0	-3.03516	-5.48578	-4.61331	0	0	0	0	0	-3.20398	-4.32385	-4.65768	0	0	0	0	0	-3.1576	-5.30946	-4.6256	0	0	0	0	0	0	0	0
protein_coding	TRICHOME BIREFRINGENCE-LIKE 37	Encodes a member of the TBL (TRICHOME BIREFRINGENCE-LIKE) gene family containing a plant-specific DUF231 (domain of unknown function) domain. TBL gene family has 46 members, two of which (TBR/AT5G06700 and TBL3/AT5G01360) have been shown to be involved in the synthesis and deposition of secondary wall cellulose, presumably by influencing the esterification state of pectic polymers. A nomenclature…	TRICHOME BIREFRINGENCE-LIKE 37 (TBL37); INVOLVED IN: biological_process unknown; LOCATED IN: endomembrane system; EXPRESSED IN: 23 plant structures; EXPRESSED DURING: 13 growth stages; CONTAINS InterPro DOMAIN/s: Protein of unknown function DUF231, plant (InterPro:IPR004253); BEST Arabidopsis thaliana protein match is: TRICHOME BIREFRINGENCE-LIKE 38 (TAIR:AT1G29050.1); Has 1344 Blast hits to 1324…	AT2G34070	0	0	0	0	-3.76414	-5.76991	-4.49805	0	0	0	0	0	-2.86928	-4.27343	-5.14683	0	0	0	0	-3.14917	-4.39764	-5.46598	-6.71483	0	0	0	0	0	0	0	0
protein_coding	glycine-rich protein / oleosin	NA	glycine-rich protein / oleosin; FUNCTIONS IN: molecular_function unknown; INVOLVED IN: lipid storage; LOCATED IN: monolayer-surrounded lipid storage body, integral to membrane, membrane; EXPRESSED IN: 21 plant structures; EXPRESSED DURING: 12 growth stages; CONTAINS InterPro DOMAIN/s: Oleosin (InterPro:IPR000136); Has 1807 Blast hits to 1807 proteins in 277 species: Archae - 0; Bacteria - 0; Meta…	AT5G56100	0	0	0	0	-4.46546	-7.00669	-4.89215	0	0	0	0	0	-3.98377	-4.63168	-4.28784	0	0	0	0	-2.65853	-4.5848	-5.51469	-4.71918	0	0	0	0	0	-3.55824	0	0
protein_coding	aspartate-glutamate racemase family	NA	aspartate-glutamate racemase family; FUNCTIONS IN: racemase and epimerase activity, acting on amino acids and derivatives; INVOLVED IN: metabolic process, cellular amino acid metabolic process; LOCATED IN: chloroplast; EXPRESSED IN: 22 plant structures; EXPRESSED DURING: 13 growth stages; CONTAINS InterPro DOMAIN/s: Asp/Glu/hydantoin racemase (InterPro:IPR015942), Aspartate racemase (InterPro:IPR…	AT1G15410	0	0	0	-2.24111	-3.34612	-3.1031	-6.79427	0	0	0	0	0	-4.29762	-3.57343	-4.14469	0	0	0	0	-3.02595	-3.8098	-4.96255	-7.07341	0	0	0	0	0	0	0	0
protein_coding	Plant protein of unknown function (DUF828)	Belongs to a large family of plant-specific genes of unknown function. Involved in resistance to the powdery mildew species Erysiphe cichoracearum and Erysiphe orontii, but not to the unrelated pathogens Pseudomonas syringae or Peronospora parasitica. A member of the TBL (TRICHOME BIREFRINGENCE-LIKE) gene family containing a plant-specific DUF231 (domain of unknown function) domain. TBL gene fami…	POWDERY MILDEW RESISTANT 5 (PMR5); CONTAINS InterPro DOMAIN/s: Protein of unknown function DUF231, plant (InterPro:IPR004253); BEST Arabidopsis thaliana protein match is: TRICHOME BIREFRINGENCE-LIKE 45 (TAIR:AT2G30010.1); Has 35333 Blast hits to 34131 proteins in 2444 species: Archae - 798; Bacteria - 22429; Metazoa - 974; Fungi - 991; Plants - 531; Viruses - 0; Other Eukaryotes - 9610 (source: N…	AT5G58600	0	0	0	-3.85947	-3.29605	-3.13224	-6.77132	0	0	0	0	0	-3.36422	-3.02183	-3.49507	0	0	0	0	-2.7485	-4.15401	-4.90626	-2.68965	0	0	0	0	0	0	0	0
protein_coding	CDPK-related kinase	CDPK-related kinase	CDPK-related kinase (CRK); FUNCTIONS IN: in 6 functions; INVOLVED IN: protein amino acid phosphorylation; EXPRESSED IN: 24 plant structures; EXPRESSED DURING: 13 growth stages; CONTAINS InterPro DOMAIN/s: Protein kinase, ATP binding site (InterPro:IPR017441), Serine/threonine-protein kinase domain (InterPro:IPR002290), Serine/threonine-protein kinase-like domain (InterPro:IPR017442), Protein kina…	AT3G50530	0	0	0	-3.21091	-5.48805	-4.2298	-7.1974	0	0	0	0	0	-3.84341	-3.48738	-3.81543	0	0	0	0	0	-4.24888	-4.49511	-3.77665	0	0	0	0	0	0	0	0
protein_coding	Leucine-rich receptor-like protein kinase family protein	Encodes a plasma membrane localized leucine-rich repeat receptor kinase involved in brassinosteroid signal transduction. BRI1 ligand is brassinolide which binds at the extracellular domain. Binding results in phosphorylation of the kinase domain which activates the BRI1 protein leading to BR responses. Residue T-1049 and either S-1044 or T-1045 were essential for kinase function in vitro and norm…	BRASSINOSTEROID INSENSITIVE 1 (BRI1); FUNCTIONS IN: in 6 functions; INVOLVED IN: in 9 processes; LOCATED IN: endosome, plasma membrane, protein complex; EXPRESSED IN: 24 plant structures; EXPRESSED DURING: 13 growth stages; CONTAINS InterPro DOMAIN/s: Protein kinase, ATP binding site (InterPro:IPR017441), Protein kinase, catalytic domain (InterPro:IPR000719), Leucine-rich repeat-containing N-term…	AT4G39400	0	0	0	-3.55832	-3.48551	-6.94031	-2.96345	0	0	0	0	0	-4.43302	-3.91093	-3.19376	0	0	0	0	0	-5.28755	-4.57207	-3.32291	0	0	0	0	0	0	0	0
protein_coding	Eukaryotic aspartyl protease family protein	NA	Eukaryotic aspartyl protease family protein; FUNCTIONS IN: aspartic-type endopeptidase activity; INVOLVED IN: proteolysis; LOCATED IN: endomembrane system; EXPRESSED IN: 22 plant structures; EXPRESSED DURING: 13 growth stages; CONTAINS InterPro DOMAIN/s: Peptidase aspartic (InterPro:IPR021109), Peptidase aspartic, catalytic (InterPro:IPR009007), Peptidase A1 (InterPro:IPR001461); BEST Arabidopsis…	AT1G66180	0	0	0	-3.14863	-5.38813	-4.37121	-3.67192	0	0	0	0	0	-4.9337	-4.12079	-2.06552	0	0	0	0	0	-4.0461	-3.60569	-4.58894	0	0	0	0	0	0	0	0
protein_coding	Gamma interferon responsive lysosomal thiol (GILT) reductase family protein	NA	Gamma interferon responsive lysosomal thiol (GILT) reductase family protein; FUNCTIONS IN: catalytic activity; LOCATED IN: endomembrane system; CONTAINS InterPro DOMAIN/s: Gamma interferon inducible lysosomal thiol reductase GILT (InterPro:IPR004911); BEST Arabidopsis thaliana protein match is: Gamma interferon responsive lysosomal thiol (GILT) reductase family protein (TAIR:AT4G12890.1); Has 477…	AT4G12900	0	0	0	-3.27483	-3.13697	-3.96423	-4.06327	0	0	0	0	0	-3.08286	-6.48185	-3.4757	0	0	0	0	0	-4.00059	-5.7107	-5.7107	0	0	0	0	0	0	0	0
protein_coding	P-loop containing nucleoside triphosphate hydrolases superfamily protein	NA	P-loop containing nucleoside triphosphate hydrolases superfamily protein; FUNCTIONS IN: GTP binding; INVOLVED IN: biological_process unknown; LOCATED IN: chloroplast outer membrane; EXPRESSED IN: 7 plant structures; EXPRESSED DURING: F mature embryo stage, petal differentiation and expansion stage, E expanded cotyledon stage, D bilateral stage; CONTAINS InterPro DOMAIN/s: AIG1 (InterPro:IPR006703…	AT4G15810	0	0	0	-2.87094	-3.31283	-5.78278	-5.78278	0	0	0	0	0	-4.29716	-5.71693	-5.71693	0	0	0	0	0	-4.05341	-6.52426	-6.52426	0	0	0	0	0	0	0	0
protein_coding	uncoupling protein 2	uncoupling protein	uncoupling protein 2 (UCP2); FUNCTIONS IN: oxidative phosphorylation uncoupler activity; INVOLVED IN: transport, mitochondrial transport, transmembrane transport; LOCATED IN: mitochondrion, endomembrane system, membrane; EXPRESSED IN: 22 plant structures; EXPRESSED DURING: 13 growth stages; CONTAINS InterPro DOMAIN/s: Mitochondrial substrate carrier (InterPro:IPR001993), Mitochondrial brown fat u…	AT5G58970	0	0	0	0	-3.0569	-5.65639	-5.65639	0	0	0	0	0	-3.72242	-6.20183	-3.68005	0	0	0	0	0	-3.65526	-5.36537	-5.36537	0	0	0	0	0	0	0	0
protein_coding	Protein kinase superfamily protein	NA	Protein kinase superfamily protein; FUNCTIONS IN: protein serine/threonine kinase activity, protein kinase activity, ATP binding; INVOLVED IN: protein amino acid phosphorylation; LOCATED IN: cellular_component unknown; EXPRESSED IN: 22 plant structures; EXPRESSED DURING: 13 growth stages; CONTAINS InterPro DOMAIN/s: Protein kinase, ATP binding site (InterPro:IPR017441), Protein kinase, catalytic …	AT1G20650	0	0	0	0	-5.29639	-5.29639	-5.29639	0	0	0	0	0	-3.32155	-5.91282	-4.15944	0	0	0	0	0	-3.86232	-5.57242	-5.57242	0	0	0	0	0	0	0	0
protein_coding	alpha/beta-Hydrolases superfamily protein	NA	alpha/beta-Hydrolases superfamily protein; FUNCTIONS IN: serine-type peptidase activity, serine-type carboxypeptidase activity; INVOLVED IN: proteolysis; LOCATED IN: endomembrane system, lysosome; EXPRESSED IN: 22 plant structures; EXPRESSED DURING: 13 growth stages; CONTAINS InterPro DOMAIN/s: Peptidase S28 (InterPro:IPR008758); BEST Arabidopsis thaliana protein match is: Serine carboxypeptidase…	AT2G24280	0	-2.40244	0	-2.36133	-3.8551	-6.63183	-4.53324	0	0	0	0	0	-3.54019	-5.75325	-4.96969	0	0	0	0	0	-3.52253	-4.10324	-5.55725	0	0	0	0	0	0	0	0
protein_coding	related to AP2 1	encodes a member of the DREB subfamily A-5 of ERF/AP2 transcription factor family (RAP2.1). The protein contains one AP2 domain. There are 16 members in this subfamily including RAP2.9 and RAP2.10.	related to AP2 1 (RAP2.1); CONTAINS InterPro DOMAIN/s: DNA-binding, integrase-type (InterPro:IPR016177), Pathogenesis-related transcriptional factor/ERF, DNA-binding (InterPro:IPR001471); BEST Arabidopsis thaliana protein match is: related to AP2 10 (TAIR:AT4G36900.1); Has 5681 Blast hits to 5559 proteins in 243 species: Archae - 0; Bacteria - 0; Metazoa - 0; Fungi - 0; Plants - 5675; Viruses - 0…	AT1G46768	0	0	0	-1.98171	-4.63074	-5.03891	-4.23252	0	0	0	0	-2.64416	-4.19446	-5.77101	-5.30778	0	0	0	0	0	-3.47131	-4.12393	-3.75162	0	0	0	0	0	0	0	0
protein_coding	Protein kinase superfamily protein	NA	Protein kinase superfamily protein; FUNCTIONS IN: kinase activity; INVOLVED IN: protein amino acid phosphorylation; LOCATED IN: endomembrane system; EXPRESSED IN: 21 plant structures; EXPRESSED DURING: 13 growth stages; CONTAINS InterPro DOMAIN/s: Protein kinase, catalytic domain (InterPro:IPR000719), Serine-threonine/tyrosine-protein kinase (InterPro:IPR001245), Protein kinase-like domain (Inter…	AT1G80640	0	0	0	-2.78961	-3.24607	-4.34332	-3.75331	0	0	0	0	0	-4.56611	-4.95123	-5.59038	0	0	0	-2.77101	0	-3.54478	-2.79472	-3.55741	0	0	0	0	0	0	0	0
protein_coding	mitochondrial acyl carrier protein 3	Encodes a member of the mitochondrial acyl carrier protein (ACP) family. Its role is currently obscure as it is weakly expressed and has not yet been identified by mitochondrial proteome analysis.	mitochondrial acyl carrier protein 3 (mtACP3); FUNCTIONS IN: acyl carrier activity, cofactor binding; INVOLVED IN: fatty acid biosynthetic process; LOCATED IN: cellular_component unknown; EXPRESSED IN: 22 plant structures; EXPRESSED DURING: 13 growth stages; CONTAINS InterPro DOMAIN/s: Phosphopantetheine-binding (InterPro:IPR006163), Acyl carrier protein (ACP) (InterPro:IPR003231), Acyl carrier p…	AT5G47630	0	0	0	-3.12058	-2.80546	-3.5395	-3.19795	0	0	0	0	0	-2.61609	-2.84358	-3.00536	0	0	0	0	0	-3.44808	-4.87592	-7.30151	0	0	0	0	0	0	0	0
protein_coding	NA	NA	unknown protein; FUNCTIONS IN: molecular_function unknown; INVOLVED IN: biological_process unknown; EXPRESSED IN: 22 plant structures; EXPRESSED DURING: 13 growth stages; Has 30201 Blast hits to 17322 proteins in 780 species: Archae - 12; Bacteria - 1396; Metazoa - 17338; Fungi - 3422; Plants - 5037; Viruses - 0; Other Eukaryotes - 2996 (source: NCBI BLink).	AT3G15095	0	0	0	-4.34449	-3.78611	-3.29202	-4.0903	0	0	0	0	-2.82975	-2.9868	-4.76223	-3.93488	0	0	0	0	0	-2.76297	-3.967	-6.62933	0	0	0	0	0	0	0	0
protein_coding	GTP-binding protein, HflX	NA	GTP-binding protein, HflX; FUNCTIONS IN: GTP binding; LOCATED IN: chloroplast; EXPRESSED IN: 22 plant structures; EXPRESSED DURING: 13 growth stages; CONTAINS InterPro DOMAIN/s: Small GTP-binding protein (InterPro:IPR005225), GTP1/OBG (InterPro:IPR006073), GTP-binding protein, HflX (InterPro:IPR016496), GTP-binding protein, HSR1-related (InterPro:IPR002917); BEST Arabidopsis thaliana protein matc…	AT5G57960	0	0	-2.68318	0	-3.20428	-3.71675	-3.60328	0	0	0	0	0	-3.7136	-4.00983	-4.54744	0	0	0	-2.96869	0	-4.27441	-4.81663	-5.77241	0	0	0	0	0	0	0	0
protein_coding	beta glucosidase 8	NA	beta glucosidase 8 (BGLU8); FUNCTIONS IN: cation binding, hydrolase activity, hydrolyzing O-glycosyl compounds, catalytic activity; INVOLVED IN: carbohydrate metabolic process; LOCATED IN: vacuole; CONTAINS InterPro DOMAIN/s: Glycoside hydrolase, family 1 (InterPro:IPR001360), Glycoside hydrolase, family 1, active site (InterPro:IPR018120), Glycoside hydrolase, catalytic core (InterPro:IPR017853)…	AT3G62750	0	0	-1.69541	0	-2.73369	-3.83865	-5.84633	0	0	0	0	0	-2.39885	-5.46857	-4.9146	0	0	-1.6524	-2.25972	0	-3.14507	-3.67009	-6.11933	0	0	0	0	0	0	0	0
protein_coding	photolyase/blue-light receptor 2	photolyase/blue light photoreceptor PHR2 (PHR2) mRNA,	photolyase/blue-light receptor 2 (PHR2); FUNCTIONS IN: DNA photolyase activity; INVOLVED IN: DNA repair; LOCATED IN: cellular_component unknown; EXPRESSED IN: 22 plant structures; EXPRESSED DURING: 13 growth stages; CONTAINS InterPro DOMAIN/s: Rossmann-like alpha/beta/alpha sandwich fold (InterPro:IPR014729), DNA photolyase, N-terminal (InterPro:IPR006050), DNA photolyase, FAD-binding/Cryptochrom…	AT2G47590	0	0	-2.2029	-2.32677	-3.41438	-5.44951	-5.09373	0	0	0	0	0	-2.74445	-3.50627	-4.85544	0	0	-2.37187	-1.89137	0	-2.90737	-3.27263	-4.57758	0	0	0	0	0	0	0	0
protein_coding	plastid transcriptionally active 14	NA	plastid transcriptionally active 14 (PTAC14); LOCATED IN: plastid chromosome, chloroplast, nucleoid; EXPRESSED IN: 22 plant structures; EXPRESSED DURING: 13 growth stages; CONTAINS InterPro DOMAIN/s: SET domain (InterPro:IPR001214), Rubisco LSMT substrate-binding (InterPro:IPR015353); BEST Arabidopsis thaliana protein match is: Rubisco methyltransferase family protein (TAIR:AT1G24610.1); Has 493 …	AT4G20130	0	0	-2.23895	-2.39392	-2.82399	-3.58598	-5.49185	0	0	0	0	0	-2.76939	-4.00387	-5.02631	0	0	0	-2.05094	-2.03762	-2.04078	-2.3987	-7.32302	0	0	0	0	0	0	0	0
protein_coding	chlororespiratory reduction 6	Encodes a chloroplast thylakoid membrane protein. Required for the assembly/accumulation of the NAD(P)H dehydrogenase complex of the photosynthetic electron transport chain.	chlororespiratory reduction 6 (CRR6); FUNCTIONS IN: molecular_function unknown; INVOLVED IN: NAD(P)H dehydrogenase complex assembly; LOCATED IN: chloroplast thylakoid membrane, chloroplast; EXPRESSED IN: 21 plant structures; EXPRESSED DURING: 13 growth stages; CONTAINS InterPro DOMAIN/s: Protein of unknown function DUF1817 (InterPro:IPR014946); Has 35333 Blast hits to 34131 proteins in 2444 speci…	AT2G47910	0	0	0	-3.82349	-2.47485	-4.80874	-5.45997	0	0	0	-1.79533	-2.41534	-3.96606	-5.25924	-4.06151	0	0	0	-1.92826	-3.04537	-3.65591	-5.07748	-8.89689	0	0	0	0	0	0	0	0
pseudogene	NA	pseudogene of unknown protein	expressed protein	AT2G20724	0	0	0	-3.90746	-3.84587	-8.17507	-4.21795	0	0	0	0	0	-3.49955	-5.41762	-4.48592	0	0	0	-2.89693	-3.79322	-3.51017	-3.678	-6.54167	0	0	0	0	0	0	0	0
protein_coding	Domain of unknown function (DUF966)	NA	FUNCTIONS IN: molecular_function unknown; INVOLVED IN: biological_process unknown; LOCATED IN: cellular_component unknown; EXPRESSED IN: cultured cell; CONTAINS InterPro DOMAIN/s: Protein of unknown function DUF966 (InterPro:IPR010369), Uncharacterised conserved protein UCP031043 (InterPro:IPR021182); BEST Arabidopsis thaliana protein match is: Domain of unknown function (DUF966) (TAIR:AT5G59790.…	AT5G10150	0	0	0	0	-4.43852	-6.14786	-3.15338	0	0	0	0	0	-5.0592	-6.67777	-4.50238	0	0	-1.94273	-3.22943	-4.09692	-3.23377	-4.97348	-7.02461	0	0	0	0	0	0	0	0
protein_coding	tRNAse Z4	Encodes a tRNase Z.	tRNAse Z4 (TRZ4); FUNCTIONS IN: 3'-tRNA processing endoribonuclease activity, catalytic activity; INVOLVED IN: tRNA 3'-end processing, metabolic process; LOCATED IN: chloroplast; EXPRESSED IN: 22 plant structures; EXPRESSED DURING: 13 growth stages; CONTAINS InterPro DOMAIN/s: Ribonuclease Z (InterPro:IPR013471); BEST Arabidopsis thaliana protein match is: tRNAse Z3 (TAIR:AT1G52160.1); Has 6299 B…	AT3G16260	0	0	0	-3.29282	-2.98875	-4.53366	-6.67482	0	0	0	0	0	-3.81648	-4.68253	-6.3947	0	0	0	-4.39602	-6.685	-3.02742	-3.78509	-4.5139	0	0	0	0	0	0	0	0
protein_coding	PsbQ-like 1	Encodes a subunit of the NAD(P)H complex located in the chloroplast thylakoid lumen.	PsbQ-like 1 (PQL1); FUNCTIONS IN: electron transporter, transferring electrons within the cyclic electron transport pathway of photosynthesis activity; INVOLVED IN: photosynthesis, light reaction, photosynthetic electron transport chain; LOCATED IN: in 7 components; EXPRESSED IN: 20 plant structures; EXPRESSED DURING: 13 growth stages; CONTAINS InterPro DOMAIN/s: Photosystem II oxygen evolving co…	AT3G01440	0	-3.3941	-3.13192	-3.29995	-5.18932	-9.21013	-9.21013	0	0	-2.84498	0	0	-5.29265	-7.46788	-9.18005	0	0	-3.27944	-2.58849	-2.93694	-4.80525	-6.06555	-9.51952	0	0	0	0	0	0	-6.58548	-5.93794
protein_coding	NA	NA	unknown protein; CONTAINS InterPro DOMAIN/s: Protein of unknown function DUF3148 (InterPro:IPR021495); Has 30201 Blast hits to 17322 proteins in 780 species: Archae - 12; Bacteria - 1396; Metazoa - 17338; Fungi - 3422; Plants - 5037; Viruses - 0; Other Eukaryotes - 2996 (source: NCBI BLink).	AT5G20935	0	-2.67501	-3.30059	-4.41989	-5.0641	-9.00411	-9.00411	0	0	-2.68089	-3.30449	-4.35886	-5.68688	-9.09328	-9.09328	0	0	-3.00829	-3.45788	-3.72487	-5.41482	-6.59597	-5.83856	0	0	0	0	0	0	-4.50749	-4.58045
protein_coding	rapid alkalinization factor 23	Encodes RALF23, a member of a diversely expressed predicted peptide family showing sequence similarity to tobacco Rapid Alkalinization Factor (RALF), and is believed to play an essential role in the physiology of Arabidopsis. Consists of a single exon and is characterized by a conserved C-terminal motif and N-terminal signal peptide. RALF23 is significantly downregulated by brassinolide treatment…	rapid alkalinization factor 23 (RALF23); CONTAINS InterPro DOMAIN/s: Rapid ALkalinization Factor (InterPro:IPR008801); BEST Arabidopsis thaliana protein match is: ralf-like 33 (TAIR:AT4G15800.1); Has 261 Blast hits to 261 proteins in 20 species: Archae - 0; Bacteria - 0; Metazoa - 0; Fungi - 2; Plants - 259; Viruses - 0; Other Eukaryotes - 0 (source: NCBI BLink).	AT3G16570	0	-1.73358	-2.52768	-3.56662	-4.90636	-5.95325	-7.43901	0	0	-2.34439	0	-3.3754	-4.94551	-9.80241	-7.23267	0	0	-2.10716	-2.60687	-3.59192	-4.44291	-6.93907	-6.58692	0	0	0	0	0	0	-4.21529	-4.02444
protein_coding	protein kinase family protein / peptidoglycan-binding LysM domain-containing protein	NA	protein kinase family protein / peptidoglycan-binding LysM domain-containing protein; FUNCTIONS IN: kinase activity; INVOLVED IN: protein amino acid phosphorylation, cell wall macromolecule catabolic process; LOCATED IN: endomembrane system; EXPRESSED IN: 22 plant structures; EXPRESSED DURING: 13 growth stages; CONTAINS InterPro DOMAIN/s: Protein kinase, ATP binding site (InterPro:IPR017441), Pep…	AT1G51940	0	-1.97944	0	-3.26145	-4.77414	-7.8326	-7.8326	0	0	0	0	0	-6.13526	-8.0992	-8.0992	0	0	-1.95445	-2.53816	-4.06042	-4.76472	-5.68508	-8.38679	0	0	0	0	0	0	-4.08052	0
protein_coding	GATA type zinc finger transcription factor family protein	Encodes a member of the GATA factor family of zinc finger transcription factors.	GATA, nitrate-inducible, carbon metabolism-involved (GNC); CONTAINS InterPro DOMAIN/s: Zinc finger, NHR/GATA-type (InterPro:IPR013088), Zinc finger, GATA-type (InterPro:IPR000679); BEST Arabidopsis thaliana protein match is: cytokinin-responsive gata factor 1 (TAIR:AT4G26150.1); Has 1952 Blast hits to 1890 proteins in 209 species: Archae - 0; Bacteria - 2; Metazoa - 234; Fungi - 682; Plants - 707…	AT5G56860	0	0	0	-4.00976	-4.85953	-7.88168	-7.88168	0	0	0	0	-3.44519	-4.01049	-7.62854	-7.62854	0	0	-1.72851	-2.10146	-3.99582	-4.70423	-6.38534	-5.92835	0	0	0	0	0	-4.02026	-7.63625	0
protein_coding	NA	NA	unknown protein; FUNCTIONS IN: molecular_function unknown; INVOLVED IN: biological_process unknown; LOCATED IN: chloroplast thylakoid membrane, chloroplast; EXPRESSED IN: 22 plant structures; EXPRESSED DURING: 13 growth stages; Has 11 Blast hits to 11 proteins in 5 species: Archae - 0; Bacteria - 0; Metazoa - 0; Fungi - 0; Plants - 11; Viruses - 0; Other Eukaryotes - 0 (source: NCBI BLink).	AT2G01870	0	-1.66422	-2.68024	-3.99566	-7.05714	-8.834	-8.834	0	0	-1.95341	-2.77551	-3.94479	-5.88717	-9.10794	-6.32374	0	0	-1.88676	-2.62448	-3.69212	-6.74475	-6.23355	-5.92995	0	0	0	0	0	-3.61571	-5.25156	0
protein_coding	Adenine nucleotide alpha hydrolases-like superfamily protein	NA	Adenine nucleotide alpha hydrolases-like superfamily protein; FUNCTIONS IN: molecular_function unknown; INVOLVED IN: response to stress; LOCATED IN: vacuole; EXPRESSED IN: 21 plant structures; EXPRESSED DURING: 13 growth stages; CONTAINS InterPro DOMAIN/s: UspA (InterPro:IPR006016), Rossmann-like alpha/beta/alpha sandwich fold (InterPro:IPR014729), Universal stress protein A (InterPro:IPR006015);…	AT3G62550	0	0	0	0	-6.46749	-8.52416	-8.71276	0	0	0	0	-3.95606	-5.83335	-6.72523	-8.06144	0	0	0	0	-3.56014	-6.3733	-5.69356	-6.3237	0	0	0	0	0	0	-6.26717	-4.65691
protein_coding	Aldolase superfamily protein	NA	Aldolase superfamily protein; FUNCTIONS IN: fructose-bisphosphate aldolase activity; INVOLVED IN: glycolysis, metabolic process; EXPRESSED IN: 17 plant structures; EXPRESSED DURING: 11 growth stages; CONTAINS InterPro DOMAIN/s: Aldolase-type TIM barrel (InterPro:IPR013785), Fructose-bisphosphate aldolase, class-I (InterPro:IPR000741); BEST Arabidopsis thaliana protein match is: Aldolase superfami…	AT4G26530	0	0	0	0	-3.94567	-8.02547	-10.383	0	0	0	0	0	0	-5.74667	-10.6903	0	0	0	0	0	0	-5.07658	-6.72148	0	0	0	0	0	0	-3.27074	-4.43851
protein_coding	epithiospecifier modifier 1	A semidominant QTL which has an epistatic effect on the Epithiospecifier gene. Represses nitrile formation and favors isothiocyanate production during glucosinolate hydrolysis. The functional allele deters the insect herbivory T. ni.	epithiospecifier modifier 1 (ESM1); FUNCTIONS IN: hydrolase activity, acting on ester bonds, carboxylesterase activity; INVOLVED IN: glucosinolate catabolic process, response to cold, defense response to bacterium, response to insect; LOCATED IN: in 8 components; EXPRESSED IN: 21 plant structures; EXPRESSED DURING: 14 growth stages; CONTAINS InterPro DOMAIN/s: Lipase, GDSL (InterPro:IPR001087); B…	AT3G14210	0	0	0	-3.02701	-2.69959	-5.56663	-7.06294	0	0	-2.40686	0	0	-2.72159	-5.64149	-6.50784	0	0	-2.56922	0	0	0	-4.77777	-9.60322	-5.2834	0	0	0	0	0	0	0
protein_coding	xyloglucan endotransglucosylase/hydrolase 7	NA	xyloglucan endotransglucosylase/hydrolase 7 (XTH7); FUNCTIONS IN: hydrolase activity, acting on glycosyl bonds, xyloglucan:xyloglucosyl transferase activity, hydrolase activity, hydrolyzing O-glycosyl compounds; INVOLVED IN: carbohydrate metabolic process, cellular glucan metabolic process; LOCATED IN: endomembrane system, cell wall, apoplast; EXPRESSED IN: 17 plant structures; EXPRESSED DURING: …	AT4G37800	0	0	-3.09712	-4.40153	-3.5653	-5.14633	-7.36878	0	0	0	-4.20119	0	-4.55507	-5.78808	-7.50025	0	0	0	0	0	0	-4.31093	-6.42179	-2.77239	0	0	0	0	0	0	0
protein_coding	Ergosterol biosynthesis ERG4/ERG24 family	Encodes a sterol C-14 reductase required for cell division and expansion and is involved in proper organization of the embryo.	FACKEL (FK); FUNCTIONS IN: delta14-sterol reductase activity; INVOLVED IN: sterol biosynthetic process, embryo development ending in seed dormancy; LOCATED IN: endomembrane system, membrane; EXPRESSED IN: 22 plant structures; EXPRESSED DURING: 13 growth stages; CONTAINS InterPro DOMAIN/s: Sterol reductase, conserved site (InterPro:IPR018083), Ergosterol biosynthesis ERG4/ERG24 (InterPro:IPR001171…	AT3G52940	0	0	0	-3.32249	-3.08026	-6.23434	-6.23434	0	0	0	-3.42024	0	-4.55768	-6.67897	-4.84483	0	0	0	0	0	0	-5.54669	-5.54669	0	0	0	0	0	0	0	0
protein_coding	Major facilitator superfamily protein	NA	Major facilitator superfamily protein; FUNCTIONS IN: carbohydrate transmembrane transporter activity, sugar:hydrogen symporter activity; INVOLVED IN: transport, transmembrane transport; LOCATED IN: integral to membrane, membrane; EXPRESSED IN: 17 plant structures; EXPRESSED DURING: 7 growth stages; CONTAINS InterPro DOMAIN/s: Major facilitator superfamily (InterPro:IPR020846), General substrate t…	AT5G18840	0	0	-1.57416	0	-2.62532	-6.49488	-5.31351	0	0	0	-2.27691	-2.63837	-3.77993	-6.73784	-6.06019	0	0	0	0	0	0	-5.91427	-6.25444	0	0	0	0	0	0	0	0
protein_coding	Plant thionin	Predicted to encode a PR (pathogenesis-related) protein. Belongs to the plant thionin (PR-13) family with the following members: At1g66100, At5g36910, At1g72260, At2g15010, At1g12663, At1g12660.	Plant thionin; FUNCTIONS IN: toxin receptor binding; INVOLVED IN: defense response; LOCATED IN: endomembrane system; EXPRESSED IN: 10 plant structures; EXPRESSED DURING: 7 growth stages; CONTAINS InterPro DOMAIN/s: Thionin (InterPro:IPR001010); BEST Arabidopsis thaliana protein match is: thionin 2.2 (TAIR:AT5G36910.1); Has 206 Blast hits to 206 proteins in 26 species: Archae - 0; Bacteria - 0; Me…	AT1G66100	0	0	0	0	0	-4.42048	-4.33876	0	0	0	0	0	0	-3.97333	-6.35285	0	0	0	0	0	0	0	-6.62577	4.38997	0	0	0	0	0	-2.68904	-4.0124
protein_coding	putative PDX1-like protein 4	NA	putative PDX1-like protein 4 (PDX1L4); INVOLVED IN: response to ethylene stimulus, pyridoxal phosphate biosynthetic process, response to stress; LOCATED IN: plasma membrane; EXPRESSED IN: ovule, male gametophyte, cultured cell; EXPRESSED DURING: M germinated pollen stage; CONTAINS InterPro DOMAIN/s: Vitamin B6 biosynthesis protein (InterPro:IPR001852); BEST Arabidopsis thaliana protein match is: …	AT2G38210	0	0	0	0	0	0	-5.16204	0	0	0	0	0	0	-4.21658	-4.33362	0	0	0	0	0	0	-7.50715	-5.3783	0	0	0	0	0	0	-4.04451	-4.38626
protein_coding	Phosphoglycerate mutase family protein	NA	Phosphoglycerate mutase family protein; FUNCTIONS IN: catalytic activity; INVOLVED IN: metabolic process; LOCATED IN: chloroplast; EXPRESSED IN: 20 plant structures; EXPRESSED DURING: 13 growth stages; CONTAINS InterPro DOMAIN/s: Histidine phosphatase superfamily, clade-1 (InterPro:IPR013078), Twin-arginine translocation pathway, signal sequence (InterPro:IPR006311); Has 111 Blast hits to 111 pro…	AT5G62840	0	0	0	0	0	0	-4.29125	0	0	0	0	0	0	-3.96851	-6.91761	0	0	0	0	0	0	-3.58377	-6.70345	0	0	0	0	0	0	-3.59393	-4.12944
protein_coding	P-loop containing nucleoside triphosphate hydrolases superfamily protein	Encodes the CHLI subunit of magnesium chelatase which is required for chlorophyll biosynthesis. All four cysteine residues of the protein form two disulfide bonds (Cys102-Cys193 and Cys354-Cys396) under oxidized conditions but are fully reduced by reduction. It was suggested that the redox state of CHLI is regulated in vivo by the change of the redox environment in the chloroplasts probably via t…	CHLI1; FUNCTIONS IN: magnesium chelatase activity, ATPase activity; INVOLVED IN: chlorophyll biosynthetic process; LOCATED IN: magnesium chelatase complex, cell wall, chloroplast, chloroplast stroma; EXPRESSED IN: 24 plant structures; EXPRESSED DURING: 14 growth stages; CONTAINS InterPro DOMAIN/s: ATPase, AAA+ type, core (InterPro:IPR003593), Magnesium chelatase, ChlI subunit (InterPro:IPR000523)…	AT4G18480	0	0	0	-2.30042	-2.67245	-3.9584	-5.07461	0	0	0	0	0	0	-4.56949	-6.14435	0	0	0	0	0	-3.01957	-4.85924	-5.76758	0	0	0	0	0	-2.06849	-3.04338	-3.15689
protein_coding	PsbQ-like 2	Encodes a subunit of the NAD(P)H dehydrogenase complex located in the chloroplast thylakoid lumen.	PsbQ-like 2 (PQL2); FUNCTIONS IN: electron transporter, transferring electrons within the cyclic electron transport pathway of photosynthesis activity; INVOLVED IN: photosynthetic electron transport chain; LOCATED IN: in 6 components; EXPRESSED IN: 22 plant structures; EXPRESSED DURING: 13 growth stages; CONTAINS InterPro DOMAIN/s: Photosystem II oxygen evolving complex protein PsbQ (InterPro:IPR…	AT1G14150	0	0	0	0	-2.82952	-5.07475	-6.51339	0	0	0	0	0	0	-5.76264	-6.28076	0	0	0	0	0	-3.19534	-5.14821	-5.18644	0	0	0	0	0	0	-4.11696	-4.05697
protein_coding	oxidoreductases, acting on NADH or NADPH, quinone or similar compound as acceptor	Encodes subunit NDH-N of NAD(P)H:plastoquinone dehydrogenase complex (Ndh complex) present in the thylakoid membrane of chloroplasts. This subunit is thought to be required for Ndh complex assembly.	oxidoreductases, acting on NADH or NADPH, quinone or similar compound as acceptor; FUNCTIONS IN: oxidoreductase activity, acting on NADH or NADPH, quinone or similar compound as acceptor; INVOLVED IN: defense response to fungus, incompatible interaction, NADH dehydrogenase complex (plastoquinone) assembly; LOCATED IN: chloroplast thylakoid membrane, chloroplast, NAD(P)H dehydrogenase complex (pla…	AT5G58260	0	0	0	0	-2.81496	-5.83997	-5.54775	0	0	0	0	0	0	-3.59275	-9.14282	0	0	0	0	0	-2.72753	-3.69174	-6.46528	0	0	0	0	0	0	-2.82594	-3.90426
protein_coding	Bifunctional inhibitor/lipid-transfer protein/seed storage 2S albumin superfamily protein	NA	Bifunctional inhibitor/lipid-transfer protein/seed storage 2S albumin superfamily protein; FUNCTIONS IN: lipid binding; INVOLVED IN: lipid transport; LOCATED IN: chloroplast thylakoid membrane; EXPRESSED IN: 22 plant structures; EXPRESSED DURING: 13 growth stages; CONTAINS InterPro DOMAIN/s: Bifunctional inhibitor/plant lipid transfer protein/seed storage (InterPro:IPR016140), Plant lipid transfe…	AT2G45180	0	0	0	0	0	-5.55407	-7.38302	0	0	0	0	0	0	-5.44135	-7.22115	0	0	0	0	0	0	-5.39611	-7.71009	0	0	0	0	0	0	-3.69421	-3.87216
protein_coding	germin-like protein 1	germin-like protein (GLP1)	germin-like protein 1 (GER1); INVOLVED IN: biological_process unknown; LOCATED IN: extracellular matrix; EXPRESSED IN: 23 plant structures; EXPRESSED DURING: 13 growth stages; CONTAINS InterPro DOMAIN/s: Cupin, RmlC-type (InterPro:IPR011051), Cupin 1 (InterPro:IPR006045), Germin (InterPro:IPR001929), RmlC-like jelly roll fold (InterPro:IPR014710), Germin, manganese binding site (InterPro:IPR01978…	AT1G72610	0	0	-2.47645	0	0	-6.222	-7.37807	0	0	0	0	0	0	-6.06745	-7.78675	0	0	0	0	0	0	-5.6303	-7.76158	0	0	0	0	0	0	-4.09264	-5.11224
protein_coding	extensin-like protein	extensin-like protein (ELP)	extensin-like protein (ELP); FUNCTIONS IN: lipid binding; INVOLVED IN: lipid transport; LOCATED IN: endomembrane system; EXPRESSED IN: 22 plant structures; EXPRESSED DURING: 13 growth stages; CONTAINS InterPro DOMAIN/s: Bifunctional inhibitor/plant lipid transfer protein/seed storage (InterPro:IPR016140), Plant lipid transfer protein/seed storage/trypsin-alpha amylase inhibitor (InterPro:IPR00361…	AT1G12090	0	0	0	0	0	-4.12409	-9.67818	0	0	0	0	0	0	-4.74275	-5.92637	0	0	0	0	0	0	-3.79482	-4.79404	0	0	0	0	0	0	0	-5.31185
protein_coding	phytochrome interacting factor 4	Isolated as a semidominant mutation defective in red -light responses. Encodes a nuclear localized bHLH protein that interacts with active PhyB protein. Negatively regulates phyB mediated red light responses. Involved in shade avoidance response. Protein abundance is negatively regulated by PhyB.	phytochrome interacting factor 4 (PIF4); CONTAINS InterPro DOMAIN/s: Helix-loop-helix DNA-binding domain (InterPro:IPR001092), Helix-loop-helix DNA-binding (InterPro:IPR011598); BEST Arabidopsis thaliana protein match is: phytochrome interacting factor 3-like 6 (TAIR:AT3G59060.1); Has 4535 Blast hits to 4529 proteins in 355 species: Archae - 0; Bacteria - 0; Metazoa - 936; Fungi - 188; Plants - 3…	AT2G43010	0	0	0	0	0	-4.09149	-6.31394	0	0	0	0	0	0	-6.66028	-6.66028	0	0	0	0	0	0	-3.70631	-5.75744	0	0	0	0	0	0	0	-4.35597
protein_coding	alpha/beta-Hydrolases superfamily protein	NA	alpha/beta-Hydrolases superfamily protein; FUNCTIONS IN: hydrolase activity, catalytic activity; LOCATED IN: chloroplast; EXPRESSED IN: 15 plant structures; EXPRESSED DURING: 9 growth stages; CONTAINS InterPro DOMAIN/s: Epoxide hydrolase-like (InterPro:IPR000639), Alpha/beta hydrolase fold-1 (InterPro:IPR000073); BEST Arabidopsis thaliana protein match is: alpha/beta-Hydrolases superfamily protei…	AT4G12830	0	0	0	0	-2.29116	-3.97677	-5.80055	0	0	0	0	0	0	-3.88937	-8.19828	0	0	0	0	0	0	-4.25711	-5.74399	0	0	0	0	0	0	0	-5.18737
protein_coding	Translin family protein	NA	Translin family protein; FUNCTIONS IN: sequence-specific DNA binding, DNA binding; INVOLVED IN: biological_process unknown; EXPRESSED IN: 22 plant structures; EXPRESSED DURING: 13 growth stages; CONTAINS InterPro DOMAIN/s: Translin, C-terminal (InterPro:IPR016069), Translin (InterPro:IPR002848), Translin, N-terminal (InterPro:IPR016068); Has 561 Blast hits to 561 proteins in 195 species: Archae -…	AT2G03780	0	0	0	0	-3.55321	-4.06001	-3.25361	0	0	0	0	0	0	-4.3305	-6.80378	0	0	0	0	0	0	-4.94297	-4.48597	0	0	0	0	0	-3.31519	0	-3.99472
protein_coding	calcium sensing receptor	Encodes a chloroplast-localized protein that modulates cytoplasmic Ca2+ concentration and is crucial for proper stomatal regulation in response to elevations of external Ca2+.	calcium sensing receptor (CaS); INVOLVED IN: regulation of stomatal closure, cellular response to calcium ion; LOCATED IN: thylakoid, mitochondrion, chloroplast thylakoid membrane, chloroplast; EXPRESSED IN: 22 plant structures; EXPRESSED DURING: 14 growth stages; CONTAINS InterPro DOMAIN/s: Rhodanese-like (InterPro:IPR001763); BEST Arabidopsis thaliana protein match is: Rhodanese/Cell cycle cont…	AT5G23060	0	0	-2.16872	0	0	-4.77197	-6.55193	0	0	0	-2.51143	0	-3.65768	-6.05862	-6.62164	0	0	0	0	-2.0315	-2.74104	-4.42595	-6.71588	0	0	0	0	0	0	-3.21207	-3.42225
protein_coding	plastid transcriptionally active 18	NA	plastid transcriptionally active 18 (PTAC18); FUNCTIONS IN: molecular_function unknown; INVOLVED IN: biological_process unknown; LOCATED IN: plastid chromosome, nucleoid; CONTAINS InterPro DOMAIN/s: Cupin, RmlC-type (InterPro:IPR011051), Protein of unknown function DUF861, cupin-3 (InterPro:IPR008579), RmlC-like jelly roll fold (InterPro:IPR014710); BEST Arabidopsis thaliana protein match is: Rml…	AT2G32180	0	-1.61598	-1.39453	-2.4038	-3.05944	-5.0743	-5.61648	0	0	-2.08513	0	0	-2.92248	-4.05652	-5.77405	0	0	0	0	0	-2.56937	-5.0802	-4.55557	0	0	0	0	0	0	-3.35122	-3.28668
protein_coding	cytochrome c biogenesis protein family	NA	cytochrome c biogenesis protein family; FUNCTIONS IN: molecular_function unknown; INVOLVED IN: cytochrome complex assembly; LOCATED IN: chloroplast; EXPRESSED IN: 22 plant structures; EXPRESSED DURING: 13 growth stages; CONTAINS InterPro DOMAIN/s: ResB-like (InterPro:IPR007816); Has 1416 Blast hits to 1414 proteins in 516 species: Archae - 0; Bacteria - 1016; Metazoa - 2; Fungi - 0; Plants - 45; …	AT1G49380	0	0	-2.1046	-2.19231	-3.16215	-5.75387	-5.81611	0	0	0	0	0	-3.36648	-5.21326	-5.1447	0	0	0	0	0	-3.22751	-4.76402	-5.81386	0	0	0	0	0	0	-3.14543	-2.87076
protein_coding	alpha/beta-Hydrolases superfamily protein	NA	alpha/beta-Hydrolases superfamily protein; FUNCTIONS IN: hydrolase activity; INVOLVED IN: biological_process unknown; EXPRESSED IN: 22 plant structures; EXPRESSED DURING: 13 growth stages; CONTAINS InterPro DOMAIN/s: Dienelactone hydrolase (InterPro:IPR002925); BEST Arabidopsis thaliana protein match is: alpha/beta-Hydrolases superfamily protein (TAIR:AT3G23600.1).	AT1G35420	0	0	-1.52547	-1.95741	-2.71354	-4.66519	-5.64732	0	0	0	0	0	-2.86734	-4.71337	-6.8048	0	0	0	0	0	-2.54306	-4.89019	-5.83711	0	0	0	0	0	0	-3.55494	-4.10315
protein_coding	plasma membrane intrinsic protein 2E	NA	plasma membrane intrinsic protein 2E (PIP2E); FUNCTIONS IN: water channel activity; INVOLVED IN: transport, response to nematode; LOCATED IN: plasma membrane, membrane; EXPRESSED IN: 23 plant structures; EXPRESSED DURING: 13 growth stages; CONTAINS InterPro DOMAIN/s: Major intrinsic protein, conserved site (InterPro:IPR022357), Aquaporin (InterPro:IPR012269), Major intrinsic protein (InterPro:IPR…	AT2G39010	0	0	0	-2.12723	-2.54228	-4.74789	-6.17369	0	0	0	0	0	-2.41177	-5.7575	-7.40807	0	0	0	0	0	-2.64547	-4.69471	-7.23297	0	0	0	0	0	0	-3.55481	-3.13444
protein_coding	NAD(P)-binding Rossmann-fold superfamily protein	NA	NAD(P)-binding Rossmann-fold superfamily protein; FUNCTIONS IN: oxidoreductase activity, binding, catalytic activity; INVOLVED IN: response to cadmium ion, response to karrikin; LOCATED IN: cellular_component unknown; EXPRESSED IN: 22 plant structures; EXPRESSED DURING: 13 growth stages; CONTAINS InterPro DOMAIN/s: Short-chain dehydrogenase/reductase, conserved site (InterPro:IPR020904), NAD(P)-b…	AT1G07440	0	0	0	0	-1.89096	-4.28302	-5.67221	0	0	0	0	0	-2.62841	-4.10888	-6.82014	0	0	0	0	0	-2.17122	-4.01906	-4.69784	0	0	0	0	0	0	-3.22644	-3.32972
protein_coding	Tetratricopeptide repeat (TPR)-like superfamily protein	NA	Tetratricopeptide repeat (TPR)-like superfamily protein; FUNCTIONS IN: binding; EXPRESSED IN: 22 plant structures; EXPRESSED DURING: 13 growth stages; CONTAINS InterPro DOMAIN/s: Tetratricopeptide-like helical (InterPro:IPR011990), Tetratricopeptide repeat-containing (InterPro:IPR013026), Tetratricopeptide repeat (InterPro:IPR019734); BEST Arabidopsis thaliana protein match is: Tetratricopeptide …	AT4G28080	0	0	0	0	-3.65364	-5.34059	-6.93155	0	0	0	0	0	-3.48631	-5.13086	-5.92209	0	0	0	-2.48504	0	-3.69238	-5.63123	-6.06394	0	0	0	0	0	0	-3.91564	-3.71163
protein_coding	CP12 domain-containing protein 2	CP12-2 encodes a small peptide found in the chloroplast stroma. It belongs to the CP12 gene family thought to be involved in the formation of a supramolecular complex with glyceraldehyde-3-phosphate dehydrogenase (GAPDH) and phosphoribulokinase (PRK) embedded in the Calvin cycle. CP12-2 is coordinately regulated by light with the photosynthetic GAPDH and PRK. The annotation of this gene is based …	CP12 domain-containing protein 2 (CP12-2); FUNCTIONS IN: protein binding; INVOLVED IN: negative regulation of reductive pentose-phosphate cycle, response to light stimulus, reductive pentose-phosphate cycle, peptide cross-linking via L-cystine, response to sucrose stimulus; LOCATED IN: chloroplast stroma, chloroplast; EXPRESSED IN: 21 plant structures; EXPRESSED DURING: 13 growth stages; CONTAINS…	AT3G62410	0	0	0	0	-3.92382	-5.37118	-5.37504	0	0	0	0	0	-4.28062	-5.11921	-5.48109	0	0	0	0	0	-4.12306	-5.33299	-5.85844	0	0	0	0	0	0	-4.64164	-4.26348
protein_coding	30S ribosomal protein, putative	NA	30S ribosomal protein, putative; FUNCTIONS IN: structural constituent of ribosome, binding; INVOLVED IN: translation, primary metabolic process; LOCATED IN: ribosome, chloroplast; EXPRESSED IN: 22 plant structures; EXPRESSED DURING: 13 growth stages; CONTAINS InterPro DOMAIN/s: Ribosomal protein S30Ae/sigma 54 modulation protein (InterPro:IPR003489); Has 30201 Blast hits to 17322 proteins in 780 …	AT5G24490	0	0	0	0	-4.09842	-5.94778	-5.51264	0	0	0	0	0	-3.81217	-4.9097	-4.92455	0	0	0	0	0	-4.3147	-5.24891	-5.25954	0	0	0	0	0	0	-3.75324	-3.47835
protein_coding	ERD (early-responsive to dehydration stress) family protein	NA	ERD (early-responsive to dehydration stress) family protein; LOCATED IN: plasma membrane; EXPRESSED IN: 25 plant structures; EXPRESSED DURING: 13 growth stages; CONTAINS InterPro DOMAIN/s: Protein of unknown function DUF221 (InterPro:IPR003864); BEST Arabidopsis thaliana protein match is: ERD (early-responsive to dehydration stress) family protein (TAIR:AT4G22120.6); Has 1468 Blast hits to 1288 p…	AT4G04340	0	0	0	-2.00843	-3.2363	-4.38504	-4.37378	0	0	0	0	0	-3.68614	-5.44175	-5.14991	0	0	-1.74064	0	0	-2.64654	-4.60124	-4.92228	0	0	0	0	0	0	-3.48788	-2.82895
protein_coding	haemoglobin 2	class 2 non-symbiotic hemoglobin	haemoglobin 2 (HB2); FUNCTIONS IN: oxygen transporter activity; INVOLVED IN: response to cytokinin stimulus; LOCATED IN: cellular_component unknown; EXPRESSED IN: 21 plant structures; EXPRESSED DURING: 13 growth stages; CONTAINS InterPro DOMAIN/s: Leghaemoglobin (InterPro:IPR001032), Globin-like (InterPro:IPR009050), Leghaemoglobin, iron-binding site (InterPro:IPR019824), Globin, subset (InterPro…	AT3G10520	0	0	0	-2.00748	-2.97719	-4.64245	-4.00957	0	0	0	0	0	-4.45191	-5.1018	-6.63313	0	0	-1.33029	-2.29038	0	-3.10534	-5.83004	-5.89115	0	0	0	0	0	0	-3.46448	-3.25976
protein_coding	Domain of unknown function (DUF3598)	NA	FUNCTIONS IN: molecular_function unknown; INVOLVED IN: biological_process unknown; LOCATED IN: chloroplast; EXPRESSED IN: 22 plant structures; EXPRESSED DURING: 14 growth stages; CONTAINS InterPro DOMAIN/s: Domain of unknown function DUF3598 (InterPro:IPR022017); Has 54 Blast hits to 54 proteins in 23 species: Archae - 0; Bacteria - 24; Metazoa - 0; Fungi - 0; Plants - 30; Viruses - 0; Other Euka…	AT3G29185	0	0	0	-2.8825	0	-4.80217	-5.8882	0	0	0	0	0	-3.02771	-5.30408	-4.96264	0	0	0	-2.54221	0	-2.18788	-5.37037	-5.05499	0	0	0	0	0	0	-3.7657	-3.61852
protein_coding	NA	NA	unknown protein; FUNCTIONS IN: molecular_function unknown; INVOLVED IN: biological_process unknown; LOCATED IN: chloroplast thylakoid membrane; EXPRESSED IN: 23 plant structures; EXPRESSED DURING: 13 growth stages; Has 34 Blast hits to 33 proteins in 16 species: Archae - 0; Bacteria - 0; Metazoa - 0; Fungi - 0; Plants - 33; Viruses - 0; Other Eukaryotes - 1 (source: NCBI BLink).	AT2G29180	0	0	-1.97676	0	-3.09024	-3.90037	-8.87307	0	0	0	0	0	-2.46791	-3.453	-5.49517	0	0	0	0	0	-2.46362	-4.08841	-5.04061	0	0	0	0	0	0	-2.92464	-3.39723
protein_coding	NA	NA	unknown protein; FUNCTIONS IN: molecular_function unknown; INVOLVED IN: biological_process unknown; LOCATED IN: chloroplast thylakoid membrane; EXPRESSED IN: 22 plant structures; EXPRESSED DURING: 13 growth stages; CONTAINS InterPro DOMAIN/s: Protein of unknown function DUF3007 (InterPro:IPR021562); Has 236 Blast hits to 236 proteins in 83 species: Archae - 0; Bacteria - 117; Metazoa - 0; Fungi -…	AT3G17930	0	0	0	0	-2.6964	-3.92631	-10.4102	0	0	0	0	0	-2.6953	-3.81739	-4.94379	0	0	0	0	0	-2.30729	-3.40591	-4.83525	0	0	0	0	0	0	-3.08968	-3.07678
protein_coding	protochlorophyllide oxidoreductase C	Encodes for a protein with protochlorophyllide oxidoreductase activity. The enzyme is NADPH- and light-dependent.	protochlorophyllide oxidoreductase C (POR C); FUNCTIONS IN: oxidoreductase activity, NADPH dehydrogenase activity, protochlorophyllide reductase activity; INVOLVED IN: chlorophyll biosynthetic process; LOCATED IN: chloroplast thylakoid membrane, chloroplast; EXPRESSED IN: 22 plant structures; EXPRESSED DURING: 13 growth stages; CONTAINS InterPro DOMAIN/s: Light-dependent protochlorophyllide reduc…	AT1G03630	0	0	0	0	-2.85046	-3.59448	-4.90454	0	0	-2.41378	-2.39641	0	-3.24877	-4.14242	-6.29089	0	0	-2.26717	0	-2.1606	-2.93501	-3.60251	-4.79022	0	0	0	0	0	0	-2.80081	-3.71604
protein_coding	RNA-binding CRS1 / YhbY (CRM) domain protein	NA	RNA-binding CRS1 / YhbY (CRM) domain protein; FUNCTIONS IN: RNA binding; INVOLVED IN: biological_process unknown; LOCATED IN: chloroplast; EXPRESSED IN: 22 plant structures; EXPRESSED DURING: 13 growth stages; CONTAINS InterPro DOMAIN/s: RNA-binding, CRM domain (InterPro:IPR001890); BEST Arabidopsis thaliana protein match is: RNA-binding CRS1 / YhbY (CRM) domain protein (TAIR:AT2G21350.1); Has 78…	AT4G39040	0	0	0	0	-2.57406	-4.02583	-4.58712	0	0	-1.9445	0	0	0	-3.1411	-4.77731	0	0	0	0	-2.3003	-2.2447	-3.52673	-5.83589	0	0	0	0	0	0	-2.40255	-2.90722
protein_coding	Radical SAM superfamily protein	Catalyzes the conversion of dethiobiotin to biotin.	BIOTIN AUXOTROPH 2 (BIO2); CONTAINS InterPro DOMAIN/s: Biotin/thiamin synthesis-associated protein (InterPro:IPR010722), Aldolase-type TIM barrel (InterPro:IPR013785), Elongator protein 3/MiaB/NifB (InterPro:IPR006638), Radical SAM (InterPro:IPR007197), Biotin synthase (InterPro:IPR002684); Has 5366 Blast hits to 5366 proteins in 2012 species: Archae - 191; Bacteria - 4453; Metazoa - 6; Fungi - 1…	AT2G43360	0	0	0	0	0	-3.63358	-5.09042	0	0	-1.87687	-2.23857	0	-3.04783	-3.78632	-4.79633	0	0	0	0	0	0	-4.19245	-7.09236	0	0	0	0	0	0	0	-3.025
protein_coding	GTP1/OBG family protein	Encodes AtObgC, a plant ortholog of bacterial Obg. AtObgC is a chloroplast-targeting GTPase essential for early embryogenesis. Mutations in this locus result in embryo lethality. The protein is dually localized in the stroma and the inner envelope membrane and is involved in thylakoid membrane biogenesis.	EMBRYO DEFECTIVE 269 (EMB269); FUNCTIONS IN: GTPase activity; INVOLVED IN: response to light stimulus, thylakoid membrane organization, embryo development, embryo development ending in seed dormancy; LOCATED IN: chloroplast, chloroplast stroma, chloroplast inner membrane; EXPRESSED IN: 22 plant structures; EXPRESSED DURING: 13 growth stages; CONTAINS InterPro DOMAIN/s: GTP1/OBG subdomain (InterPr…	AT5G18570	0	0	0	0	0	-3.36069	-5.71823	0	0	-2.94428	0	0	-4.31346	-4.72259	-4.60062	0	0	0	0	0	0	-4.19727	-4.0773	0	0	0	0	0	0	0	-3.67977
protein_coding	NA	NA	unknown protein; FUNCTIONS IN: molecular_function unknown; INVOLVED IN: biological_process unknown; EXPRESSED IN: 22 plant structures; EXPRESSED DURING: 13 growth stages; BEST Arabidopsis thaliana protein match is: unknown protein (TAIR:AT2G23370.1).	AT4G34090	0	0	-1.9632	0	-2.29803	-4.48105	-5.28956	0	0	0	0	0	-3.27099	-5.01065	-3.12822	0	0	0	0	0	0	-4.51537	-3.68526	0	0	0	0	0	0	-5.56805	0
protein_coding	evolutionarily conserved C-terminal region 6	NA	evolutionarily conserved C-terminal region 6 (ECT6); FUNCTIONS IN: molecular_function unknown; INVOLVED IN: biological_process unknown; LOCATED IN: cellular_component unknown; EXPRESSED IN: 22 plant structures; EXPRESSED DURING: 13 growth stages; CONTAINS InterPro DOMAIN/s: YTH domain (InterPro:IPR007275); BEST Arabidopsis thaliana protein match is: evolutionarily conserved C-terminal region 7 (T…	AT3G17330	0	-2.1182	0	0	-2.22888	-4.751	-7.10854	0	0	0	0	0	-2.89683	-5.48995	-4.41791	0	0	0	0	0	0	-4.58747	-3.72486	0	0	0	0	0	0	-3.59743	0
protein_coding	cytochrome P450, family 89, subfamily A, polypeptide 2	Encodes cytochrome P450 (CYP89A2).	cytochrome P450, family 89, subfamily A, polypeptide 2 (CYP89A2); FUNCTIONS IN: electron carrier activity, monooxygenase activity, iron ion binding, oxygen binding, heme binding; INVOLVED IN: oxidation reduction; EXPRESSED IN: 20 plant structures; EXPRESSED DURING: 13 growth stages; CONTAINS InterPro DOMAIN/s: Cytochrome P450 (InterPro:IPR001128), Cytochrome P450, conserved site (InterPro:IPR0179…	AT1G64900	0	0	0	0	0	-2.26082	-7.00591	0	0	0	0	0	0	-4.71274	-3.31087	0	0	0	0	0	0	-4.16058	-4.94987	0	0	0	0	0	0	-3.74373	0
protein_coding	cell wall-plasma membrane linker protein	cell wall-plasma membrane linker protein homolog (CWLP)	cell wall-plasma membrane linker protein (CWLP); FUNCTIONS IN: lipid binding; INVOLVED IN: lipid transport; LOCATED IN: endomembrane system; EXPRESSED IN: 22 plant structures; EXPRESSED DURING: 13 growth stages; CONTAINS InterPro DOMAIN/s: Bifunctional inhibitor/plant lipid transfer protein/seed storage (InterPro:IPR016140), Plant lipid transfer protein/seed storage/trypsin-alpha amylase inhibito…	AT3G22120	0	0	0	0	0	-4.43422	-5.76565	0	0	0	0	0	0	-4.57093	-6.2566	0	0	0	0	0	0	-5.06996	-5.94072	0	0	0	0	0	0	-2.90035	-4.34812
protein_coding	plasma membrane intrinsic protein 3	a member of the plasma membrane intrinsic protein PIP. functions as aquaporin. Salt-stress-inducible MIP	plasma membrane intrinsic protein 3 (PIP3); CONTAINS InterPro DOMAIN/s: Major intrinsic protein, conserved site (InterPro:IPR022357), Aquaporin (InterPro:IPR012269), Major intrinsic protein (InterPro:IPR000425); BEST Arabidopsis thaliana protein match is: plasma membrane intrinsic protein 2;8 (TAIR:AT2G16850.1).	AT4G35100	0	0	0	0	0	-3.56758	-4.28741	0	0	0	0	0	0	-4.85925	-5.63452	0	0	0	0	0	0	-4.84671	-5.36077	0	0	0	0	0	0	-3.55311	-3.04937
protein_coding	Hydroxyproline-rich glycoprotein family protein	actin binding protein required for normal chloroplast positioning	CHLOROPLAST UNUSUAL POSITIONING 1 (CHUP1); BEST Arabidopsis thaliana protein match is: Tetratricopeptide repeat (TPR)-like superfamily protein (TAIR:AT4G18570.1).	AT3G25690	0	0	0	0	0	-4.85598	-5.9208	0	0	0	0	0	0	-3.72944	-4.99086	0	0	0	0	0	-2.16229	-4.55226	-5.10158	0	0	0	0	0	0	-2.59144	-2.33676
protein_coding	RING/U-box superfamily protein	NA	RING/U-box superfamily protein; FUNCTIONS IN: zinc ion binding; INVOLVED IN: biological_process unknown; LOCATED IN: cellular_component unknown; CONTAINS InterPro DOMAIN/s: Zinc finger, RING-type (InterPro:IPR001841); BEST Arabidopsis thaliana protein match is: RING/U-box superfamily protein (TAIR:AT2G38220.1); Has 30201 Blast hits to 17322 proteins in 780 species: Archae - 12; Bacteria - 1396; M…	AT2G38195	0	0	0	0	0	-5.99998	-5.99998	0	0	0	0	0	0	-4.59172	-6.30388	0	0	0	0	0	0	-3.94657	-5.99769	0	0	0	0	0	0	-3.94675	0
protein_coding	alpha-xylosidase 1	Encodes a bifunctional alpha-l-arabinofuranosidase/beta-d-xylosidase that belongs to family 3 of glycoside hydrolases.	alpha-xylosidase 1 (XYL1); FUNCTIONS IN: xyloglucan 1,6-alpha-xylosidase activity, xylan 1,4-beta-xylosidase activity, alpha-N-arabinofuranosidase activity, hydrolase activity, hydrolyzing O-glycosyl compounds; INVOLVED IN: response to cadmium ion, xylan catabolic process, xyloglucan metabolic process; LOCATED IN: apoplast, cell wall, chloroplast, plant-type cell wall; EXPRESSED IN: 26 plant stru…	AT1G68560	0	0	0	-2.1115	-3.10038	-5.33986	-5.43608	0	0	0	0	0	0	-5.35823	-5.67614	0	0	0	0	0	0	-6.67392	-4.54668	0	0	0	0	0	0	-3.25368	0
protein_coding	Potassium transporter family protein	NA	Potassium transporter family protein; FUNCTIONS IN: potassium ion transmembrane transporter activity; INVOLVED IN: potassium ion transport; LOCATED IN: chloroplast; EXPRESSED IN: 21 plant structures; EXPRESSED DURING: 13 growth stages; CONTAINS InterPro DOMAIN/s: Potassium uptake protein, kup (InterPro:IPR018519), K+ potassium transporter (InterPro:IPR003855); BEST Arabidopsis thaliana protein ma…	AT1G60160	0	0	0	-2.91454	-2.70426	-7.04067	-7.04067	0	0	0	0	0	-2.11334	-4.75802	-5.47793	0	0	0	0	0	0	-4.32696	-7.26033	0	0	0	0	0	0	-4.32788	0
protein_coding	NA	NA	unknown protein; BEST Arabidopsis thaliana protein match is: unknown protein (TAIR:AT2G42190.1); Has 35333 Blast hits to 34131 proteins in 2444 species: Archae - 798; Bacteria - 22429; Metazoa - 974; Fungi - 991; Plants - 531; Viruses - 0; Other Eukaryotes - 9610 (source: NCBI BLink).	AT3G57930	0	0	0	0	0	-6.68112	-3.64118	0	0	0	0	0	0	-6.56994	-4.0002	0	0	0	1.65946	0	0	-4.79841	-4.67844	0	0	0	0	0	0	0	0
protein_coding	phototropin 1	Blue-light photoreceptor. Contains a light activated serine-threonine kinase domain and LOV1 and LOV2 repeats. Mutants are defective in blue-light response. Mediates blue light-induced growth enhancements. PHOT1 and PHOT2 mediate blue light-dependent activation of the plasma membrane H+-ATPase in guard cell protoplasts. PHOT1 undergoes blue-light-dependent autophosphorylation. At least eight phos…	phototropin 1 (PHOT1); FUNCTIONS IN: protein binding, protein serine/threonine kinase activity, FMN binding, kinase activity, blue light photoreceptor activity; INVOLVED IN: in 8 processes; LOCATED IN: internal side of plasma membrane, vacuole, cytoplasm; EXPRESSED IN: 23 plant structures; EXPRESSED DURING: 13 growth stages; CONTAINS InterPro DOMAIN/s: PAC motif (InterPro:IPR001610), Protein kina…	AT3G45780	0	0	0	0	0	-8.15669	-4.68789	0	0	0	0	0	0	-5.85229	-5.54137	0	0	0	0	0	0	-5.64837	-6.32804	0	0	0	0	0	0	0	0
protein_coding	nitrate reductase 1	Encodes the cytosolic minor isoform of nitrate reductase (NR). Involved in the first step of nitrate assimilation, it contributes about 15% of the nitrate reductase activity in shoots. Similar to molybdopterin oxidoreductases at the N-terminus, and to FAD/NAD-binding cytochrome reductases at the C-terminus. Cofactors: FAD, heme iron (cytochrome B-557), and molybdenum-pterin.	nitrate reductase 1 (NIA1); FUNCTIONS IN: nitrate reductase activity, protein binding; INVOLVED IN: nitric oxide biosynthetic process, nitrate assimilation, response to light stimulus; LOCATED IN: cytosol; EXPRESSED IN: 24 plant structures; EXPRESSED DURING: 13 growth stages; CONTAINS InterPro DOMAIN/s: Cytochrome b5, heme-binding site (InterPro:IPR018506), Nitrate reductase NADH dependent (Inter…	AT1G77760	0	0	0	0	0	-5.76886	-3.56338	0	0	0	0	0	0	-3.6162	-5.40501	0	0	0	-3.37951	0	0	-5.7559	-5.7559	0	0	0	0	0	0	0	0
protein_coding	magnesium ion binding;thiamin pyrophosphate binding;hydro-lyases;catalytics;2-succinyl-5-enolpyruvyl-6-hydroxy-3-cyclohexene-1-carboxylic-acid synthases	Homologous to the four eubacterial men genes involved in menanoquinone biosynthesis. Studies of mutants defective in this gene demonstrated its involvement in phylloquinone biosynthesis in Arabidopsis.	magnesium ion binding;thiamin pyrophosphate binding;hydro-lyases;catalytics;2-succinyl-5-enolpyruvyl-6-hydroxy-3-cyclohexene-1-carboxylic-acid synthases; FUNCTIONS IN: 2-succinyl-5-enolpyruvyl-6-hydroxy-3-cyclohexene-1-carboxylic-acid synthase activity, hydro-lyase activity, magnesium ion binding, thiamin pyrophosphate binding, catalytic activity; INVOLVED IN: phylloquinone biosynthetic process, …	AT1G68890	0	0	0	0	-3.383	-4.28067	-4.29764	0	0	0	0	0	0	-4.19002	-6.6633	0	0	0	-2.63981	0	0	-3.37799	-4.90259	0	0	0	0	0	0	0	0
protein_coding	cell elongation protein / DWARF1 / DIMINUTO (DIM)	Involved in the conversion of the early brassinosteroid precursor 24-methylenecholesterol to campesterol. Brassinosteroids affect cellular elongation. Mutants have dwarf phenotype. DWF1 is a Ca2+-dependent calmodulin-binding protein.	DWARF 1 (DWF1); CONTAINS InterPro DOMAIN/s: FAD-linked oxidase, FAD-binding, subdomain 2 (InterPro:IPR016168), FAD-binding, type 2 (InterPro:IPR016166), FAD linked oxidase, N-terminal (InterPro:IPR006094).	AT3G19820	0	0	-2.14105	0	-2.72048	-4.60261	-5.13032	0	0	0	0	0	0	-3.73449	-7.59766	0	0	0	0	0	0	-3.4906	-3.81066	0	0	0	0	0	0	0	0
protein_coding	cofactor assembly of complex C	NA	cofactor assembly of complex C (CCB4); FUNCTIONS IN: molecular_function unknown; INVOLVED IN: cytochrome b6f complex assembly; LOCATED IN: chloroplast; EXPRESSED IN: 20 plant structures; EXPRESSED DURING: 13 growth stages; CONTAINS InterPro DOMAIN/s: Protein of unknown function DUF2930 (InterPro:IPR021325); Has 35333 Blast hits to 34131 proteins in 2444 species: Archae - 798; Bacteria - 22429; Me…	AT1G59840	0	0	-1.90772	0	-1.92135	-4.13873	-4.70075	0	0	0	0	0	-2.09095	-3.98403	-5.52642	0	0	0	0	0	0	-3.93543	-3.68698	0	0	0	0	0	0	0	0
protein_coding	Pollen Ole e 1 allergen and extensin family protein	NA	Pollen Ole e 1 allergen and extensin family protein; CONTAINS InterPro DOMAIN/s: Pollen Ole e 1 allergen/extensin (InterPro:IPR006041); BEST Arabidopsis thaliana protein match is: Pollen Ole e 1 allergen and extensin family protein (TAIR:AT3G26960.1); Has 1807 Blast hits to 1807 proteins in 277 species: Archae - 0; Bacteria - 0; Metazoa - 736; Fungi - 347; Plants - 385; Viruses - 0; Other Eukaryo…	AT5G13140	0	0	0	0	-2.97141	-6.42621	-4.22073	0	0	0	0	0	0	-5.88607	-5.88607	0	0	0	0	0	0	-3.25886	-3.55559	0	0	0	0	0	0	0	0
protein_coding	Tetratricopeptide repeat (TPR)-like superfamily protein	NA	Tetratricopeptide repeat (TPR)-like superfamily protein; FUNCTIONS IN: binding; INVOLVED IN: biological_process unknown; LOCATED IN: cellular_component unknown; EXPRESSED IN: 23 plant structures; EXPRESSED DURING: 13 growth stages; CONTAINS InterPro DOMAIN/s: Tetratricopeptide-like helical (InterPro:IPR011990); BEST Arabidopsis thaliana protein match is: Tetratricopeptide repeat (TPR)-like superf…	AT1G27150	0	0	0	0	-2.23486	-7.03947	-3.06262	0	0	0	0	0	0	-3.86526	-4.08256	0	0	0	0	0	0	-3.84415	-2.47839	0	0	0	0	0	0	0	0
protein_coding	Protein of unknown function (DUF3411)	Encodes a protein of unknown function. Mutants have pale leaves, lower cell density in the palisade parenchyma and increased sensitivity to ozone and virulent Pseudomonas syringae	LOWER CELL DENSITY 1 (LCD1); FUNCTIONS IN: molecular_function unknown; INVOLVED IN: leaf development; LOCATED IN: chloroplast, membrane; EXPRESSED IN: 24 plant structures; EXPRESSED DURING: 13 growth stages; CONTAINS InterPro DOMAIN/s: Protein of unknown function DUF3411 (InterPro:IPR021825); BEST Arabidopsis thaliana protein match is: reticulata-related 1 (TAIR:AT5G22790.1); Has 35333 Blast hits…	AT2G37860	0	0	0	0	0	-6.44447	-4.14918	0	0	0	0	0	0	-3.21141	-4.23385	0	0	-2.5635	0	-3.26618	0	-4.5263	-4.40633	0	0	0	0	0	0	0	0
protein_coding	sterol C4-methyl oxidase 1-2	Encodes a member of the SMO1 family of sterol 4alpha-methyl oxidases. More specifically functions as a 4,4-dimethyl-9beta,19-cyclopropylsterol-4alpha- methyl oxidase.	sterol C4-methyl oxidase 1-2 (SMO1-2); FUNCTIONS IN: C-4 methylsterol oxidase activity, 4,4-dimethyl-9beta,19-cyclopropylsterol-4alpha-methyl oxidase activity, catalytic activity; INVOLVED IN: sterol biosynthetic process; LOCATED IN: endoplasmic reticulum; EXPRESSED IN: 21 plant structures; EXPRESSED DURING: 13 growth stages; CONTAINS InterPro DOMAIN/s: Fatty acid hydroxylase (InterPro:IPR006694)…	AT4G22756	0	0	0	0	0	-6.18115	-6.18115	0	0	0	0	0	0	0	-5.72753	0	0	0	0	0	-3.51855	-6.47627	-6.47627	0	0	0	0	0	0	0	0
protein_coding	cytochrome P450, family 705, subfamily A, polypeptide 19	member of CYP705A	cytochrome P450, family 705, subfamily A, polypeptide 19 (CYP705A19); FUNCTIONS IN: electron carrier activity, monooxygenase activity, iron ion binding, oxygen binding, heme binding; INVOLVED IN: oxidation reduction; LOCATED IN: endomembrane system; EXPRESSED IN: 18 plant structures; EXPRESSED DURING: 9 growth stages; CONTAINS InterPro DOMAIN/s: Cytochrome P450 (InterPro:IPR001128), Cytochrome P4…	AT3G20100	0	0	0	0	0	-6.03723	-6.03723	0	0	0	0	0	0	-3.34036	-3.9795	0	0	0	0	0	-3.45561	-4.37083	-6.42196	0	0	0	0	0	0	0	0
protein_coding	Cystatin/monellin superfamily protein	NA	Cystatin/monellin superfamily protein; FUNCTIONS IN: cysteine-type endopeptidase inhibitor activity; INVOLVED IN: biological_process unknown; LOCATED IN: cell wall; EXPRESSED IN: 24 plant structures; EXPRESSED DURING: 15 growth stages; CONTAINS InterPro DOMAIN/s: Proteinase inhibitor I25, cystatin (InterPro:IPR000010), Proteinase inhibitor I25, cystatin, conserved region (InterPro:IPR020381); BES…	AT5G47550	0	0	0	0	0	-4.50218	-6.40805	0	0	0	0	0	0	-3.45818	-5.17254	0	0	0	0	0	-2.00319	-5.54099	-5.84618	0	0	0	0	0	0	0	0
protein_coding	RNA-binding (RRM/RBD/RNP motifs) family protein	NA	RNA-binding (RRM/RBD/RNP motifs) family protein; FUNCTIONS IN: RNA binding, nucleotide binding, nucleic acid binding; INVOLVED IN: biological_process unknown; LOCATED IN: chloroplast; EXPRESSED IN: 22 plant structures; EXPRESSED DURING: 13 growth stages; CONTAINS InterPro DOMAIN/s: RNA recognition motif, RNP-1 (InterPro:IPR000504), Nucleotide-binding, alpha-beta plait (InterPro:IPR012677); BEST A…	AT3G20930	0	0	0	-2.55134	0	-3.40167	-4.33235	0	0	0	0	0	0	-4.23675	-4.14029	0	0	0	0	0	-2.57325	-6.73521	-6.73521	0	0	0	0	0	0	0	0
protein_coding	Plasma-membrane choline transporter family protein	NA	Plasma-membrane choline transporter family protein; INVOLVED IN: biological_process unknown; LOCATED IN: plasma membrane; EXPRESSED IN: 22 plant structures; EXPRESSED DURING: 13 growth stages; CONTAINS InterPro DOMAIN/s: Protein of unknown function DUF580 (InterPro:IPR007603); Has 948 Blast hits to 937 proteins in 182 species: Archae - 0; Bacteria - 0; Metazoa - 503; Fungi - 120; Plants - 118; Vi…	AT3G15380	0	0	0	-3.06756	0	-4.54016	-4.63921	0	0	0	0	0	0	-4.44941	-3.56989	0	0	0	0	0	-3.25275	-4.42807	-4.81493	0	0	0	0	0	0	0	0
protein_coding	AtGCP3 interacting protein 1	NA	AtGCP3 interacting protein 1 (GIP1); CONTAINS InterPro DOMAIN/s: Protein of unknown function DUF3743 (InterPro:IPR022214); BEST Arabidopsis thaliana protein match is: Protein of unknown function (DUF3743) (TAIR:AT1G73790.1); Has 222 Blast hits to 222 proteins in 100 species: Archae - 0; Bacteria - 0; Metazoa - 54; Fungi - 64; Plants - 72; Viruses - 0; Other Eukaryotes - 32 (source: NCBI BLink).	AT4G09550	0	0	0	-4.19385	0	-3.6862	-6.04374	0	0	0	0	0	0	-4.49844	-4.03521	0	0	0	0	0	-3.65278	-4.49965	-3.63279	0	0	0	0	0	0	0	0
protein_coding	AGAMOUS-like 24	Encodes a MADS-box protein involved in flowering. Regulates the expression of SOC1 and is also upregulated by SOC1. Binds with IMK3 kinase domain. Phosphorylated by IMK3; likely to be a target for IMK3 kinase domain.	AGAMOUS-like 24 (AGL24); FUNCTIONS IN: sequence-specific DNA binding, protein homodimerization activity, protein heterodimerization activity, sequence-specific DNA binding transcription factor activity; INVOLVED IN: floral whorl development, maintenance of floral meristem identity, maintenance of inflorescence meristem identity, floral meristem determinacy, regulation of timing of transition from…	AT4G24540	0	0	-2.18282	-3.22753	0	-4.79012	-4.72579	0	0	0	0	0	0	-3.19843	-5.56317	0	0	-2.40181	0	0	-2.40781	-4.85124	-4.44906	0	0	0	0	0	0	0	0
protein_coding	chloride channel B	member of Anion channel protein family	chloride channel B (CLC-B); FUNCTIONS IN: nitrate:hydrogen symporter activity, anion channel activity, voltage-gated chloride channel activity; INVOLVED IN: chloride transport, transmembrane transport; LOCATED IN: plant-type vacuole membrane, intracellular; EXPRESSED IN: 13 plant structures; EXPRESSED DURING: 8 growth stages; CONTAINS InterPro DOMAIN/s: Chloride channel, core (InterPro:IPR014743)…	AT3G27170	0	0	0	-2.74347	-3.39907	-7.41988	-5.29648	0	0	0	0	0	0	-4.90352	-5.54267	0	0	-1.91839	0	0	-3.41894	-7.44066	-7.44066	0	0	0	0	0	0	0	0
protein_coding	UDP-glucosyl transferase 74D1	NA	UDP-glucosyl transferase 74D1 (UGT74D1); FUNCTIONS IN: transferase activity, transferring hexosyl groups, UDP-glycosyltransferase activity, transferase activity, transferring glycosyl groups; INVOLVED IN: metabolic process; EXPRESSED IN: 22 plant structures; EXPRESSED DURING: 13 growth stages; CONTAINS InterPro DOMAIN/s: UDP-glucuronosyl/UDP-glucosyltransferase (InterPro:IPR002213); BEST Arabidop…	AT2G31750	0	0	0	-3.05698	-6.50799	-6.50799	-6.50799	0	0	0	0	0	0	-6.12566	-4.37228	0	0	0	0	0	-3.86558	-3.47078	-6.33642	0	0	0	0	0	0	0	0
protein_coding	tetratricopeptide repeat (TPR)-containing protein	NA	tetratricopeptide repeat (TPR)-containing protein; FUNCTIONS IN: binding; INVOLVED IN: biological_process unknown; LOCATED IN: chloroplast; CONTAINS InterPro DOMAIN/s: Tetratricopeptide TPR-1 (InterPro:IPR001440), Tetratricopeptide-like helical (InterPro:IPR011990), Tetratricopeptide repeat-containing (InterPro:IPR013026), Tetratricopeptide repeat (InterPro:IPR019734), Thioredoxin-like fold (Inte…	AT3G17670	0	0	0	-3.9975	-2.71106	-3.99719	-6.13834	0	0	0	0	0	0	-4.05512	-6.61843	0	0	0	0	0	-3.38104	-3.1736	-6.4177	0	0	0	0	0	0	0	0
protein_coding	Leucine-rich receptor-like protein kinase family protein	NA	Leucine-rich receptor-like protein kinase family protein; FUNCTIONS IN: protein serine/threonine kinase activity, kinase activity, ATP binding; INVOLVED IN: transmembrane receptor protein tyrosine kinase signaling pathway, protein amino acid phosphorylation; LOCATED IN: cellular_component unknown; EXPRESSED IN: 22 plant structures; EXPRESSED DURING: 13 growth stages; CONTAINS InterPro DOMAIN/s: P…	AT1G72180	0	0	0	-1.97731	-3.47732	-4.76117	-4.93067	0	0	0	0	0	0	-5.22517	-5.20178	0	0	0	0	-2.09918	-2.78439	-4.05991	-4.07998	0	0	0	0	0	0	0	0
protein_coding	plasma membrane intrinsic protein 1;4	a member of the plasma membrane intrinsic protein subfamily PIP1.	TRANSMEMBRANE PROTEIN C (TMP-C); FUNCTIONS IN: water channel activity; INVOLVED IN: response to water deprivation, transport; LOCATED IN: membrane; EXPRESSED IN: 23 plant structures; EXPRESSED DURING: 13 growth stages; CONTAINS InterPro DOMAIN/s: Major intrinsic protein, conserved site (InterPro:IPR022357), Major intrinsic protein (InterPro:IPR000425); BEST Arabidopsis thaliana protein match is: …	AT4G00430	0	0	0	0	-2.84462	-5.17436	-5.69252	0	0	0	0	0	0	-5.11032	-4.54558	0	0	0	0	-2.21687	-2.36532	-4.31477	-6.62925	0	0	0	0	0	0	0	0
protein_coding	multidrug resistance-associated protein 10	member of MRP subfamily	multidrug resistance-associated protein 10 (MRP10); FUNCTIONS IN: ATPase activity, coupled to transmembrane movement of substances; INVOLVED IN: transport, transmembrane transport; LOCATED IN: vacuolar membrane, plasma membrane, vacuole, plant-type vacuole; EXPRESSED IN: 25 plant structures; EXPRESSED DURING: 13 growth stages; CONTAINS InterPro DOMAIN/s: ATPase, AAA+ type, core (InterPro:IPR00359…	AT3G62700	0	0	0	0	-2.49093	-4.0345	-3.80024	0	0	0	0	0	0	-5.11454	-4.58606	0	0	0	0	0	-3.27146	-6.3955	-5.06604	0	0	0	0	0	0	0	0
protein_coding	Scorpion toxin-like knottin superfamily protein	Encodes a defensin-like (DEFL) family protein.	Scorpion toxin-like knottin superfamily protein; FUNCTIONS IN: ion channel inhibitor activity; INVOLVED IN: defense response; LOCATED IN: endomembrane system, extracellular region; EXPRESSED IN: 22 plant structures; EXPRESSED DURING: 13 growth stages; CONTAINS InterPro DOMAIN/s: Scorpion long chain toxin (InterPro:IPR002061), Knottin (InterPro:IPR003614); BEST Arabidopsis thaliana protein match i…	AT2G43530	0	0	0	0	-2.05935	-3.20074	-4.67909	0	0	0	0	0	0	-3.95568	-5.0621	0	0	0	0	0	-2.78406	-4.75851	-5.48837	0	0	0	0	0	0	0	0
protein_coding	Pentatricopeptide repeat (PPR) superfamily protein	Encodes MRL1, a conserved pentatricopeptide repeat protein, required for stabilization of rbcL mRNA.	MATURATION OF RBCL 1 (MRL1); INVOLVED IN: mRNA stabilization; LOCATED IN: chloroplast; EXPRESSED IN: 21 plant structures; EXPRESSED DURING: 13 growth stages; CONTAINS InterPro DOMAIN/s: Pentatricopeptide repeat (InterPro:IPR002885); BEST Arabidopsis thaliana protein match is: genomes uncoupled 1 (TAIR:AT2G31400.1); Has 45662 Blast hits to 13867 proteins in 283 species: Archae - 3; Bacteria - 43; …	AT4G34830	0	0	0	0	-2.4419	-4.11902	-4.20544	0	0	0	0	0	0	-4.56429	-4.2211	0	0	0	0	0	-3.10177	-4.50206	-4.69209	0	0	0	0	0	0	0	0
protein_coding	Alanyl-tRNA synthetase, class IIc	A locus involved in embryogenesis. Mutations in this locus result in embryo lethality.	EMBRYO DEFECTIVE 1030 (EMB1030); FUNCTIONS IN: alanine-tRNA ligase activity, ligase activity, forming aminoacyl-tRNA and related compounds, nucleotide binding, ATP binding, nucleic acid binding; INVOLVED IN: alanyl-tRNA aminoacylation, embryo development ending in seed dormancy; LOCATED IN: mitochondrion, chloroplast stroma, chloroplast, membrane; EXPRESSED IN: cultured cell, leaf; CONTAINS Inter…	AT5G22800	0	0	0	0	-2.1269	-4.07094	-4.26122	0	0	0	0	0	0	-3.59824	-4.44124	0	0	0	0	0	-2.14017	-4.19226	-4.39333	0	0	0	0	0	0	0	0
protein_coding	LRR and NB-ARC domains-containing disease resistance protein	NA	LRR and NB-ARC domains-containing disease resistance protein; FUNCTIONS IN: ATP binding; INVOLVED IN: N-terminal protein myristoylation, apoptosis, defense response; LOCATED IN: endomembrane system; CONTAINS InterPro DOMAIN/s: NB-ARC (InterPro:IPR002182), Leucine-rich repeat (InterPro:IPR001611), Disease resistance protein (InterPro:IPR000767); BEST Arabidopsis thaliana protein match is: LRR and …	AT1G61300	0	0	0	0	-2.70743	-4.41655	-3.74847	0	0	0	0	0	0	-3.59389	-5.45117	0	0	0	0	0	-2.31887	-4.44773	-4.00623	0	0	0	0	0	0	0	0
protein_coding	P-loop containing nucleoside triphosphate hydrolases superfamily protein	Encodes a protein with similarity to the bacterial YqeH GTPase required for proper ribosome assembly. In Arabidopsis, mutant analyses show that this protein regulates growth and hormonal signaling in plants. It also attenuates oxidative stress and reactive oxygen species (ROS). It also seems to be involved in regulating leaf senescence and cell death. This gene product is also involved in nitric …	NO ASSOCIATED 1 (NOA1); FUNCTIONS IN: GTPase activity; INVOLVED IN: in 8 processes; LOCATED IN: mitochondrion, chloroplast; EXPRESSED IN: 21 plant structures; EXPRESSED DURING: 13 growth stages; BEST Arabidopsis thaliana protein match is: P-loop containing nucleoside triphosphate hydrolases superfamily protein (TAIR:AT3G57180.1); Has 1589 Blast hits to 1531 proteins in 754 species: Archae - 6; Ba…	AT3G47450	0	0	0	0	-2.13332	-3.67009	-4.95434	0	0	0	0	0	0	-4.51128	-5.7594	0	0	0	0	0	-2.68858	-2.88556	-4.15873	0	0	0	0	0	0	0	0
protein_coding	ribosomal protein L12-C	50S ribosomal protein L12-C	ribosomal protein L12-C (RPL12-C); FUNCTIONS IN: structural constituent of ribosome; INVOLVED IN: defense response to bacterium, translation; LOCATED IN: in 6 components; EXPRESSED IN: juvenile leaf, leaf; CONTAINS InterPro DOMAIN/s: Ribosomal protein L7/L12 (InterPro:IPR000206), Ribosomal protein L12, chloroplast (InterPro:IPR015608), Ribosomal protein L7/L12, oligomerisation (InterPro:IPR008932…	AT3G27850	0	0	0	0	-2.55131	-4.14132	-4.89898	0	0	-1.97644	0	0	0	-3.81847	-4.92303	0	0	-1.91968	0	0	-2.37654	-3.73327	-4.51814	0	0	0	0	0	0	0	0
protein_coding	Major Facilitator Superfamily with SPX (SYG1/Pho81/XPR1) domain-containing protein	NA	Major Facilitator Superfamily with SPX (SYG1/Pho81/XPR1) domain-containing protein; FUNCTIONS IN: molecular_function unknown; INVOLVED IN: transmembrane transport; LOCATED IN: cellular_component unknown; CONTAINS InterPro DOMAIN/s: SPX, N-terminal (InterPro:IPR004331), Major facilitator superfamily MFS-1 (InterPro:IPR011701), Major facilitator superfamily, general substrate transporter (InterPro:…	AT4G22990	0	0	0	0	-3.18845	-3.66507	-3.83457	0	0	0	0	0	0	-3.28244	-4.39741	0	0	0	0	0	-3.42527	-3.80839	-6.7083	0	0	0	0	0	0	0	0
[truncated: 8,680 more rows]

## Sheet: Figure S14
Additional file 13. Details of genes and log 2 fold change values of differentially expressed during flg22 time course in Col-0, npr1-1, jar1-1 and ein2-5.
Fold changes from data points that are not differentially expressed are also included
[truncated: 9,283 more rows]

## Sheet: Figure S15
Additional file 13. Details of genes and log 2 fold change values of differentially expressed during flg22 time course in Col-0, npr1-1, jar1-1 and ein2-5.
[truncated: 7,093 more rows]
